# Supplementary material for: Rumen and fecal microbiomes are related to diet and production traits in Bos indicus beef cattle
Source: Front Microbiol. 2023 Dec 15;14:1282851. doi: 10.3389/fmicb.2023.1282851 (PMC10754987; doi:10.3389/fmicb.2023.1282851)
Supplement: Supplementary file 2 [file Table_2.XLSX]

## Sheet: Sheet1
Supplementary Table S2: Metada regarding the 52 animals studied and information about ruminal and fecal sequencing of their samples
SampleID	Site	Diet	Slaughter_day	Weight	#Raw_reads	#Non-host reads	RFI_GC	RME_GC	RFI_by_dieta	RME_by_dieta
238cr	Rumen	Conventional	2020-11-16	Heavy	65830874	64543144	0.757	-2.371	1.65327	-13.006
239cr	Rumen	By-products	2020-11-16	Light	67605442	66528858	1.817	10.465	1.56683	14.522
240cr	Rumen	By-products	2020-11-16	Light	58716962	57602062	0.091	-22.234	0.04759	-15.123
242cr	Rumen	Conventional	2020-10-17	Light	67602440	66116394	0.071	-7.87	-0.20934	-12.662
244cr	Rumen	Conventional	2020-10-17	Heavy	58459564	57328964	-1.101	14.102	-1.02866	4.278
246cr	Rumen	By-products	2020-11-16	Heavy	66961134	65841646	0.176	-16.897	-0.66516	1.833
464cr	Rumen	By-products	2020-11-16	Light	66130266	64921274	-2.413	-13.759	-2.7105	-3.268
466cr	Rumen	Conventional	2020-10-17	Heavy	67557596	66332472	0.461	-16.21	0.36624	-24.216
468cr	Rumen	By-products	2020-11-16	Light	55868820	54358400	0.479	-18.101	-0.22145	-8.575
470cr	Rumen	By-products	2020-10-17	Heavy	52237766	51317234	0.574	5.079	0.41081	11.342
474cr	Rumen	Conventional	2020-10-17	Heavy	54216570	53277194	0.062	59.324	-0.10279	51.48
479cr	Rumen	By-products	2020-10-17	Heavy	60492054	59312882	-0.328	-15.424	0.13642	-6.436
482cr	Rumen	Conventional	2020-10-17	Heavy	20104992	19370420	-2.231	45.01	-2.31681	33.978
483cr	Rumen	Conventional	2020-10-17	Light	24830022	23913700	1.259	15.034	0.5741	11.512
490cr	Rumen	By-products	2020-10-17	Heavy	24391728	23564440	0.201	11.353	-0.00399	17.943
491cr	Rumen	By-products	2020-11-16	Light	23997388	23070010	0.11	-15.99	-0.25063	-10.138
492cr	Rumen	Conventional	2020-11-16	Light	23576430	22623468	0.137	23.339	0.42105	17.562
494cr	Rumen	By-products	2020-10-17	Light	24482814	23696634	0.164	8.76	0.55474	12.515
499cr	Rumen	By-products	2020-11-16	Heavy	24020780	23016640	-1.106	-21.638	-1.75642	0.266
500cr	Rumen	Conventional	2020-11-16	Heavy	25527350	24726590	-0.521	31.592	0.17304	19.176
502cr	Rumen	Conventional	2020-11-16	Light	21968810	21214936	-1.11	-33.072	-0.69685	-41.127
505cr	Rumen	Conventional	2020-11-16	Light	21402774	20665384	-0.844	-15.819	-0.45624	-23.041
506cr	Rumen	Conventional	2020-10-17	Light	26271722	25392196	0.191	-8.886	-0.08941	-13.143
507cr	Rumen	By-products	2020-11-16	Light	25571472	24572480	2.691	43.762	1.95934	45.353
510cr	Rumen	Conventional	2020-11-16	Light	48835908	47987998	-0.673	1.669	-0.2925	-5.241
511cr	Rumen	Conventional	2020-11-16	Heavy	56427224	55427974	-1.075	30.205	-0.37009	16.794
514cr	Rumen	Conventional	2020-11-16	Light	56899710	55977168	-0.539	9.535	-0.19871	1.355
515cr	Rumen	Conventional	2020-10-17	Light	52374094	51537912	0.139	19.285	-0.27535	14.293
516cr	Rumen	By-products	2020-11-16	Light	60310062	59202468	-0.614	-29.813	-1.00279	-22.237
517cr	Rumen	Conventional	2020-10-17	Heavy	69946290	68855962	0.252	6.444	0.51058	-1.052
520cr	Rumen	By-products	2020-10-17	Light	66662682	65437222	-2.266	9.092	-1.56717	17.936
521cr	Rumen	By-products	2020-10-17	Heavy	60576802	59524176	-3.153	-6.013	-2.98575	7.632
523cr	Rumen	Conventional	2020-11-16	Light	63587488	62406622	0.275	-3.233	0.82924	-9.844
1460cr	Rumen	Conventional	2020-11-16	Light	50188626	49231132	-1.102	19.929	-0.82727	12.272
1462cr	Rumen	By-products	2020-10-17	Heavy	58161672	57189714	-0.285	-30.559	-0.70829	-22.864
1464cr	Rumen	By-products	2020-10-17	Heavy	72721862	71429704	1.389	11.354	1.94971	16.306
1468cr	Rumen	Conventional	2020-10-17	Heavy	55032454	54065976	1.98	-1.812	2.04195	-7.652
1476cr	Rumen	Conventional	2020-10-17	Heavy	56573888	55515372	2.221	-18.611	2.10066	-24.388
1479cr	Rumen	By-products	2020-10-17	Heavy	58710478	57688174	-1.495	14.929	-1.36123	25.332
1480cr	Rumen	Conventional	2020-11-16	Light	57162714	56052760	0.31	15.489	0.8251	8.94
1481cr	Rumen	Conventional	2020-11-16	Heavy	62217076	61250786	-2.078	-7.548	-1.45623	-22.964
1485cr	Rumen	By-products	2020-10-17	Heavy	57396256	56194024	4.341	-8.572	4.29429	-8.502
1493cr	Rumen	Conventional	2020-10-17	Heavy	63223000	62073336	0.047	-10.864	0.01283	-19.393
1494cr	Rumen	By-products	2020-10-17	Light	67313578	65750684	0.44	-35.414	1.01242	-30.451
1495cr	Rumen	By-products	2020-11-16	Light	47825226	46701776	0.862	16.356	0.56956	21.363
1496cr	Rumen	By-products	2020-10-17	Heavy	56796630	55763916	0.203	-62.475	0.19908	-54.954
1498cr	Rumen	By-products	2020-11-16	Light	55745990	54613316	-2.282	0.978	-2.68711	10.573
1500cr	Rumen	Conventional	2020-10-17	Heavy	58447638	57170712	-2.022	-2.975	-1.58401	-13.035
1501cr	Rumen	By-products	2020-11-16	Heavy	65515468	64237246	3.847	-13.343	2.42158	-2.099
1502cr	Rumen	Conventional	2020-11-16	Light	33086336	32445884	-0.132	45.026	0.39619	39.124
1503cr	Rumen	By-products	2020-10-17	Heavy	65058600	63577236	-1.116	5.92	-1.93105	14.201
1504cr	Rumen	By-products	2020-11-16	Light	62220120	60820172	2.938	-34.527	2.72915	-32.47
238fz	Feces	Conventional	2020-11-16	Heavy	45953204	44139820	0.757	-2.371	1.65327	-13.006
239fz	Feces	By-products	2020-11-16	Light	43353956	42589914	1.817	10.465	1.56683	14.522
240fz	Feces	By-products	2020-11-16	Light	47215836	46389454	0.091	-22.234	0.04759	-15.123
242fz	Feces	Conventional	2020-10-17	Light	44659166	43744606	0.071	-7.87	-0.20934	-12.662
244fz	Feces	Conventional	2020-10-17	Heavy	48464876	45677898	-1.101	14.102	-1.02866	4.278
246fz	Feces	By-products	2020-11-16	Heavy	50227036	49412612	0.176	-16.897	-0.66516	1.833
464fz	Feces	By-products	2020-11-16	Light	49821742	48133722	-2.413	-13.759	-2.7105	-3.268
466fz	Feces	Conventional	2020-10-17	Heavy	49958372	48805024	0.461	-16.21	0.36624	-24.216
468fz	Feces	By-products	2020-11-16	Light	48666784	47872538	0.479	-18.101	-0.22145	-8.575
470fz	Feces	By-products	2020-10-17	Heavy	52032918	50014116	0.574	5.079	0.41081	11.342
474fz	Feces	Conventional	2020-10-17	Heavy	50121712	49324066	0.062	59.324	-0.10279	51.48
479fz	Feces	By-products	2020-10-17	Heavy	51250716	50146706	-0.328	-15.424	0.13642	-6.436
482fz	Feces	Conventional	2020-10-17	Heavy	52201372	51436394	-2.231	45.01	-2.31681	33.978
483fz	Feces	Conventional	2020-10-17	Light	50177598	49000988	1.259	15.034	0.5741	11.512
490fz	Feces	By-products	2020-10-17	Heavy	46178394	45210988	0.201	11.353	-0.00399	17.943
491fz	Feces	By-products	2020-11-16	Light	50413664	49569270	0.11	-15.99	-0.25063	-10.138
492fz	Feces	Conventional	2020-11-16	Light	59393884	58451762	0.137	23.339	0.42105	17.562
494fz	Feces	By-products	2020-10-17	Light	67083580	64431246	0.164	8.76	0.55474	12.515
499fz	Feces	By-products	2020-11-16	Heavy	70712078	69586568	-1.106	-21.638	-1.75642	0.266
500fz	Feces	Conventional	2020-11-16	Heavy	63646540	61966146	-0.521	31.592	0.17304	19.176
502fz	Feces	Conventional	2020-11-16	Light	41600802	40157380	-1.11	-33.072	-0.69685	-41.127
505fz	Feces	Conventional	2020-11-16	Light	45442122	43926424	-0.844	-15.819	-0.45624	-23.041
506fz	Feces	Conventional	2020-10-17	Light	44320704	43116920	0.191	-8.886	-0.08941	-13.143
507fz	Feces	By-products	2020-11-16	Light	58187234	55349572	2.691	43.762	1.95934	45.353
510fz	Feces	Conventional	2020-11-16	Light	51281130	50467306	-0.673	1.669	-0.2925	-5.241
511fz	Feces	Conventional	2020-11-16	Heavy	50966924	49802594	-1.075	30.205	-0.37009	16.794
514fz	Feces	Conventional	2020-11-16	Light	54271504	53299532	-0.539	9.535	-0.19871	1.355
515fz	Feces	Conventional	2020-10-17	Light	49912302	48888398	0.139	19.285	-0.27535	14.293
516fz	Feces	By-products	2020-11-16	Light	51593882	50752772	-0.614	-29.813	-1.00279	-22.237
517fz	Feces	Conventional	2020-10-17	Heavy	55264056	53693466	0.252	6.444	0.51058	-1.052
520fz	Feces	By-products	2020-10-17	Light	46475944	45159934	-2.266	9.092	-1.56717	17.936
521fz	Feces	By-products	2020-10-17	Heavy	46968248	45267734	-3.153	-6.013	-2.98575	7.632
523fz	Feces	Conventional	2020-11-16	Light	46878626	45879286	0.275	-3.233	0.82924	-9.844
1460fz	Feces	Conventional	2020-11-16	Light	47971400	46983568	-1.102	19.929	-0.82727	12.272
1462fz	Feces	By-products	2020-10-17	Heavy	50050128	49074618	-0.285	-30.559	-0.70829	-22.864
1464fz	Feces	By-products	2020-10-17	Heavy	58774434	57529912	1.389	11.354	1.94971	16.306
1468fz	Feces	Conventional	2020-10-17	Heavy	65480698	64533462	1.98	-1.812	2.04195	-7.652
1476fz	Feces	Conventional	2020-10-17	Heavy	52164744	49916418	2.221	-18.611	2.10066	-24.388
1479fz	Feces	By-products	2020-10-17	Heavy	52985514	51566016	-1.495	14.929	-1.36123	25.332
1480fz	Feces	Conventional	2020-11-16	Light	50401894	45958028	0.31	15.489	0.8251	8.94
1481fz	Feces	Conventional	2020-11-16	Heavy	45489572	43671830	-2.078	-7.548	-1.45623	-22.964
1485fz	Feces	By-products	2020-10-17	Heavy	39130974	30203800	4.341	-8.572	4.29429	-8.502
1493fz	Feces	Conventional	2020-10-17	Heavy	42235566	41096796	0.047	-10.864	0.01283	-19.393
1494fz	Feces	By-products	2020-10-17	Light	46385884	45550330	0.44	-35.414	1.01242	-30.451
1495fz	Feces	By-products	2020-11-16	Light	52371696	51117880	0.862	16.356	0.56956	21.363
1496fz	Feces	By-products	2020-10-17	Heavy	51779132	50097918	0.203	-62.475	0.19908	-54.954
1498fz	Feces	By-products	2020-11-16	Light	74583106	73046586	-2.282	0.978	-2.68711	10.573
1500fz	Feces	Conventional	2020-10-17	Heavy	41331856	40107838	-2.022	-2.975	-1.58401	-13.035
1501fz	Feces	By-products	2020-11-16	Heavy	53654108	52540288	3.847	-13.343	2.42158	-2.099
1502fz	Feces	Conventional	2020-11-16	Light	51293342	49462594	-0.132	45.026	0.39619	39.124
1503fz	Feces	By-products	2020-10-17	Heavy	73897796	68080376	-1.116	5.92	-1.93105	14.201
1504fz	Feces	By-products	2020-11-16	Light	59955466	57936694	2.938	-34.527	2.72915	-32.47
