# Supplementary material for: Rumen and fecal microbiomes are related to diet and production traits in Bos indicus beef cattle
Source: Front Microbiol. 2023 Dec 15;14:1282851. doi: 10.3389/fmicb.2023.1282851 (PMC10754987; doi:10.3389/fmicb.2023.1282851)
Supplement: Supplementary file 3 [file Table_3.XLSX]

## Sheet: Sheet1
Supplementary Table S3: Relative abundance of the microbial genera identified in the microbiomes
Site	Rumen	Rumen	Rumen	Rumen	Rumen	Rumen	Rumen	Rumen	Rumen	Rumen	Rumen	Rumen	Rumen	Rumen	Rumen	Rumen	Rumen	Rumen	Rumen	Rumen	Rumen	Rumen	Rumen	Rumen	Rumen	Rumen	Rumen	Rumen	Rumen	Rumen	Rumen	Rumen	Rumen	Rumen	Rumen	Rumen	Rumen	Rumen	Rumen	Rumen	Rumen	Rumen	Rumen	Rumen	Rumen	Rumen	Rumen	Rumen	Rumen
SampleID	1460cr	1462cr	1464cr	1468cr	1476cr	1479cr	1480cr	1481cr	1485cr	1493cr	1494cr	1495cr	1496cr	1498cr	1500cr	1501cr	1502cr	1503cr	1504cr	238cr	239cr	240cr	242cr	244cr	246cr	464cr	466cr	468cr	470cr	474cr	479cr	482cr	483cr	490cr	491cr	492cr	494cr	499cr	500cr	502cr	505cr	506cr	507cr	510cr	511cr	514cr	515cr	516cr	517cr
Candidatus Korarchaeum	0.000788011	0.000901953	0.000665265	0.000230497	0.000869767	0.000271704	0.000849679	0.000653098	0.000562515	0.000662536	0.000308515	0.000379972	0.00085448	0.000504194	0.000306005	0.000711942	0.000415292	0.000721014	0.00139919	0.000265319	0.000429783	0.000451262	0.000636971	0.000549469	0.000638807	0.000890996	0.000424473	0.000317588	0.000290811	0.000465396	0.000635137	0.000462266	0.00104085	0.000497937	0.000668255	0.000300257	0.000185655	0.000379397	0.000810023	0.000310808	0.0004308	6.57822e-05	0.000167401	0.000552461	0.000195921	0.000817191	0.000643073	0.000660081	0.0004218
Candidatus Prometheoarchaeum	0.0108004	0.00901953	0.00881475	0.00695334	0.00973311	0.00522276	0.0083754	0.00718407	0.0149066	0.00655174	0.0111751	0.0123016	0.013928	0.0154749	0.00830039	0.0143456	0.0112129	0.0155018	0.0195109	0.00961783	0.00678443	0.0142353	0.00470145	0.0133986	0.00633	0.0172497	0.0106826	0.0248909	0.00818426	0.00596553	0.00993802	0.00439153	0.0132472	0.0107554	0.0129832	0.00990849	0.00733337	0.0061652	0.00738021	0.0131575	0.0117393	0.00289442	0.00828637	0.00824088	0.00854215	0.00604721	0.00780262	0.0144118	0.00548341
Candidatus Micrarchaeum	0.000370829	7.21563e-05	0.000565475	0.000115249	0.000248505	0.000211326	0.000283226	0.000515603	0.000361617	0.000368075	0.000377074	0.000379972	0.00021362	0.000349057	0.000267755	0.000213583	0.000276862	0.000360507	0.000582995	0.000298484	0.000184193	0.000820476	0.000333651	0.000338135	0.000232293	0.000356398	0.000353728	0.000357286	0.000332356	0.000169235	0.000298888	0.000577833	9.4623e-05	0.000497937	9.5465e-05	0.000400343	0.000742619	0	0.000180005	0.000207205	0.0005385	6.57822e-05	0.000251102	0.000552461	0.000195921	0.000245157	0.000128615	0.000440054	0.0004218
Candidatus Mancarchaeum	0.000231768	0.000721563	0.00093137	0.00161348	0.000579845	0.000543409	0.00117337	0.000756218	0.00124557	0.000257653	0.00140546	0.00104492	0.000897204	0.000581762	0.000535509	0.00103232	0.000553723	0.000937318	0.00225425	0.000829123	0.00049118	0.000369214	0.000242656	0.000380402	0.000116147	0.00128303	0.000848947	0.00154824	0.000789345	0.000550014	0.000896664	0.000808966	0.0012301	0.000697112	0.00095465	0.0007006	0	0.000284548	0.00036001	0.00041441	0.0006462	0	0.000418504	0.000460384	0.00047021	0.000612893	0.000685944	0.000330041	0.000356908
Candidatus Nanohalobium	9.27072e-05	0.000144313	0.000332632	0.000499411	0.000455592	0.000362272	0.000525991	0.00058435	0.000602695	0.00044169	0.000342794	0.000617455	0.00042724	0.000504194	0.000497259	0.000605151	0.000207646	0.000144203	0.00101053	0.000331649	0.000306988	0.000738429	0.000485311	0.00067627	0.000290367	0.000641517	0.000212237	0.000595477	0.000456989	0.00033847	0.000709859	0.000462266	0.000378492	0.000697112	0.00076372	0.000100086	0.000185655	0.000189698	0.000450013	0.000932423	0.0003231	6.57822e-05	0.000167401	0.000460384	0.000235105	0.000449455	0.000514458	0.00124682	0.000519139
Candidatus Methanomethylophilus	0.22055	0.145287	0.126134	0.0870896	0.131252	0.147415	0.165485	0.0950085	0.193264	0.131697	0.125908	0.177922	0.265786	0.0747759	0.0808236	0.155203	0.173523	0.303979	0.123828	0.158561	0.109994	0.103134	0.151235	0.133606	0.112575	0.112159	0.16459	0.107146	0.184665	0.115503	0.167601	0.343348	0.203534	0.278247	0.0664437	0.143723	0.199208	0.133927	0.119253	0.096454	0.129455	0.0457187	0.0867139	0.179964	0.135812	0.123478	0.156224	0.13913	0.106326
Candidatus Methanoplasma	0.0210909	0.0228735	0.0239495	0.0187471	0.0359504	0.019774	0.0274325	0.0135776	0.0249917	0.0394945	0.0245441	0.0226083	0.0368708	0.0173365	0.0272727	0.017585	0.0181344	0.0385382	0.0252243	0.0149905	0.0193402	0.0304397	0.0228096	0.0493254	0.00900137	0.0282268	0.0331089	0.0126638	0.0216031	0.0272045	0.0198387	0.0437997	0.0280084	0.0382416	0.0143198	0.0269231	0.037131	0.0300672	0.0214206	0.0222746	0.0156165	0.0153273	0.0159868	0.020395	0.0304461	0.0446186	0.0360121	0.0253398	0.0371509
Methanomassiliicoccus	0.00431088	0.00548388	0.00302695	0.00341904	0.00352049	0.00353216	0.00376286	0.00347173	0.00538407	0.00504263	0.00442205	0.00531961	0.00474237	0.00341301	0.00455183	0.00291896	0.00339156	0.00515525	0.00470283	0.00281902	0.0023945	0.00451262	0.00451946	0.00553696	0.00423936	0.0047401	0.00449234	0.00349347	0.00294966	0.00376548	0.00433387	0.0048538	0.00473115	0.00617442	0.00295942	0.00240206	0.00436289	0.00483731	0.00306009	0.00331528	0.0031233	0.00276285	0.00343173	0.00317665	0.00462373	0.00600635	0.00420141	0.00304371	0.00415311
Cuniculiplasma	0.00241039	0.00205645	0.00232843	0.00134457	0.00178095	0.00166042	0.00226581	0.00237178	0.00192862	0.00172995	0.00215961	0.00313477	0.00307613	0.00411112	0.00275405	0.00227822	0.00297626	0.0027759	0.00349797	0.00268636	0.00156564	0.00278962	0.00115261	0.00219788	0.00150991	0.00431242	0.00304206	0.00289799	0.00170332	0.0019462	0.00194277	0.0010401	0.00189246	0.00139422	0.004105	0.00220189	0.000649792	0.00104334	0.00252007	0.00248646	0.002154	6.57822e-05	0.00184142	0.00267023	0.00164574	0.00163438	0.00192922	0.00205359	0.00113562
Ferroplasma	0.0044963	0.00292233	0.00432422	0.00226656	0.00310631	0.00259629	0.00453162	0.00285301	0.00646892	0.00312864	0.00593034	0.00626954	0.00435785	0.00508073	0.00393982	0.00519718	0.00512194	0.00587626	0.00851173	0.0037808	0.00282429	0.00479979	0.00169859	0.00583283	0.00168413	0.00677157	0.00449234	0.00746331	0.00357282	0.0029193	0.00354929	0.003467	0.00700211	0.00517855	0.00725534	0.00380326	0.00250634	0.00350942	0.0035101	0.00445491	0.0038772	0.000789387	0.00385023	0.00368308	0.00305637	0.00269673	0.00355834	0.00454723	0.00227123
Picrophilus	0.00310569	0.00245331	0.00372548	0.00242022	0.0023608	0.00196231	0.0027918	0.00171868	0.00594659	0.00268695	0.00359934	0.00612705	0.00474237	0.00550735	0.0028688	0.0061939	0.00436057	0.00602046	0.00769554	0.003217	0.0026094	0.00537412	0.00269954	0.00439575	0.00310692	0.00702105	0.0044216	0.00845578	0.00369746	0.00236929	0.00425915	0.0020802	0.00510964	0.00468061	0.00773267	0.00340292	0.00241351	0.00322487	0.0036001	0.00352249	0.0036618	0.00059204	0.00343173	0.00294646	0.00336984	0.00281931	0.00334398	0.00465724	0.00184943
Thermoplasma	0.00217862	0.00155136	0.00192927	0.00195923	0.00207087	0.00178117	0.00202304	0.0018218	0.00249114	0.00172995	0.00154258	0.00318227	0.00307613	0.00333544	0.00210379	0.00227822	0.00131509	0.00335271	0.00287611	0.00175774	0.00144284	0.00201017	0.00109195	0.00245148	0.00124858	0.00263735	0.00219311	0.00325528	0.00257576	0.00165004	0.00283943	0.00150237	0.00208171	0.00308721	0.00248209	0.0021018	0.00157807	0.00123304	0.00117003	0.00279727	0.0015078	0.000789387	0.00133921	0.00184154	0.00180247	0.0019204	0.00274378	0.00293369	0.00142763
Aciduliprofundum	0.00139061	0.00162352	0.00156337	0.00169031	0.00115969	0.000905681	0.00153751	0.00103121	0.00164737	0.00202441	0.00140546	0.00218484	0.00162351	0.00131866	0.00145353	0.00138829	0.00173039	0.00158623	0.00163239	0.00119394	0.00104376	0.00246143	0.00115261	0.00266281	0.000929174	0.00185327	0.000990438	0.00154824	0.00166178	0.00131157	0.001345	0.00150237	0.00160859	0.00149381	0.00114558	0.00150129	0.00185655	0.000663944	0.00153004	0.00145044	0.0016155	0.000460476	0.00117181	0.00156531	0.00141063	0.000735472	0.000986045	0.00121015	0.00142763
Acidilobus	0.00106613	0.000541172	0.001264	0.00195923	0.00173953	0.00117739	0.00117337	0.00096246	0.00168754	0.00143549	0.000685589	0.0013299	0.00111082	0.00104717	0.000918016	0.00106791	0.000761369	0.00158623	0.00104939	0.000729628	0.000828867	0.000779452	0.0014256	0.00105667	0.000900137	0.00117611	0.00123805	0.000754271	0.00141251	0.00131157	0.00100875	0.000924533	0.00198708	0.0015934	0.00076372	0.00120103	0.000556964	0.000189698	0.000630018	0.000621615	0.0003231	0.000263129	0.000502204	0.00101285	0.00121471	0.00102149	0.00171486	0.00124682	0.00103828
Caldisphaera	0.00417182	0.00389644	0.00532212	0.00291963	0.00472159	0.00310951	0.00509807	0.00446856	0.00562515	0.00401202	0.0050048	0.00636453	0.0102965	0.00659331	0.00550809	0.00601591	0.0053988	0.00890452	0.0089004	0.00404612	0.00303918	0.00717917	0.00212324	0.00655136	0.00258426	0.00898124	0.00725142	0.00984522	0.00357282	0.00313085	0.00470748	0.00184907	0.00463653	0.00487978	0.00878278	0.00480412	0.00278482	0.00474246	0.0036001	0.00694137	0.0048465	0.000657822	0.00443614	0.00474196	0.00548578	0.00330962	0.00300101	0.00564736	0.00240102
Aeropyrum	0.000556243	0.00057725	0.000632001	0.000691492	0.000538427	0.000513219	0.000687835	0.000446856	0.000482156	0.00128826	0.000959824	0.00104492	0.000598136	0.000814467	0.000612011	0.00110351	0.000484508	0.000684963	0.00101053	0.000497474	0.000613975	0.00114867	0.000576307	0.00126801	0.000667844	0.000997915	0.000565964	0.000436683	0.000830889	0.00033847	0.00119555	0.0017335	0.000756984	0.000697112	0.000859185	0.000800686	0.000464137	0.00123304	0.000450013	0.000310808	0.0006462	0.000263129	0.000418504	0.000690577	0.000548578	0.00085805	0.000728816	0.000696752	0.000616478
Desulfurococcus	0.00101978	0.000541172	0.000399159	0.000460995	0.000704097	0.00048303	0.000768757	0.000893712	0.00112503	0.00103061	0.000479912	0.000664951	0.00102538	0.000892036	0.000535509	0.000320374	0.000276862	0.000396557	0.00112712	0.000729628	0.000982361	0.000533309	0.000242656	0.000972138	0.00121954	0.000819716	0.000565964	0.000992462	0.000498533	0.000423087	0.00037361	0.000462266	0.00094623	0.000697112	0.000286395	0.000500429	0.0030633	0.000663944	0.000450013	0.000725218	0.0006462	0.000328911	0.000418504	0.00133511	0.000587763	0.000735472	0.000643073	0.00124682	0.000876047
Ignicoccus	0.00120519	0.000432938	0.000731791	0.000460995	0.000579845	0.000935871	0.000809218	0.000618724	0.000883952	0.000404883	0.000548471	0.000427469	0.000384516	0.00046541	0.00114752	0.000462763	0.000830585	0.00054076	0.000544129	0.000530639	0.000306988	0.000779452	0.000849295	0.000972138	0.000116147	0.000641517	0.000565964	0.000913065	0.0007478	0.000719249	0.000896664	0.000462266	0.000378492	0.00039835	0.00114558	0.000300257	0.000464137	0.00123304	0.000540015	0.000103603	0.0009693	0.000197347	0.000753306	0.000644538	0.000979604	0.000531174	0.000900302	0.000586739	0.000551585
Staphylothermus	0.00222497	0.00202038	0.0032598	0.00169031	0.0023608	0.00193212	0.00238719	0.0013062	0.0045403	0.00191399	0.00380502	0.0040372	0.00367427	0.00321909	0.0027923	0.00348852	0.00242254	0.00403768	0.00505263	0.00275269	0.00162704	0.00381521	0.00203224	0.00211334	0.00148087	0.00392038	0.00307743	0.00686784	0.00294966	0.00190389	0.00388554	0.0027736	0.00321718	0.00268886	0.00324581	0.0014012	0.00250634	0.00237123	0.00162005	0.00196845	0.0024771	0.000460476	0.00175771	0.00225588	0.00215513	0.00175696	0.00188635	0.00209026	0.00136274
Thermogladius	0.000788011	0.000216469	0.000365895	0.000230497	0.00103544	0.000362272	0.00044507	0.000515603	0.000200898	0.000920188	0.000445633	0.000379972	0.000170896	0.000853252	0.000612011	0.000284777	0.000553723	0.000432608	0.000233198	0.000563804	0.000613975	0.000492286	0.000576307	0.000760803	0.00034844	0.000605877	0.00063671	3.96985e-05	0.000581622	0.00067694	0.000336249	0.0031203	0.000189246	0.000697112	0.000286395	0.000100086	0.000464137	0.000189698	0.000630018	0.00041441	0.0003231	0.000328911	0.000167401	0.000138115	0.000822868	0.000531174	0.000385844	0.00062341	0.000973386
Thermosphaera	0.00106613	0.000757641	0.00143032	0.000691492	0.000911184	0.0011472	0.000890139	0.000996833	0.00116521	0.00154592	0.000822707	0.00128241	0.00115355	0.000969604	0.00133877	0.00113911	0.000761369	0.000468659	0.00155465	0.000829123	0.000552578	0.00135379	0.000727967	0.000929871	0.000987247	0.000819716	0.000778201	0.000674874	0.000997067	0.000592322	0.000523054	0.00150237	0.000851607	0.00129464	0.00295942	0.0007006	0.000464137	0.000569095	0.000810023	0.000310808	0.0005385	0.000263129	0.000669606	0.00110492	0.00125389	0.00122579	0.00171486	0.00113681	0.00152497
Hyperthermus	0.000602597	0.000685485	0.000399159	0.00030733	0.000621262	0.000513219	0.0011329	0.000412483	0.000642874	0.00044169	0.000205677	0.000474965	0.000726308	0.000426626	0.000267755	0.000142388	6.92154e-05	0.000793115	0.000349797	0.000596969	0.000306988	0.000246143	0.000909958	0.000464935	0.00034844	0.000249479	0.000495219	0.000992462	0.0003739	0.000253852	0.000410971	0.0010401	9.4623e-05	0.00129464	0.00019093	0.000200172	0.0010211	0	0.000630018	0.000310808	0.001077	0.000131564	0.000753306	0.000920769	0.00109716	0.000735472	0.000471587	0.000183356	0.000616478
Pyrodictium	0.000278122	0.000541172	0.000399159	0.000192081	0.000248505	0.000211326	8.09218e-05	0.000618724	0.000562515	0.000110423	0.00061703	0.000379972	0.000683584	0.000349057	0.000688512	0.000533957	0.000484508	0.000324456	0.000272065	0.000298484	0.000153494	0.000246143	0.000697635	0.000464935	0.00060977	0.000249479	0.000919692	0.000674874	0.000207722	0.000507705	0.000410971	0.000231133	0.000473115	0.000497937	9.5465e-05	0.000300257	0.000649792	0.000379397	0.000270008	0.00041441	0.0002154	0.000131564	0.000167401	0.000552461	0.000352658	0.000408595	0.000342972	0.000476725	0.000519139
Pyrolobus	0.000463536	0.000432938	0.000199579	0.000268914	0.000372757	9.05681e-05	0.000364148	0.000274988	0.000200898	0.000478498	6.85589e-05	0.000284979	0.000256344	0.000193921	0.000420757	0.000355971	0.000138431	0.000324456	0.000194332	0.00019899	0.000306988	0.000410238	0.000576307	0.000634003	0.00017422	0.000427678	0.000884319	0.000198492	0.000415445	0.000169235	0.000224166	0.000115567	0.000189246	0.00039835	0	0.000900772	0.000185655	9.48492e-05	9.00025e-05	0.000621615	0.0001077	0.00059204	0.000334803	0.000368308	0.000509394	0.00118493	0.000471587	0.000403383	0.000616478
Fervidicoccus	0.00148332	0.00126273	0.00156337	0.000845157	0.000704097	0.00105663	0.0025895	0.00137494	0.00172772	0.000993803	0.00219388	0.00299228	0.00149534	0.00190042	0.00195078	0.00185105	0.00173039	0.0026317	0.00318704	0.00152559	0.00128935	0.00209221	0.00094029	0.00240921	0.00069688	0.00317195	0.00215774	0.00369196	0.00116324	0.00114234	0.00156916	0.000462266	0.00189246	0.00199175	0.00286395	0.00120103	0.0010211	0.00189698	0.000990028	0.00248646	0.0014001	6.57822e-05	0.00108811	0.00151927	0.00117553	0.00126665	0.00111466	0.00271367	0.000811155
Acidianus	0.0264679	0.01941	0.0241824	0.017633	0.0230695	0.0150343	0.0226176	0.0200742	0.0368849	0.0209435	0.0258124	0.041417	0.0314449	0.036651	0.0253984	0.0310407	0.0229795	0.0385021	0.0431805	0.0260013	0.0143363	0.0335164	0.0115261	0.0340671	0.0132988	0.041556	0.0269541	0.0535533	0.0204399	0.0151465	0.0260406	0.0151392	0.0316041	0.0306729	0.0325536	0.022119	0.0159663	0.0198235	0.0195305	0.0344997	0.0330639	0.00585462	0.0169075	0.0216381	0.023197	0.0161395	0.0182633	0.030107	0.0103179
Metallosphaera	0.00366193	0.00288625	0.00302695	0.00334221	0.00410033	0.00229439	0.0025895	0.00381546	0.00739305	0.00316545	0.00545043	0.00536711	0.00375971	0.00411112	0.00355731	0.00380889	0.00484508	0.00591231	0.00594655	0.00547221	0.00288568	0.00373317	0.0029422	0.00604416	0.00252619	0.00620133	0.0036434	0.00809849	0.00415445	0.0024116	0.0052679	0.00184907	0.00813758	0.00468061	0.00467779	0.003503	0.00232069	0.00246608	0.00324009	0.00352249	0.0051696	0.00236816	0.00368283	0.00234796	0.0032131	0.00228813	0.00295813	0.00454723	0.00311483
Saccharolobus	0.0118665	0.00876699	0.0113095	0.00752958	0.00886334	0.00588693	0.0109244	0.00893712	0.0153486	0.00971719	0.0120321	0.0205185	0.012689	0.0181122	0.0100217	0.014844	0.010936	0.0179893	0.0193554	0.0115746	0.00709142	0.0150147	0.00521709	0.0145398	0.00566215	0.0167864	0.0122036	0.0239382	0.00872434	0.00605015	0.0118434	0.00566276	0.0131526	0.0120501	0.0181384	0.0112096	0.00631226	0.00569095	0.0104403	0.0101531	0.0137856	0.00217081	0.00920708	0.0104968	0.00920828	0.00784503	0.00844569	0.0150719	0.00545096
Stygiolobus	0.00403276	0.00252547	0.00316001	0.00222814	0.00281639	0.00211326	0.00226581	0.00367797	0.00409832	0.00206122	0.00425065	0.0054621	0.0033752	0.00337422	0.00244804	0.00313255	0.00311469	0.00421793	0.00548016	0.00364814	0.00174983	0.00381521	0.00145593	0.00342362	0.00162605	0.00548853	0.0027237	0.00658995	0.00282502	0.00211544	0.0039229	0.00127123	0.00397417	0.00358515	0.00477325	0.00290249	0.00157807	0.00123304	0.0036901	0.00445491	0.0044157	0.000460476	0.00242732	0.00267023	0.00286044	0.0019204	0.00167199	0.00359378	0.00162231
Sulfodiicoccus	0.000834365	0.000469016	0.000665265	0.00153665	0.000621262	0.000181136	0.00101152	0.000618724	0.000683054	0.00114103	0.000754148	0.000617455	0.00085448	0.000542978	0.000267755	0.00160187	0.000830585	0.000829166	0.000621862	0.000829123	0.000399084	0.00114867	0.000636971	0.00122574	0.00101628	0.000962276	0.000778201	0.000952764	0.000498533	0.00114234	0.000485693	0.000577833	0.000851607	0.000199175	0.000477325	0.000500429	0.000185655	0.000474246	0.00117003	0.00176124	0.0005385	0	0.000585905	0.000552461	0.000822868	0.000694612	0.000514458	0.00062341	0.000194677
Sulfolobus	0.0179388	0.0142509	0.0182282	0.0119859	0.0151588	0.0113512	0.0157393	0.0152619	0.0220586	0.0148334	0.0195393	0.0276905	0.0222165	0.024434	0.016792	0.0210023	0.0174423	0.0279393	0.0323368	0.0175111	0.0113585	0.0248194	0.00703701	0.0260364	0.00830449	0.0258032	0.0178633	0.0381105	0.0149145	0.0119734	0.0193156	0.0101699	0.0220472	0.0181249	0.0220524	0.0132113	0.0114178	0.0130892	0.0118803	0.0199953	0.0212169	0.00315755	0.0149824	0.0170342	0.0146157	0.0140557	0.0122184	0.0210126	0.00859824
Sulfuracidifex	0.00222497	0.00108234	0.00186274	0.00149823	0.00219513	0.00102644	0.00198258	0.00161556	0.00204916	0.00143549	0.00191965	0.00370473	0.00200803	0.00314152	0.00187428	0.00263419	0.00186882	0.00299221	0.00295384	0.00268636	0.00193402	0.00299474	0.000485311	0.00287415	0.00110339	0.00288683	0.00268833	0.00480352	0.00207722	0.00122695	0.001345	0.0013868	0.00217633	0.00169299	0.00162291	0.00200172	0.00139241	0.00151759	0.00189005	0.00321168	0.0012924	0.000394693	0.00192512	0.00207173	0.00207676	0.00130751	0.00124327	0.00227361	0.000811155
Sulfurisphaera	0.00616503	0.00512309	0.00632001	0.00445628	0.00571561	0.00362272	0.00639282	0.00470918	0.0090806	0.00544752	0.00778143	0.00978429	0.0100829	0.00961847	0.0056611	0.00797375	0.00740605	0.00919292	0.0112712	0.00587019	0.00411364	0.00890217	0.00321519	0.00748123	0.00386188	0.0105494	0.00781738	0.0120286	0.00594086	0.00473858	0.00635137	0.00462266	0.00681286	0.00487978	0.0112649	0.00440377	0.00324896	0.00540641	0.00612017	0.00859901	0.0084006	0.00118408	0.00669606	0.00621519	0.00599518	0.00339134	0.00548755	0.00979121	0.00314728
Infirmifilum	0.000741658	0.00101019	0.00093137	0.000998822	0.000994019	0.000784924	0.000728296	0.000618724	0.000683054	0.00128826	0.00102838	0.000949931	0.00119627	0.00108596	0.000956266	0.00049836	0.000761369	0.000973368	0.00101053	0.000961783	0.000675373	0.00106662	0.000788631	0.00109894	0.000493624	0.00135431	0.00113193	0.000833668	0.000540078	0.000507705	0.000821942	0.000462266	0.000851607	0.000896287	0.00038186	0.00100086	0.0010211	0.000853643	0.00117003	0.00103603	0.0017232	0.000920951	0.000920708	0.000690577	0.000901236	0.00114407	0.00107179	0.00102679	0.00146008
Thermofilum	0.00185414	0.00126273	0.00153011	0.000921989	0.00124252	0.000996249	0.0025895	0.00158118	0.00132593	0.00121465	0.00126834	0.000949931	0.00153806	0.00093082	0.00141527	0.0012815	0.00117666	0.00173043	0.00163239	0.0018904	0.00147354	0.00192812	0.000667303	0.00164841	0.00078399	0.00138995	0.00208699	0.00166734	0.00174487	0.00101541	0.000971386	0.0013868	0.00104085	0.000995874	0.000668255	0.00200172	0.000928274	0.00123304	0.000810023	0.000932423	0.0015078	0.00105252	0.00108811	0.00156531	0.00168492	0.00179782	0.00111466	0.00113681	0.00149252
Caldivirga	0.000834365	0.000793719	0.000632001	0.000422578	0.000579845	0.000332083	0.0009306	0.000378109	0.00108485	0.0014723	0.000445633	0.000664951	0.000726308	0.000155137	0.000459008	0.000569554	0.000761369	0.000901267	0.00120486	0.000364814	0.000337687	0.00118969	0.000545975	0.00126801	0.000203257	0.00153251	0.000742828	0.00134975	0.0003739	0.000507705	0.000261527	0.0003467	0.000851607	0.000796699	0.00076372	0.000800686	0.000556964	0.000189698	0.00072002	0.00124323	0.0006462	0.000131564	0.000334803	0.00101285	0.000822868	0.000612893	0.000600201	0.00117348	0.000356908
Pyrobaculum	0.00658221	0.00364389	0.00419117	0.00372637	0.00455592	0.00323026	0.0053813	0.00567164	0.00333491	0.00544752	0.0026738	0.00341975	0.00371699	0.00453775	0.00459008	0.00281217	0.00436057	0.00497499	0.00501376	0.00371447	0.00356106	0.00467671	0.00467112	0.00587509	0.00290367	0.00495394	0.00534129	0.00424774	0.00357282	0.00283469	0.00369874	0.00496936	0.00283869	0.00428226	0.00486872	0.00370317	0.00343461	0.00360427	0.00387011	0.0041441	0.0046311	0.00157877	0.00518944	0.00446573	0.00423189	0.00661925	0.00433002	0.00469391	0.00438024
Thermoproteus	0.00264215	0.0026337	0.00236169	0.00169031	0.00215371	0.00172079	0.00218489	0.00244052	0.00337509	0.00298141	0.00277664	0.00351474	0.00290523	0.00329665	0.00332781	0.00316814	0.00249175	0.00346087	0.00384777	0.0024542	0.00202612	0.00262552	0.00266921	0.00295868	0.00168413	0.00310067	0.00328967	0.00408894	0.00253421	0.00228467	0.00358665	0.0027736	0.0036903	0.00338597	0.00210023	0.00290249	0.00176372	0.00142274	0.00234007	0.00341888	0.0026925	0.000789387	0.00217622	0.00234796	0.00278208	0.00208384	0.00201496	0.002677	0.0030175
Vulcanisaeta	0.00268851	0.00122666	0.00179621	0.00107565	0.00124252	0.000815113	0.00157797	0.00106558	0.00317419	0.00165634	0.00243384	0.00246982	0.0021362	0.00306395	0.00168303	0.00277658	0.00166117	0.00230724	0.00283724	0.00232154	0.00150424	0.00201017	0.000818963	0.00202881	0.000929174	0.00363526	0.00244072	0.00361256	0.00132942	0.00152311	0.00198013	0.0003467	0.00293331	0.00209134	0.00305488	0.00170146	0.0020422	0.000379397	0.00216006	0.00372969	0.0026925	0.000197347	0.00175771	0.00188758	0.00274289	0.00167524	0.00158625	0.00223694	0.00107072
Archaeoglobus	0.0050989	0.00447369	0.00495622	0.0044947	0.00526002	0.00365291	0.00489577	0.00422795	0.00662964	0.00305503	0.00723296	0.0054621	0.00499871	0.00616668	0.00585235	0.00576673	0.00636782	0.00735434	0.00851173	0.00441093	0.00396014	0.00820476	0.0043678	0.00684723	0.00301981	0.00791204	0.00576576	0.00873367	0.00456989	0.0043578	0.00541734	0.00566276	0.00548814	0.00468061	0.00696895	0.00460395	0.00547682	0.00303517	0.00540015	0.00341888	0.0034464	0.00282864	0.00443614	0.0053865	0.00474128	0.0053526	0.00561617	0.00755426	0.00434779
Ferroglobus	0.00171508	0.00126273	0.00113095	0.000576243	0.000704097	0.000784924	0.00121383	0.000859339	0.00144647	0.00150911	0.00113122	0.00199485	0.00115355	0.000698115	0.00057376	0.00113911	0.00131509	0.00144203	0.00237085	0.00155875	0.00119725	0.00110764	0.000849295	0.00122574	0.00095821	0.00142559	0.00130879	0.00162764	0.00203568	0.000507705	0.000971386	0.0010401	0.00160859	0.00129464	0.00105012	0.000800686	0.00129958	0.000948492	0.000450013	0.00103603	0.001077	0.000460476	0.00184142	0.00197965	0.00125389	0.000735472	0.00192922	0.00154019	0.000778709
Geoglobus	0.00171508	0.000721563	0.00176295	0.0011909	0.00144961	0.000452841	0.00105198	0.00113433	0.00148665	0.00110423	0.00102838	0.00156739	0.00166624	0.00127988	0.00107102	0.000818734	0.0008998	0.00165833	0.00120486	0.00112761	0.00150424	0.000779452	0.000667303	0.00202881	0.00104532	0.000997915	0.00123805	0.000674874	0.00145406	0.000973101	0.000784581	0.000924533	0.0012301	0.00139422	0.00124105	0.000800686	0.00148524	0.00199183	0.00216006	0.00207205	0.0011847	0.000723605	0.00159031	0.000920769	0.00164574	0.00232899	0.00124327	0.00135683	0.00116806
Candidatus Methanoliparum	0.00171508	0.00155136	0.00209558	0.000960406	0.00153245	0.000905681	0.00287272	0.00254364	0.00172772	0.00150911	0.00212533	0.00322976	0.00324703	0.00224948	0.00187428	0.00274098	0.00200725	0.00281195	0.00307044	0.00258686	0.00217961	0.00221529	0.000727967	0.00219788	0.00104532	0.00263735	0.00212237	0.00313618	0.00124633	0.00203082	0.00183069	0.0017335	0.00179784	0.00229051	0.00257756	0.00190163	0.0030633	0.00113819	0.00189005	0.00165764	0.0033387	0.00059204	0.000585905	0.00197965	0.00195921	0.0019204	0.00137189	0.00256698	0.00162231
Halapricum	0.0090853	0.00566427	0.00721812	0.0073375	0.00654396	0.00531333	0.00821356	0.00904025	0.00859844	0.009754	0.00641026	0.00584207	0.00794667	0.00585641	0.012355	0.00946883	0.00512194	0.00764274	0.00602429	0.00401296	0.00543368	0.00726121	0.00712801	0.00967911	0.00580734	0.00691413	0.00841872	0.00424774	0.00760264	0.00643093	0.00575359	0.00508493	0.00709673	0.0047802	0.00687348	0.00690592	0.00566247	0.00569095	0.00558016	0.00569814	0.0058158	0.00460476	0.00627755	0.00976015	0.00920828	0.00800847	0.00844569	0.00561069	0.00736529
Haloarcula	0.00843635	0.00620544	0.00894781	0.00660759	0.0105615	0.00621901	0.0081731	0.00849027	0.00875916	0.0097908	0.00699301	0.0054621	0.0101683	0.00678723	0.00914191	0.00776017	0.00643703	0.00843586	0.00652955	0.00849022	0.00838077	0.010256	0.0079773	0.00938324	0.00583637	0.00826844	0.00979826	0.0053196	0.00926441	0.0072771	0.011694	0.00774296	0.00813758	0.00677194	0.00630069	0.0107092	0.00714771	0.00739824	0.00576016	0.00766659	0.0054927	0.00460476	0.00477094	0.00842503	0.00838541	0.0120944	0.00835995	0.00880108	0.00957163
Halomicrobium	0.00412547	0.00393252	0.00492296	0.00288122	0.00389324	0.00310951	0.00315595	0.00381546	0.00317419	0.00415925	0.00318799	0.00208985	0.00363154	0.00349057	0.00520209	0.00352411	0.00325312	0.00288405	0.0041587	0.00301801	0.00300848	0.00463569	0.0037005	0.00439575	0.00214871	0.00238787	0.00495219	0.00349347	0.00510997	0.00372317	0.00358665	0.00265803	0.0024602	0.00338597	0.00276849	0.00360309	0.00324896	0.00246608	0.00441012	0.00269367	0.0033387	0.00394693	0.00150661	0.00336081	0.00368331	0.00482143	0.00385844	0.00264033	0.00408822
Halorhabdus	0.00676762	0.00497878	0.00681896	0.00507094	0.00534285	0.00588693	0.00493623	0.00529353	0.00462066	0.00673578	0.00322227	0.0040372	0.00619498	0.00446018	0.00696162	0.00598032	0.00643703	0.00591231	0.00377004	0.00381397	0.0050653	0.005169	0.00633938	0.00532562	0.00400706	0.00534598	0.00679157	0.00369196	0.00706256	0.00562706	0.00504373	0.0045071	0.00482578	0.00428226	0.00610976	0.00660566	0.00519834	0.00550125	0.00324009	0.00445491	0.0052773	0.00348646	0.00477094	0.0053865	0.00697478	0.00641495	0.0058734	0.00539066	0.00635945
Halorientalis	0.00296663	0.00252547	0.00232843	0.00411054	0.00215371	0.00202269	0.00141613	0.00271551	0.00313401	0.00224526	0.00212533	0.00199485	0.00273434	0.00228827	0.00252454	0.00138829	0.0008998	0.00205489	0.00202105	0.00169141	0.00224101	0.00180505	0.00236589	0.00262055	0.00226486	0.00242351	0.0023346	0.00103216	0.00274193	0.00207313	0.00201749	0.0017335	0.00208171	0.00209134	0.00162291	0.00370317	0.00185655	0.00123304	0.0036001	0.000932423	0.0014001	0.000394693	0.00142291	0.00253211	0.0037225	0.00253329	0.00304388	0.00172355	0.00243346
Halosiccatus	0.00866812	0.00573642	0.00681896	0.00595451	0.00745514	0.00519257	0.00987246	0.00986521	0.00803593	0.00772958	0.00695873	0.00702949	0.00760487	0.0063606	0.00772663	0.00462763	0.00671389	0.00501104	0.00676275	0.00431144	0.00537229	0.00836886	0.0066427	0.00849564	0.0038038	0.00844664	0.00845409	0.00643115	0.00926441	0.00600784	0.00788317	0.0055472	0.00596125	0.00975957	0.00582337	0.0049042	0.00594095	0.0057858	0.0070202	0.00549094	0.005385	0.00427585	0.00619385	0.00865523	0.00760173	0.00841706	0.00763113	0.00726089	0.00879292
Halosimplex	0.0127009	0.00681877	0.00824928	0.00760641	0.00960885	0.00646053	0.00699973	0.00969334	0.00755377	0.0111527	0.0114836	0.0054621	0.00944201	0.00608911	0.0127375	0.00512599	0.00816742	0.00854401	0.00563562	0.00553854	0.0076133	0.00812271	0.00925124	0.010609	0.0105113	0.00784076	0.0108241	0.00559749	0.00889051	0.00647324	0.00687442	0.00912976	0.00539351	0.00816617	0.00820999	0.00900772	0.00826164	0.00474246	0.0071102	0.0102567	0.0070005	0.00427585	0.00535685	0.00893146	0.00963931	0.00907082	0.00861717	0.0109647	0.00989609
Natronomonas	0.0101051	0.0072517	0.00808296	0.0099498	0.0108514	0.00534352	0.00574545	0.00835277	0.00679036	0.0113367	0.00747292	0.00517712	0.00897204	0.00705872	0.0089124	0.0062295	0.00422214	0.00702988	0.00544129	0.00650032	0.00699932	0.0106662	0.00849295	0.0109471	0.00679458	0.00673593	0.0114608	0.00408894	0.00714565	0.00770019	0.007659	0.00635616	0.00510964	0.00617442	0.0095465	0.00530455	0.00918991	0.00711369	0.0071102	0.00725218	0.0066774	0.00467054	0.00652866	0.00962203	0.0091691	0.00952027	0.00960322	0.00737091	0.011129
Haladaptatus	0.0110322	0.00869483	0.00898107	0.0087589	0.00989878	0.00736621	0.00776849	0.0078028	0.00699126	0.0131403	0.00815851	0.0100693	0.00918566	0.00919185	0.0105189	0.00790256	0.00671389	0.00908477	0.0079676	0.00653349	0.0075826	0.01202	0.007219	0.0114966	0.00534275	0.0080546	0.0110717	0.00821759	0.00793499	0.00956177	0.00881719	0.00855193	0.0073806	0.00786741	0.0102148	0.00670575	0.00993253	0.00872613	0.00801022	0.0078738	0.0089391	0.00644666	0.00619385	0.00948392	0.00912991	0.0102966	0.00968896	0.00737091	0.00944184
Halalkalicoccus	0.00236403	0.00234508	0.00269432	0.00288122	0.00302348	0.00320007	0.00311549	0.00292175	0.00172772	0.00261334	0.00202249	0.00185236	0.00200803	0.0017065	0.0030218	0.00188665	0.00131509	0.00198279	0.00357571	0.00341599	0.00199542	0.00348702	0.00166826	0.00202881	0.00156798	0.00292247	0.00279445	0.00281859	0.00249267	0.00224236	0.0022043	0.00300473	0.00208171	0.00189216	0.00152744	0.0021018	0.0030633	0.00104334	0.00378011	0.00207205	0.0018309	0.00210503	0.00175771	0.00313061	0.00309555	0.00371822	0.00342972	0.00231028	0.00334196
Halanaeroarchaeum	0.00171508	0.00165959	0.000798317	0.000998822	0.00207087	0.00048303	0.0009306	0.00137494	0.00136611	0.00187718	0.000822707	0.000807441	0.000811756	0.00093082	0.00118577	0.0012103	0.000622939	0.00115362	0.00124372	0.000895453	0.000951662	0.000820476	0.00106162	0.00156387	0.000667844	0.00156815	0.00169789	0.00079397	0.00174487	0.00152311	0.00100875	0.00127123	0.000189246	0.000697112	0.00038186	0.000500429	0.000556964	0.000758794	0.00117003	0.000725218	0.0011847	0.000328911	0.000753306	0.00161135	0.00133226	0.00179782	0.0021007	0.0013935	0.00142763
Halarchaeum	0.0051916	0.00317488	0.00475664	0.0040337	0.0035619	0.00232458	0.00254904	0.00412483	0.00301347	0.00412244	0.00301659	0.00356224	0.00465692	0.0046541	0.00355731	0.00234941	0.00415292	0.00436213	0.00198218	0.0024542	0.00362246	0.00385624	0.00382183	0.00380402	0.00278752	0.00513214	0.00374951	0.0027392	0.00361437	0.00287699	0.00276471	0.0038137	0.00274407	0.00288803	0.00458232	0.00220189	0.00482703	0.00265578	0.0036901	0.00259006	0.0025848	0.00210503	0.00175771	0.00469592	0.0037225	0.00416767	0.00441577	0.0048406	0.00441268
Halobacterium	0.0198857	0.0126273	0.0157002	0.0158275	0.0206673	0.0104455	0.0173173	0.0162931	0.0136611	0.0188455	0.0169683	0.0111617	0.0174741	0.0128763	0.0200433	0.0133133	0.0117666	0.0159344	0.0132534	0.0111766	0.0146433	0.0152609	0.0190485	0.0208798	0.01507	0.0162874	0.0199149	0.00905125	0.0159531	0.0164158	0.0150938	0.0191841	0.0131526	0.0116517	0.0131742	0.0134115	0.0173587	0.0118562	0.0147604	0.0141936	0.0093699	0.0112488	0.0126388	0.0210856	0.0191219	0.0238211	0.0204497	0.0149252	0.0177481
Halodesulfurarchaeum	0.00194685	0.00108234	0.00153011	0.00138298	0.0035619	0.00202269	0.00133521	0.00161556	0.00233042	0.00180357	0.0015083	0.0013774	0.00132444	0.00120231	0.00160653	0.00074754	0.000969016	0.0027759	0.00112712	0.00208939	0.00135075	0.00184607	0.00288153	0.00185974	0.00252619	0.000962276	0.00176864	0.00051608	0.0026173	0.00156542	0.00325041	0.00231133	0.0012301	0.00248969	0.000668255	0.0007006	0.00148524	0.00113819	0.00072002	0.000621615	0.0009693	0.000920951	0.00100441	0.001197	0.00129308	0.00114407	0.0015005	0.00146685	0.00181699
Halorussus	0.00574785	0.00414899	0.0047899	0.00315013	0.00405891	0.0036831	0.00477438	0.00484667	0.00357599	0.00669897	0.00397642	0.00389472	0.00448602	0.00546857	0.00504909	0.00420046	0.00588331	0.00364112	0.00326477	0.00391346	0.00488111	0.00397931	0.0036095	0.00541016	0.003165	0.00431242	0.00721605	0.00396985	0.00506842	0.00363855	0.00321304	0.00473823	0.0049204	0.00328638	0.00400953	0.00380326	0.00408441	0.00398367	0.00468013	0.00290087	0.0046311	0.00348646	0.00401763	0.00520234	0.00466292	0.0051483	0.00407279	0.00366712	0.00535362
Salarchaeum	0.00435724	0.0034635	0.00432422	0.00372637	0.00376899	0.0034114	0.00384378	0.00374672	0.00269204	0.00412244	0.00353078	0.00204235	0.00452875	0.00403355	0.00527859	0.00295456	0.00256097	0.00281195	0.00295384	0.00540588	0.00340756	0.0032819	0.00406448	0.00519882	0.00235197	0.00381346	0.00396175	0.0026995	0.003739	0.00313085	0.00407235	0.0024269	0.00312256	0.00348556	0.004105	0.00250214	0.00436289	0.00455276	0.00306009	0.00372969	0.0023694	0.00164456	0.00167401	0.00455781	0.00450618	0.00469885	0.00325824	0.00359378	0.00405577
Halobellus	0.00268851	0.00173175	0.00196253	0.00126774	0.00306489	0.00123776	0.00327733	0.00309362	0.00192862	0.00460094	0.00161113	0.00147239	0.00192258	0.00232705	0.0026393	0.00195784	0.00297626	0.00299221	0.00151579	0.00152559	0.0024252	0.00229733	0.00139527	0.00342362	0.00168413	0.00267299	0.0031128	0.00134975	0.00274193	0.00181928	0.00276471	0.00288916	0.00151397	0.00109546	0.00143198	0.00340292	0.00176372	0.00123304	0.00171005	0.00310808	0.0023694	0.00144721	0.00200882	0.00207173	0.00282126	0.00269673	0.00317249	0.00209026	0.00285526
Haloferax	0.00839	0.00754033	0.00874823	0.00726067	0.00915326	0.00440765	0.010358	0.00769968	0.00687072	0.00990123	0.00719868	0.00707698	0.0107237	0.00911428	0.00975392	0.00968242	0.00865193	0.00739039	0.00602429	0.00742894	0.00810448	0.0094765	0.00985788	0.00938324	0.00595252	0.009302	0.0101874	0.00539899	0.00938905	0.00799635	0.00840622	0.00855193	0.00794834	0.00617442	0.00801906	0.0109093	0.00751902	0.00550125	0.00792022	0.00984224	0.0052773	0.00532836	0.00677976	0.0081488	0.0101487	0.0102966	0.00981758	0.0102313	0.00966896
Halogeometricum	0.00394006	0.00270586	0.00302695	0.0033038	0.00480443	0.00205288	0.0027918	0.00422795	0.00204916	0.00320226	0.00246812	0.00189986	0.00239254	0.00205556	0.00386332	0.00213583	0.00332234	0.00252355	0.00167125	0.00228838	0.00374525	0.00246143	0.00206257	0.00266281	0.00159702	0.00338578	0.00367877	0.00146884	0.00249267	0.00372317	0.00254055	0.00184907	0.00160859	0.00248969	0.00200477	0.00340292	0.00269199	0.00218153	0.00180005	0.0038333	0.002154	0.00190769	0.00225992	0.00271627	0.00348739	0.00359564	0.00308675	0.00319039	0.00360153
Haloplanus	0.0117275	0.00678269	0.00911412	0.00845157	0.00828349	0.0068228	0.00971061	0.00811216	0.00598677	0.0111527	0.00928973	0.00489214	0.00957018	0.00736899	0.0110162	0.00733301	0.0094133	0.00659727	0.00579109	0.00706413	0.00684583	0.00832783	0.00870527	0.00997498	0.00711399	0.00901688	0.0114254	0.00408894	0.00930596	0.00744634	0.00713595	0.00843636	0.00529889	0.00677194	0.00591883	0.0100086	0.00770468	0.00720854	0.00873024	0.00611255	0.0046311	0.00565727	0.00594275	0.0117858	0.00830704	0.0149546	0.00896015	0.00678417	0.0098312
Haloprofundus	0.0107077	0.00721563	0.0080497	0.00626184	0.00898759	0.00591712	0.00946785	0.00900587	0.00646892	0.0104165	0.00661593	0.00531961	0.0118773	0.00771805	0.00830039	0.00551755	0.00789056	0.00666938	0.00816194	0.00653349	0.00660024	0.0116508	0.00934224	0.0110316	0.00525564	0.00883868	0.00937379	0.0052799	0.0089736	0.00820789	0.00736011	0.00820523	0.00728597	0.00756864	0.00563244	0.00750643	0.0106752	0.00436306	0.0072002	0.00569814	0.0056004	0.00460476	0.00870487	0.00989826	0.00944338	0.0139331	0.00866005	0.00828769	0.0109019
Haloquadratum	0.00227133	0.00295841	0.00133053	0.00134457	0.00310631	0.00160004	0.0018612	0.00123745	0.00289293	0.00165634	0.00212533	0.00256481	0.0021362	0.00217191	0.00149178	0.0024918	0.00173039	0.00187464	0.00334251	0.00315067	0.00147354	0.00213324	0.00136494	0.00219788	0.00150991	0.00263735	0.00254684	0.0025804	0.00166178	0.00122695	0.00168124	0.0013868	0.00350105	0.00219092	0.00295942	0.00190163	0.00250634	0.00227638	0.000810023	0.00145044	0.0028002	0.00105252	0.00200882	0.00230192	0.00305637	0.0021247	0.00141476	0.00212693	0.00142763
Halalkaliarchaeum	0.00310569	0.00165959	0.00166316	0.00230497	0.00240221	0.0016906	0.0025895	0.00199367	0.00108485	0.0029446	0.00154258	0.00213734	0.00290523	0.00166772	0.00195078	0.00106791	0.00117666	0.00129782	0.00202105	0.00169141	0.0024252	0.0015589	0.00203224	0.00207108	0.00150991	0.00281555	0.00318355	0.00127035	0.000913978	0.00135388	0.00268999	0.00150237	0.00132472	0.000896287	0.00200477	0.00340292	0.00232069	0.00123304	0.00126004	0.00227926	0.0008616	0.00236816	0.000920708	0.00276231	0.00192002	0.00330962	0.0021007	0.00157686	0.00223879
Halobaculum	0.01678	0.00844228	0.0135381	0.0101035	0.014289	0.00800018	0.0129879	0.0120651	0.00980383	0.0184038	0.0107637	0.0100693	0.0149107	0.0120231	0.0180543	0.01043	0.0111437	0.011356	0.00719028	0.0100821	0.0112971	0.0139891	0.014256	0.0162305	0.00903041	0.0125809	0.0157763	0.00706633	0.013128	0.0102387	0.0110215	0.0109788	0.00898919	0.010855	0.0128878	0.0154132	0.0158735	0.00787248	0.00981027	0.0131575	0.0115239	0.00513102	0.0105463	0.0152387	0.0149292	0.0175287	0.0135045	0.0107813	0.0151524
Halolamina	0.00356923	0.00227292	0.00316001	0.00326538	0.00265072	0.00253591	0.00400563	0.00264676	0.00188844	0.00397521	0.00226244	0.00313477	0.00243527	0.00213313	0.00348081	0.00213583	0.00401449	0.0029201	0.00155465	0.00202306	0.00279359	0.001723	0.00269954	0.00350815	0.00171316	0.00288683	0.00336041	0.00178643	0.00440371	0.00169235	0.00291416	0.0031203	0.0012301	0.00268886	0.0019093	0.00330283	0.00454854	0.00199183	0.00270008	0.00331528	0.0031233	0.00144721	0.00159031	0.00446573	0.00278208	0.0032279	0.00381557	0.00249364	0.00438024
Halopenitus	0.00236403	0.00176783	0.00232843	0.0026123	0.00219513	0.0016906	0.00226581	0.00237178	0.0023706	0.00596282	0.002331	0.00147239	0.0023071	0.00213313	0.00374856	0.00145948	0.00297626	0.00147808	0.00159352	0.00145926	0.00190332	0.00250245	0.00254788	0.00321228	0.00150991	0.00292247	0.00389101	0.000754271	0.00157869	0.00203082	0.00201749	0.0017335	0.00217633	0.00039835	0.00152744	0.00220189	0.00389875	0.00113819	0.00234007	0.00341888	0.0019386	0.00171034	0.00125551	0.00395931	0.00250779	0.00257415	0.00218645	0.00172355	0.00266059
Halorubrum	0.022806	0.0159465	0.0193592	0.0157891	0.0188449	0.0118946	0.0188952	0.0180805	0.0161522	0.0250291	0.0168655	0.0145339	0.0192258	0.0169875	0.0247864	0.0135269	0.0159888	0.0141319	0.0126704	0.0113756	0.0151959	0.0180915	0.0200797	0.0188088	0.0141989	0.0196019	0.0223556	0.0120683	0.0204399	0.0166696	0.0146081	0.0164105	0.0116386	0.0146393	0.0140334	0.019817	0.0159663	0.0114768	0.0159304	0.0138827	0.0136779	0.0125644	0.0138106	0.0225128	0.0201015	0.0268039	0.0189492	0.0169421	0.0238804
Salinigranum	0.00597961	0.00288625	0.00302695	0.00288122	0.00244363	0.00217363	0.00238719	0.00271551	0.00293311	0.00581559	0.00318799	0.00199485	0.00260616	0.00329665	0.00493434	0.00238501	0.00249175	0.00353297	0.00318704	0.00149242	0.00181123	0.00270757	0.00336685	0.00422669	0.00116147	0.00338578	0.00343116	0.00166734	0.00328201	0.0029193	0.00209222	0.00231133	0.0012301	0.00248969	0.00343674	0.00300257	0.00278482	0.00170729	0.00234007	0.00207205	0.0017232	0.00171034	0.00284582	0.00308458	0.00301718	0.00265587	0.00304388	0.00341042	0.00330951
Halobiforma	0.00324475	0.00191214	0.00322653	0.00226656	0.00207087	0.00147928	0.00275134	0.00226865	0.00192862	0.00268695	0.00212533	0.00208985	0.00294796	0.00232705	0.00283055	0.00195784	0.0017996	0.00180253	0.00112712	0.00172458	0.00285499	0.00287167	0.00388249	0.00346588	0.00107436	0.00299375	0.00261759	0.00107186	0.00265885	0.00160773	0.00156916	0.00300473	0.00141935	0.00119505	0.00391407	0.0028024	0.00389875	0.00199183	0.00234007	0.00155404	0.0029079	0.0018419	0.00159031	0.00280834	0.00380086	0.00298275	0.00201496	0.00271367	0.00288771
Halopiger	0.00287392	0.002309	0.00262779	0.00245864	0.00501151	0.00208307	0.00315595	0.00250927	0.00184826	0.00375437	0.00246812	0.00242232	0.00179441	0.00224948	0.00344256	0.00149508	0.00352999	0.00324456	0.00268178	0.00222205	0.00199542	0.00209221	0.00279054	0.00456482	0.00194546	0.00242351	0.00374951	0.00218342	0.00324047	0.00270776	0.00212958	0.00300473	0.00132472	0.00298762	0.00267302	0.00320274	0.00167089	0.00132789	0.00270008	0.00165764	0.0024771	0.00171034	0.00200882	0.00276231	0.00270371	0.00412681	0.00261516	0.0024203	0.00321217
Halostagnicola	0.00120519	0.00129881	0.000632001	0.00211289	0.0019052	0.000935871	0.00141613	0.00216553	0.00132593	0.00161953	0.0015083	0.000807441	0.00166624	0.000969604	0.000956266	0.000605151	0.000969016	0.00173043	0.000816194	0.000994948	0.00119725	0.00143583	0.00124361	0.00169067	0.00043555	0.00181763	0.00152103	0.00079397	0.0014956	0.00126926	0.00115819	0.00161793	0.000851607	0.00209134	0.00171837	0.0014012	0.0010211	0.000948492	0.00108003	0.000725218	0.0005385	0.000986734	0.00117181	0.00207173	0.00121471	0.00159352	0.0012004	0.00091678	0.00152497
Haloterrigena	0.0135816	0.00934424	0.0122076	0.00883573	0.0125495	0.00893605	0.0110054	0.0110683	0.0113307	0.0146494	0.0140203	0.0081694	0.0134581	0.0102778	0.0156063	0.00961122	0.00858271	0.00969763	0.00897813	0.00975049	0.0109902	0.0118559	0.0119205	0.0133141	0.0109178	0.0118324	0.0163422	0.00722512	0.0133358	0.0112541	0.00937761	0.0124812	0.0101247	0.00876369	0.00868732	0.0103088	0.00993253	0.00986432	0.00900025	0.00922063	0.0074313	0.00572306	0.00778417	0.0161135	0.0122646	0.0145051	0.0145763	0.00982788	0.0142763
Halovivax	0.00366193	0.00317488	0.00409138	0.00276597	0.0035619	0.00286799	0.00396517	0.00494979	0.00349563	0.00625728	0.00404497	0.00318227	0.00440057	0.00403355	0.00481958	0.0036665	0.00200725	0.0029201	0.00384777	0.00238787	0.00392944	0.00455364	0.00379149	0.00524109	0.00307789	0.00416986	0.0036434	0.00222311	0.00432062	0.00346932	0.00276471	0.00300473	0.00264945	0.00348556	0.00315035	0.00300257	0.00362027	0.00313002	0.00297008	0.00259006	0.0031233	0.00348646	0.00326433	0.00257815	0.00403597	0.00465799	0.00445864	0.00352043	0.0051265
Natrarchaeobaculum	0.00347652	0.00234508	0.00432422	0.00338063	0.00439025	0.00326045	0.00400563	0.00326549	0.00341527	0.00368075	0.00281091	0.0027073	0.00474237	0.00283124	0.00424582	0.00306135	0.00256097	0.00349692	0.00318704	0.0018904	0.00264009	0.0032819	0.00266921	0.00409989	0.00197449	0.00399166	0.00318355	0.00182613	0.00510997	0.00283469	0.00354929	0.00288916	0.0024602	0.00308721	0.00238663	0.00360309	0.00232069	0.00379397	0.00297008	0.00227926	0.0022617	0.00164456	0.00184142	0.00414346	0.00419271	0.00351392	0.00420141	0.002677	0.0033744
Natrialba	0.0019005	0.00122666	0.00192927	0.00126774	0.00182237	0.00172079	0.00137567	0.00127182	0.00160719	0.00265014	0.00198821	0.00180487	0.00234982	0.00159015	0.00149178	0.00110351	0.00283783	0.00165833	0.00237085	0.00145926	0.00153494	0.00180505	0.0015166	0.00181747	0.00139376	0.00228095	0.00152103	0.00103216	0.00228495	0.000973101	0.00145708	0.0013868	0.00208171	0.00378432	0.00181384	0.0028024	0.00157807	0.00151759	0.00207006	0.000621615	0.0018309	0.000723605	0.00184142	0.00174946	0.00199839	0.00159352	0.00124327	0.00143018	0.00188188
Natrinema	0.0181706	0.0119779	0.014403	0.0126005	0.0165256	0.0124682	0.0153347	0.0132682	0.013862	0.0183302	0.0151172	0.0128241	0.0171751	0.0124497	0.0165243	0.00968242	0.0141892	0.0143482	0.0115044	0.00984998	0.0135996	0.0174761	0.0166522	0.0187242	0.00978536	0.015931	0.0185353	0.00833668	0.0183626	0.0131157	0.0143466	0.0136369	0.0098408	0.0127472	0.0125059	0.0165142	0.0173587	0.0121407	0.0118803	0.0135719	0.009693	0.00763074	0.00987668	0.0164818	0.0153994	0.0189588	0.0153909	0.0141184	0.017164
Natronobacterium	0.00101978	0.00119058	0.00103116	0.00161348	0.00144961	0.000845302	0.00254904	0.00103121	0.00120539	0.00228207	0.00119978	0.00218484	0.00119627	0.000814467	0.00137702	0.00106791	0.00193803	0.00133388	0.00108826	0.000397979	0.00162704	0.00131276	0.00230523	0.00240921	0.000813027	0.00124739	0.00187476	0.000952764	0.00153714	0.00169235	0.00149444	0.000924533	0.0012301	0.00139422	0.000859185	0.000900772	0.00129958	0.00104334	0.000540015	0.00145044	0.0008616	0.000986734	0.000585905	0.00253211	0.00152818	0.00224727	0.00124327	0.00121015	0.00158986
Natronococcus	0.00305934	0.00133489	0.00276085	0.00234339	0.00231938	0.00150947	0.0016589	0.00309362	0.00164737	0.00364395	0.00281091	0.000949931	0.00226437	0.00213313	0.00386332	0.00167306	0.00166117	0.00165833	0.00108826	0.00139293	0.00291638	0.0027486	0.0037005	0.00405762	0.00113243	0.00242351	0.00307743	0.00079397	0.0033651	0.00203082	0.00198013	0.00265803	0.0012301	0.00149381	0.00124105	0.00270232	0.00334179	0.00208668	0.00225006	0.00145044	0.0015078	0.00144721	0.00251102	0.00386723	0.00419271	0.00273759	0.00261516	0.00333708	0.00334196
Natronorubrum	0.00268851	0.00173175	0.00202906	0.00195923	0.00219513	0.00163023	0.00218489	0.00237178	0.00168754	0.0034231	0.00205677	0.00123491	0.00243527	0.00217191	0.00256279	0.00195784	0.00304548	0.00205489	0.00132146	0.00179091	0.00174983	0.00287167	0.00200191	0.00304321	0.00165509	0.00288683	0.00251147	0.00150854	0.00328201	0.00207313	0.00216694	0.0017335	0.00189246	0.00248969	0.00200477	0.00250214	0.00148524	0.00189698	0.00225006	0.00217565	0.0023694	0.00138143	0.00192512	0.00308458	0.00188084	0.00294189	0.00308675	0.00209026	0.00256325
Salinarchaeum	0.00426453	0.00259763	0.00319327	0.00242022	0.00256788	0.00217363	0.0037224	0.00374672	0.00361617	0.00471136	0.00311943	0.00451217	0.00457147	0.00383963	0.00424582	0.00341732	0.00380685	0.00331666	0.00505263	0.00414562	0.00349966	0.00389726	0.00288153	0.00460709	0.00278752	0.00388474	0.00374951	0.0026201	0.00361437	0.00355393	0.00317568	0.0041604	0.00359568	0.00388391	0.00315035	0.00460395	0.00454854	0.00284548	0.00261007	0.00217565	0.0023694	0.00256551	0.00267842	0.00593896	0.0039576	0.00461713	0.00407279	0.00311705	0.0033744
Methanobacterium	0.0537238	0.0342381	0.0562814	0.0389156	0.0499081	0.0348989	0.0497264	0.0392202	0.0559301	0.043801	0.0612574	0.0575183	0.0499016	0.0489068	0.0471248	0.0534669	0.0532266	0.0510478	0.0656453	0.0478901	0.0458026	0.0423776	0.0410998	0.053383	0.0370798	0.0583424	0.0605228	0.0618502	0.0498533	0.0500935	0.0374357	0.0473823	0.0467438	0.0469057	0.0547969	0.0404347	0.0537471	0.0433461	0.0535515	0.0444455	0.047388	0.0204583	0.0453658	0.0542333	0.0448267	0.0541389	0.060063	0.0490294	0.0567484
Methanobrevibacter	4.83459	2.6315	6.25282	3.81596	5.09588	2.97163	5.15164	4.94123	4.13754	3.97978	3.20273	2.88499	4.56263	4.15002	5.03264	4.0664	4.52648	3.3667	4.09271	4.33562	4.03505	3.27509	4.05271	4.5343	3.93389	3.77854	6.0763	3.63654	5.55296	4.35759	3.80544	6.02807	4.36241	3.81908	5.10108	4.17778	6.7687	3.64278	7.06376	4.1815	4.34462	2.5688	4.07438	4.00097	5.00911	6.71919	6.65799	3.66154	7.41577
Methanosphaera	0.104017	0.145503	0.184611	0.362611	0.104828	0.104938	0.151405	0.0928086	0.101976	0.0833323	0.180824	0.146147	0.142826	0.140554	0.0905776	0.145806	0.113582	0.130756	0.15224	0.0810219	0.135566	0.109944	0.101491	0.0981436	0.10639	0.145339	0.118074	0.117428	0.128622	0.129507	0.111672	0.119496	0.10664	0.117214	0.142052	0.0926794	0.265672	0.0909604	0.117003	0.101841	0.123209	0.0369696	0.11015	0.0964045	0.112145	0.128095	0.131058	0.115037	0.148668
Methanothermobacter	0.0113566	0.00447369	0.00675243	0.00453311	0.0101473	0.00679261	0.00958923	0.00690909	0.008277	0.00949634	0.0103181	0.00878686	0.00683584	0.00581762	0.00925666	0.00932645	0.00948251	0.00767879	0.00917246	0.00772743	0.0107139	0.00578436	0.00979722	0.00984818	0.00850775	0.00855356	0.0079235	0.00750301	0.00967986	0.00609246	0.00788317	0.00970759	0.00785371	0.00597524	0.0076372	0.0100086	0.0126245	0.0055961	0.00972027	0.00507653	0.0073236	0.00269707	0.00795157	0.00962203	0.00952175	0.0105418	0.00938886	0.0070042	0.0147306
Methanothermus	0.00658221	0.00645799	0.00625349	0.00453311	0.00621262	0.00492087	0.00615005	0.00615287	0.0084779	0.00552113	0.00678733	0.0104017	0.00841663	0.00923063	0.00531684	0.00889928	0.00692154	0.00829166	0.0112712	0.00659982	0.00549508	0.00676893	0.00424647	0.0081575	0.00511046	0.0109414	0.0067562	0.00952764	0.00697947	0.00461165	0.00616456	0.00531606	0.00643437	0.00846493	0.00926011	0.00520446	0.00649792	0.00493216	0.00891025	0.00777019	0.0067851	0.00210503	0.00703086	0.0065835	0.00626947	0.00629237	0.00685944	0.0078843	0.00616478
Methanocaldococcus	0.031335	0.0237033	0.0350927	0.0237412	0.0314773	0.0211024	0.0343513	0.0256427	0.0473316	0.028489	0.035822	0.0449792	0.0395197	0.0449121	0.027311	0.0384093	0.0336387	0.0480916	0.0566672	0.0329991	0.0253879	0.0415161	0.0181385	0.03897	0.0195126	0.0516778	0.0383441	0.0646688	0.0319061	0.0257237	0.0344095	0.0183751	0.0412556	0.0348556	0.0447731	0.0281241	0.025806	0.0252299	0.0294308	0.0341888	0.0385566	0.00723605	0.0239384	0.0301091	0.031073	0.0263953	0.0296242	0.0393115	0.023491
Methanotorris	0.00338381	0.00483447	0.00728465	0.00507094	0.00546711	0.00480011	0.00489577	0.00367797	0.00731269	0.00474817	0.004662	0.00731447	0.00546867	0.00570127	0.00401632	0.00683465	0.00463743	0.00832771	0.0101053	0.00504107	0.00408294	0.00746633	0.00254788	0.00667816	0.0029327	0.00848228	0.00647322	0.0105598	0.0029912	0.00473858	0.00567887	0.0027736	0.00804296	0.00567648	0.00630069	0.00360309	0.00445572	0.00237123	0.0036001	0.00507653	0.0046311	0.000789387	0.00468724	0.00354496	0.00462373	0.00294189	0.00454438	0.00682084	0.00408822
Methanococcus	0.0294345	0.0252186	0.0289723	0.0198228	0.0256374	0.0179929	0.0296578	0.0253677	0.0351572	0.0225262	0.0352735	0.0389947	0.0339229	0.0399089	0.0254749	0.0332833	0.026025	0.0387905	0.0411595	0.0266978	0.0233618	0.0333524	0.0165916	0.0337712	0.0175672	0.0395959	0.0321892	0.048194	0.0242204	0.0206044	0.0273482	0.0197619	0.0327396	0.0295775	0.0395225	0.0234201	0.0262702	0.025135	0.0240307	0.0315988	0.0316638	0.00736761	0.0218459	0.0271166	0.0266452	0.0247609	0.0208356	0.0298137	0.0199544
Methanothermococcus	0.00718481	0.00469016	0.00488969	0.0042642	0.00563278	0.00374348	0.0065142	0.00491542	0.00683054	0.00478498	0.00486768	0.00788442	0.00628043	0.00701993	0.00466658	0.00719062	0.00532959	0.00706593	0.0118542	0.00636766	0.00386805	0.00644074	0.00379149	0.00718537	0.00272945	0.00905252	0.00611949	0.0111156	0.00498533	0.00507705	0.00493165	0.0031203	0.00633974	0.00687153	0.00830546	0.0063054	0.00427006	0.00455276	0.00414012	0.00673417	0.0070005	0.00131564	0.00242732	0.00561669	0.00399679	0.00490314	0.00540181	0.00627077	0.00418556
Methanofervidicoccus	0.00324475	0.00129881	0.0028939	0.00111407	0.00207087	0.00156985	0.00161844	0.00144369	0.0023706	0.00165634	0.00339367	0.00360974	0.0019653	0.00209434	0.00168303	0.00277658	0.00235332	0.00382137	0.00443077	0.00334966	0.00174983	0.0018871	0.00118295	0.00287415	0.00162605	0.00338578	0.00162715	0.00377136	0.00178641	0.00114234	0.0023911	0.00127123	0.00189246	0.00248969	0.00305488	0.00130112	0.00120676	0.00142274	0.00162005	0.00238286	0.0015078	0.000526258	0.00142291	0.00248608	0.00164574	0.0015118	0.00124327	0.00238363	0.00139519
Methanocella	0.0119129	0.0123387	0.0118084	0.0111023	0.0126323	0.00902662	0.0117337	0.0113089	0.0123351	0.0154592	0.0111065	0.00854938	0.0123045	0.0114413	0.013732	0.0105012	0.0116974	0.0131945	0.0107271	0.00895453	0.0099157	0.013784	0.0121328	0.0147934	0.00659133	0.0124027	0.0124158	0.0101231	0.0105938	0.0108733	0.0114698	0.00982316	0.013815	0.0126476	0.012315	0.0126108	0.01346	0.00986432	0.00963027	0.0111891	0.0116316	0.00664401	0.00945818	0.0117858	0.0101879	0.0113181	0.0138904	0.0102679	0.0105126
Methanocorpusculum	0.00421818	0.00371605	0.00292716	0.00388004	0.00256788	0.00247553	0.00275134	0.00426232	0.00225006	0.0034231	0.00167969	0.0027073	0.00431513	0.00287003	0.00432232	0.00384449	0.00442979	0.00353297	0.0036923	0.00262003	0.00411364	0.00426648	0.00276021	0.00439575	0.00444261	0.00338578	0.00371414	0.00238191	0.00315738	0.00186158	0.00257791	0.0027736	0.00274407	0.00308721	0.00267302	0.00230197	0.00408441	0.00550125	0.00468013	0.00248646	0.0022617	0.00230238	0.00309693	0.00326873	0.00564252	0.00580205	0.00471587	0.00341042	0.0051265
Methanoculleus	0.0116811	0.00970502	0.0107773	0.00868207	0.0117211	0.0104153	0.0130284	0.0117214	0.0117726	0.0151647	0.00860414	0.00793192	0.0101683	0.00942455	0.0128522	0.00857891	0.0106592	0.0081114	0.00959999	0.00762793	0.0114813	0.0117328	0.0112532	0.0155542	0.00598156	0.0131155	0.0165898	0.00599447	0.0114663	0.0173043	0.00870511	0.0106321	0.00889457	0.0086641	0.00992836	0.0141121	0.0118819	0.0110974	0.00990028	0.00756299	0.0071082	0.00848591	0.00895598	0.0112334	0.014459	0.0164255	0.0191636	0.00946116	0.0184619
Methanofollis	0.0111712	0.00667445	0.00974613	0.00649234	0.00989878	0.0070945	0.00841586	0.00855902	0.00855826	0.010895	0.00603318	0.00802691	0.00880115	0.00849373	0.00887415	0.00808055	0.00816742	0.00843586	0.00641295	0.00713046	0.00733701	0.0114046	0.00809863	0.00938324	0.00891426	0.0100148	0.0124866	0.00662965	0.00955523	0.00613477	0.00792053	0.00797409	0.0086107	0.00985915	0.00897371	0.00650558	0.00816881	0.00768279	0.00810023	0.00704497	0.005385	0.0059204	0.00652866	0.0147323	0.0100311	0.011645	0.0111895	0.00704087	0.0122647
Methanolacinia	0.00185414	0.0031388	0.00362569	0.00299647	0.00443167	0.00220382	0.00428885	0.00281863	0.0039376	0.00511625	0.00298231	0.00308727	0.00469964	0.00321909	0.00619661	0.00309695	0.00249175	0.00403768	0.00260405	0.00252053	0.00282429	0.00508695	0.00303319	0.00591736	0.00223582	0.0049183	0.00898468	0.00424774	0.00328201	0.00270776	0.00358665	0.00439153	0.00189246	0.00298762	0.0021957	0.00250214	0.00287765	0.0063549	0.0035101	0.00310808	0.0022617	0.00348646	0.00292952	0.00216381	0.00689641	0.0109504	0.00471587	0.00311705	0.00801421
Methanoplanus	0.00296663	0.00357174	0.00429096	0.00253547	0.00439025	0.00359254	0.00303457	0.00378109	0.00478138	0.0029078	0.00377074	0.00432218	0.00333247	0.00434383	0.00344256	0.00573114	0.00276862	0.00403768	0.00373117	0.00384713	0.00319267	0.00438955	0.00178958	0.00464935	0.00272945	0.00470446	0.00498756	0.00476382	0.00328201	0.00300392	0.00414707	0.00335143	0.00416341	0.00408308	0.00324581	0.00390335	0.00324896	0.00626005	0.00387011	0.00279727	0.0025848	0.00157877	0.00200882	0.00248608	0.00478047	0.00849878	0.00428715	0.00264033	0.00571053
Methanoregula	0.00477442	0.00653014	0.0051558	0.00460995	0.00621262	0.00564541	0.00639282	0.00629036	0.00554479	0.00559475	0.00976964	0.00512963	0.00645133	0.00511951	0.00638786	0.00359531	0.00602174	0.00479474	0.0047417	0.00640083	0.00481971	0.00475876	0.00849295	0.00718537	0.0078399	0.00445498	0.0079235	0.00305678	0.00664711	0.00541552	0.00601512	0.00496936	0.00444728	0.00637359	0.00267302	0.00620532	0.00566247	0.00464761	0.00558016	0.00455851	0.0058158	0.00421006	0.00343173	0.00690577	0.00556415	0.00649667	0.00553043	0.00762761	0.00811155
Methanosphaerula	0.00338381	0.00288625	0.00292716	0.00245864	0.00546711	0.00295856	0.00267042	0.00336861	0.00321437	0.00338629	0.00363362	0.00303978	0.00482781	0.00263732	0.00600535	0.00323934	0.0035992	0.00346087	0.0041587	0.00454359	0.00414433	0.00295371	0.00470145	0.00448029	0.00270041	0.00335014	0.00495219	0.00393015	0.00456989	0.00296161	0.00381082	0.00323586	0.00406879	0.0039835	0.00248209	0.0042036	0.00529116	0.00275063	0.00198006	0.00269367	0.0023694	0.00236816	0.00401763	0.00308458	0.00325229	0.00396338	0.00604488	0.002677	0.0055483
Methanospirillum	0.00723116	0.00620544	0.00661938	0.00587768	0.00828349	0.00646053	0.00894185	0.00443419	0.00916096	0.00691982	0.00637598	0.00712448	0.00623771	0.00814467	0.00646436	0.00925525	0.00872114	0.0078951	0.00750121	0.00683197	0.00764399	0.00869705	0.00476212	0.0072699	0.00415225	0.00798332	0.00746366	0.00972613	0.00656402	0.00550014	0.0101622	0.00543163	0.00785371	0.00657277	0.00429593	0.00760652	0.0077975	0.00483731	0.00684019	0.00455851	0.0079698	0.00302598	0.00426874	0.00580084	0.00654376	0.00723214	0.00728816	0.00605074	0.00613233
Methanococcoides	0.00978061	0.00685485	0.00811623	0.0082979	0.00799357	0.00745677	0.0081731	0.00694346	0.00952257	0.00765597	0.010181	0.0115892	0.00769032	0.0101227	0.0086829	0.00939764	0.008998	0.00930107	0.0101441	0.00669931	0.00660024	0.0111995	0.0087356	0.00993271	0.00635903	0.00890996	0.00923229	0.00940854	0.010303	0.00990024	0.00863039	0.0048538	0.00965155	0.0086641	0.0111694	0.007006	0.00993253	0.00815703	0.00765021	0.00745939	0.0070005	0.00414428	0.00594275	0.00883938	0.00787602	0.007273	0.00750252	0.00964452	0.00859824
Methanohalobium	0.00361558	0.00447369	0.00495622	0.00395687	0.00323056	0.00205288	0.00428885	0.00240615	0.00727251	0.00368075	0.00394214	0.00394221	0.00440057	0.00477045	0.00298355	0.00320374	0.00463743	0.00490289	0.00501376	0.00361498	0.00297778	0.00467671	0.00297253	0.00541016	0.00182931	0.00541726	0.00459846	0.00718543	0.00382209	0.00275007	0.00369874	0.00254246	0.00643437	0.00408308	0.00391407	0.00290249	0.00241351	0.00493216	0.00279008	0.00497292	0.0049542	0.00249973	0.00301323	0.00612311	0.00333065	0.00290103	0.00334398	0.00425386	0.00369887
Methanohalophilus	0.00570149	0.00310272	0.00582106	0.00245864	0.00352049	0.00332083	0.0055836	0.0041592	0.00510281	0.00482179	0.00418209	0.00560459	0.00529778	0.00601155	0.00386332	0.00469882	0.00442979	0.00731829	0.00649068	0.00494157	0.00567927	0.00578436	0.0036095	0.00587509	0.00426839	0.00495394	0.00551815	0.00551809	0.00423753	0.00342701	0.00403499	0.00392926	0.00454191	0.00587566	0.00467779	0.00460395	0.00454854	0.00388882	0.00405011	0.00435131	0.0037695	0.00374959	0.00560795	0.00437365	0.00493721	0.00510744	0.00445864	0.0064908	0.00535362
Methanolobus	0.00343017	0.00299449	0.00399159	0.00303488	0.00364474	0.0025661	0.00315595	0.00395296	0.00369653	0.00456413	0.00291375	0.00313477	0.00346065	0.00263732	0.00386332	0.00313255	0.00263019	0.00237934	0.00361457	0.00262003	0.00356106	0.00426648	0.0022749	0.00435349	0.00331018	0.00342142	0.00396175	0.00333467	0.0033651	0.0029193	0.00343721	0.00254246	0.00331181	0.00378432	0.00248209	0.00340292	0.00250634	0.00218153	0.00324009	0.00259006	0.0037695	0.00157877	0.00284582	0.00280834	0.00419271	0.0034322	0.00355834	0.00377713	0.00334196
Methanomethylovorans	0.00343017	0.00353566	0.00312674	0.00729908	0.00364474	0.0016906	0.00299411	0.00230303	0.00309383	0.00323906	0.00274236	0.00194736	0.00316158	0.00387842	0.00386332	0.00202904	0.00422214	0.00259565	0.00338137	0.00238787	0.00457412	0.0025845	0.00200191	0.00342362	0.00185835	0.00392038	0.00877245	0.00460502	0.00245112	0.00190389	0.00298888	0.0041604	0.00378492	0.00209134	0.00315035	0.00220189	0.00399158	0.0102437	0.00243007	0.0040405	0.0031233	0.00434163	0.00267842	0.00552461	0.00250779	0.00396338	0.00214358	0.00326374	0.00356908
Methanosalsum	0.0025958	0.00209253	0.00239495	0.00384162	0.00269214	0.00193212	0.0020635	0.00185617	0.00514299	0.00165634	0.00253668	0.0028023	0.00247799	0.00209434	0.00175953	0.00341732	0.00263019	0.00407373	0.00400324	0.00325016	0.00165773	0.00303576	0.00160759	0.00274735	0.00136472	0.00220967	0.00290057	0.00393015	0.00174487	0.00181928	0.00328777	0.00265803	0.00548814	0.00219092	0.00181384	0.00230197	0.00185655	0.00294033	0.00252007	0.00227926	0.0045234	0.000920951	0.00184142	0.00207173	0.00219431	0.00269673	0.00312962	0.00289702	0.0034393
Methanosarcina	0.0644315	0.0523133	0.0708839	0.0509783	0.0740544	0.0426878	0.0620265	0.0596725	0.0804798	0.0596282	0.0674619	0.0839739	0.0732717	0.0752413	0.0583323	0.0725469	0.0675542	0.0809338	0.0938234	0.0685851	0.0512977	0.0752787	0.0498657	0.0720227	0.0450359	0.0866761	0.0678096	0.110679	0.0592839	0.0555937	0.0694914	0.0566276	0.0746576	0.0670223	0.0719806	0.0528453	0.0538399	0.0466658	0.0535515	0.072211	0.0673125	0.0272338	0.0508063	0.0663414	0.059795	0.0551604	0.061735	0.0714355	0.052141
Methanothrix	0.0123764	0.0109317	0.0117087	0.010526	0.0130879	0.00790962	0.0114909	0.0105871	0.0124959	0.0125514	0.00874126	0.00983178	0.01239	0.00868765	0.0120872	0.0118538	0.00969016	0.0121851	0.0120097	0.00693147	0.00856496	0.0117738	0.0112835	0.0135677	0.00667844	0.0127947	0.011673	0.00996432	0.0117155	0.00909638	0.0124412	0.0109788	0.0101247	0.0105563	0.00610976	0.00900772	0.0119747	0.00929522	0.00945026	0.0100494	0.0094776	0.00644666	0.00803527	0.0109111	0.0103446	0.0140148	0.0132473	0.0119548	0.0113237
Methanopyrus	0.00296663	0.00122666	0.00159663	0.000998822	0.00277497	0.0019925	0.00194212	0.00171868	0.0025715	0.00228207	0.00106266	0.00156739	0.00234982	0.00104717	0.00283055	0.00231381	0.00256097	0.00155018	0.00147692	0.00162508	0.00132005	0.00135379	0.00130427	0.00224014	0.00203257	0.00213839	0.00191013	0.00158794	0.00153714	0.00169235	0.00179333	0.0024269	0.00141935	0.000597524	0.00105012	0.00170146	0.00148524	0.00132789	0.00144004	0.00124323	0.001077	0.00138143	0.000920708	0.00197965	0.00235105	0.00236985	0.00244368	0.00146685	0.0016872
Palaeococcus	0.000927072	0.00440153	0.00129727	0.000729908	0.00136678	0.000996249	0.00145659	0.00120307	0.00128575	0.00128826	0.000788427	0.0013774	0.00102538	0.00120231	0.00118577	0.0012815	0.000415292	0.00115362	0.00244858	0.00769426	0.000951662	0.00139481	0.00354884	0.00164841	0.00182931	0.000819716	0.000813574	0.00103216	0.00128788	0.00220005	0.00115819	0.000577833	0.00094623	0.00199175	0.00152744	0.000900772	0.00148524	0.000379397	0.00036001	0.00134683	0.0014001	0.00289442	0.00100441	0.00128908	0.000822868	0.00143008	0.00115753	0.00106346	0.00184943
Pyrococcus	0.0051916	0.00508702	0.00755075	0.00606976	0.00670963	0.00377367	0.00546222	0.005981	0.00634838	0.00721428	0.00558755	0.00574708	0.00623771	0.0061279	0.0057376	0.00608711	0.00726762	0.00695778	0.00788987	0.00686514	0.00540298	0.00816374	0.00439813	0.00845337	0.00374573	0.00855356	0.00679157	0.00833668	0.00548387	0.00537321	0.00425915	0.00566276	0.00643437	0.00667236	0.00544151	0.00620532	0.00566247	0.00512186	0.00540015	0.00683777	0.0052773	0.00348646	0.00502204	0.00649142	0.00552497	0.0051483	0.00510171	0.00656414	0.00496427
Thermococcus	0.0455656	0.0385675	0.0407807	0.0336142	0.0456835	0.0295252	0.0387615	0.0369172	0.0406216	0.0469664	0.0370218	0.0356699	0.0441766	0.0338198	0.042114	0.0363803	0.0388991	0.0364833	0.0385943	0.0327338	0.0350887	0.03967	0.0353064	0.0509316	0.0275558	0.0409858	0.0461261	0.03291	0.0442448	0.0316892	0.0399763	0.0385992	0.035389	0.037644	0.0332218	0.0400343	0.0364812	0.033956	0.0383411	0.0366753	0.0324177	0.0199978	0.0359076	0.0407901	0.0420054	0.0498078	0.0447579	0.0329674	0.0462683
Conexivisphaera	0.00115884	0.000541172	0.000532212	0.000729908	0.00049701	0.000543409	0.00137567	0.0011687	0.000843772	0.00161953	0.00119978	0.000569958	0.00102538	0.000853252	0.000765013	0.000818734	0.000761369	0.000648912	0.00108826	0.000762793	0.000675373	0.00151788	0.00133461	0.00105667	0.000638807	0.000605877	0.00109656	0.000992462	0.000415445	0.00165004	0.000934025	0.000577833	0.000378492	0.00109546	0.00019093	0.00100086	0.000278482	0.00104334	0.00126004	0.000932423	0.0007539	0.000986734	0.000753306	0.00087473	0.000783683	0.000653753	0.000643073	0.000806766	0.00113562
Candidatus Nitrosocaldus	0.00148332	0.00122666	0.00166316	0.00107565	0.00107685	0.00096606	0.00161844	0.000893712	0.00253132	0.00114103	0.000994104	0.00242232	0.00192258	0.00178407	0.00160653	0.00227822	0.0017996	0.00140598	0.00229312	0.00126027	0.00144284	0.00201017	0.000879626	0.00118347	0.000987247	0.00199583	0.00134417	0.0026201	0.00132942	0.00118464	0.00280207	0.00127123	0.00255482	0.000896287	0.0021957	0.00200172	0.00232069	0.000853643	0.000900025	0.00227926	0.0033387	0.000460476	0.00117181	0.00138115	0.00141063	0.000694612	0.00115753	0.00223694	0.00214145
Candidatus Nitrosocosmicus	0.0106613	0.00988541	0.0117752	0.0109102	0.0125909	0.00706431	0.0122192	0.0102089	0.0150272	0.00853935	0.0130605	0.0162438	0.0157224	0.0159791	0.0100217	0.0150932	0.0164041	0.0182056	0.0227757	0.0106791	0.00939383	0.0173531	0.00706734	0.0166531	0.00595252	0.0203503	0.0189598	0.0258437	0.0105107	0.0164158	0.0133005	0.00878306	0.0132472	0.0158344	0.013747	0.00880755	0.00826164	0.0147965	0.0103503	0.0157476	0.0146472	0.00506523	0.00694716	0.0137195	0.0108932	0.00972457	0.0118754	0.0143751	0.00785198
Nitrososphaera	0.00444995	0.00259763	0.00379201	0.0028428	0.00302348	0.00338121	0.00364148	0.00357485	0.00337509	0.00408564	0.00335939	0.0041322	0.00431513	0.00430504	0.00443708	0.00533957	0.00401449	0.00374927	0.00435303	0.00268636	0.00319267	0.005169	0.00354884	0.00473389	0.00267137	0.00352834	0.00357265	0.00432713	0.00556696	0.0048655	0.00571623	0.00196463	0.00255482	0.00418267	0.00343674	0.00300257	0.00259917	0.00303517	0.00333009	0.00259006	0.0047388	0.0022366	0.00376653	0.00349892	0.00384005	0.0034322	0.00471587	0.00352043	0.00311483
Candidatus Nitrosopelagicus	0.00254945	0.00155136	0.00219537	0.00161348	0.00161528	0.00217363	0.00125429	0.00219991	0.00269204	0.0019508	0.00243384	0.0040847	0.00269161	0.00337422	0.00172128	0.00316814	0.00193803	0.00364112	0.0042753	0.00315067	0.0025787	0.00303576	0.000970622	0.00283188	0.00153894	0.00324323	0.00275908	0.00408894	0.00203568	0.00181928	0.0023911	0.00127123	0.00217633	0.00219092	0.00248209	0.00150129	0.00176372	0.00142274	0.00252007	0.00259006	0.0025848	0.000328911	0.00217622	0.00197965	0.00235105	0.00126665	0.00171486	0.00278701	0.000908493
Candidatus Nitrosotalea	0.000973425	0.000829797	0.000964634	0.000998822	0.000911184	0.000513219	0.00109244	0.000721845	0.00140629	0.00143549	0.00126834	0.00156739	0.00153806	0.00124109	0.00202728	0.00142388	0.00117666	0.00201884	0.00233198	0.0012271	0.00138144	0.0018871	0.000636971	0.00169067	0.0011905	0.00171071	0.00123805	0.0027392	0.00124633	0.00122695	0.00160652	0.0010401	0.00198708	0.00149381	0.00114558	0.00110094	0.00129958	0.000663944	0.00171005	0.00103603	0.0019386	0.000526258	0.00133921	0.000920769	0.000862052	0.00134836	0.00085743	0.00113681	0.000876047
Candidatus Nitrosotenuis	0.00171508	0.00140705	0.00192927	0.00161348	0.00157386	0.00132833	0.00198258	0.00244052	0.00168754	0.00327587	0.00263952	0.00322976	0.00307613	0.00298638	0.00359556	0.00199344	0.00200725	0.0025596	0.00318704	0.00212255	0.00208752	0.00319986	0.00103129	0.00270508	0.00095821	0.00327886	0.00265296	0.00305678	0.00236803	0.00198851	0.00198013	0.00161793	0.00160859	0.0031868	0.00295942	0.00200172	0.000928274	0.00218153	0.00234007	0.00248646	0.002154	0.000920951	0.00175771	0.00211777	0.00207676	0.0017161	0.0021007	0.00201691	0.00146008
Candidatus Nitrosomarinus	0.00227133	0.00104627	0.0032598	0.0016519	0.00281639	0.00156985	0.0020635	0.00154681	0.00313401	0.00217164	0.00270808	0.00346725	0.00290523	0.00275368	0.00221854	0.00192224	0.00228411	0.00349692	0.00443077	0.00225521	0.00135075	0.00369214	0.00124361	0.00321228	0.00104532	0.00370654	0.00236998	0.00607387	0.00228495	0.0014385	0.00261527	0.0006934	0.00283869	0.00288803	0.00505965	0.0014012	0.00148524	0.00218153	0.00243007	0.00372969	0.0030156	0.000460476	0.00276212	0.00253211	0.00227268	0.00196126	0.00175773	0.00289702	0.00139519
Nitrosarchaeum	0.00194685	0.00223684	0.00342611	0.00157507	0.00265072	0.00193212	0.00210397	0.00244052	0.00341527	0.00209803	0.00298231	0.00351474	0.00328975	0.00352936	0.00179778	0.00256299	0.00214568	0.00310036	0.00431417	0.00268636	0.00168843	0.00402033	0.000970622	0.00274735	0.00101628	0.00374218	0.00226386	0.0052799	0.00207722	0.00173466	0.00298888	0.00127123	0.00264945	0.00258927	0.00238663	0.00180154	0.000928274	0.00170729	0.00117003	0.00321168	0.0025848	0.000263129	0.00175771	0.00276231	0.00180247	0.00167524	0.00154337	0.00286035	0.00136274
Nitrosopumilus	0.0199784	0.0139262	0.0239163	0.0135225	0.0183894	0.0132531	0.0179646	0.0168087	0.0291704	0.0181829	0.0230358	0.0267405	0.0260616	0.0261017	0.0185133	0.0235297	0.0191727	0.0298139	0.0320647	0.0208276	0.0143363	0.0299474	0.0108588	0.0262477	0.011876	0.030579	0.0228862	0.0365226	0.0186535	0.0133696	0.0241726	0.0109788	0.0236558	0.022208	0.0252982	0.0180154	0.0120676	0.0126149	0.0177305	0.0204097	0.018309	0.00467054	0.0150661	0.0200728	0.0173194	0.0149546	0.0154766	0.0264399	0.0117455
Candidatus Babela	0.0063968	0.0042933	0.00572127	0.00341904	0.00513577	0.00307932	0.00521945	0.00412483	0.00703144	0.00482179	0.00747292	0.0105442	0.0096129	0.00919185	0.00612011	0.00697704	0.00387606	0.00951738	0.00921133	0.00683197	0.00392944	0.00836886	0.00266921	0.00989044	0.00270041	0.0107989	0.00640247	0.0125447	0.00544232	0.00427318	0.00676234	0.00358256	0.00700211	0.00517855	0.00801906	0.00480412	0.0047342	0.00569095	0.00495014	0.0079774	0.0089391	0.00131564	0.00636125	0.00561669	0.00532905	0.00375908	0.00540181	0.00722422	0.0030175
Candidatus Chazhemtobacterium	0.00134425	0.000613328	0.000964634	0.000345746	0.000745514	0.000241515	0.000485531	0.000790592	0.000441976	0.00114103	0.00143974	0.000807441	0.000769032	0.000542978	0.00126227	0.000533957	0.000553723	0.000252355	0.000738461	0.000630134	0.00104376	0.00123071	0.000363983	0.00105667	0.00162605	0.0010692	0.00102581	0.000317588	0.000623167	0.000592322	0.00074722	0.00219577	0.000473115	0.000597524	0.00057279	0.000800686	0.000464137	0.00142274	0.000450013	0.000621615	0.0008616	0.000920951	0.000669606	0.000506423	0.00192002	0.00089891	0.0018006	0.00143018	0.00100583
Acidisarcina	0.00658221	0.00515917	0.00755075	0.00860523	0.00654396	0.00522276	0.0100343	0.00646223	0.00578587	0.00673578	0.0050048	0.00398971	0.00841663	0.00527465	0.00657911	0.00665666	0.00574488	0.00472264	0.00606315	0.00325016	0.00669233	0.00783555	0.00533842	0.00845337	0.00656229	0.00673593	0.00813574	0.00404925	0.00830889	0.0151465	0.00638873	0.0055472	0.00596125	0.00756864	0.00505965	0.00570489	0.00603378	0.0103386	0.00657018	0.00611255	0.0038772	0.00598618	0.00636125	0.00888542	0.00615191	0.00764073	0.01269	0.0045839	0.00970141
Acidobacterium	0.0203492	0.0120501	0.0161992	0.0171336	0.0199632	0.0144607	0.016508	0.0164306	0.0141432	0.0238145	0.0163513	0.0157688	0.018115	0.0127988	0.0242509	0.0109639	0.0173731	0.0177009	0.0118931	0.0145594	0.0148582	0.0198965	0.0240229	0.0215561	0.0115276	0.0145054	0.0188537	0.00881306	0.0213954	0.0170927	0.0195398	0.0162949	0.0151397	0.0167307	0.0151789	0.0165142	0.0199579	0.0162192	0.0175505	0.0196845	0.0143241	0.015722	0.0188327	0.0192441	0.0211986	0.0225136	0.0160768	0.013165	0.0204735
Candidatus Koribacter	0.0140451	0.011076	0.0103781	0.0159811	0.015283	0.00769829	0.00999384	0.00972772	0.00795557	0.0156432	0.00894694	0.00707698	0.01239	0.00775683	0.0126992	0.00854331	0.0123203	0.013483	0.0104551	0.00961783	0.0099771	0.0109534	0.014893	0.0139481	0.00990151	0.0107632	0.0148212	0.00579598	0.0145821	0.0100695	0.0115819	0.0131746	0.00662361	0.011353	0.0095465	0.0125107	0.0126245	0.0148913	0.0101703	0.0123287	0.0102315	0.0121697	0.00962558	0.0137655	0.0136753	0.0134019	0.0122184	0.00957118	0.014471
Edaphobacter	0.0157602	0.0130964	0.0153676	0.0135993	0.0164842	0.0137965	0.0161439	0.0144713	0.0122548	0.0265014	0.01546	0.013299	0.0169614	0.0134581	0.0224914	0.0120318	0.0143276	0.0112118	0.014536	0.012271	0.0129549	0.0180915	0.0177745	0.0200768	0.0180899	0.0128303	0.0216835	0.00746331	0.0147898	0.0186158	0.01345	0.0147925	0.0122064	0.0285816	0.0191885	0.0170146	0.015595	0.0122355	0.0168305	0.0130539	0.0120624	0.0138143	0.0170749	0.013167	0.0163398	0.0186728	0.0151765	0.0145951	0.0170342
Granulicella	0.0422745	0.0336609	0.0370885	0.0406059	0.0400921	0.0265365	0.0347559	0.0313831	0.0320633	0.0489172	0.0388386	0.027738	0.0424677	0.0288554	0.045939	0.0292608	0.0297626	0.0286242	0.0260793	0.0327338	0.0326635	0.0367984	0.0427377	0.0433658	0.0325501	0.0363526	0.0452418	0.0230648	0.0380547	0.0346509	0.0382576	0.0385992	0.0270622	0.0331626	0.0241527	0.0407349	0.0346246	0.0290239	0.035551	0.0271439	0.0298329	0.0256551	0.034401	0.0362323	0.0350306	0.0404918	0.0399134	0.0319773	0.0459438
Terriglobus	0.030547	0.0279606	0.0295377	0.0299647	0.0310631	0.0209816	0.0315999	0.0277051	0.0288892	0.0332004	0.0328054	0.0218959	0.031274	0.0231541	0.030371	0.0228534	0.0254713	0.0214141	0.0236696	0.0178096	0.0261554	0.029332	0.0279661	0.0331372	0.0354247	0.0277991	0.0347361	0.0158794	0.025716	0.0359624	0.0282823	0.0228822	0.0284815	0.0283824	0.0207159	0.0300257	0.0309115	0.027032	0.0301508	0.0259006	0.0244479	0.0275628	0.0285419	0.0340224	0.0304069	0.0361607	0.035026	0.029887	0.0360153
Paludibaculum	0.0235013	0.0156218	0.020723	0.0175562	0.0268385	0.0151853	0.0204327	0.019971	0.017438	0.0259493	0.0167969	0.013584	0.0231991	0.0190042	0.0229504	0.0158763	0.0168886	0.0201884	0.0169457	0.0114087	0.0163317	0.0219067	0.0262675	0.0263323	0.0171607	0.0219898	0.0232399	0.00964673	0.0251759	0.017812	0.018942	0.0182595	0.0169375	0.0213117	0.0131742	0.018616	0.0223714	0.0148913	0.0158404	0.023725	0.0185244	0.0131564	0.0176608	0.0209015	0.0214337	0.0256189	0.021693	0.0167587	0.0235559
Chloracidobacterium	0.0173362	0.020781	0.0192261	0.0164037	0.0156144	0.0144003	0.0163057	0.0151931	0.0166344	0.0164162	0.013369	0.00978429	0.0173032	0.011868	0.0221854	0.0150932	0.0149505	0.0108873	0.0128259	0.0183402	0.0126786	0.0173941	0.0171375	0.0194428	0.0131536	0.0142559	0.0185	0.0108377	0.0184042	0.0165004	0.015318	0.0159482	0.0183569	0.0174278	0.0101193	0.0154132	0.020422	0.0145119	0.0180905	0.0141936	0.0102315	0.0149984	0.012304	0.0129368	0.0165357	0.0212878	0.0173201	0.0123582	0.0191108
Thermotomaculum	0.00468171	0.00425722	0.0055217	0.00399529	0.00488726	0.00335102	0.00562406	0.00684034	0.00687072	0.00588921	0.00490196	0.00474965	0.00585319	0.00674844	0.00451358	0.00772458	0.00588331	0.00594836	0.00509149	0.00666615	0.00343826	0.00697405	0.00391282	0.00672043	0.00537179	0.00712797	0.00484607	0.00651055	0.00461143	0.00330008	0.00452068	0.00739626	0.00567738	0.00607483	0.00305488	0.00550472	0.00315613	0.00303517	0.00378011	0.00549094	0.0050619	0.00190769	0.00393393	0.00520234	0.00595599	0.00637409	0.00390131	0.00520731	0.00506161
Luteitalea	0.0211836	0.012916	0.0164986	0.01237	0.0205016	0.0127701	0.0156179	0.0177711	0.0126164	0.0247715	0.014226	0.0136315	0.0202512	0.017065	0.0193548	0.0118894	0.0145352	0.0154297	0.0124761	0.0111766	0.0142135	0.0178454	0.0169556	0.0217252	0.00969825	0.0186753	0.0191367	0.00845578	0.0140836	0.0159081	0.0167751	0.0183751	0.00974617	0.0137431	0.0147971	0.0169145	0.015595	0.0153656	0.0166505	0.0174052	0.0101238	0.00868326	0.0160705	0.0217762	0.0155561	0.0201438	0.0173201	0.0148152	0.0185268
Acidimicrobium	0.00820459	0.00339134	0.00548843	0.00407212	0.00414175	0.00316988	0.00432931	0.00409045	0.0043394	0.00806085	0.00490196	0.0040372	0.00572502	0.00589519	0.00612011	0.00420046	0.00436057	0.00486684	0.00443077	0.0068983	0.00411364	0.00570231	0.00388249	0.00604416	0.00255523	0.00566673	0.00569502	0.00285829	0.00548387	0.00363855	0.00384818	0.00404483	0.00454191	0.00448143	0.00525058	0.0056048	0.00491985	0.00398367	0.00432012	0.00486932	0.0033387	0.00276285	0.00460354	0.0075503	0.00521149	0.0105009	0.00595914	0.00542733	0.00603499
Actinomarinicola	0.0107077	0.00685485	0.00808296	0.00933514	0.00952602	0.00570579	0.00809218	0.0103808	0.00775467	0.0115576	0.00795283	0.00522462	0.0101256	0.0070975	0.0107102	0.0062295	0.00733683	0.00998604	0.00656842	0.0104801	0.00687653	0.008615	0.00888726	0.0102286	0.00662036	0.00830408	0.00912618	0.00464472	0.00988758	0.00808097	0.00620192	0.00947646	0.00577201	0.00766823	0.00553697	0.0102087	0.00956122	0.00436306	0.00846024	0.00953144	0.004308	0.00901217	0.00795157	0.0112334	0.00979604	0.0106235	0.00956035	0.0078843	0.00960407
Aquihabitans	0.0279976	0.016163	0.0223196	0.017441	0.0236908	0.0177514	0.0224963	0.0251614	0.0175585	0.0316913	0.0215618	0.0195686	0.0259762	0.0214089	0.0272727	0.0207887	0.0192419	0.0177009	0.0179563	0.016284	0.0198314	0.0226041	0.0246902	0.0300517	0.0205289	0.0219541	0.031694	0.0136166	0.0276271	0.0176427	0.018942	0.0192996	0.0133418	0.0201167	0.0180429	0.0231198	0.0240423	0.0161244	0.0257407	0.0185449	0.0160473	0.015393	0.0209252	0.0228811	0.0274289	0.0292554	0.0247369	0.0232129	0.0281633
Iamia	0.0120983	0.00757641	0.0105112	0.0111023	0.0116797	0.00751715	0.009306	0.0100027	0.00695108	0.0129931	0.00877554	0.006887	0.0110228	0.00791197	0.0142292	0.00669226	0.0080982	0.00991394	0.00839513	0.00706413	0.00930173	0.0127994	0.00916025	0.0110316	0.00725917	0.0101217	0.011673	0.00448593	0.00864125	0.00888483	0.00892928	0.00762739	0.00633974	0.00717029	0.00706441	0.0133114	0.0208862	0.0057858	0.0123303	0.0109819	0.0101238	0.00598618	0.00970928	0.0108651	0.01489	0.014832	0.0126471	0.0083977	0.0133678
Ilumatobacter	0.0117275	0.00689092	0.00964634	0.0101035	0.011307	0.00887568	0.00918462	0.0103464	0.008277	0.0147598	0.013369	0.0054146	0.01239	0.00903671	0.0133877	0.00818734	0.00747526	0.0136272	0.00792874	0.00729628	0.00911754	0.0127994	0.0107375	0.0130605	0.00995958	0.00926636	0.0122036	0.00404925	0.0102199	0.00888483	0.00904136	0.0115567	0.00917844	0.0128468	0.00897371	0.0120103	0.0118819	0.00872613	0.00909025	0.00870262	0.006462	0.00467054	0.0111322	0.00948392	0.0126173	0.0110321	0.0104178	0.00707754	0.013887
Acidothermus	0.00542337	0.00321095	0.0047899	0.00422578	0.00567419	0.00365291	0.00449116	0.0046748	0.00409832	0.00688301	0.00431921	0.00512963	0.0064086	0.00515829	0.00577585	0.00416486	0.00498351	0.00313641	0.0046251	0.00484208	0.00454342	0.005169	0.00615739	0.00629776	0.00394899	0.00595185	0.00583651	0.00468442	0.00423753	0.00452703	0.00425915	0.00473823	0.00416341	0.00468061	0.00505965	0.00590506	0.00621944	0.00313002	0.0034201	0.00704497	0.0050619	0.00348646	0.00401763	0.00515631	0.00560334	0.00710956	0.0064736	0.00454723	0.00713816
Actinobaculum	0.00737022	0.00685485	0.00695201	0.00630026	0.00546711	0.00549447	0.00695927	0.00560289	0.00450012	0.00703024	0.00702729	0.0054146	0.00525505	0.00279246	0.00711462	0.00412927	0.00595253	0.0055518	0.00532469	0.00676564	0.00623185	0.00639971	0.00482278	0.00883377	0.00508142	0.00452626	0.00834797	0.00325528	0.00751955	0.00507705	0.00665026	0.0041604	0.00520427	0.00567648	0.00362767	0.00550472	0.00482703	0.0055961	0.00585016	0.0040405	0.0050619	0.00355224	0.00477094	0.00676765	0.00623028	0.00804933	0.0052732	0.00425386	0.00924716
Actinomyces	0.182216	0.173319	0.164719	0.1955	0.202656	0.152577	0.177826	0.175511	0.191215	0.23163	0.142363	0.131945	0.190335	0.144975	0.213745	0.147265	0.150544	0.157505	0.149791	0.15551	0.15816	0.179561	0.212506	0.226973	0.145212	0.175312	0.21397	0.122033	0.20444	0.161069	0.168461	0.178897	0.174769	0.175473	0.159331	0.18666	0.196144	0.129659	0.176765	0.151881	0.138071	0.118408	0.157274	0.187975	0.196587	0.19396	0.200553	0.144264	0.230984
Actinotignum	0.00607232	0.00440153	0.0070518	0.00587768	0.00699955	0.00359254	0.00578591	0.00680596	0.00490192	0.00607324	0.00455917	0.00489214	0.00482781	0.00345179	0.00669387	0.00676345	0.00505272	0.00429003	0.00466396	0.00371447	0.00432853	0.00475876	0.0064607	0.00595963	0.0038038	0.00495394	0.00488144	0.00313618	0.00714565	0.00554244	0.00519318	0.00647173	0.00586663	0.00687153	0.00534604	0.00590506	0.00621944	0.00521671	0.00504014	0.00486932	0.0046311	0.00322333	0.00686346	0.00630727	0.00595599	0.00592463	0.007674	0.00421719	0.00600255
Arcanobacterium	0.0194685	0.0176422	0.0203904	0.0156738	0.0156144	0.0127097	0.0199877	0.0191461	0.0157504	0.0214956	0.0172083	0.0166238	0.0196103	0.0128763	0.0182838	0.0155559	0.0177191	0.0147447	0.0158186	0.0150569	0.0154108	0.0188299	0.0192608	0.0223169	0.0114985	0.0183545	0.0221434	0.014093	0.0161608	0.0177274	0.0168124	0.0137524	0.0140042	0.018822	0.0150835	0.0180154	0.0172659	0.0158398	0.0168305	0.0131575	0.0143241	0.0138801	0.0158194	0.0159293	0.0188476	0.0245974	0.0179632	0.0144118	0.0175534
Boudabousia	0.00394006	0.00317488	0.00495622	0.00295805	0.00273355	0.00229439	0.00291318	0.00264676	0.00341527	0.00419606	0.00229672	0.00322976	0.00410151	0.00248219	0.00340431	0.00455643	0.00346077	0.00338876	0.00194332	0.00225521	0.00316197	0.0027486	0.00269954	0.00257828	0.00313596	0.00306503	0.00297131	0.00222311	0.00240958	0.00156542	0.00410971	0.00300473	0.00416341	0.00408308	0.00324581	0.00330283	0.00278482	0.00161244	0.00315009	0.00165764	0.0033387	0.00217081	0.00284582	0.003591	0.00403597	0.00330962	0.00308675	0.00297037	0.00363397
Fannyhessea	0.00370829	0.00324703	0.00572127	0.00322696	0.00376899	0.00410575	0.00303457	0.00395296	0.00466084	0.00368075	0.00486768	0.00389472	0.00422968	0.00387842	0.00443708	0.00427165	0.00622939	0.00360507	0.00478056	0.00344915	0.00454342	0.00447159	0.00458012	0.00304321	0.00328114	0.00563109	0.00396175	0.00508141	0.0041129	0.00456934	0.00478221	0.00797409	0.00359568	0.00458102	0.00372314	0.00340292	0.00547682	0.00455276	0.00540015	0.00341888	0.005385	0.00276285	0.00510574	0.00492611	0.00501557	0.00592463	0.00351546	0.00524398	0.00389354
Flaviflexus	0.0185414	0.0138901	0.0184611	0.0146366	0.0185964	0.0147022	0.0184097	0.0192148	0.0148665	0.0250291	0.0128891	0.0123016	0.0187986	0.0168323	0.0224149	0.0134201	0.0125972	0.0162949	0.0138364	0.0121052	0.0152266	0.0196504	0.0196248	0.021218	0.0130665	0.0157884	0.0178633	0.00952764	0.0181965	0.014258	0.0155795	0.0180284	0.0137203	0.0183241	0.0126014	0.0167143	0.0179157	0.0114768	0.0175505	0.0162656	0.015078	0.00973577	0.0188327	0.0187376	0.0211986	0.0210835	0.0159053	0.0174922	0.0233288
Mobiluncus	0.00662856	0.00566427	0.00701854	0.00664601	0.00389324	0.00371329	0.00728296	0.00498417	0.0043394	0.00758235	0.0063417	0.00555709	0.00769032	0.00566249	0.00535509	0.00323934	0.00664468	0.00461449	0.00431417	0.00334966	0.00570997	0.00701507	0.00582373	0.00583283	0.00322307	0.00513214	0.00696844	0.0051608	0.00427908	0.0104926	0.0044086	0.0048538	0.00406879	0.00677194	0.00505965	0.00540463	0.0067764	0.00407852	0.00756021	0.00352249	0.0040926	0.00578884	0.00577535	0.00630727	0.00599518	0.00682354	0.00698806	0.0062341	0.00635945
Nanchangia	0.0063968	0.00584466	0.00632001	0.00937356	0.00492868	0.00374348	0.00983199	0.00436544	0.00417868	0.00842893	0.00442205	0.00394221	0.00542595	0.00426626	0.00742063	0.0049124	0.00816742	0.00400163	0.00384777	0.00560487	0.00472761	0.00578436	0.00500477	0.00832657	0.00391995	0.00712797	0.0111071	0.0026995	0.00473607	0.0214928	0.00552943	0.00670286	0.00539351	0.00378432	0.00477325	0.00380326	0.00584813	0.0159347	0.00666019	0.00549094	0.0034464	0.0048021	0.00410133	0.00736615	0.00474128	0.00629237	0.0136331	0.00392382	0.00937695
Pauljensenia	0.00560878	0.00588074	0.00488969	0.00464836	0.00583986	0.00329064	0.00388424	0.00577476	0.00984401	0.00666216	0.00370218	0.00351474	0.00563957	0.00461532	0.00612011	0.00423606	0.00484508	0.00580416	0.00466396	0.00325016	0.00337687	0.00479979	0.00555075	0.0066359	0.00618481	0.00531034	0.00495219	0.00202462	0.00510997	0.00516167	0.00560415	0.00404483	0.00756984	0.00428226	0.00391407	0.00450386	0.00538399	0.00322487	0.00378011	0.0039369	0.0033387	0.00230238	0.00435244	0.00428157	0.00513313	0.00547518	0.00484448	0.00429053	0.00609988
Schaalia	0.0605841	0.0440514	0.0562149	0.0565103	0.0617949	0.0473067	0.0541367	0.0576445	0.0561711	0.0667321	0.0507679	0.047829	0.0544731	0.0441364	0.0641846	0.0526837	0.0463051	0.0469019	0.0481943	0.0453696	0.0502232	0.0610024	0.0562658	0.0668662	0.0528468	0.059269	0.0565964	0.0380311	0.0567497	0.0473012	0.0468133	0.0632149	0.0480685	0.058159	0.0505965	0.0591507	0.0574602	0.0488473	0.0676819	0.0476572	0.0480342	0.0315755	0.0596786	0.0580084	0.0582669	0.0620656	0.0604917	0.0507162	0.0661578
Trueperella	0.0505254	0.0370522	0.0467016	0.0487502	0.0430742	0.0456765	0.0507784	0.0474699	0.0509076	0.0484755	0.047477	0.0458816	0.0463983	0.037194	0.0438353	0.0464542	0.04146	0.0390068	0.0469506	0.0372442	0.046877	0.0481619	0.0493804	0.0434503	0.0437583	0.0433024	0.0451003	0.0352126	0.0570821	0.0431126	0.0430399	0.0508493	0.0498663	0.0418267	0.0433411	0.0550472	0.0586669	0.0383191	0.0440112	0.0396798	0.0390951	0.0404561	0.0540707	0.0523457	0.0423189	0.0459261	0.0456153	0.0443355	0.06937
Actinopolyspora	0.00667492	0.00483447	0.00498948	0.00518619	0.00604695	0.00380386	0.00582637	0.00515603	0.00570551	0.00677259	0.00425065	0.00265981	0.00683584	0.00434383	0.00646436	0.00338173	0.00505272	0.00537155	0.0038089	0.0031175	0.00420573	0.00467671	0.00515643	0.00562149	0.00601059	0.00424114	0.00622561	0.00321558	0.00527615	0.00456934	0.00571623	0.00635616	0.0061505	0.00408308	0.00372314	0.00550472	0.00529116	0.00426821	0.00396011	0.00507653	0.0034464	0.00388115	0.00468724	0.00492611	0.00760173	0.00678268	0.00553043	0.00429053	0.00717061
Bifidobacterium	0.672405	0.488137	0.478126	1.8686	0.583779	0.395692	0.47845	0.451531	0.540416	0.571032	0.479364	0.441765	0.467657	0.373879	0.501084	0.533245	0.516278	0.404453	0.50981	0.486994	0.48547	0.469928	0.481216	0.509569	0.769298	0.488088	0.499782	0.545378	0.493964	0.505928	0.518047	0.465387	0.48958	0.498037	0.435702	0.577095	0.514078	0.444938	0.549825	0.387992	0.437908	0.416467	0.524971	0.60361	0.529966	0.515729	0.480247	0.429163	0.585719
Gardnerella	0.00954884	0.0221159	0.0154009	0.0127542	0.010313	0.00661147	0.00801125	0.00873088	0.0229828	0.0101221	0.025024	0.0217534	0.0149961	0.0115577	0.00944791	0.0164815	0.0114205	0.0104547	0.0162461	0.0128017	0.00776679	0.0128405	0.00961523	0.0103131	0.0102499	0.0180694	0.0075344	0.0272729	0.00938905	0.0153158	0.0226781	0.00751183	0.0170321	0.0212121	0.0112649	0.00750643	0.00863295	0.0194441	0.0182705	0.0107747	0.0136779	0.00822278	0.0112159	0.0101745	0.0141847	0.0102557	0.00805985	0.0140451	0.00707327
Parascardovia	0.0146014	0.0234869	0.0155339	0.0157891	0.0200046	0.0160909	0.0133926	0.0144713	0.0210541	0.0165266	0.0187166	0.0168138	0.0172178	0.0114025	0.0175953	0.0187597	0.00975937	0.0127259	0.0129814	0.0125032	0.0147661	0.015548	0.014802	0.0151315	0.0147506	0.0177843	0.0161654	0.0185392	0.020066	0.0178543	0.0228276	0.0128279	0.0179784	0.0209134	0.0117422	0.0149128	0.0176372	0.018875	0.0198906	0.0100494	0.0136779	0.00842013	0.0133084	0.0122923	0.0190827	0.016589	0.013333	0.0125049	0.0183321
Scardovia	0.00560878	0.0133128	0.00788338	0.00576243	0.00546711	0.00422651	0.00542176	0.00367797	0.0103262	0.00592601	0.00880982	0.0110192	0.00696401	0.0048868	0.00703812	0.00911286	0.00622939	0.00515525	0.00633522	0.00437777	0.00549508	0.0060305	0.00509577	0.00672043	0.00464587	0.0078764	0.00346653	0.0129814	0.00606549	0.00748865	0.0125907	0.00219577	0.01003	0.00836534	0.00420046	0.00610523	0.00529116	0.00758794	0.0111603	0.00352249	0.0099084	0.00256551	0.00485464	0.00428157	0.00736662	0.00543432	0.00368695	0.00660081	0.00528873
Candidatus Nanopelagicus	0.00500619	0.00407683	0.0057878	0.00318855	0.00492868	0.00304913	0.00469346	0.00539665	0.00594659	0.00434329	0.00582751	0.00721947	0.00512688	0.00395598	0.00386332	0.00562435	0.00498351	0.00612862	0.00610202	0.00514056	0.00389874	0.00389726	0.00257822	0.00409989	0.0029327	0.00338578	0.00367877	0.00599447	0.00407136	0.0053309	0.00713595	0.0052005	0.00643437	0.00487978	0.00400953	0.0042036	0.00427006	0.00398367	0.00504014	0.0040405	0.0070005	0.00269707	0.00292952	0.00391327	0.004467	0.00306447	0.00321536	0.00388715	0.00447757
Candidatus Planktophila	0.0156212	0.0199873	0.0181285	0.0143677	0.0158215	0.0111701	0.0169126	0.0150212	0.0199693	0.0199129	0.0140889	0.0183337	0.0133299	0.0132642	0.014191	0.0175494	0.0148813	0.0157541	0.0185393	0.0182739	0.0144898	0.017148	0.0232949	0.0166531	0.0122535	0.0150757	0.015564	0.0126241	0.019609	0.0179389	0.0193904	0.0186062	0.0145719	0.0189216	0.0143198	0.0147126	0.01346	0.0172626	0.0170105	0.0147116	0.017232	0.0109199	0.0143965	0.0127066	0.0161439	0.0197352	0.0157338	0.0150352	0.0189161
Catenulispora	0.0139061	0.00865875	0.0135381	0.0135609	0.0136263	0.00932852	0.011936	0.0120307	0.0115717	0.0167474	0.0096668	0.0103542	0.0137144	0.011325	0.0166008	0.0118538	0.00837506	0.00944528	0.00921133	0.00858971	0.0110823	0.0150968	0.014893	0.0157233	0.00961114	0.0126521	0.014326	0.00718543	0.0151222	0.0111272	0.0152806	0.0135213	0.0118279	0.0150377	0.0105012	0.0109093	0.0121604	0.00920037	0.0145804	0.0118107	0.0099084	0.00736761	0.0124714	0.0129828	0.0152818	0.0136879	0.0146192	0.0101946	0.0132705
Corynebacterium	0.502241	0.427851	0.515547	0.511051	0.556775	0.435572	0.498154	0.486523	0.459816	0.641703	0.418038	0.351902	0.513927	0.393	0.579038	0.44112	0.448723	0.410076	0.407825	0.398477	0.451855	0.533022	0.503571	0.636581	0.425823	0.462142	0.608341	0.324734	0.548387	0.529113	0.462043	0.506991	0.432617	0.492559	0.416705	0.507135	0.541462	0.463149	0.520305	0.429536	0.391059	0.361145	0.483037	0.514203	0.552066	0.596345	0.601059	0.445371	0.621961
Dietzia	0.0287392	0.0209975	0.023384	0.0216667	0.0307732	0.0316988	0.0292532	0.0267083	0.0257551	0.0319857	0.0216303	0.0161488	0.0279415	0.0233869	0.0332781	0.0240637	0.0228411	0.0190348	0.0203271	0.0159523	0.0228706	0.0312191	0.0245385	0.0382515	0.0203837	0.0256607	0.0329674	0.0153236	0.0309922	0.0226775	0.0221924	0.0260025	0.0234665	0.0346564	0.0236753	0.0283243	0.0372238	0.0211514	0.0273608	0.0174052	0.0190629	0.0155904	0.0265331	0.025137	0.0270763	0.0308081	0.0311247	0.0253398	0.0303047
Gordonia	0.117553	0.0910612	0.0972284	0.0905086	0.108928	0.074296	0.100869	0.0961428	0.0873505	0.127538	0.0810023	0.0750445	0.105827	0.0828042	0.12573	0.0773881	0.0852042	0.0828445	0.0820858	0.081851	0.0837156	0.0996878	0.0981238	0.126758	0.0714593	0.0923428	0.120798	0.0582774	0.103404	0.088933	0.0890686	0.0896797	0.0806188	0.0831555	0.0858231	0.0952817	0.108608	0.0755	0.0891025	0.081846	0.087237	0.0654533	0.0785113	0.108651	0.109598	0.115469	0.108636	0.0820334	0.124107
Skermania	0.00370829	0.00281409	0.00342611	0.00364954	0.00418316	0.00365291	0.00356056	0.00347173	0.00369653	0.00467456	0.00294803	0.00194736	0.00410151	0.00228827	0.00401632	0.00291896	0.00276862	0.00317246	0.00353684	0.00228838	0.00343826	0.00397931	0.00373083	0.00359268	0.00284559	0.00292247	0.00360802	0.00198492	0.00378055	0.00313085	0.00523054	0.0041604	0.00416341	0.00258927	0.00257756	0.00290249	0.00538399	0.00237123	0.00243007	0.00134683	0.0022617	0.00138143	0.00242732	0.00492611	0.0047021	0.00637409	0.00407279	0.00264033	0.0055483
Lawsonella	0.00380099	0.00764856	0.00359243	0.00418737	0.00443167	0.00329064	0.00275134	0.00409045	0.00401796	0.00493221	0.00342794	0.00341975	0.00363154	0.0036845	0.00459008	0.00501919	0.00256097	0.00374927	0.00342024	0.00815857	0.00356106	0.00361009	0.00761332	0.00524109	0.00362958	0.00317195	0.00491682	0.00329497	0.00469452	0.0162042	0.00575359	0.00358256	0.00283869	0.0047802	0.00343674	0.00370317	0.00380592	0.00483731	0.00333009	0.0041441	0.0046311	0.00434163	0.00318063	0.00349892	0.00427107	0.00547518	0.00561617	0.00344709	0.00389354
Hoyosella	0.00370829	0.00306664	0.00518906	0.00349588	0.00468017	0.0019925	0.00347964	0.0036436	0.00313401	0.00522667	0.00161113	0.00242232	0.00598136	0.00290881	0.00439883	0.00281217	0.00200725	0.00234329	0.00287611	0.00295168	0.00313128	0.00365112	0.00382183	0.00515656	0.00162605	0.00345706	0.00718067	0.00146884	0.00456989	0.00503474	0.00328777	0.00716513	0.0024602	0.00368473	0.00238663	0.00340292	0.00491985	0.00502701	0.00405011	0.00269367	0.0037695	0.00342068	0.00477094	0.00382119	0.00356576	0.00371822	0.00441577	0.00341042	0.00415311
Mycobacterium	0.240714	0.191467	0.234971	0.222161	0.254386	0.170238	0.232933	0.220816	0.218135	0.287467	0.20362	0.162201	0.241989	0.179454	0.265268	0.190445	0.199894	0.188293	0.186947	0.159225	0.198375	0.233713	0.233586	0.283146	0.192804	0.2153	0.282805	0.13557	0.242329	0.249072	0.195884	0.225239	0.193977	0.203158	0.204391	0.228396	0.24655	0.194346	0.209076	0.185241	0.174043	0.144721	0.216366	0.234566	0.248388	0.274208	0.275149	0.199161	0.290069
Mycobacteroides	0.0274877	0.0275276	0.0269432	0.0220893	0.0259273	0.0185363	0.0303052	0.027877	0.0257551	0.0324642	0.0214932	0.0244132	0.0293941	0.0220682	0.0306005	0.024384	0.0264403	0.0202244	0.0227757	0.0254043	0.0248353	0.025804	0.0312722	0.0331372	0.021342	0.0267299	0.0320477	0.0187377	0.024719	0.036047	0.0249571	0.0257713	0.025359	0.023403	0.0229116	0.0253217	0.0324896	0.0202029	0.0255607	0.0222746	0.0233709	0.0194058	0.0225992	0.0325952	0.0336984	0.0320747	0.0330111	0.0235429	0.0344579
Mycolicibacter	0.0240112	0.016163	0.0223862	0.017441	0.0211643	0.0179627	0.0190571	0.0204523	0.0175987	0.0315441	0.0180995	0.0119691	0.0210629	0.0140399	0.0269667	0.016873	0.0169578	0.0165833	0.0155854	0.0159855	0.0160862	0.0227682	0.0222333	0.0296291	0.0173639	0.018105	0.025433	0.00932914	0.0237219	0.018912	0.018419	0.0189529	0.0163698	0.0182245	0.0151789	0.019817	0.0255275	0.015081	0.0190805	0.0149188	0.0119547	0.0167087	0.0179957	0.0257815	0.0222958	0.0248426	0.023365	0.0185556	0.0273197
Mycolicibacterium	0.270056	0.207125	0.244352	0.234185	0.268675	0.191099	0.237627	0.248211	0.222113	0.309772	0.191622	0.163483	0.24938	0.192874	0.293956	0.198525	0.203978	0.207039	0.188346	0.188045	0.207493	0.238841	0.272806	0.302335	0.193007	0.227133	0.300386	0.134141	0.267089	0.237987	0.208811	0.225586	0.207981	0.211026	0.194844	0.236803	0.250263	0.20108	0.228246	0.211556	0.168443	0.1686	0.215195	0.266701	0.258028	0.284178	0.276307	0.209172	0.304151
Nocardia	0.177117	0.133164	0.156836	0.156162	0.174575	0.124652	0.154844	0.165887	0.160879	0.205018	0.134375	0.100835	0.167478	0.129888	0.198138	0.122276	0.130817	0.129602	0.121885	0.120455	0.134829	0.161757	0.175258	0.19895	0.130491	0.150364	0.18079	0.0898774	0.182256	0.141692	0.135321	0.152548	0.134081	0.139124	0.128973	0.161238	0.169317	0.116665	0.143284	0.137999	0.113193	0.0976866	0.135428	0.167764	0.180874	0.189997	0.178431	0.142137	0.20042
Rhodococcus	0.202565	0.156471	0.18348	0.188508	0.201206	0.141377	0.188426	0.189226	0.156901	0.230599	0.150452	0.134938	0.197086	0.152267	0.224034	0.155025	0.155804	0.157902	0.146759	0.14513	0.160984	0.185058	0.195095	0.233398	0.146722	0.177023	0.234239	0.110759	0.206144	0.208371	0.167228	0.176701	0.138434	0.161431	0.148066	0.184158	0.189275	0.164848	0.166685	0.151985	0.13484	0.130052	0.155349	0.189126	0.197919	0.226239	0.220531	0.161793	0.234359
Segniliparus	0.00421818	0.00299449	0.00495622	0.00457153	0.0045145	0.00241515	0.00428885	0.00384984	0.00425904	0.00522667	0.00294803	0.0027073	0.00538323	0.00232705	0.00451358	0.00274098	0.00325312	0.00320851	0.00400324	0.00384713	0.00334617	0.00426648	0.00315452	0.00486069	0.00339729	0.00310067	0.00346653	0.00246131	0.00502688	0.00351163	0.00325041	0.0031203	0.00416341	0.00358515	0.00248209	0.0042036	0.00482703	0.00256093	0.00315009	0.00435131	0.0026925	0.0029602	0.00292952	0.00349892	0.0039576	0.00420853	0.00415854	0.00352043	0.00525628
Tsukamurella	0.022806	0.0149003	0.0197916	0.0168647	0.023318	0.0171476	0.0187738	0.0188367	0.014545	0.0263174	0.0167626	0.013869	0.026788	0.0157076	0.0236007	0.0146304	0.0157119	0.0176288	0.0153522	0.0119394	0.0189104	0.020594	0.0214144	0.0235849	0.0148958	0.0204573	0.0229216	0.0100834	0.0226833	0.0216198	0.0189047	0.0188374	0.0128687	0.0179257	0.0181384	0.0164141	0.023671	0.013184	0.0197106	0.017716	0.016155	0.0116435	0.0154009	0.0234796	0.0230795	0.0227996	0.0236222	0.0200225	0.0233937
Tomitella	0.0109858	0.00894738	0.00864844	0.00987297	0.0114312	0.00815113	0.010884	0.0104496	0.0104869	0.0178148	0.00952969	0.00736196	0.0115782	0.00876522	0.0126992	0.00711942	0.00802899	0.00901267	0.00847287	0.0063345	0.00930173	0.0101329	0.0111015	0.0130182	0.00940788	0.0109414	0.0145736	0.00595477	0.013128	0.00884253	0.00806997	0.0100543	0.0086107	0.0104567	0.00820999	0.0125107	0.0153165	0.00863128	0.0110703	0.00953144	0.0079698	0.00743339	0.00929078	0.0104968	0.013401	0.0120944	0.0123041	0.0100112	0.015055
Frankia	0.0521478	0.0382428	0.0437744	0.0444092	0.043157	0.0335404	0.0376691	0.0471605	0.0486977	0.0562419	0.0370561	0.0261231	0.0498162	0.0349057	0.0526712	0.0332477	0.0341924	0.0351134	0.0328421	0.0336956	0.0371762	0.0452903	0.0458619	0.0574829	0.0295593	0.0406294	0.052953	0.0199286	0.0479008	0.0377394	0.0370621	0.038137	0.0395524	0.0367478	0.0350357	0.0459394	0.0453926	0.0271269	0.0420312	0.0360537	0.0297252	0.023879	0.0320574	0.0426776	0.0514096	0.0558141	0.0484019	0.0397882	0.0525953
Blastococcus	0.00593326	0.00447369	0.00568801	0.007107	0.00608837	0.00434727	0.0072425	0.00615287	0.00486174	0.0063677	0.00521048	0.00327726	0.00692129	0.00632182	0.00738238	0.00466322	0.00512194	0.00627282	0.00505263	0.00381397	0.00558718	0.00717917	0.00618772	0.00819977	0.00415225	0.00580929	0.00640247	0.00281859	0.00764418	0.00495012	0.00582831	0.00577833	0.00454191	0.00527813	0.00467779	0.00730626	0.00612661	0.00550125	0.00495014	0.0040405	0.0038772	0.00335489	0.00493834	0.0069518	0.00673968	0.00788589	0.00660221	0.00564736	0.00833867
Geodermatophilus	0.00667492	0.00389644	0.00532212	0.00503253	0.00650254	0.00392462	0.00752572	0.00629036	0.00514299	0.00795043	0.0051762	0.00299228	0.00585319	0.00589519	0.00833864	0.00355971	0.00387606	0.00400163	0.0039255	0.0037808	0.00481971	0.00578436	0.00552041	0.00870697	0.00757857	0.00580929	0.00767589	0.00285829	0.00548387	0.00596553	0.00485693	0.0048538	0.00406879	0.00468061	0.00324581	0.0077066	0.00659075	0.00369912	0.00612017	0.00631976	0.0034464	0.00269707	0.00477094	0.00451177	0.00803275	0.00788589	0.00574478	0.00513397	0.00759241
Modestobacter	0.0120056	0.00833405	0.00785012	0.00841315	0.00985736	0.00673223	0.0116932	0.00928086	0.00980383	0.0109318	0.00637598	0.00498714	0.0101256	0.00822224	0.0107484	0.00697704	0.00789056	0.00901267	0.00617975	0.00600285	0.0076133	0.00804067	0.0136797	0.0123842	0.00844967	0.0113691	0.0108948	0.00476382	0.00967986	0.0252583	0.00650081	0.0100543	0.0102193	0.00836534	0.00687348	0.00760652	0.0088186	0.00758794	0.00846024	0.00735578	0.0057081	0.00874904	0.00577535	0.00883938	0.0101095	0.0115224	0.018006	0.00876441	0.0120375
Natronoglycomyces	0.00310569	0.00180391	0.00312674	0.00215131	0.00410033	0.0022642	0.00368194	0.00316237	0.0021697	0.00382798	0.00287947	0.00223234	0.00457147	0.00186164	0.00355731	0.00227822	0.00173039	0.00245145	0.0038089	0.00169141	0.0023945	0.00266655	0.0022749	0.00511429	0.00235197	0.00245915	0.00371414	0.00154824	0.003739	0.00253852	0.00265263	0.0017335	0.00141935	0.00338597	0.00429593	0.00310266	0.0037131	0.00265578	0.00414012	0.00207205	0.0017232	0.00171034	0.00510574	0.00336081	0.00423189	0.00518916	0.00278665	0.00326374	0.00369887
Stackebrandtia	0.0100124	0.0102462	0.0109103	0.00933514	0.0122596	0.00784924	0.0112077	0.0124776	0.0106074	0.0173363	0.00719868	0.00778943	0.0109801	0.00899793	0.0136172	0.00832973	0.00823663	0.00858006	0.00750121	0.00732945	0.00985431	0.0107893	0.0101612	0.0180057	0.00723013	0.0102286	0.0149627	0.00508141	0.0130865	0.0096887	0.00732275	0.01121	0.00652899	0.0112534	0.0110739	0.0123106	0.00928274	0.00939007	0.0105303	0.00953144	0.0084006	0.00506523	0.00954188	0.0104507	0.0129308	0.0112364	0.0119612	0.00986455	0.0132056
Jatrophihabitans	0.00764834	0.00389644	0.00485643	0.00576243	0.00517718	0.0036831	0.0065142	0.00450294	0.00341527	0.00625728	0.00387358	0.00441718	0.00581047	0.00484802	0.00696162	0.00398688	0.00373763	0.00479474	0.00349797	0.00275269	0.00521879	0.00529207	0.00467112	0.00693176	0.00447165	0.00506086	0.00498756	0.00277889	0.00473607	0.00596553	0.00366138	0.0065873	0.00387954	0.00517855	0.00429593	0.00620532	0.00612661	0.00417337	0.00522015	0.00435131	0.0038772	0.00309177	0.00477094	0.00520234	0.00818949	0.00670096	0.0067737	0.00451056	0.00713816
Jiangella	0.0230377	0.014792	0.0217209	0.0206295	0.022324	0.0185363	0.019664	0.0246458	0.0195675	0.0274952	0.015083	0.0134415	0.0215756	0.0175304	0.0257809	0.0140253	0.0179268	0.0148168	0.0160129	0.0125695	0.0175597	0.0216606	0.021475	0.0260364	0.0160282	0.0190673	0.022391	0.0104804	0.0253421	0.0181081	0.0186058	0.016526	0.0156128	0.0169299	0.0172792	0.0200172	0.0217216	0.015745	0.0180905	0.0165764	0.0182013	0.0124328	0.015652	0.0205792	0.0266844	0.0242706	0.023365	0.0193257	0.0253405
Kineococcus	0.00922437	0.00588074	0.00711833	0.00814424	0.00907043	0.00715488	0.0074448	0.0076653	0.00924132	0.00817127	0.00582751	0.00479715	0.0102965	0.00430504	0.00906541	0.00594472	0.0062986	0.00681358	0.00610202	0.00524006	0.00521879	0.00660483	0.00755265	0.0100595	0.00760761	0.00580929	0.00806499	0.00452563	0.00922287	0.0048232	0.00537998	0.0065873	0.00719135	0.00985915	0.00620523	0.00600515	0.00891143	0.00531156	0.00567016	0.00704497	0.0054927	0.00499945	0.00703086	0.00764238	0.0079152	0.00849878	0.00943173	0.00876441	0.00846846
Beutenbergia	0.00931707	0.00678269	0.00768381	0.00630026	0.00704097	0.0059775	0.00716158	0.00769968	0.00783503	0.00784001	0.00627314	0.00603206	0.00760487	0.00593398	0.00921841	0.00590912	0.00699076	0.00645307	0.00528583	0.0050079	0.00537229	0.006892	0.00734033	0.0110316	0.00699784	0.00662901	0.00601337	0.00369196	0.00801808	0.00605015	0.0067997	0.00612503	0.00681286	0.00667236	0.00563244	0.00690592	0.00705488	0.00540641	0.00684019	0.00756299	0.0046311	0.00506523	0.00560795	0.00906957	0.00905154	0.0107869	0.00908876	0.0064908	0.00902004
Miniimonas	0.0089926	0.00512309	0.00821602	0.00752958	0.00712381	0.00458878	0.00619051	0.0066341	0.00490192	0.00905465	0.00514192	0.00584207	0.00645133	0.00608911	0.00937141	0.00904167	0.00588331	0.00425398	0.00590769	0.00431144	0.00552578	0.00656381	0.00673369	0.00836884	0.00612674	0.00737745	0.00884319	0.0051608	0.00668866	0.00545783	0.00467012	0.00647173	0.00700211	0.00627401	0.00563244	0.00660566	0.00659075	0.00436306	0.00621017	0.00559454	0.0031233	0.00368381	0.00510574	0.00791861	0.00744499	0.00780417	0.0085743	0.00751759	0.00843601
Georgenia	0.0218789	0.0139983	0.0155007	0.016058	0.0173953	0.014189	0.0177623	0.0171524	0.016112	0.0188087	0.0123749	0.0119691	0.0194822	0.0141174	0.0229504	0.0140253	0.0135662	0.0139516	0.0139919	0.0105133	0.0150424	0.0169428	0.0208077	0.020753	0.0121954	0.017713	0.0199149	0.00873367	0.0208138	0.0159081	0.0145708	0.0137524	0.013058	0.0152369	0.0188066	0.0172148	0.0175444	0.0130892	0.0177305	0.0155404	0.0113085	0.011183	0.0148987	0.0180471	0.0191611	0.0216964	0.021693	0.0145585	0.0211225
Brevibacterium	0.0955811	0.0685845	0.0858191	0.0741817	0.0849887	0.0695261	0.0856557	0.082359	0.0766627	0.11241	0.0620115	0.0562359	0.0868152	0.0691522	0.0931404	0.0768898	0.0675542	0.069686	0.0743125	0.0604265	0.071344	0.0836886	0.0815323	0.0945932	0.0612674	0.0830408	0.106614	0.0526799	0.092478	0.0821213	0.0793921	0.0780074	0.0673716	0.0749893	0.0700713	0.0813697	0.0821523	0.0730339	0.0790222	0.0756299	0.0617121	0.0609801	0.0684672	0.0930897	0.0862835	0.101168	0.097104	0.072719	0.101167
Actinotalea	0.00644315	0.00436545	0.00568801	0.00372637	0.00679247	0.00389443	0.00570498	0.00735594	0.00478138	0.00717747	0.00503908	0.00460716	0.00623771	0.00558492	0.00757363	0.00462763	0.00498351	0.00479474	0.00388664	0.00351548	0.00472761	0.00562026	0.00679436	0.0079039	0.00360055	0.00577365	0.00718067	0.00214372	0.00565005	0.00478089	0.00523054	0.00462266	0.00501502	0.00408308	0.0038186	0.0063054	0.00668357	0.00303517	0.00666019	0.00466212	0.0044157	0.00388115	0.00535685	0.00741219	0.00720989	0.007273	0.0067737	0.00601407	0.0076573
Cellulomonas	0.109626	0.0745735	0.0883804	0.0859371	0.0995262	0.0732998	0.0847655	0.0997521	0.078069	0.115097	0.0794255	0.0560459	0.103221	0.076909	0.11544	0.0686312	0.0767599	0.075418	0.0666169	0.06958	0.0799089	0.086191	0.0954243	0.102708	0.0691363	0.0935546	0.108984	0.0532754	0.113458	0.0751826	0.0773372	0.0874839	0.073049	0.0794708	0.0762766	0.079368	0.0875362	0.0676275	0.0870324	0.0903414	0.0632199	0.0531521	0.0747447	0.107085	0.109559	0.118411	0.105507	0.0845271	0.1012
Oerskovia	0.00635044	0.00469016	0.00488969	0.00668442	0.00849058	0.00434727	0.00590729	0.00556852	0.00510281	0.00695662	0.00589606	0.00384722	0.00760487	0.00453775	0.00960092	0.00405807	0.00526037	0.00504709	0.00458623	0.0069978	0.00534159	0.00648176	0.00731	0.00693176	0.00296174	0.00481138	0.0071453	0.00385075	0.0071041	0.00744634	0.00414707	0.0065873	0.00340643	0.00507896	0.00496418	0.00610523	0.00659075	0.00199183	0.00441012	0.00497292	0.0052773	0.0040785	0.00518944	0.00860919	0.00638702	0.00531174	0.00848856	0.00436387	0.00798176
Paraoerskovia	0.00940978	0.00696308	0.0047899	0.0116785	0.00583986	0.00507181	0.00497669	0.00604975	0.00486174	0.00747193	0.00449061	0.00474965	0.00645133	0.00577884	0.00665561	0.00341732	0.0035992	0.00551575	0.00540242	0.00951833	0.0049425	0.00570231	0.00561141	0.00587509	0.00473298	0.00666465	0.0114254	0.0052005	0.00581622	0.00685402	0.00523054	0.00543163	0.0036903	0.00408308	0.00343674	0.0056048	0.00612661	0.0134686	0.00630018	0.00538733	0.0048465	0.00368381	0.00460354	0.00547857	0.00705315	0.00563862	0.00634498	0.00539066	0.00619722
Pseudactinotalea	0.00686033	0.00292233	0.00545517	0.00549352	0.00646113	0.00404538	0.00432931	0.0054654	0.0041385	0.00662536	0.00558755	0.00327726	0.00516961	0.00527465	0.00615836	0.00523278	0.00422214	0.00389347	0.00349797	0.00364814	0.00469691	0.00508695	0.0058844	0.00617096	0.00473298	0.00570237	0.00498756	0.00305678	0.00348973	0.00511936	0.00351193	0.00531606	0.0024602	0.00428226	0.00448686	0.0049042	0.00566247	0.00436306	0.00468013	0.00300447	0.0036618	0.00434163	0.00435244	0.00446573	0.00509394	0.00661925	0.00583053	0.0035571	0.00392599
Brachybacterium	0.0711991	0.0507619	0.0589757	0.0567408	0.0711552	0.0456765	0.0538534	0.0704658	0.0569345	0.0827801	0.0495338	0.0425094	0.0615653	0.0516605	0.0755833	0.0488037	0.0471357	0.0484161	0.0516534	0.0455686	0.0530475	0.0609204	0.0660933	0.0744742	0.0455005	0.0559902	0.0702857	0.0318779	0.0737414	0.0552975	0.0520812	0.0641395	0.0537459	0.0618438	0.0520284	0.0565485	0.0595024	0.042777	0.0565216	0.0577066	0.0467418	0.0376932	0.0559958	0.0701626	0.067867	0.0717902	0.0704379	0.0532832	0.0745613
Dermabacter	0.014416	0.00894738	0.0130392	0.0109486	0.0131708	0.00875492	0.0108435	0.0126151	0.00807611	0.0155696	0.0144659	0.00978429	0.0122191	0.00748534	0.0111309	0.0102876	0.00872114	0.00832771	0.0105328	0.0127022	0.00924033	0.0124712	0.0105555	0.0161882	0.00987247	0.0123314	0.0142906	0.00897186	0.0113416	0.0111695	0.0104984	0.0164105	0.00813758	0.0149381	0.00868732	0.0127109	0.0131815	0.0124252	0.0133204	0.0105675	0.0095853	0.00828856	0.0104626	0.0115556	0.0130091	0.0120127	0.0131616	0.0118815	0.0136598
Devriesea	0.00301298	0.00335527	0.00345938	0.00384162	0.00352049	0.00326045	0.00376286	0.00326549	0.00229024	0.00412244	0.00270808	0.00237483	0.00341792	0.00267611	0.00367206	0.0024562	0.00339156	0.0026317	0.00240971	0.00185724	0.00230241	0.0027486	0.00345784	0.00494522	0.00287463	0.00277991	0.00498756	0.00150854	0.00365591	0.00647324	0.00201749	0.0031203	0.00321718	0.0039835	0.0019093	0.00190163	0.00334179	0.00407852	0.00279008	0.00269367	0.002154	0.00269707	0.00401763	0.00441969	0.00333065	0.0034322	0.00450151	0.00245697	0.00418556
Dermacoccus	0.0151576	0.010643	0.013904	0.0102955	0.0142476	0.0112304	0.0108435	0.0121682	0.0106878	0.0129194	0.00990676	0.00745696	0.0133726	0.011868	0.0130435	0.00811614	0.0117666	0.0127259	0.00967772	0.00776059	0.0102534	0.0146865	0.0117688	0.0114966	0.00731724	0.0130798	0.0113193	0.00619296	0.0122141	0.0119311	0.00975122	0.0128279	0.0108817	0.0121497	0.00830546	0.0142122	0.0112321	0.0105283	0.0108903	0.0128467	0.0094776	0.00835435	0.0107137	0.0129828	0.0152818	0.0144643	0.0131616	0.010818	0.0118753
Luteipulveratus	0.00625774	0.00393252	0.00455706	0.00445628	0.00749656	0.00480011	0.00473392	0.00618724	0.00409832	0.00739831	0.00394214	0.00341975	0.00504143	0.00453775	0.00833864	0.00284777	0.00761369	0.0053355	0.0042753	0.00371447	0.00528019	0.00668688	0.00661236	0.00743897	0.00423936	0.0047401	0.00884319	0.00234221	0.00702101	0.00351163	0.00444596	0.0062406	0.00274407	0.00697112	0.00467779	0.00500429	0.00696206	0.00426821	0.00495014	0.00569814	0.0024771	0.00578884	0.00577535	0.00667557	0.00552497	0.00576119	0.00570191	0.00403383	0.00584031
Yimella	0.00686033	0.00674661	0.00538864	0.00703017	0.00608837	0.00473973	0.00534084	0.00515603	0.00397778	0.00688301	0.00397642	0.00417969	0.0065795	0.00422747	0.00650261	0.00352411	0.00636782	0.00429003	0.0046251	0.00364814	0.00626255	0.00549719	0.00461046	0.00574829	0.00447165	0.00609441	0.0108948	0.00341407	0.00577468	0.006304	0.0052679	0.0072807	0.00387954	0.00687153	0.00515511	0.00690592	0.00659075	0.013184	0.00756021	0.00766659	0.0065697	0.00565727	0.00376653	0.00649142	0.00638702	0.00825363	0.00805985	0.00436387	0.00843601
Austwickia	0.00593326	0.00396859	0.00685222	0.00541669	0.00683388	0.00489068	0.00574545	0.00642786	0.00389742	0.00658855	0.00606746	0.00465466	0.00559685	0.00492559	0.00906541	0.00526837	0.00429136	0.00396557	0.00408097	0.0037808	0.00518809	0.00443057	0.00424647	0.00760803	0.00580734	0.00502522	0.00834797	0.0025407	0.00722874	0.00473858	0.00508109	0.00566276	0.00444728	0.00547731	0.00458232	0.00650558	0.00594095	0.00521671	0.00594017	0.00735578	0.0037695	0.00414428	0.00460354	0.00552461	0.00583844	0.00604721	0.00745964	0.00414384	0.0076573
Dermatophilus	0.00361558	0.00389644	0.00459033	0.00518619	0.00749656	0.00443784	0.00275134	0.00240615	0.00241078	0.00423287	0.00335939	0.00370473	0.00380244	0.00407234	0.00428407	0.00398688	0.00283783	0.00641702	0.00310931	0.00265319	0.00349966	0.00233836	0.00442846	0.00397308	0.00438454	0.0043837	0.00396175	0.00329497	0.0078519	0.0029193	0.00463276	0.0055472	0.00274407	0.00258927	0.00238663	0.00400343	0.00566247	0.00265578	0.00315009	0.00486932	0.0030156	0.00236816	0.00451984	0.00368308	0.00489802	0.00392252	0.00330111	0.00352043	0.00522384
Gephyromycinifex	0.00727751	0.00559211	0.00751749	0.00825949	0.00857342	0.00658128	0.00967015	0.00677159	0.00815647	0.0104901	0.00606746	0.00422719	0.00845935	0.00593398	0.00849165	0.00509039	0.00747526	0.00551575	0.00711254	0.00563804	0.0075826	0.00722019	0.00928158	0.0110739	0.00865293	0.00602313	0.0100105	0.00468442	0.00801808	0.00880022	0.00922816	0.00843636	0.00889457	0.00975957	0.00582337	0.00650558	0.0077975	0.00663944	0.00846024	0.00901342	0.004308	0.0051968	0.00468724	0.00943788	0.00744499	0.00731386	0.0112323	0.00575738	0.0112264
Arsenicicoccus	0.00973425	0.0054478	0.00638654	0.00653076	0.00728947	0.00606806	0.00691881	0.00873088	0.00642874	0.00887062	0.00682161	0.0055096	0.00798939	0.00698115	0.00914191	0.00651427	0.00802899	0.00688568	0.00590769	0.00587019	0.00887195	0.00713814	0.00858394	0.00942551	0.00528468	0.00741309	0.011673	0.00424774	0.00855816	0.00689632	0.00750956	0.00716513	0.00510964	0.00707071	0.00773267	0.00800686	0.00956122	0.00483731	0.00900025	0.00859901	0.0081852	0.00717026	0.00569165	0.0116017	0.00869889	0.0113181	0.00758826	0.00671083	0.00885781
Intrasporangium	0.00783376	0.00653014	0.00681896	0.00468678	0.00832491	0.00588693	0.0053813	0.00563726	0.00550461	0.00887062	0.00449061	0.00493964	0.00722036	0.00480924	0.00803264	0.00598032	0.00339156	0.00472264	0.00516923	0.00384713	0.005096	0.00512798	0.00600573	0.0075235	0.00461683	0.00741309	0.00626098	0.00333467	0.00639785	0.0048232	0.00530526	0.0062406	0.00586663	0.00517855	0.00448686	0.00400343	0.00501268	0.00493216	0.00540015	0.00466212	0.0039849	0.00361802	0.00636125	0.00662954	0.00517231	0.00616979	0.00840282	0.00520731	0.00694348
Janibacter	0.0232232	0.0196987	0.0152346	0.0184782	0.0205431	0.0150645	0.0189762	0.018493	0.0141432	0.0258757	0.0149801	0.0122066	0.0207211	0.0188879	0.0192783	0.0123166	0.017996	0.0166194	0.01337	0.0173453	0.0185114	0.0249425	0.021839	0.0233736	0.0137924	0.0196019	0.0221434	0.010004	0.0194428	0.0218736	0.0155048	0.0162949	0.0129634	0.0170294	0.0114558	0.0207178	0.0222786	0.0149862	0.0188105	0.0170944	0.0148626	0.0110514	0.0160705	0.0199346	0.0209243	0.0195309	0.0234507	0.0166854	0.0227772
Pedococcus	0.00551608	0.0031388	0.00502275	0.00388004	0.00563278	0.00320007	0.00461254	0.00433107	0.00321437	0.00728789	0.00425065	0.00313477	0.00559685	0.00337422	0.00619661	0.00281217	0.00532959	0.00382137	0.00353684	0.00368131	0.00399084	0.00443057	0.00458012	0.00557922	0.00290367	0.0042055	0.005978	0.00222311	0.00506842	0.00406164	0.00321304	0.0062406	0.00378492	0.0031868	0.00324581	0.0077066	0.00659075	0.00417337	0.00540015	0.00455851	0.0037695	0.00381537	0.00318063	0.00759634	0.00536823	0.00849878	0.00424428	0.00553735	0.00678125
Phycicoccus	0.0135352	0.00793719	0.0121078	0.0104108	0.0125495	0.00715488	0.00983199	0.0121339	0.00795557	0.0196552	0.00836418	0.00916683	0.0127318	0.0106269	0.0140762	0.00793816	0.00948251	0.0081114	0.00715141	0.00835756	0.00954732	0.00959957	0.0119205	0.0146243	0.00801412	0.0104781	0.013194	0.00651055	0.013128	0.010831	0.0102743	0.0117878	0.00785371	0.010855	0.00811453	0.0126108	0.0129958	0.00844158	0.0110703	0.0122251	0.0085083	0.00710448	0.00677976	0.0106809	0.00846378	0.0130751	0.0126471	0.010928	0.0167747
Tetrasphaera	0.00431088	0.0031388	0.00395832	0.00399529	0.00501151	0.00274723	0.00347964	0.00446856	0.00478138	0.00504263	0.00260524	0.00242232	0.0044433	0.00298638	0.00493434	0.00509039	0.00332234	0.00429003	0.00400324	0.00351548	0.00328477	0.00488183	0.00327585	0.00541016	0.00421032	0.00352834	0.00565964	0.00150854	0.0044868	0.00423087	0.00396026	0.003467	0.00501502	0.00348556	0.00467779	0.00320274	0.00297048	0.00303517	0.0036001	0.00321168	0.0022617	0.00282864	0.00343173	0.00414346	0.00411434	0.00441283	0.00428715	0.00374046	0.00486693
Jonesia	0.00329111	0.00266978	0.00312674	0.00218972	0.00277497	0.00301894	0.00234673	0.00175305	0.00225006	0.00504263	0.00353078	0.00265981	0.0023071	0.00255975	0.0026393	0.00306135	0.00263019	0.0029201	0.00330364	0.00301801	0.0024559	0.00319986	0.00279054	0.00376175	0.00516853	0.00249479	0.00374951	0.00242161	0.003739	0.00198851	0.00366138	0.00566276	0.0024602	0.00248969	0.00257756	0.00240206	0.00334179	0.00284548	0.00315009	0.00259006	0.0025848	0.00230238	0.00234362	0.00147323	0.0024686	0.00298275	0.00291526	0.00293369	0.00564564
Kytococcus	0.00973425	0.00533956	0.00721812	0.00787533	0.00927751	0.00655109	0.00813264	0.00718407	0.0065091	0.0108582	0.00928973	0.00531961	0.00816029	0.00670966	0.00944791	0.00434285	0.00567566	0.00450633	0.00738461	0.00524006	0.00693792	0.00742531	0.00821996	0.00980591	0.00528468	0.009302	0.0105765	0.00377136	0.00855816	0.00909638	0.0061272	0.00924533	0.00548814	0.00776782	0.00639616	0.0084072	0.010768	0.00417337	0.00774022	0.00580174	0.0050619	0.00348646	0.00527314	0.00685973	0.00893399	0.0138105	0.00715954	0.00671083	0.00953918
Agreia	0.0044963	0.00855052	0.00459033	0.00384162	0.00418316	0.00238496	0.00364148	0.00439982	0.00791539	0.00471136	0.00246812	0.00147239	0.00457147	0.0036845	0.00485783	0.00473442	0.00408371	0.00501104	0.00411983	0.0019899	0.00285499	0.00545617	0.00327585	0.00621323	0.00307789	0.00498958	0.00523517	0.00178643	0.00531769	0.00308854	0.00481957	0.0038137	0.00832683	0.00468061	0.00200477	0.003503	0.0057553	0.00407852	0.00315009	0.00331528	0.0030156	0.00276285	0.00343173	0.00437365	0.00423189	0.00715042	0.00325824	0.00319039	0.00431534
Agrococcus	0.0328183	0.019843	0.0257125	0.0225119	0.0266314	0.01594	0.0239124	0.0281519	0.0236256	0.032317	0.0199506	0.0170988	0.0272152	0.0223397	0.0301033	0.0173358	0.0206262	0.024154	0.0172178	0.0183734	0.0219803	0.0242451	0.0283604	0.0249797	0.0210226	0.0241994	0.0292533	0.0134578	0.0253421	0.023016	0.0190541	0.0202242	0.0212902	0.0190212	0.0182338	0.0274235	0.0212575	0.0178317	0.0243007	0.0272475	0.0165858	0.0157877	0.0200882	0.0277151	0.0251954	0.0309307	0.0295385	0.0200591	0.0268979
Agromyces	0.0515452	0.0379903	0.040947	0.0436792	0.0437783	0.0347178	0.0425648	0.0465074	0.0399787	0.0562051	0.0354449	0.0299703	0.0455011	0.0315703	0.0506821	0.0353123	0.0372379	0.0366996	0.030238	0.034193	0.0352729	0.0410238	0.0453463	0.0442111	0.0326663	0.0371367	0.0515028	0.0236603	0.0481916	0.0360047	0.0406488	0.0355945	0.0339697	0.0369469	0.0336992	0.0371318	0.0401014	0.0379397	0.0438312	0.0358465	0.0310176	0.0253262	0.0323085	0.0410202	0.0461198	0.0534034	0.0449293	0.0364878	0.0519139
Aquiluna	0.00403276	0.0057725	0.00535538	0.00595451	0.00641971	0.0045586	0.00384378	0.0054654	0.00450012	0.00544752	0.00527903	0.00588957	0.0053405	0.00453775	0.00428407	0.00469882	0.00394528	0.00450633	0.00579109	0.00351548	0.00411364	0.00471774	0.00330618	0.00481842	0.00383284	0.0045619	0.00357265	0.00365226	0.00627321	0.00346932	0.00444596	0.00496936	0.00255482	0.00627401	0.00420046	0.00600515	0.00250634	0.00540641	0.00603017	0.0040405	0.0050619	0.00263129	0.00619385	0.00322269	0.00454536	0.00625151	0.00334398	0.00414384	0.00467225
Aurantimicrobium	0.00774105	0.0130964	0.0101453	0.0100651	0.00774507	0.00736621	0.00736388	0.0084559	0.0103663	0.00953315	0.0106266	0.00921433	0.00824573	0.00639939	0.00784139	0.0086857	0.00616017	0.00854401	0.00754007	0.00706413	0.00810448	0.00804067	0.00879626	0.00858017	0.00493624	0.011084	0.00838335	0.00845578	0.0063563	0.00854636	0.011694	0.00785853	0.0125849	0.0101579	0.0102148	0.00660566	0.00983971	0.00663944	0.00954027	0.00725218	0.0079698	0.00552571	0.00811897	0.0065835	0.00799357	0.00943855	0.00780262	0.0067475	0.0105775
Chryseoglobus	0.0044963	0.00339134	0.00505601	0.00384162	0.00476301	0.00377367	0.00412701	0.00536227	0.00582605	0.00798724	0.00428493	0.00308727	0.00632315	0.00287003	0.00577585	0.00434285	0.00574488	0.00425398	0.00373117	0.00447726	0.00595556	0.00488183	0.00555075	0.0076503	0.00542986	0.00409858	0.00449234	0.00210402	0.00606549	0.00380779	0.00347457	0.00427596	0.00435266	0.00547731	0.004105	0.0049042	0.00612661	0.00407852	0.00306009	0.00507653	0.0042003	0.00361802	0.00326433	0.00340684	0.0054466	0.00596549	0.00544468	0.00513397	0.00532118
Clavibacter	0.0264679	0.0188328	0.0234173	0.0220509	0.0262173	0.0199552	0.0202709	0.0282551	0.0207729	0.0305134	0.021836	0.0150089	0.0253353	0.0205556	0.0297208	0.016873	0.020557	0.0208373	0.0152356	0.0164498	0.0196472	0.0233015	0.0237499	0.0271353	0.018177	0.0220254	0.0270602	0.0111553	0.0291642	0.0227198	0.0210716	0.0243846	0.0175999	0.0230047	0.0204295	0.0236202	0.0321183	0.0135634	0.0185405	0.0243466	0.0200322	0.0160509	0.0188327	0.0261038	0.0271938	0.0278662	0.028038	0.0220027	0.0325435
Cnuibacter	0.00305934	0.00108234	0.00232843	0.00353429	0.00198804	0.00202269	0.00218489	0.00209679	0.00172772	0.00209803	0.00140546	0.00237483	0.00247799	0.00178407	0.00267755	0.00167306	0.00200725	0.00129782	0.00283724	0.00212255	0.00199542	0.00266655	0.00312419	0.00211334	0.00194546	0.00224531	0.00336041	0.000873367	0.00270039	0.00186158	0.00160652	0.0020802	0.00132472	0.00179257	0.00295942	0.00170146	0.00167089	0.00218153	0.00171005	0.00207205	0.0020463	0.00164456	0.00259472	0.00193361	0.00270371	0.00204298	0.00231506	0.00157686	0.00191433
Cryobacterium	0.0192831	0.0154054	0.0217541	0.0244327	0.023608	0.0159098	0.0197449	0.0218272	0.0206523	0.0290043	0.0183395	0.0147714	0.0203794	0.0176468	0.0267372	0.0161967	0.0175115	0.0210175	0.0160518	0.0173784	0.0165159	0.02244	0.0239622	0.0271776	0.0168993	0.0205285	0.0254684	0.0111553	0.0262561	0.0198005	0.0173729	0.0227666	0.0169375	0.0207142	0.0182338	0.0214184	0.0224642	0.0163141	0.0200706	0.0152296	0.0142164	0.0136169	0.0169912	0.0229732	0.0238632	0.0234534	0.0235793	0.0193624	0.0282606
Curtobacterium	0.0506181	0.0380985	0.0450051	0.0461763	0.0436126	0.034748	0.0414724	0.0452012	0.037809	0.0552481	0.0406897	0.0298753	0.0486199	0.0378146	0.0593268	0.0325002	0.0363381	0.03843	0.0310154	0.0358181	0.0394172	0.0443878	0.0463169	0.0538057	0.0337697	0.0451557	0.0490974	0.0218342	0.0595748	0.0459473	0.0439739	0.0463422	0.0370922	0.038142	0.0392361	0.0427366	0.0465994	0.0330075	0.0414012	0.0391618	0.0348948	0.0287468	0.038586	0.0495374	0.0471386	0.0541797	0.0502883	0.0398982	0.0513299
Diaminobutyricimonas	0.00361558	0.00537564	0.00419117	0.00391845	0.00658538	0.0022642	0.00246811	0.00391859	0.00574569	0.00511625	0.00322227	0.00303978	0.00290523	0.00213313	0.00493434	0.00409367	0.00214568	0.00407373	0.00314818	0.00182407	0.00297778	0.00365112	0.00269954	0.00469162	0.00217775	0.00310067	0.00420936	0.00190553	0.00394672	0.00283469	0.00362402	0.00543163	0.00425804	0.00229051	0.00305488	0.00190163	0.00250634	0.00275063	0.00306009	0.00300447	0.0030156	0.0022366	0.00242732	0.0029925	0.00497639	0.0032279	0.00463012	0.00377713	0.00545096
Frigoribacterium	0.00602597	0.00364389	0.0047899	0.00507094	0.00414175	0.00392462	0.00521945	0.00553414	0.00421886	0.00507944	0.00473056	0.00432218	0.00610953	0.00449896	0.00719112	0.00441404	0.00394528	0.00443423	0.0038089	0.0038803	0.00561788	0.00467671	0.00464079	0.00574829	0.0043555	0.00588057	0.00466921	0.00357286	0.00510997	0.00473858	0.00422179	0.00496936	0.00378492	0.00308721	0.00486872	0.00500429	0.00380592	0.00341457	0.00432012	0.00559454	0.0031233	0.00230238	0.00435244	0.0081488	0.00532905	0.00751815	0.00565904	0.00451056	0.00541851
Frondihabitans	0.012979	0.009236	0.015667	0.010795	0.0115555	0.00751715	0.00975107	0.0147806	0.0092815	0.0151279	0.00880982	0.00774193	0.0125181	0.00895914	0.0122785	0.00829413	0.00726762	0.0112118	0.00788987	0.00776059	0.00884125	0.0110354	0.0114048	0.013779	0.00583637	0.0103712	0.0136539	0.00551809	0.0108431	0.00888483	0.00870511	0.0135213	0.0105032	0.00766823	0.0101193	0.00880755	0.00965405	0.00957977	0.0101703	0.0079774	0.0080775	0.00749918	0.0101278	0.01197	0.012774	0.0163847	0.0147049	0.0114047	0.0119726
Glaciihabitans	0.00658221	0.0037882	0.00475664	0.00487886	0.00658538	0.00386424	0.00384378	0.00395296	0.00437958	0.00559475	0.00459345	0.00322976	0.00405878	0.00399477	0.00466658	0.00352411	0.00463743	0.00342481	0.0039255	0.00593652	0.00411364	0.00533309	0.0057934	0.00507202	0.0052266	0.00516778	0.00523517	0.00337437	0.00668866	0.00418856	0.00437124	0.00496936	0.00293331	0.00368473	0.00343674	0.00430369	0.0047342	0.00350942	0.00378011	0.00486932	0.004308	0.00355224	0.00451984	0.00455781	0.00540742	0.00543432	0.00488735	0.00469391	0.00551585
Gryllotalpicola	0.00500619	0.00367997	0.00439075	0.00549352	0.00695814	0.00332083	0.00501715	0.00433107	0.00470102	0.00817127	0.00414781	0.00375223	0.00576774	0.00360693	0.00615836	0.00391568	0.00567566	0.00450633	0.0043919	0.00344915	0.00405224	0.00545617	0.00558108	0.00625549	0.00542986	0.00427678	0.0107533	0.00242161	0.0063563	0.00592322	0.00489429	0.0058939	0.00331181	0.00507896	0.00420046	0.00340292	0.00556964	0.0057858	0.0036901	0.00362609	0.0038772	0.00355224	0.00401763	0.00570877	0.00474128	0.00649667	0.00711667	0.0045839	0.00626211
Herbiconiux	0.00662856	0.00530349	0.00602064	0.00541669	0.00699955	0.0054039	0.00610959	0.00684034	0.00964311	0.00872339	0.00579323	0.00479715	0.0076476	0.00690358	0.00830039	0.00541076	0.00387606	0.00450633	0.00586882	0.00563804	0.00528019	0.00652279	0.0094939	0.00680496	0.00406514	0.00623697	0.00679157	0.00436683	0.00739491	0.00596553	0.00515582	0.00566276	0.0086107	0.00677194	0.00429593	0.00520446	0.00807598	0.00369912	0.0070202	0.00466212	0.0049542	0.00467054	0.00468724	0.00690577	0.00724907	0.00804933	0.00921738	0.00608742	0.00746262
Humibacter	0.0110322	0.00559211	0.00801644	0.0101035	0.00873909	0.0045586	0.00780895	0.00821528	0.00626802	0.00945954	0.00438777	0.0040372	0.00875842	0.00853252	0.0115134	0.00683465	0.00595253	0.00584021	0.00684048	0.00441093	0.00663094	0.00939445	0.00770431	0.00989044	0.00795605	0.00759129	0.00845409	0.00309648	0.0100122	0.00846175	0.00582831	0.0065873	0.0061505	0.00707071	0.00525058	0.00850729	0.00789033	0.00749309	0.00900025	0.00673417	0.0058158	0.00361802	0.00611015	0.00741219	0.00771928	0.00886652	0.00835995	0.0062341	0.0110317
Leifsonia	0.0430161	0.0307746	0.0418119	0.03323	0.0368201	0.0303705	0.0384378	0.0362985	0.0349563	0.0470032	0.0291718	0.0290679	0.0405451	0.0311825	0.0435675	0.0352411	0.0311469	0.0371682	0.0292664	0.0273611	0.032203	0.0381932	0.0416154	0.0465781	0.0339729	0.0367447	0.0458077	0.0202859	0.0435386	0.0363009	0.0298888	0.03467	0.0310364	0.0298762	0.0354175	0.037332	0.0407512	0.0313002	0.036901	0.0324276	0.0275712	0.029602	0.032727	0.0447954	0.0434161	0.0438831	0.0427858	0.0334074	0.0414338
Leucobacter	0.0502473	0.0353926	0.0506932	0.0412206	0.0525588	0.0355933	0.0438191	0.0434826	0.0395368	0.0561315	0.0412382	0.0369998	0.0457147	0.0340913	0.0530537	0.0365938	0.0370302	0.0442702	0.0374672	0.0369789	0.0390795	0.048285	0.0491984	0.0525377	0.0329566	0.0419481	0.0488498	0.0236206	0.0580376	0.041801	0.0459914	0.0448398	0.0365245	0.0411296	0.0362767	0.0427366	0.0497555	0.0378448	0.0435612	0.0407158	0.0392028	0.0304572	0.0410133	0.0486166	0.0489802	0.0523819	0.0475874	0.0420252	0.0549638
Marisediminicola	0.00463536	0.00371605	0.00532212	0.00422578	0.00546711	0.00253591	0.00388424	0.0024749	0.00305365	0.00581559	0.00291375	0.00294478	0.00294796	0.00380085	0.00493434	0.00302576	0.00429136	0.00299221	0.00283724	0.00315067	0.00334617	0.00389726	0.00342751	0.00456482	0.00313596	0.0034927	0.00399712	0.00246131	0.00456989	0.00330008	0.00396026	0.00369813	0.00312256	0.00368473	0.00334128	0.00400343	0.00491985	0.00350942	0.00477013	0.00269367	0.0046311	0.00217081	0.00309693	0.00460384	0.00572089	0.00465799	0.00364408	0.00359378	0.00519139
Microbacterium	0.330733	0.245836	0.282804	0.256582	0.29891	0.206586	0.264007	0.286504	0.257873	0.359205	0.24455	0.203428	0.306417	0.238367	0.34154	0.22921	0.232218	0.243018	0.222199	0.211194	0.240003	0.288233	0.279934	0.343334	0.209325	0.271469	0.328613	0.161771	0.320682	0.271495	0.249347	0.26615	0.223027	0.255043	0.240285	0.271333	0.2886	0.228397	0.247237	0.248439	0.203661	0.185966	0.242146	0.306432	0.326443	0.347265	0.32025	0.250941	0.330756
Microcella	0.0101978	0.00927208	0.00984591	0.00633868	0.00873909	0.00570579	0.010884	0.0078028	0.00843772	0.0139869	0.0071644	0.00508213	0.00880115	0.00678723	0.0108632	0.00580233	0.00664468	0.00594836	0.00645182	0.00653349	0.00816587	0.0105431	0.00967589	0.0111584	0.00580734	0.00848228	0.0115315	0.00408894	0.0102615	0.00892714	0.00676234	0.00681843	0.0094623	0.00886328	0.00811453	0.00990849	0.00751902	0.00730339	0.00909025	0.0078738	0.004308	0.00572306	0.00795157	0.010819	0.00991359	0.0127073	0.00900302	0.00685751	0.0116806
Microterricola	0.0133498	0.0103183	0.010611	0.0116785	0.00981594	0.00790962	0.00999384	0.0116183	0.0113307	0.017594	0.010181	0.00859687	0.0102965	0.0133805	0.01465	0.00925525	0.0094133	0.010671	0.00862833	0.00882187	0.0116041	0.0101329	0.0119205	0.0145821	0.00717206	0.0123314	0.0139015	0.00658995	0.0106769	0.00939254	0.0110589	0.00843636	0.0101247	0.00956039	0.00897371	0.0126108	0.0144811	0.0105283	0.0112503	0.0122251	0.0072159	0.00763074	0.0105463	0.0123843	0.0141455	0.0132385	0.0126471	0.0124315	0.0134327
Mycetocola	0.0171508	0.0159105	0.0143697	0.0138298	0.0164842	0.0120456	0.0170745	0.0172555	0.018563	0.0161217	0.0160085	0.00987928	0.0141416	0.0108983	0.0171363	0.0133133	0.0142584	0.0133027	0.0128259	0.0105796	0.0124637	0.0175172	0.0147717	0.0219788	0.0140538	0.0131155	0.0199502	0.0104804	0.0144575	0.014935	0.0201376	0.0113255	0.0163698	0.0126476	0.0116467	0.0149128	0.0167089	0.0144171	0.0181805	0.016162	0.0103392	0.00848591	0.0110485	0.015607	0.0170451	0.0174062	0.0148335	0.0124315	0.0197597
Plantibacter	0.0172899	0.00981325	0.0117419	0.0106029	0.0165256	0.010355	0.0109649	0.013062	0.00835736	0.0173363	0.0117578	0.00774193	0.0129881	0.011674	0.0151855	0.00971801	0.0124588	0.00984183	0.00967772	0.00862288	0.0114199	0.0141532	0.014074	0.0161037	0.00647518	0.0111196	0.0115315	0.00666934	0.0113001	0.0101541	0.0115819	0.0115567	0.00879994	0.0103571	0.0111694	0.0149128	0.0151309	0.00739824	0.0131404	0.0114999	0.0115239	0.00809122	0.00945818	0.0161595	0.0152818	0.0154858	0.0145334	0.0143751	0.0165476
Pontimonas	0.00245674	0.00169567	0.00192927	0.00211289	0.00352049	0.00205288	0.00238719	0.00185617	0.00148665	0.00220845	0.00342794	0.00175737	0.00179441	0.00166772	0.00206554	0.00302576	0.00387606	0.00187464	0.00155465	0.00182407	0.00294708	0.00250245	0.0022749	0.00253601	0.00357151	0.00185327	0.00134417	0.00226281	0.00270039	0.00275007	0.00212958	0.00288916	0.00189246	0.00348556	0.00171837	0.00160137	0.00380592	0.00113819	0.00315009	0.00134683	0.0030156	0.00289442	0.00159031	0.0041895	0.00094042	0.00396338	0.00197209	0.00234696	0.00269303
Protaetiibacter	0.0163628	0.0134932	0.0152013	0.0164037	0.0166084	0.0131626	0.0161439	0.0166368	0.0152683	0.0181093	0.0128205	0.0129666	0.015167	0.0128763	0.0171745	0.0132065	0.0128049	0.0133388	0.0119708	0.0150569	0.0119725	0.0127994	0.0134977	0.0188933	0.0123116	0.0137213	0.0154225	0.00762211	0.0169086	0.0130734	0.0113577	0.0143303	0.0118279	0.0120501	0.0126968	0.0114098	0.0155022	0.00986432	0.0127804	0.0122251	0.0110931	0.0107883	0.0115507	0.016758	0.0151643	0.0178148	0.01702	0.0113314	0.0161582
Pseudoclavibacter	0.00278122	0.00447369	0.0032598	0.0016519	0.00327198	0.00220382	0.00214443	0.00240615	0.0045403	0.00327587	0.00185109	0.00218484	0.00277706	0.00182286	0.00248629	0.00455643	0.00276862	0.00259565	0.00260405	0.00225521	0.00294708	0.00393829	0.00269954	0.00384628	0.00203257	0.00210275	0.00343116	0.00206432	0.00286657	0.00249622	0.00231638	0.00150237	0.00227095	0.0023901	0.00162291	0.00190163	0.00222786	0.00256093	0.00288008	0.00248646	0.0016155	0.00217081	0.00326433	0.00267023	0.00262534	0.00306447	0.00454438	0.00212693	0.00363397
Rathayibacter	0.0595644	0.0424279	0.0546182	0.0468294	0.0477543	0.0344461	0.0521541	0.0510447	0.0430324	0.0632353	0.0448032	0.0371898	0.0569938	0.0435158	0.0622338	0.0388009	0.0409063	0.0409536	0.0381279	0.0380733	0.0472761	0.0498029	0.0498354	0.0609911	0.0394028	0.0497176	0.0587896	0.0275904	0.0511412	0.0436203	0.0429278	0.0424129	0.0427696	0.0423246	0.0439139	0.0553474	0.0552323	0.0381294	0.0477913	0.039369	0.0338178	0.029602	0.0445288	0.0546016	0.0571697	0.0728117	0.0558616	0.0481126	0.0657035
Rhodoluna	0.0076947	0.00620544	0.00898107	0.00937356	0.00898759	0.0056756	0.00926554	0.00591225	0.00687072	0.00721428	0.00737008	0.00664951	0.00786122	0.00550735	0.00864465	0.00790256	0.00602174	0.00735434	0.00532469	0.00829123	0.00598626	0.00771248	0.00585407	0.00743897	0.00540082	0.00548853	0.00728679	0.00480352	0.00693792	0.00617708	0.00638873	0.00785853	0.00719135	0.00736947	0.0060143	0.0056048	0.00705488	0.00815703	0.00909025	0.00466212	0.005385	0.00335489	0.00627755	0.00612311	0.00670049	0.00633323	0.00668796	0.00546401	0.00655413
Salinibacterium	0.024382	0.020312	0.0258788	0.0233571	0.0265486	0.0175702	0.0246811	0.024749	0.0173174	0.0277161	0.0165913	0.0151039	0.028326	0.0189655	0.0274257	0.0218922	0.0222874	0.0184579	0.0189668	0.0200648	0.0198007	0.024163	0.0239622	0.0287837	0.017393	0.0232372	0.0267772	0.0132593	0.0250098	0.0232275	0.0203244	0.0220732	0.0184515	0.0224072	0.0207159	0.0246211	0.0254347	0.0165986	0.0263707	0.0216529	0.0190629	0.0170376	0.0164053	0.0244924	0.0243334	0.0272942	0.0255943	0.024203	0.0249511
Subtercola	0.00889989	0.00714347	0.0108105	0.00791374	0.00737231	0.00664166	0.00797079	0.00773405	0.00646892	0.013582	0.00689017	0.00698199	0.00833118	0.00558492	0.00990692	0.0074398	0.00616017	0.00666938	0.00649068	0.0075616	0.00724491	0.00976367	0.0129821	0.010144	0.00679458	0.00752001	0.00972751	0.00543869	0.00930596	0.00791173	0.00926552	0.00878306	0.00454191	0.00826575	0.0076372	0.00650558	0.00835447	0.00806218	0.00774022	0.00538733	0.0068928	0.00565727	0.00828637	0.00966807	0.010423	0.00931597	0.00947461	0.00850771	0.0114535
Arthrobacter	0.205625	0.169531	0.185709	0.191851	0.20949	0.153604	0.201819	0.188608	0.196358	0.243519	0.153572	0.152749	0.202555	0.159985	0.232029	0.174995	0.165286	0.168537	0.166931	0.144997	0.17179	0.199991	0.205105	0.248233	0.155869	0.187466	0.233354	0.124772	0.199746	0.200543	0.182695	0.18872	0.177797	0.185631	0.155799	0.184258	0.202735	0.176514	0.180905	0.167215	0.162196	0.122026	0.168071	0.199761	0.206461	0.220069	0.219974	0.168944	0.233613
Auritidibacter	0.00435724	0.00187606	0.0032598	0.00207448	0.00352049	0.00232458	0.00534084	0.0035061	0.00249114	0.00485859	0.00370218	0.00645953	0.00316158	0.00205556	0.00481958	0.00295456	0.00339156	0.00266775	0.00264291	0.00258686	0.00368385	0.00397931	0.00394315	0.00549469	0.0034844	0.00342142	0.00389101	0.00285829	0.00332356	0.00410395	0.00328777	0.00265803	0.00387954	0.00328638	0.00334128	0.00430369	0.00176372	0.00275063	0.00432012	0.0039369	0.0036618	0.00328911	0.00376653	0.00584688	0.0047021	0.00437197	0.00411567	0.00326374	0.00444513
Citricoccus	0.00940978	0.00537564	0.0064198	0.0073375	0.00621262	0.00633977	0.00793033	0.00835277	0.0105672	0.0104165	0.00545043	0.00398971	0.00905749	0.00744656	0.00998342	0.00626509	0.00699076	0.00757064	0.00536356	0.00467625	0.00635465	0.00709712	0.0066427	0.0102708	0.00487816	0.00659337	0.00894931	0.00412864	0.01076	0.00575399	0.00635137	0.00543163	0.00756984	0.0114526	0.00591883	0.00820703	0.00705488	0.00663944	0.00657018	0.00476572	0.0058158	0.0040785	0.00594275	0.00708992	0.00971767	0.00772245	0.00788836	0.00561069	0.00960407
Glutamicibacter	0.0314277	0.0220437	0.0297041	0.0353429	0.0322642	0.0243024	0.0315595	0.0257802	0.0263578	0.0377645	0.0229672	0.0179062	0.0294796	0.0185	0.0348464	0.0229601	0.0247791	0.0253436	0.0198218	0.0230496	0.0244362	0.0282654	0.029058	0.0385896	0.0241295	0.0245202	0.038238	0.0196507	0.0325709	0.0406587	0.027946	0.0278515	0.0234665	0.0291791	0.0239617	0.0277238	0.0288693	0.0296878	0.0293408	0.0250718	0.028002	0.0244052	0.0217622	0.0289121	0.0295449	0.0339134	0.0386272	0.0238729	0.0358855
Kocuria	0.0614185	0.0481282	0.05535	0.0546279	0.0585643	0.0426878	0.0515067	0.0520072	0.0577783	0.0738359	0.0424722	0.034055	0.0553276	0.0450284	0.0667474	0.0363447	0.0431904	0.048344	0.0403821	0.0405939	0.047798	0.0512387	0.0628478	0.067627	0.0491881	0.0526044	0.0634941	0.032394	0.0614027	0.0490358	0.04502	0.0536229	0.0525158	0.0509888	0.0487826	0.059551	0.057553	0.0374654	0.0524715	0.0472428	0.0390951	0.0351935	0.0481279	0.0618296	0.0589722	0.0642721	0.0616921	0.0456556	0.0655737
Micrococcus	0.0284611	0.0209614	0.0241491	0.020399	0.0248505	0.0214043	0.0262187	0.0287707	0.0244292	0.0329059	0.0225216	0.0218959	0.0264462	0.0218355	0.0310213	0.0181901	0.0200725	0.0200802	0.0192	0.0138629	0.0211822	0.0261732	0.029604	0.0329259	0.0189029	0.0238787	0.0268479	0.0138548	0.0304521	0.0193774	0.0212584	0.0235756	0.0214794	0.0304737	0.0252028	0.022219	0.0304474	0.0184956	0.0252007	0.0245538	0.0156165	0.016314	0.0225155	0.0316284	0.0286436	0.028806	0.0294099	0.0248997	0.0310834
Neomicrococcus	0.0050989	0.00479839	0.00392506	0.0061466	0.00302348	0.00244534	0.00441024	0.00202804	0.00289293	0.00349672	0.00438777	0.00204235	0.00410151	0.00259854	0.00306005	0.00238501	0.00339156	0.00216304	0.00361457	0.00248737	0.00328477	0.00299474	0.00394315	0.00342362	0.00339729	0.00324323	0.00877245	0.00357286	0.0026173	0.0048232	0.00332513	0.00323586	0.00283869	0.00328638	0.00257756	0.00620532	0.00241351	0.0113819	0.00261007	0.0040405	0.0044157	0.00289442	0.00276212	0.00257815	0.00380086	0.00637409	0.00351546	0.00308038	0.00451002
Nesterenkonia	0.0063968	0.00396859	0.00545517	0.00633868	0.00650254	0.00467935	0.00627144	0.00659972	0.0049421	0.00710385	0.00431921	0.00460716	0.00645133	0.00333544	0.00715287	0.00608711	0.00643703	0.00454239	0.00478056	0.00557171	0.00481971	0.00582538	0.00658203	0.00600189	0.00592348	0.00655773	0.00665008	0.00393015	0.0067302	0.00647324	0.00567887	0.00739626	0.00416341	0.00428226	0.00420046	0.00620532	0.00798316	0.00493216	0.00864024	0.00466212	0.0059235	0.00348646	0.00602645	0.00796465	0.00705315	0.00759987	0.00638786	0.00414384	0.00691104
Paenarthrobacter	0.00954884	0.00764856	0.00844886	0.00376479	0.00960885	0.00513219	0.00926554	0.00632473	0.00843772	0.0107846	0.00706157	0.00921433	0.00739125	0.00639939	0.00960092	0.011747	0.00705997	0.00724619	0.00792874	0.00470942	0.00807378	0.00976367	0.00818963	0.0109471	0.00702688	0.00869612	0.00955065	0.00539899	0.00793499	0.00693863	0.00792053	0.00635616	0.00804296	0.00766823	0.00849639	0.00950815	0.00993253	0.00730339	0.00819023	0.00704497	0.0070005	0.00499945	0.0107974	0.00948392	0.0094042	0.0100514	0.010332	0.00652747	0.0100908
Paeniglutamicibacter	0.00528431	0.00386036	0.00335959	0.00430262	0.00381041	0.00310951	0.00461254	0.00519041	0.00365635	0.00504263	0.00239956	0.00394221	0.00461419	0.00325787	0.00351906	0.00388009	0.00429136	0.00299221	0.00501376	0.00344915	0.00426713	0.00340498	0.00354884	0.00448029	0.0069688	0.00416986	0.00445697	0.00305678	0.00444526	0.00262314	0.00231638	0.003467	0.00170321	0.0039835	0.00391407	0.00390335	0.00445572	0.00341457	0.00486014	0.00352249	0.0037695	0.00368381	0.00343173	0.00672161	0.0047021	0.00396338	0.0049731	0.00414384	0.00577542
Pseudarthrobacter	0.0402813	0.0293315	0.040814	0.0425268	0.0460976	0.0317592	0.0415533	0.0430701	0.0405413	0.0510521	0.0343137	0.0287354	0.0480218	0.0333544	0.045633	0.041435	0.0347461	0.0339958	0.0336583	0.0312414	0.0394479	0.0437724	0.0418884	0.0497904	0.0343214	0.0367447	0.0539435	0.0236206	0.0523876	0.0407856	0.0390422	0.0465733	0.0397417	0.0408308	0.0334128	0.0388333	0.0455783	0.0365169	0.0389711	0.0349141	0.0334947	0.0251946	0.0426874	0.0435524	0.0445132	0.0465799	0.0472015	0.0374046	0.0500645
Psychromicrobium	0.00352287	0.002309	0.00339285	0.00230497	0.00376899	0.00223401	0.00368194	0.0029905	0.00204916	0.00430648	0.00298231	0.00251732	0.00367427	0.00190042	0.0030983	0.00313255	0.00249175	0.00342481	0.00264291	0.00192357	0.00399084	0.00221529	0.00297253	0.00363495	0.00296174	0.00320759	0.0036434	0.00178643	0.00361437	0.00148081	0.0039229	0.00231133	0.00264945	0.00567648	0.00305488	0.00160137	0.00352744	0.00407852	0.00396011	0.00227926	0.0020463	0.00249973	0.00284582	0.00271627	0.00317392	0.00310532	0.00312962	0.00385047	0.00489937
Renibacterium	0.00125155	0.00245331	0.00179621	0.00218972	0.00124252	0.000754734	0.0020635	0.00213116	0.0019688	0.00176676	0.00222816	0.00156739	0.00401606	0.00197799	0.00126227	0.00163747	0.00145352	0.0025596	0.00291498	0.00126027	0.00288568	0.00106662	0.00163793	0.00253601	0.00127761	0.00220967	0.00152103	0.000674874	0.00170332	0.00224236	0.00179333	0.00231133	0.00179784	0.00219092	0.00143198	0.00250214	0.000928274	0.00189698	0.00153004	0.00124323	0.0022617	0.00138143	0.00167401	0.00193361	0.00168492	0.00290103	0.0018006	0.00245697	0.00181699
Rothia	0.0529358	0.0541533	0.0561483	0.0475593	0.0470088	0.0456463	0.045478	0.0475043	0.0543229	0.0615422	0.048574	0.0425094	0.057122	0.035759	0.0545837	0.050014	0.0428443	0.0438016	0.0451627	0.0445073	0.0505302	0.0497619	0.0521406	0.0522841	0.0455005	0.0441934	0.0487437	0.038706	0.0525953	0.051659	0.0460287	0.0461111	0.0502448	0.0494949	0.0392361	0.0428367	0.0522618	0.049701	0.0548115	0.0420626	0.0469572	0.046508	0.0471235	0.0508725	0.0482357	0.0540572	0.0511886	0.043272	0.0593441
Sinomonas	0.0117275	0.0125552	0.0116089	0.0139067	0.0148689	0.0079398	0.0121787	0.0119276	0.00948239	0.01741	0.00987248	0.00869186	0.0125609	0.0107432	0.0126992	0.0098604	0.0107976	0.0122572	0.0103773	0.0103475	0.00914823	0.0109534	0.0139527	0.0144553	0.00984343	0.013258	0.0200917	0.00639146	0.0140836	0.0165004	0.00915344	0.00936089	0.00879994	0.00965998	0.00897371	0.01171	0.0121604	0.011951	0.00999028	0.0108783	0.0104469	0.00782809	0.00694716	0.0142259	0.0132442	0.012789	0.0150479	0.0123215	0.013887
Zhihengliuella	0.0025958	0.000865875	0.00232843	0.00134457	0.00194662	0.000996249	0.00271088	0.00127182	0.00212952	0.00320226	0.00147402	0.00213734	0.0023071	0.00236583	0.00283055	0.00149508	0.00145352	0.00129782	0.000893926	0.00116077	0.00153494	0.00209221	0.00257822	0.00291641	0.00171316	0.00224531	0.00180401	0.00154824	0.0022434	0.00270776	0.00175597	0.00161793	0.00151397	0.0015934	0.00171837	0.00230197	0.00241351	0.00199183	0.00153004	0.00238286	0.0017232	0.00190769	0.00159031	0.00207173	0.00289963	0.00302361	0.00205783	0.00157686	0.00308239
Ornithinimicrobium	0.0359704	0.0281049	0.0279078	0.0321544	0.0300691	0.0224609	0.0332588	0.0301456	0.0293311	0.0417029	0.0214247	0.020471	0.0285396	0.0247443	0.0386332	0.0223906	0.0214568	0.0219549	0.0221538	0.021922	0.0299313	0.036224	0.0262371	0.0393927	0.0226196	0.0273358	0.0344177	0.0152045	0.0346481	0.0269507	0.0251813	0.0275048	0.0291439	0.0351544	0.0256801	0.032628	0.038709	0.0266526	0.0396911	0.0265223	0.0194937	0.0156562	0.0282071	0.0340684	0.0364021	0.041023	0.0359263	0.0315005	0.0329653
Serinicoccus	0.0253091	0.0162712	0.0197251	0.0178251	0.0193834	0.0170268	0.0199877	0.0216897	0.0163531	0.0292252	0.0173454	0.0129666	0.0215756	0.0192757	0.0234477	0.0159831	0.0167501	0.0208012	0.0157409	0.0166488	0.017222	0.022317	0.0227793	0.0266281	0.0180899	0.0182832	0.0293594	0.0124653	0.0231403	0.0178966	0.0144961	0.0189529	0.0179784	0.0182245	0.0160381	0.0254218	0.0245064	0.0165038	0.0252007	0.0191665	0.0116316	0.0147352	0.0167401	0.0218222	0.0250779	0.025006	0.0212643	0.0181522	0.0227448
Cellulosimicrobium	0.0279049	0.0179669	0.0204901	0.0163269	0.0172297	0.0147022	0.0190166	0.0230303	0.018121	0.0259861	0.0209447	0.0116841	0.0222165	0.0207107	0.0272345	0.0187597	0.0169578	0.0175206	0.013953	0.0146589	0.0181123	0.0196504	0.0181082	0.0256982	0.0162025	0.0220967	0.0267418	0.0108377	0.024802	0.0185312	0.0206233	0.014677	0.017316	0.0195191	0.019093	0.0212182	0.0201435	0.0198235	0.0173705	0.0215493	0.0148626	0.0150641	0.0150661	0.0240321	0.0244117	0.0262727	0.0250798	0.0200958	0.0241075
Isoptericola	0.0131181	0.00927208	0.0130724	0.0116401	0.0105615	0.0096606	0.0128261	0.0140588	0.00896006	0.0150175	0.0116207	0.00935682	0.0127318	0.0114025	0.0165243	0.00822293	0.0114205	0.00969763	0.0086672	0.00875554	0.0108981	0.0121841	0.0109195	0.0130182	0.00574926	0.0135431	0.01376	0.00579598	0.0146652	0.0118464	0.00956441	0.0101699	0.00804296	0.00985915	0.0124105	0.0127109	0.015038	0.0116665	0.0117003	0.0102567	0.0079698	0.00993312	0.00778417	0.0138115	0.0153994	0.0140965	0.0134617	0.00880108	0.015996
Xylanimicrobium	0.00866812	0.00414899	0.0074177	0.0068765	0.00501151	0.00549447	0.00578591	0.00721845	0.00646892	0.00688301	0.00589606	0.00622205	0.00636588	0.00546857	0.00784139	0.00598032	0.00567566	0.0053355	0.00501376	0.00431144	0.00564857	0.00594845	0.00761332	0.00781937	0.0045878	0.00659337	0.00700381	0.00404925	0.00714565	0.00757326	0.00579095	0.00785853	0.00406879	0.00657277	0.0103102	0.00690592	0.00538399	0.00474246	0.00927026	0.00849541	0.0068928	0.00506523	0.00569165	0.0077805	0.0071707	0.00825363	0.00960322	0.00594073	0.00726795
Xylanimonas	0.0161311	0.0107874	0.0146358	0.0112175	0.0156972	0.0096606	0.0144445	0.0147119	0.0142638	0.0194712	0.0117921	0.00812191	0.0166196	0.0121394	0.0175188	0.0099316	0.00975937	0.0155018	0.0123206	0.00799275	0.0135996	0.0140712	0.0129821	0.0183861	0.0103951	0.0161092	0.0157055	0.00631206	0.0159531	0.010831	0.0130763	0.0131746	0.013058	0.0150377	0.0130787	0.0139119	0.0170802	0.0129943	0.0135004	0.0111891	0.0087237	0.00763074	0.0168238	0.0152387	0.017437	0.0162621	0.0137189	0.013495	0.0161582
Ruania	0.0328647	0.0243527	0.031334	0.0327306	0.0277497	0.0252081	0.0307907	0.0337205	0.0307374	0.0423655	0.0261209	0.0212784	0.0358454	0.0252097	0.0357644	0.0254875	0.0236025	0.0279032	0.024719	0.0223532	0.0273833	0.0306858	0.0313936	0.0412102	0.0258426	0.0274783	0.0342762	0.0197698	0.0352297	0.0215351	0.0262274	0.030394	0.0266837	0.0288803	0.0266347	0.0304261	0.0303546	0.0218153	0.0306909	0.0291123	0.0222939	0.0189453	0.0296301	0.0319967	0.034247	0.0344446	0.0343401	0.02699	0.037378
Sanguibacter	0.0150186	0.010643	0.0121078	0.0131768	0.0127152	0.00803037	0.0102771	0.012787	0.0110494	0.0157536	0.010421	0.00626954	0.0117064	0.0108983	0.0159505	0.009896	0.00948251	0.0111757	0.011349	0.00875554	0.00979291	0.0113226	0.0125878	0.0154274	0.0101919	0.0110127	0.0118499	0.0053196	0.01587	0.00935023	0.0106852	0.0101699	0.00974617	0.0132451	0.00945104	0.0121104	0.0119747	0.00939007	0.0115203	0.0126395	0.0085083	0.00756496	0.0102115	0.0147323	0.0150859	0.0127482	0.0128186	0.010708	0.0141141
Tropheryma	0.000695304	0.00140705	0.00109769	0.000384162	0.000538427	0.000362272	0.000849679	0.000653098	0.00132593	0.000699343	0.000651309	0.000712448	0.00085448	0.000581762	0.000994517	0.000462763	0.000761369	0.000793115	0.000582995	0.00159192	0.000675373	0.00110764	0.000697635	0.000972138	0.000842064	0.000356398	0.0011673	0.00051608	0.000706256	0.00101541	0.000821942	0.0006934	0.00141935	0.00149381	0.000286395	0.00120103	0.00157807	0.000569095	0.00036001	0.000621615	0.0011847	0.00144721	0.000669606	0.00101285	0.000901236	0.000939769	0.000771687	0.000953451	0.000616478
Luteimicrobium	0.00834365	0.00328311	0.0070518	0.00503253	0.00720664	0.00522276	0.00481484	0.00673722	0.00534389	0.00680939	0.00531331	0.00565209	0.00666495	0.00585641	0.00612011	0.00405807	0.00456822	0.00515525	0.00571336	0.00464309	0.00534159	0.00529207	0.00594506	0.00562149	0.00473298	0.00694977	0.00654396	0.00337437	0.0071041	0.0053309	0.00582831	0.00704956	0.00435266	0.00408308	0.00496418	0.00740635	0.00686923	0.00531156	0.00549015	0.0041441	0.0045234	0.00368381	0.00451984	0.00557065	0.00720989	0.00813105	0.0070738	0.00634411	0.00593765
Pengzhenrongella	0.00996602	0.00580858	0.00711833	0.00653076	0.0061712	0.00618882	0.00704019	0.0078028	0.00703144	0.00942273	0.00658165	0.00493964	0.00914294	0.00574006	0.00680862	0.00555315	0.00643703	0.00890452	0.00614089	0.00457676	0.00607836	0.00791759	0.00661236	0.00786164	0.00606867	0.00691413	0.00887857	0.00412864	0.00689638	0.00554244	0.00582831	0.0055472	0.00728597	0.00766823	0.00992836	0.00690592	0.00956122	0.00739824	0.00648018	0.00631976	0.0061389	0.00421006	0.00719826	0.010819	0.00815031	0.0112364	0.00848856	0.00685751	0.00781953
Actinocatenispora	0.0188659	0.0137097	0.0174965	0.0148671	0.0174368	0.010838	0.0177219	0.0189055	0.0142236	0.0232992	0.0134375	0.0118266	0.0160642	0.0139623	0.0196608	0.0120674	0.012528	0.0111757	0.0143028	0.0123042	0.0129549	0.0175172	0.0203527	0.0221901	0.0104532	0.0156815	0.0187476	0.00829698	0.0168255	0.0156119	0.0135994	0.0145614	0.0132472	0.0151373	0.0157517	0.0132113	0.0184727	0.0135634	0.0142204	0.0186485	0.0123855	0.00986734	0.0159031	0.0214079	0.0205325	0.0185911	0.0211357	0.0135683	0.0220959
Actinoplanes	0.111666	0.0841703	0.100023	0.10357	0.103337	0.0818132	0.100303	0.103464	0.0932569	0.131771	0.0791512	0.0645003	0.110612	0.0784991	0.123282	0.0723689	0.0814665	0.0852959	0.0710477	0.0746211	0.0842374	0.10018	0.113502	0.122067	0.0693977	0.0945881	0.127979	0.0575231	0.121601	0.105476	0.0874994	0.0984627	0.0812812	0.0910229	0.0818135	0.0950815	0.102667	0.0849849	0.0915326	0.0912739	0.0803442	0.0653218	0.0822778	0.119516	0.115907	0.118656	0.123213	0.0833536	0.121316
Catellatospora	0.015343	0.0111842	0.0116754	0.0124853	0.0130465	0.00863416	0.0102771	0.011687	0.012536	0.0139869	0.00805567	0.00778943	0.0126463	0.00892036	0.0138085	0.00897047	0.010936	0.0077509	0.00956112	0.00839073	0.0109595	0.0119379	0.0127394	0.013145	0.00786894	0.0125096	0.0125927	0.00690754	0.0128788	0.00990024	0.0103116	0.0107477	0.00955693	0.0109546	0.00945104	0.0138118	0.0127174	0.0111922	0.0103503	0.00942783	0.0065697	0.00802543	0.00987668	0.0123843	0.0131267	0.0123804	0.011361	0.0110014	0.0157364
Dactylosporangium	0.0195612	0.0159465	0.0163655	0.0170952	0.0201289	0.012438	0.0184097	0.0178399	0.0132191	0.0219373	0.0146373	0.014154	0.0190976	0.0150483	0.0221471	0.0128506	0.016058	0.0151413	0.0131757	0.0144599	0.0155643	0.0164095	0.02193	0.0222324	0.0120793	0.0167507	0.0163068	0.00948794	0.0198167	0.0175158	0.0128148	0.0197619	0.0121117	0.015436	0.0168973	0.0188161	0.0200507	0.0103386	0.0168305	0.0162656	0.0116316	0.0137485	0.0179957	0.0177708	0.0175545	0.0202663	0.0194637	0.0197291	0.0210576
Micromonospora	0.191765	0.148822	0.158466	0.162923	0.186917	0.13546	0.166658	0.171627	0.175384	0.212269	0.133073	0.112804	0.188028	0.143734	0.212712	0.140288	0.12611	0.149322	0.133933	0.129376	0.141675	0.166146	0.194246	0.212306	0.1275	0.166082	0.198547	0.0869	0.200161	0.154723	0.148697	0.166763	0.149315	0.14719	0.132887	0.16284	0.186212	0.111922	0.152284	0.147944	0.112654	0.106041	0.131326	0.177893	0.194863	0.198823	0.19185	0.144118	0.208077
Phytohabitans	0.0272559	0.0132407	0.0193259	0.0195154	0.0224069	0.0166645	0.0209992	0.0228584	0.0183219	0.0253972	0.0162485	0.0136315	0.022131	0.0209047	0.0255897	0.0159475	0.0166809	0.0160426	0.0146526	0.0166156	0.018143	0.0196504	0.0202011	0.0300517	0.014286	0.0193881	0.025433	0.0129417	0.0276686	0.0173466	0.0204365	0.0232289	0.0143827	0.0168303	0.0161336	0.025722	0.0212575	0.013848	0.0196205	0.022171	0.0136779	0.0119724	0.0170749	0.0244464	0.0249211	0.0275802	0.0229791	0.0194357	0.0273197
Plantactinospora	0.019144	0.013854	0.0154341	0.0187087	0.0195905	0.0152758	0.0184906	0.0197648	0.0179201	0.0227471	0.0130262	0.0112567	0.0190122	0.0129151	0.0219176	0.0144168	0.0123203	0.0142761	0.0131757	0.0147252	0.0136303	0.0173941	0.021293	0.0225705	0.0121954	0.0163943	0.0206577	0.00841608	0.0198583	0.0145119	0.0150565	0.0131746	0.0152343	0.013046	0.0134606	0.0155133	0.0169874	0.0110974	0.0142204	0.0124323	0.01077	0.00953843	0.0133084	0.0208554	0.0186517	0.0184685	0.0177488	0.0149985	0.0183645
Polymorphospora	0.00820459	0.00465408	0.00648633	0.00914306	0.0078279	0.00603787	0.00962969	0.00773405	0.0061073	0.0126986	0.00630742	0.00422719	0.00897204	0.00554614	0.0131965	0.00822293	0.00906722	0.00627282	0.00719028	0.00451043	0.00669233	0.00828681	0.00843228	0.0112853	0.00723013	0.00634389	0.0107887	0.00345377	0.0100538	0.00681171	0.00668762	0.00785853	0.00567738	0.00597524	0.00553697	0.00850729	0.00668357	0.00512186	0.00882025	0.00828821	0.0042003	0.00513102	0.00493834	0.0109111	0.00830704	0.00980629	0.0101605	0.00715088	0.00889026
Salinispora	0.0051916	0.00274194	0.0045238	0.00380321	0.00447309	0.00247553	0.00360102	0.00498417	0.0039376	0.0058524	0.00305087	0.00237483	0.00452875	0.00302516	0.00696162	0.0024206	0.00235332	0.0029201	0.00291498	0.00358181	0.00396014	0.00422545	0.00448913	0.00646683	0.00272945	0.00392038	0.00580113	0.00329497	0.00469452	0.00414626	0.00317568	0.0058939	0.00255482	0.00358515	0.00458232	0.00480412	0.00621944	0.00256093	0.00405011	0.00259006	0.0035541	0.0018419	0.00309693	0.00395931	0.00626947	0.00523002	0.0052732	0.00396049	0.00502916
Verrucosispora	0.00528431	0.00317488	0.00485643	0.00407212	0.00579845	0.00480011	0.004653	0.00484667	0.00341527	0.00658855	0.0034965	0.00446467	0.00508416	0.00407234	0.00650261	0.00455643	0.00387606	0.00392952	0.0039255	0.00341599	0.00306988	0.0043075	0.00467112	0.00541016	0.003165	0.00466882	0.00569502	0.0025804	0.00565005	0.0038501	0.00444596	0.00392926	0.00274407	0.00368473	0.00515511	0.00640549	0.00566247	0.00398367	0.00378011	0.00362609	0.0022617	0.00355224	0.00703086	0.00340684	0.0056817	0.00572034	0.0049731	0.00469391	0.00584031
Nakamurella	0.0286929	0.0203841	0.0265108	0.0245095	0.0281225	0.0179929	0.0240338	0.0259177	0.0250721	0.0336053	0.0207048	0.0184287	0.0261471	0.0245892	0.0295295	0.0206463	0.0218721	0.023469	0.020366	0.0222868	0.0205682	0.0269116	0.02924	0.0315311	0.0161154	0.024342	0.0269894	0.0146487	0.0237219	0.025216	0.0209222	0.0266959	0.0248859	0.0238014	0.0223388	0.026823	0.0286837	0.0177368	0.0266407	0.022171	0.0241248	0.0171034	0.0236036	0.027577	0.0306028	0.0290103	0.0272663	0.0207926	0.0319271
Actinopolymorpha	0.0108004	0.00645799	0.0116754	0.0113328	0.0107271	0.00688318	0.0105603	0.0113776	0.0092815	0.0149439	0.00826135	0.00574708	0.00845935	0.0078344	0.0103277	0.00697704	0.00975937	0.00868821	0.00804534	0.00517373	0.00945522	0.00906626	0.0104342	0.0136522	0.00824642	0.0103712	0.013477	0.00635176	0.0103861	0.00956177	0.00821942	0.0115567	0.00728597	0.00677194	0.00887825	0.0084072	0.00937557	0.0063549	0.00972027	0.00745939	0.0061389	0.00388115	0.00736566	0.0103126	0.0105405	0.0137697	0.00951748	0.0112214	0.0104152
Kribbella	0.0170118	0.0120501	0.016432	0.0153281	0.0178509	0.0111097	0.0152538	0.0179774	0.0125762	0.0218269	0.0137461	0.00869186	0.0184141	0.0145053	0.0210379	0.010074	0.0155735	0.0140237	0.0125927	0.0120057	0.0159634	0.0160403	0.0148627	0.0216406	0.0101919	0.0143272	0.0196673	0.00690754	0.0194844	0.0158658	0.0131511	0.0140991	0.0128687	0.0145398	0.0141288	0.0145124	0.0146667	0.00929522	0.0131404	0.0144008	0.0098007	0.0104594	0.0141454	0.0207173	0.0170059	0.0170793	0.0174487	0.0153286	0.0164827
Aeromicrobium	0.0421354	0.0320374	0.032731	0.0314245	0.0366959	0.0295856	0.0354842	0.0322768	0.0348357	0.0477762	0.029446	0.0232258	0.0373408	0.0288554	0.042114	0.0311831	0.0264403	0.031292	0.0291886	0.0257691	0.0313741	0.036183	0.0389159	0.0475925	0.0266266	0.0381703	0.0389808	0.0198095	0.0421261	0.0443396	0.0308228	0.0377903	0.0270622	0.0354531	0.0279713	0.0349299	0.0373166	0.0272217	0.0331209	0.0346033	0.0245556	0.0234843	0.0324759	0.0393168	0.0425148	0.0454358	0.0482305	0.0299604	0.0458465
Friedmanniella	0.0100587	0.00580858	0.00612043	0.007107	0.00650254	0.00588693	0.00659512	0.00890275	0.00755377	0.00809766	0.00575895	0.00517712	0.0064086	0.00795075	0.00921841	0.00548196	0.00602174	0.00465054	0.0039255	0.00391346	0.00666163	0.00771248	0.00818963	0.00929871	0.00391995	0.00541726	0.00686232	0.0027392	0.00772727	0.00575399	0.00623928	0.00566276	0.00700211	0.00736947	0.00658709	0.0063054	0.00668357	0.00379397	0.00630018	0.00528373	0.0046311	0.00421006	0.00460354	0.00672161	0.00826786	0.00755901	0.00780262	0.00682084	0.00882536
Marmoricola	0.00658221	0.00339134	0.00538864	0.00437945	0.00550852	0.00422651	0.00598821	0.00570601	0.00506263	0.0128826	0.00473056	0.00332476	0.00499871	0.00496437	0.00780313	0.00466322	0.00546802	0.00429003	0.00501376	0.00384713	0.00589416	0.00664586	0.00555075	0.00722763	0.00528468	0.00602313	0.00965677	0.0051211	0.00818426	0.00440011	0.00474485	0.00577833	0.00473115	0.00577607	0.0057279	0.00880755	0.00891143	0.00464761	0.00324009	0.00486932	0.0050619	0.0029602	0.00485464	0.00524838	0.00638702	0.00755901	0.0070738	0.00491394	0.00811155
Micropruina	0.0108467	0.0057725	0.00791665	0.00768324	0.00803499	0.00745677	0.00728296	0.0112058	0.00606712	0.0103429	0.00620458	0.00565209	0.00743398	0.00655452	0.0101364	0.00544636	0.00616017	0.007823	0.00641295	0.00656665	0.00693792	0.00853295	0.00815929	0.00866471	0.00725917	0.0080546	0.00983363	0.00301708	0.00731182	0.00600784	0.00769636	0.00866749	0.00681286	0.00667236	0.00620523	0.00920789	0.00714771	0.0061652	0.00882025	0.00994585	0.0074313	0.00427585	0.00619385	0.00888542	0.00924746	0.0101332	0.00793123	0.00858106	0.0097663
Mumia	0.00658221	0.00645799	0.00582106	0.0047252	0.00944318	0.00440765	0.00594775	0.00852464	0.00598677	0.0082817	0.00503908	0.00498714	0.00615226	0.00480924	0.00864465	0.0037021	0.00609096	0.0051192	0.0038089	0.0113424	0.00411364	0.00697405	0.00715834	0.00705856	0.00621385	0.00541726	0.00817111	0.00230251	0.00585777	0.00621938	0.00410971	0.00531606	0.00501502	0.00448143	0.00477325	0.00590506	0.00603378	0.00493216	0.00864024	0.00611255	0.0049542	0.00644666	0.00602645	0.00906957	0.00736662	0.00927512	0.00771687	0.00557402	0.00720305
Nocardioides	0.278585	0.196373	0.227221	0.23649	0.259688	0.182978	0.219217	0.250136	0.226854	0.300129	0.186549	0.156739	0.248312	0.20257	0.290935	0.187597	0.192073	0.209382	0.179835	0.167881	0.205006	0.241917	0.253666	0.291641	0.177327	0.225458	0.291436	0.124058	0.277309	0.223179	0.204327	0.228244	0.205237	0.205947	0.203531	0.249414	0.265208	0.172436	0.217626	0.207205	0.161012	0.144655	0.188661	0.254362	0.265943	0.279806	0.270648	0.204185	0.298765
Pimelobacter	0.0076947	0.00469016	0.0055217	0.00814424	0.00708239	0.00600769	0.00833494	0.00742469	0.00646892	0.00942273	0.00551899	0.00479715	0.00713491	0.00535221	0.00921841	0.00533957	0.0053988	0.0079672	0.00431417	0.003217	0.00666163	0.00570231	0.00749199	0.00951004	0.00566215	0.0080546	0.0111778	0.00412864	0.00913978	0.0116349	0.00556679	0.00762739	0.00387954	0.00617442	0.00706441	0.00750643	0.00965405	0.00711369	0.00603017	0.00549094	0.0046311	0.00467054	0.00544055	0.00727407	0.00838541	0.00894824	0.0112323	0.00726089	0.0089227
Acidipropionibacterium	0.0336527	0.0203481	0.0305689	0.0297726	0.0398436	0.0265968	0.0278775	0.0280832	0.0275632	0.0410036	0.0224188	0.0181912	0.0299068	0.0240462	0.0365676	0.0214651	0.0256097	0.0289487	0.0219206	0.0221542	0.0243134	0.0279782	0.0376116	0.0339403	0.0221259	0.0238787	0.0315879	0.0163161	0.0376808	0.0251737	0.0284317	0.0301629	0.0273461	0.0276853	0.0297851	0.0269231	0.0349959	0.0186853	0.0308709	0.025797	0.0244479	0.0196031	0.0302997	0.0304774	0.0326012	0.0336683	0.0364408	0.0242763	0.0379945
Arachnia	0.0161774	0.0154414	0.0165318	0.0180172	0.0137506	0.0122569	0.017034	0.0172899	0.0182817	0.0259125	0.0144659	0.0125391	0.0158933	0.0126824	0.0188576	0.015378	0.0137739	0.0148168	0.0148858	0.00941884	0.0151959	0.017189	0.0178352	0.0254446	0.0206741	0.0162518	0.0197734	0.00976583	0.019152	0.0167543	0.0182695	0.0168727	0.0176945	0.0158344	0.020525	0.018616	0.0157807	0.0124252	0.0155704	0.0141936	0.0124932	0.0101305	0.0170749	0.0185535	0.017437	0.0206749	0.0210928	0.016502	0.0227772
Auraticoccus	0.00820459	0.0066023	0.00592085	0.00779849	0.00840775	0.00860397	0.00582637	0.0083184	0.00879934	0.00835531	0.00582751	0.00470216	0.00751943	0.00725264	0.00780313	0.00690584	0.00346077	0.00771484	0.00481943	0.00457676	0.00607836	0.00680995	0.00988821	0.0113698	0.00467491	0.00687849	0.0101166	0.00500201	0.00951368	0.00626169	0.00605248	0.00889863	0.00842145	0.00537772	0.00582337	0.00620532	0.0103038	0.0063549	0.00603017	0.00590535	0.0062466	0.00342068	0.00661236	0.00879334	0.0086597	0.00796761	0.00780262	0.00678417	0.0097663
Brevilactibacter	0.0235476	0.0126995	0.0190266	0.0238181	0.0244363	0.0186268	0.0216061	0.0229272	0.0188844	0.03136	0.0167284	0.0127291	0.0241391	0.0158627	0.0254749	0.0165171	0.0165425	0.0256681	0.016868	0.0170799	0.0180816	0.0228913	0.0249329	0.0282343	0.016609	0.0212057	0.0302791	0.0102819	0.0258822	0.0198851	0.018419	0.0212643	0.0177891	0.0214113	0.0171837	0.0204175	0.0200507	0.0185904	0.0208806	0.0234142	0.0151857	0.0135511	0.0172423	0.0206252	0.0239807	0.027335	0.0245225	0.019069	0.024432
Cutibacterium	0.0318449	0.0308829	0.031966	0.0297342	0.034625	0.0226118	0.036172	0.0297675	0.025715	0.0324274	0.0264637	0.0210885	0.0323421	0.0221458	0.0323983	0.026769	0.0285167	0.0273985	0.0264291	0.0258023	0.0283657	0.0284295	0.0314846	0.0338558	0.0265686	0.0286188	0.0346653	0.0224296	0.0264223	0.0371894	0.0280207	0.0313185	0.022331	0.0282828	0.0256801	0.0306262	0.0373166	0.0290239	0.0294308	0.0241394	0.0311253	0.0213792	0.025445	0.0362323	0.0305637	0.0347715	0.0371696	0.0242397	0.0353339
Microlunatus	0.0430625	0.0251825	0.037022	0.0343441	0.0453107	0.0281969	0.0383569	0.0411795	0.0293311	0.0483651	0.0278006	0.0245082	0.0389216	0.0270713	0.043491	0.0275878	0.0316314	0.0281195	0.0251465	0.0274274	0.0287648	0.0392188	0.0370353	0.0486914	0.0241585	0.0383485	0.0411739	0.0212387	0.0421676	0.0330854	0.0289174	0.033052	0.02886	0.0350548	0.0292123	0.0363311	0.0361099	0.0220999	0.037351	0.0355357	0.0249864	0.0236158	0.0265331	0.0367387	0.0394976	0.0458444	0.0422284	0.0293003	0.0440619
Propionibacterium	0.0439896	0.0277802	0.0410801	0.0436792	0.0381455	0.0279252	0.0339871	0.0413514	0.0430324	0.0468192	0.0333882	0.0243657	0.0405878	0.0298638	0.0492668	0.0328917	0.030524	0.0314722	0.0307044	0.0218888	0.0328784	0.0388906	0.0365197	0.0464935	0.0362087	0.0337866	0.047824	0.0216754	0.0436217	0.0329585	0.032915	0.0370969	0.0381331	0.0354531	0.031408	0.0331284	0.0407512	0.0277908	0.0398711	0.0350177	0.026925	0.0241421	0.0343173	0.0376134	0.042123	0.0417993	0.0426143	0.0301437	0.0441268
Propionimicrobium	0.00305934	0.00505094	0.00349264	0.00230497	0.00430742	0.00295856	0.0027918	0.00326549	0.00510281	0.0034231	0.00298231	0.00218484	0.00247799	0.00217191	0.0030218	0.00409367	0.00325312	0.00320851	0.00295384	0.00315067	0.00310058	0.00295371	0.00330618	0.00342362	0.00447165	0.00213839	0.0036434	0.00349347	0.00398827	0.00266545	0.0039229	0.003467	0.00548814	0.00497937	0.00353221	0.00320274	0.00389875	0.00218153	0.00288008	0.0039369	0.003231	0.00131564	0.00251102	0.00405138	0.00293881	0.00719128	0.00317249	0.00187023	0.00412067
Raineyella	0.00811188	0.00717955	0.00718486	0.00587768	0.00583986	0.00476992	0.00675697	0.00732157	0.00510281	0.0100116	0.00387358	0.0054146	0.00726308	0.00542978	0.0105189	0.0049836	0.00394528	0.00493894	0.00548016	0.00650032	0.00650814	0.00627664	0.00870527	0.00883377	0.00484913	0.00684285	0.00848947	0.00281859	0.00631476	0.00520397	0.00676234	0.00508493	0.00482578	0.00637359	0.00391407	0.00760652	0.0067764	0.00502701	0.00747021	0.00611255	0.0066774	0.00361802	0.00569165	0.00630727	0.00728826	0.0120536	0.00694519	0.00579405	0.00882536
Tessaracoccus	0.0875156	0.0564623	0.0773037	0.0708011	0.083332	0.0598957	0.0761069	0.0786811	0.0683857	0.0954419	0.0682161	0.0540036	0.0783986	0.0575945	0.0936759	0.0590912	0.0596637	0.064711	0.057017	0.0497474	0.0682434	0.0797093	0.0844138	0.0931139	0.0624289	0.0714222	0.0953296	0.0396985	0.0913563	0.071121	0.0626544	0.072807	0.064249	0.0743918	0.0659663	0.0788676	0.0795531	0.0675326	0.0807323	0.0678597	0.0604197	0.0538757	0.0636962	0.0956679	0.0848337	0.0941812	0.081756	0.0655681	0.0852686
Actinoalloteichus	0.0184487	0.0122666	0.0178956	0.0156354	0.0186379	0.0127701	0.0198663	0.0208991	0.0163933	0.0225262	0.0155629	0.00940431	0.016876	0.013652	0.0231416	0.0153424	0.0125972	0.0138074	0.0143028	0.0120389	0.0138451	0.0202247	0.0181992	0.0238385	0.018177	0.0176774	0.0226032	0.011195	0.0177395	0.0172197	0.0171113	0.0136369	0.0154236	0.0153365	0.0147971	0.0194166	0.0197722	0.0111922	0.0167405	0.0145044	0.0128163	0.00914373	0.0162379	0.0205331	0.0222566	0.0214513	0.0199353	0.0172721	0.0234261
Actinosynnema	0.015204	0.0114368	0.0149685	0.0136762	0.0164013	0.0105059	0.0126238	0.0155025	0.0129378	0.0171891	0.0129919	0.00802691	0.0161497	0.0129151	0.0137702	0.0100028	0.0112129	0.0136272	0.0108437	0.0115414	0.0119111	0.0153429	0.015257	0.0177521	0.00934981	0.0134006	0.0167313	0.00936884	0.0148314	0.0119734	0.0106105	0.0142147	0.00965155	0.0114526	0.00964197	0.0146125	0.0158735	0.0110025	0.0126904	0.0122251	0.0101238	0.00690714	0.0110485	0.0145942	0.0153994	0.0173244	0.0167199	0.0128349	0.0170667
Alloactinosynnema	0.00741658	0.00479839	0.00745096	0.00768324	0.00683388	0.00609825	0.00639282	0.00684034	0.00642874	0.00868658	0.00613602	0.00446467	0.00687857	0.00546857	0.0086064	0.00555315	0.00373763	0.00746249	0.00408097	0.00451043	0.00583277	0.0084509	0.00903892	0.00896057	0.00603963	0.00637953	0.00859558	0.00432713	0.00722874	0.00681171	0.00657553	0.0065873	0.00596125	0.00507896	0.00496418	0.00900772	0.00603378	0.00407852	0.00693019	0.00839181	0.0048465	0.00526258	0.00636125	0.00824088	0.0091691	0.0131159	0.00694519	0.00616076	0.00876047
Allokutzneria	0.0107077	0.0080815	0.00928044	0.0110255	0.0125495	0.00969079	0.00950831	0.0102433	0.00767431	0.0122569	0.00737008	0.00812191	0.0112364	0.00690358	0.0115899	0.00982481	0.00699076	0.00998604	0.00792874	0.00855655	0.00819657	0.00984571	0.0135584	0.0126801	0.00830449	0.00969404	0.015564	0.00575628	0.012588	0.00998486	0.00941497	0.00820523	0.00719135	0.00786741	0.00773267	0.00710609	0.00816881	0.00739824	0.00981027	0.00932423	0.007539	0.00664401	0.00962558	0.00962203	0.0114418	0.0111547	0.013333	0.00836103	0.0112913
Allosaccharopolyspora	0.00458901	0.00295841	0.00528885	0.00280438	0.00405891	0.00271704	0.0037224	0.00329986	0.00486174	0.00456413	0.00311943	0.00379972	0.00474237	0.00383963	0.00516384	0.00320374	0.00352999	0.00295616	0.00365344	0.00291851	0.00306988	0.00311781	0.00409481	0.00393082	0.00368766	0.00335014	0.00392638	0.00301708	0.00444526	0.0024116	0.00242846	0.0041604	0.00463653	0.00358515	0.00334128	0.00390335	0.00362027	0.00341457	0.00378011	0.00331528	0.0017232	0.00190769	0.00276212	0.0053865	0.00431026	0.00702784	0.00385844	0.00425386	0.00635945
Amycolatopsis	0.161311	0.11379	0.132221	0.135686	0.143097	0.104817	0.134573	0.139007	0.142758	0.174762	0.107775	0.0846388	0.147697	0.11197	0.170904	0.10793	0.100224	0.113091	0.0995368	0.104735	0.111191	0.133984	0.142863	0.159515	0.101222	0.131048	0.176899	0.0716558	0.151388	0.136742	0.117089	0.121229	0.117238	0.107156	0.10778	0.123206	0.139612	0.117708	0.123753	0.118729	0.0907911	0.0860432	0.103789	0.146034	0.148195	0.161109	0.159396	0.113534	0.162296
Kibdelosporangium	0.011403	0.00735994	0.00908086	0.00776008	0.0121353	0.00957003	0.0109649	0.0103808	0.0090806	0.0144654	0.00863842	0.006792	0.0111937	0.00837738	0.0147648	0.0118894	0.00830585	0.00785905	0.00936679	0.0112429	0.00871845	0.0124712	0.00976689	0.0164841	0.00775279	0.0103356	0.0165191	0.00595477	0.00959677	0.00998486	0.00829414	0.0120189	0.00775909	0.00796699	0.00878278	0.0132113	0.0112321	0.00720854	0.0116103	0.0105675	0.0077544	0.00644666	0.00979298	0.0126145	0.0128916	0.01046	0.0117897	0.0086544	0.0132056
Kutzneria	0.026746	0.0225849	0.0238497	0.0259309	0.0316429	0.0201665	0.0265019	0.0270176	0.0229828	0.0302926	0.0192993	0.0155314	0.0275143	0.020672	0.0307918	0.0154847	0.0196572	0.0170159	0.0172178	0.0171463	0.0225022	0.0234656	0.0275717	0.0306012	0.0150991	0.0253756	0.0290764	0.0120683	0.0291642	0.0233544	0.028357	0.0254246	0.0189246	0.020515	0.0225297	0.0252216	0.0295191	0.0171677	0.0211506	0.0198917	0.0182013	0.0156562	0.0176608	0.0273929	0.0316608	0.0271716	0.0279951	0.0229928	0.03316
Lentzea	0.0114957	0.00663838	0.00911412	0.00891256	0.0087805	0.00712469	0.00793033	0.00900587	0.00759395	0.0121097	0.00747292	0.00565209	0.00824573	0.00919185	0.0113222	0.00558875	0.00858271	0.00656122	0.00874493	0.00842389	0.00822727	0.0110354	0.00985788	0.0122151	0.00583637	0.00955148	0.0117438	0.00361256	0.0110924	0.00990024	0.00769636	0.00751183	0.00690748	0.00736947	0.00696895	0.0106091	0.00854012	0.00768279	0.00891025	0.00735578	0.0054927	0.0063151	0.00677976	0.00952996	0.00960012	0.0113181	0.00994619	0.00817767	0.0117131
Prauserella	0.00806553	0.00367997	0.00602064	0.00603135	0.00670963	0.00404538	0.00797079	0.00556852	0.00534389	0.00850254	0.00527903	0.00436968	0.00717763	0.00546857	0.00699987	0.00630069	0.00733683	0.00461449	0.0043919	0.00716362	0.00555648	0.00713814	0.00688535	0.00836884	0.00542986	0.00655773	0.00824186	0.00301708	0.00702101	0.00600784	0.00863039	0.00543163	0.00444728	0.00557689	0.00486872	0.00710609	0.00519834	0.00294033	0.00936026	0.00424771	0.0038772	0.00717026	0.00552425	0.00833296	0.00630865	0.00604721	0.0067737	0.00667415	0.00762485
Pseudonocardia	0.0935416	0.0720841	0.0833244	0.0694949	0.084326	0.0598353	0.0762283	0.0836309	0.0795155	0.0963253	0.0632456	0.0560459	0.0886951	0.0662046	0.0962004	0.0594472	0.0617401	0.0766798	0.0656842	0.0558829	0.0646209	0.0782324	0.0860214	0.0901552	0.0552568	0.0766613	0.0873	0.0415246	0.0945136	0.0676094	0.06852	0.0688777	0.0659523	0.0713046	0.0676847	0.072362	0.0862367	0.0517877	0.070742	0.079774	0.0528807	0.0479553	0.062357	0.0851251	0.091691	0.0978586	0.0901588	0.0717655	0.0951322
Saccharomonospora	0.0323085	0.0235229	0.0297373	0.0263535	0.0335896	0.0224609	0.0318427	0.0300769	0.0239471	0.0389792	0.0235843	0.0213259	0.029565	0.0242789	0.0369501	0.024562	0.0278246	0.025632	0.0237085	0.0206617	0.0275368	0.0288397	0.0295433	0.0371526	0.0275268	0.03147	0.039193	0.0183407	0.0302859	0.0271199	0.0243967	0.0272737	0.0225203	0.0278845	0.0259665	0.0279239	0.034439	0.0241865	0.0295208	0.0262115	0.0221862	0.0196689	0.0236036	0.0316744	0.0331498	0.0443326	0.0356691	0.0290802	0.0371184
Saccharopolyspora	0.0362022	0.0275637	0.028307	0.0283512	0.0302348	0.0239402	0.0304266	0.0337205	0.0300142	0.036329	0.0242698	0.0234158	0.0299923	0.0275755	0.0358791	0.0287625	0.0219413	0.0237574	0.0239805	0.0210597	0.024559	0.0282654	0.0310296	0.0346166	0.0235197	0.0251617	0.0364693	0.0161573	0.0294966	0.0242006	0.0294405	0.0264647	0.0274407	0.0257931	0.0261574	0.0272233	0.0266415	0.0228587	0.0275408	0.0304592	0.0196014	0.0187479	0.0232688	0.0361862	0.0333849	0.0388983	0.0316821	0.0275034	0.0373131
Saccharothrix	0.0361558	0.0251104	0.0337289	0.0247016	0.0359089	0.0245741	0.0291723	0.0337205	0.0318625	0.0435065	0.0269094	0.0225609	0.0390497	0.0276531	0.04548	0.0226754	0.0232564	0.0280835	0.0274785	0.019302	0.0286113	0.0365932	0.0374296	0.0453946	0.0192513	0.0342142	0.0419521	0.0156809	0.0372654	0.0283892	0.0306734	0.0327053	0.0270622	0.0270878	0.0304533	0.0371318	0.0332322	0.023902	0.0287108	0.0298375	0.0229401	0.0203925	0.0273701	0.034713	0.0354617	0.0402875	0.0376412	0.0304738	0.0387732
Epidermidibacterium	0.00755564	0.00328311	0.00482317	0.00533985	0.00542569	0.00347178	0.00764711	0.00426232	0.0045403	0.00603644	0.00418209	0.00356224	0.00482781	0.00426626	0.00761188	0.0036665	0.00498351	0.00385742	0.00256518	0.0025537	0.00414433	0.00562026	0.00545975	0.00642456	0.00331018	0.00466882	0.00573039	0.00400955	0.00494379	0.00448473	0.00347457	0.00531606	0.00302794	0.0039835	0.00477325	0.00640549	0.00705488	0.00331972	0.00477013	0.00424771	0.0022617	0.00355224	0.00359913	0.00400534	0.00732744	0.00698698	0.0061735	0.00506062	0.00548341
Kitasatospora	0.0350433	0.0218633	0.0330304	0.0300031	0.0327198	0.0250572	0.0290105	0.0328955	0.0288892	0.0367707	0.0242356	0.0161013	0.0354609	0.0267999	0.043338	0.0237077	0.0227719	0.0262809	0.0239805	0.0213582	0.0276289	0.0308909	0.0353367	0.037068	0.0201224	0.0280129	0.0323661	0.0142915	0.0353543	0.0264007	0.0269746	0.0294695	0.0269676	0.0248969	0.026062	0.0273234	0.0254347	0.0221947	0.0267307	0.0271439	0.0207861	0.0192084	0.0259472	0.0361862	0.034051	0.0399606	0.0336113	0.0253765	0.037962
Streptacidiphilus	0.0328183	0.0211779	0.026411	0.032769	0.0262587	0.0229439	0.0297792	0.0313487	0.0247908	0.0345255	0.0192308	0.0183812	0.0305049	0.0237359	0.0337371	0.019614	0.0242254	0.0219909	0.0201328	0.0203633	0.0236381	0.0294551	0.0340931	0.0319537	0.0209935	0.0264091	0.0341701	0.0164352	0.0302028	0.0374009	0.0248824	0.0246157	0.0246966	0.0200171	0.0247254	0.0272233	0.0307259	0.0256093	0.0295208	0.0261078	0.0190629	0.0173665	0.0216785	0.0316284	0.0306028	0.0331779	0.0367409	0.024093	0.0342307
Streptomyces	1.93902	1.35311	1.6432	1.61095	1.7969	1.30177	1.61698	1.73356	1.54495	2.1281	1.38369	1.09218	1.77309	1.38448	2.0878	1.26096	1.30367	1.43402	1.25266	1.16847	1.40849	1.63837	1.7685	2.04276	1.23522	1.59677	2.00065	0.888531	1.89518	1.61763	1.44946	1.59124	1.33418	1.41524	1.32429	1.62339	1.70171	1.22355	1.5016	1.4667	1.15088	1.0164	1.35361	1.82211	1.86454	2.00355	1.92129	1.45838	2.02549
Yinghuangia	0.0105223	0.00707131	0.00894781	0.00941197	0.00824208	0.00585674	0.00829448	0.0103464	0.00626802	0.0111527	0.0076786	0.00669701	0.00675039	0.00632182	0.0109779	0.00594472	0.00726762	0.00876031	0.00520809	0.00653349	0.00776679	0.00951752	0.00934224	0.0103976	0.00566215	0.0089456	0.0110363	0.00373166	0.00781036	0.00812328	0.00945233	0.010401	0.00520427	0.00756864	0.00735081	0.00890763	0.0109536	0.0063549	0.00756021	0.0079774	0.0057081	0.00545993	0.00627755	0.0125685	0.00952175	0.0107461	0.00968896	0.00883775	0.010837
Nocardiopsis	0.0461682	0.0386036	0.0350594	0.0414127	0.0402164	0.0312762	0.0374263	0.0416264	0.0417466	0.0494693	0.034348	0.0250782	0.0408869	0.0319969	0.0490756	0.0350632	0.0290013	0.0399802	0.031987	0.0284887	0.0336766	0.0393418	0.0403112	0.0495368	0.0286302	0.03899	0.0522456	0.0205638	0.0488147	0.0346085	0.0360907	0.0389459	0.0402148	0.036449	0.032649	0.0362311	0.044093	0.0264629	0.037261	0.0329456	0.0292944	0.0224975	0.0338151	0.0377515	0.0418487	0.0447412	0.046044	0.0334441	0.0463007
Streptomonospora	0.00797282	0.00497878	0.00798317	0.00845157	0.00969169	0.00492087	0.00768757	0.00938398	0.00715198	0.0104165	0.00627314	0.00555709	0.00769032	0.00802832	0.0115134	0.00509039	0.00526037	0.00508315	0.00625748	0.00703096	0.00641604	0.00923036	0.00888726	0.0104822	0.00441358	0.00862484	0.00739291	0.00377136	0.00839198	0.0072771	0.00717331	0.00600946	0.00700211	0.00667236	0.0098329	0.00650558	0.00835447	0.0057858	0.0072002	0.00994585	0.0058158	0.00421006	0.00970928	0.00860919	0.00783683	0.0085805	0.00956035	0.00616076	0.00957163
Thermobifida	0.00556243	0.00404075	0.00595412	0.00487886	0.00554994	0.00419632	0.00554314	0.00498417	0.00594659	0.00611005	0.00342794	0.00370473	0.00529778	0.00430504	0.0060436	0.00423606	0.00332234	0.00457844	0.00497489	0.00421195	0.00402154	0.00578436	0.00555075	0.00697403	0.00342633	0.00463318	0.00601337	0.0027392	0.00569159	0.00511936	0.00414707	0.0062406	0.00510964	0.00597524	0.00496418	0.00470403	0.00751902	0.00455276	0.00504014	0.0041441	0.0036618	0.00263129	0.00661236	0.00612311	0.00591681	0.00715042	0.00565904	0.00476725	0.00798176
Nonomuraea	0.0711064	0.0458553	0.057246	0.0652692	0.0639486	0.0477596	0.0559574	0.057507	0.0599078	0.0784369	0.0494995	0.0397071	0.0679739	0.0508073	0.0744358	0.0480917	0.0473433	0.0531026	0.0435692	0.0372442	0.0531396	0.0597717	0.0626051	0.0749391	0.0460812	0.0583068	0.0686232	0.0312824	0.0787267	0.0550437	0.0541361	0.0580144	0.0511911	0.0475032	0.0459187	0.0601515	0.0666501	0.0417337	0.0516614	0.0524229	0.0415722	0.0346672	0.0493834	0.067124	0.0694343	0.0716676	0.0643501	0.0521831	0.0743667
Streptosporangium	0.031196	0.022152	0.022619	0.0213594	0.0241464	0.0193212	0.0251667	0.0276707	0.0220586	0.0338629	0.0197792	0.0163863	0.0246945	0.0193145	0.0317098	0.019792	0.0169578	0.020657	0.0200162	0.0187382	0.020384	0.0250655	0.0244779	0.0304321	0.0161154	0.0245202	0.0281214	0.0107583	0.0256329	0.0206044	0.0193904	0.0266959	0.023845	0.0189216	0.0201431	0.0258221	0.026363	0.0144171	0.0210606	0.0265223	0.0182013	0.0145379	0.0188327	0.0256434	0.0303677	0.0293371	0.0277379	0.0217827	0.0310186
Thermobispora	0.00741658	0.00606113	0.00778359	0.00726067	0.0103958	0.00754734	0.00736388	0.00855902	0.0071118	0.00956996	0.00781571	0.00527211	0.00824573	0.00690358	0.0104042	0.0049836	0.0062986	0.00872426	0.00590769	0.00610235	0.00552578	0.0126764	0.00894792	0.00938324	0.00595252	0.00801896	0.0105057	0.00452563	0.0104277	0.00715018	0.00975122	0.00762739	0.0082322	0.00587566	0.00639616	0.00880755	0.00686923	0.0061652	0.00945026	0.00777019	0.0070005	0.00401272	0.00652866	0.0089775	0.00932583	0.0113998	0.00823133	0.00777429	0.00869558
Actinomadura	0.0686497	0.0436545	0.0569799	0.053898	0.0611736	0.0429293	0.0527205	0.0606693	0.0476129	0.07402	0.0470314	0.0356224	0.0642996	0.048868	0.0784904	0.0405451	0.0429828	0.0557343	0.0438801	0.0419536	0.0436537	0.0547258	0.057661	0.0710506	0.0339439	0.0544577	0.0687293	0.0282653	0.0683822	0.051109	0.048233	0.0604413	0.0418234	0.0495945	0.0450595	0.0533457	0.0574602	0.0438203	0.0502214	0.0516977	0.0373719	0.034141	0.0466213	0.0679067	0.0635567	0.0735472	0.0607918	0.0513763	0.0644706
Thermomonospora	0.0195149	0.0168124	0.0158333	0.0200533	0.0198804	0.0147022	0.0162653	0.0225834	0.0201702	0.0231887	0.0152886	0.0101168	0.0169614	0.0136132	0.0221089	0.0160899	0.0149505	0.016367	0.0132146	0.0125695	0.0136917	0.020676	0.0197764	0.02312	0.0153604	0.0188535	0.0232045	0.0103216	0.0238881	0.0152735	0.0164388	0.0168727	0.0174106	0.0172286	0.0181384	0.0168144	0.01773	0.0127098	0.0193505	0.0139863	0.0137856	0.0113145	0.0143128	0.023986	0.0180247	0.0179373	0.0179203	0.0134217	0.0216741
Atopobium	0.044175	0.0392891	0.0539197	0.0442939	0.055955	0.0412689	0.040906	0.0438263	0.0426708	0.0464879	0.0385987	0.033865	0.0414423	0.0293596	0.0471248	0.0491952	0.0396604	0.0479113	0.0345911	0.0342594	0.0488418	0.0458646	0.0446183	0.0415061	0.0432937	0.0370654	0.0438622	0.029496	0.046696	0.0390087	0.0462155	0.038137	0.0406879	0.0424242	0.0361812	0.0411353	0.0513336	0.0368015	0.0432912	0.0334636	0.036618	0.0309177	0.0431896	0.0410202	0.0405556	0.0402466	0.0462155	0.0382114	0.0536984
Lancefieldella	0.0112639	0.00959678	0.0195255	0.0107565	0.0136678	0.0110795	0.011936	0.0110683	0.0139825	0.0118152	0.0126491	0.0115892	0.0111082	0.00892036	0.0102894	0.0129218	0.0129433	0.0114641	0.0121263	0.00875554	0.0148889	0.013784	0.0135584	0.0118347	0.0114405	0.0108702	0.00993975	0.00754271	0.0113001	0.00998486	0.0125907	0.0132902	0.0122064	0.0149381	0.0112649	0.0113097	0.0113249	0.0102437	0.0114303	0.00932423	0.0116316	0.00973577	0.0133921	0.0133051	0.0121079	0.0121353	0.0120469	0.00924114	0.0159311
Olsenella	0.341209	0.248578	0.336724	0.321582	0.315601	0.297667	0.318063	0.293928	0.283749	0.36053	0.340018	0.2751	0.350081	0.223552	0.292771	0.280505	0.29022	0.359281	0.244275	0.250594	0.421648	0.373645	0.331892	0.30187	0.333573	0.313203	0.320548	0.23045	0.30477	0.309404	0.284728	0.261874	0.25728	0.354531	0.273507	0.315971	0.390896	0.301241	0.329409	0.235903	0.250295	0.223397	0.303917	0.324203	0.339727	0.302565	0.350389	0.278188	0.408433
Parafannyhessea	0.118712	0.0822581	0.113461	0.104377	0.111164	0.106719	0.103054	0.101196	0.0978776	0.118594	0.118675	0.0958955	0.126549	0.0783052	0.102244	0.100989	0.0958633	0.117778	0.0862445	0.0766773	0.146802	0.121184	0.106404	0.106048	0.112982	0.115865	0.108028	0.166813	0.113541	0.0939254	0.0974374	0.0835546	0.096137	0.117314	0.101288	0.104389	0.130979	0.0876407	0.107283	0.0839181	0.08616	0.0670979	0.101278	0.108282	0.108383	0.110729	0.117039	0.0934382	0.124074
Parolsenella	0.127009	0.100874	0.114758	0.11498	0.128518	0.109648	0.131012	0.112436	0.115235	0.140862	0.117304	0.101548	0.126549	0.0895914	0.11655	0.115869	0.112267	0.127403	0.112907	0.107289	0.135197	0.137061	0.131186	0.12008	0.119776	0.120498	0.125644	0.0891231	0.128539	0.119353	0.104648	0.115913	0.106167	0.1208	0.113222	0.129911	0.137756	0.104903	0.113223	0.0960396	0.092622	0.0786756	0.147899	0.131117	0.125272	0.120617	0.138861	0.0975453	0.149609
Thermophilibacter	0.0581274	0.0458553	0.0624351	0.0567408	0.0582744	0.0469445	0.054784	0.052729	0.0490192	0.0603644	0.0566296	0.0458816	0.0610099	0.0364571	0.0540099	0.0501563	0.0490737	0.0592313	0.0431417	0.035188	0.0693485	0.0578025	0.0556895	0.0553696	0.0551697	0.0552417	0.0622561	0.0405322	0.0496456	0.0469627	0.0515582	0.0513116	0.0477846	0.0547731	0.0419091	0.0523449	0.0738906	0.0471401	0.0601217	0.041959	0.0459879	0.0347988	0.0487975	0.053957	0.0593248	0.0520551	0.0584767	0.0426853	0.0749183
Collinsella	0.187593	0.158636	0.199213	0.179557	0.203236	0.159823	0.180617	0.185892	0.18338	0.208846	0.162176	0.138072	0.190464	0.12504	0.189417	0.170866	0.164802	0.178487	0.1529	0.141913	0.20163	0.201468	0.187876	0.19671	0.178605	0.167329	0.201377	0.125368	0.186701	0.1664	0.16734	0.178088	0.167577	0.182842	0.156372	0.168244	0.217123	0.15119	0.181895	0.141625	0.155196	0.11854	0.178701	0.178077	0.190749	0.189507	0.200896	0.147345	0.232152
Coriobacterium	0.0274413	0.0210336	0.0271428	0.0276213	0.0294892	0.0201967	0.0262996	0.0253333	0.0236256	0.0303294	0.0224188	0.0181437	0.0260189	0.0199738	0.026393	0.0211447	0.0218721	0.0252715	0.0182283	0.0190367	0.0225022	0.02765	0.0280571	0.0308125	0.0191061	0.0202434	0.0299961	0.0141724	0.0262561	0.0236506	0.0208101	0.0255402	0.0231826	0.0218096	0.0223388	0.0219188	0.0275697	0.0211514	0.0249307	0.0216529	0.0178782	0.014801	0.0234362	0.0232954	0.0252738	0.0292554	0.0272234	0.0252298	0.0319595
Adlercreutzia	0.13322	0.110291	0.138674	0.13461	0.137258	0.122176	0.126481	0.13062	0.12311	0.14274	0.113088	0.0961805	0.137999	0.102468	0.134336	0.111419	0.115313	0.13775	0.113723	0.100523	0.105266	0.11979	0.144653	0.150597	0.0994216	0.119999	0.146585	0.0713382	0.160736	0.133357	0.112457	0.141454	0.124619	0.137829	0.112744	0.120904	0.16152	0.101868	0.132214	0.116656	0.118362	0.0896612	0.115172	0.127066	0.135734	0.166217	0.175002	0.108217	0.17005
Arabia	0.0667028	0.054947	0.0711168	0.0638093	0.0701198	0.0607108	0.069795	0.0707752	0.0602695	0.0763756	0.0598519	0.0493489	0.0671622	0.0493722	0.072944	0.0525413	0.0566874	0.0666577	0.0565506	0.0548879	0.0549815	0.0630536	0.0772251	0.0800534	0.0449488	0.0591978	0.0747073	0.0320764	0.0821749	0.0673132	0.0514461	0.0827457	0.0571523	0.0734955	0.0588065	0.0593509	0.0843801	0.0518825	0.070742	0.063094	0.054927	0.043811	0.0588416	0.0669859	0.0668482	0.0884609	0.0947889	0.0594073	0.09497
Berryella	0.0704111	0.0651571	0.081628	0.0751037	0.0779891	0.0659336	0.065142	0.0766874	0.0699126	0.0878228	0.0671877	0.0519612	0.0745107	0.0523586	0.074168	0.0598032	0.0599405	0.0821595	0.069221	0.0573421	0.05931	0.0740069	0.0839285	0.0852522	0.0568538	0.0614431	0.0859912	0.0365226	0.0945967	0.0660016	0.057237	0.0804343	0.0639652	0.0802675	0.0627205	0.0683586	0.0994182	0.0596602	0.0756921	0.065166	0.0618198	0.0498629	0.0599297	0.0691037	0.0781332	0.0923017	0.103921	0.0656781	0.0999992
Cryptobacterium	0.00885354	0.0102101	0.0161327	0.0102955	0.0144961	0.010838	0.0129475	0.012512	0.0117726	0.0133979	0.0109351	0.00987928	0.011151	0.0100451	0.0162183	0.0106079	0.00927486	0.0125456	0.0129425	0.00892136	0.0111437	0.0110354	0.0119205	0.0128491	0.0115856	0.0107989	0.0132648	0.00766181	0.0157869	0.0134965	0.0085183	0.0157171	0.012301	0.0138426	0.0105012	0.0131112	0.0168946	0.0114768	0.0116103	0.0103603	0.0114162	0.00966999	0.0138943	0.0112334	0.0124606	0.0130342	0.0149622	0.0102313	0.0160284
Denitrobacterium	0.0889525	0.0880306	0.106209	0.100497	0.101059	0.0782509	0.0859794	0.0864839	0.0958284	0.115024	0.0833333	0.0724322	0.105656	0.0722161	0.0755833	0.078634	0.103892	0.108224	0.0725246	0.0715367	0.0900702	0.0883243	0.120994	0.102835	0.0916398	0.0790848	0.107356	0.0543472	0.110384	0.103699	0.0748714	0.125043	0.0877156	0.0895291	0.0730307	0.0818702	0.14611	0.0706627	0.0926126	0.0739722	0.0925143	0.0849249	0.0901457	0.106165	0.0981563	0.111547	0.145206	0.078293	0.146332
Eggerthella	0.166224	0.149977	0.199746	0.181517	0.199384	0.161604	0.180294	0.187198	0.170723	0.208883	0.162176	0.125106	0.188712	0.13493	0.18716	0.147906	0.155527	0.188257	0.164832	0.142178	0.15331	0.173244	0.197825	0.218055	0.141844	0.157742	0.200564	0.0933311	0.222014	0.17042	0.145521	0.19889	0.157642	0.196486	0.140047	0.174149	0.219908	0.147965	0.182165	0.158305	0.154011	0.125381	0.157274	0.17025	0.18781	0.227955	0.241452	0.157686	0.258272
Gordonibacter	0.113288	0.0982768	0.119748	0.125852	0.13237	0.102644	0.11147	0.120376	0.114512	0.134163	0.099239	0.088676	0.116252	0.0941679	0.122287	0.099316	0.0942022	0.126862	0.104162	0.0881192	0.0975914	0.116836	0.137434	0.133859	0.0900427	0.0993282	0.128474	0.0609372	0.143038	0.110172	0.0974748	0.128626	0.111561	0.130659	0.0985199	0.102988	0.163933	0.088684	0.117993	0.100391	0.0971454	0.0793334	0.100273	0.107039	0.121667	0.13929	0.15408	0.104476	0.163626
Phoenicibacter	0.00653586	0.00584466	0.0112097	0.00618501	0.00596412	0.00615863	0.00756618	0.00862776	0.00795557	0.00850254	0.00510764	0.00441718	0.00645133	0.00546857	0.0060436	0.00658547	0.00844428	0.00638097	0.00664615	0.00726312	0.00730631	0.00553821	0.00533842	0.0073967	0.00496527	0.00634389	0.00742828	0.00353316	0.00913978	0.00507705	0.00601512	0.00866749	0.00747522	0.00726988	0.00458232	0.00910781	0.00510551	0.0059755	0.00549015	0.00870262	0.0052773	0.0051968	0.00426874	0.00782653	0.00697478	0.00739558	0.0088744	0.00506062	0.00863069
Slackia	0.157834	0.156507	0.181085	0.180556	0.21301	0.164351	0.171109	0.171765	0.186875	0.19589	0.154429	0.126056	0.182859	0.12504	0.184789	0.146625	0.142099	0.172791	0.153017	0.126889	0.153862	0.169469	0.186238	0.198105	0.147681	0.145553	0.184681	0.0960703	0.217402	0.157262	0.140589	0.188836	0.163225	0.196088	0.141002	0.15133	0.24228	0.143791	0.180545	0.137688	0.138071	0.118408	0.158697	0.171263	0.176564	0.193388	0.224432	0.13858	0.234846
Egibacter	0.0106613	0.00512309	0.00844886	0.00783691	0.00969169	0.00564541	0.00740434	0.00742469	0.00646892	0.00887062	0.00538187	0.00736196	0.00704946	0.00601155	0.0107102	0.00573114	0.00761369	0.00616467	0.00617975	0.00563804	0.00770539	0.00898421	0.00843228	0.00980591	0.00624289	0.00609441	0.010152	0.00448593	0.0106354	0.00710787	0.00676234	0.00820523	0.00567738	0.00657277	0.00754174	0.00710609	0.0088186	0.0063549	0.00549015	0.00766659	0.004308	0.00467054	0.00677976	0.00920769	0.00901236	0.0127073	0.00973183	0.00575738	0.00869558
Egicoccus	0.0101514	0.00645799	0.00818275	0.00998822	0.0136678	0.00781905	0.00962969	0.0110339	0.00803593	0.0138028	0.00644454	0.00588957	0.0114928	0.0076017	0.0142675	0.00847211	0.00692154	0.00627282	0.00575222	0.00732945	0.00788959	0.00906626	0.0107982	0.0102708	0.0101919	0.0087674	0.0123451	0.00543869	0.00922287	0.00693863	0.00754692	0.0101699	0.00596125	0.00826575	0.00820999	0.00990849	0.0103038	0.00749309	0.00855024	0.0110855	0.0056004	0.00565727	0.00862117	0.00888542	0.00893399	0.0103783	0.0122613	0.00729756	0.0129136
Euzebya	0.0139988	0.00938031	0.0116754	0.0101803	0.0155316	0.00763791	0.0131498	0.0117558	0.0106476	0.0142813	0.00829563	0.00859687	0.01145	0.00969604	0.0142675	0.00971801	0.00775213	0.00922897	0.0101053	0.0112097	0.00945522	0.0111585	0.013892	0.0146666	0.00691073	0.0124739	0.014043	0.00615326	0.0134189	0.012058	0.00922816	0.0114411	0.00927306	0.00886328	0.00945104	0.0144124	0.0126245	0.00711369	0.00945026	0.00839181	0.0103392	0.00506523	0.0128062	0.0115556	0.0135969	0.0146686	0.01269	0.00902111	0.0137896
Baekduia	0.0146014	0.0132768	0.011243	0.0107181	0.0122182	0.00950965	0.0110863	0.0138182	0.0143843	0.0196552	0.0103181	0.00674451	0.0133726	0.010782	0.0159505	0.010252	0.00885957	0.0115002	0.00928906	0.00736261	0.0103762	0.0133738	0.0129517	0.0148779	0.00786894	0.0136144	0.0170143	0.0053196	0.0148729	0.0103233	0.0118061	0.0110944	0.0153289	0.010855	0.00878278	0.0141121	0.0147596	0.00939007	0.0135904	0.0121215	0.0113085	0.00664401	0.00786787	0.0138115	0.0136361	0.0183051	0.0135903	0.0126149	0.0160284
Rubrobacter	0.0658685	0.047118	0.0588426	0.0509783	0.0583572	0.043684	0.057414	0.0650348	0.0562515	0.0846205	0.0455917	0.0406095	0.063317	0.0489068	0.0697692	0.0454219	0.0537112	0.0480195	0.043919	0.0392341	0.048412	0.0590333	0.0616042	0.07887	0.0474459	0.0560971	0.0666069	0.0356492	0.0586608	0.0530975	0.0511472	0.0587078	0.0495825	0.0529805	0.0578518	0.0570489	0.0576458	0.0480886	0.0582316	0.0558418	0.0426492	0.0386142	0.0547403	0.0664335	0.0670441	0.0725257	0.0679514	0.0489194	0.0781629
Miltoncostaea	0.0274413	0.0170289	0.0205567	0.0198228	0.0228624	0.0177514	0.022213	0.0221709	0.017679	0.0291516	0.018031	0.0177162	0.0236691	0.0186164	0.0298738	0.0176206	0.018965	0.0170159	0.0164016	0.0173784	0.0196165	0.0214555	0.0211414	0.025191	0.0154475	0.0238074	0.0266003	0.0124653	0.0270454	0.020689	0.0174102	0.0202242	0.0152343	0.0181249	0.0202386	0.0251215	0.023671	0.0179265	0.0223206	0.0220673	0.0149703	0.0133538	0.0155683	0.026334	0.0267236	0.027621	0.0261088	0.021746	0.0261841
Conexibacter	0.0342553	0.0204202	0.0271761	0.0243559	0.0263001	0.0194721	0.0267042	0.0286332	0.0223801	0.033458	0.0238928	0.0170038	0.028027	0.0254812	0.0310978	0.0193292	0.0214568	0.0258483	0.0202882	0.0159523	0.0233618	0.0273629	0.0269348	0.0303476	0.0193965	0.0268012	0.0313757	0.0144502	0.0302859	0.0259776	0.0218935	0.0248468	0.0198708	0.0266894	0.0263483	0.0271232	0.0266415	0.0216256	0.0246607	0.0220673	0.0185244	0.0170376	0.0251102	0.0308918	0.0303285	0.0363241	0.0309104	0.0252664	0.0349121
Aquifex	0.00292028	0.00256155	0.00232843	0.00195923	0.00194662	0.0014189	0.00303457	0.00171868	0.00293311	0.0024661	0.0013369	0.00151989	0.00217892	0.00100839	0.00160653	0.00110351	0.00290705	0.00198279	0.00190445	0.00421195	0.00193402	0.00237938	0.00169859	0.00224014	0.00171316	0.00167507	0.00212237	0.000595477	0.00228495	0.0014385	0.00149444	0.00184907	0.00274407	0.00268886	0.00171837	0.00200172	0.00269199	0.00170729	0.00261007	0.00186485	0.0025848	0.00131564	0.00192512	0.00290042	0.00215513	0.00273759	0.00325824	0.00183356	0.00152497
Hydrogenobacter	0.00343017	0.002309	0.00272758	0.0028428	0.00347907	0.00223401	0.00327733	0.00257802	0.00353581	0.00360714	0.00339367	0.0028023	0.00422968	0.00298638	0.00439883	0.00313255	0.00470665	0.00266775	0.00299271	0.00248737	0.00303918	0.0024204	0.00254788	0.00291641	0.00197449	0.00317195	0.00261759	0.00293769	0.00319892	0.00262314	0.00351193	0.00335143	0.00264945	0.00348556	0.00257756	0.00250214	0.00232069	0.00322487	0.00297008	0.00176124	0.002154	0.00210503	0.00301323	0.00294646	0.00450618	0.00318704	0.00274378	0.00227361	0.0059701
Hydrogenobaculum	0.00338381	0.00205645	0.00335959	0.00357271	0.00273355	0.00129814	0.00250857	0.00254364	0.00466084	0.0039016	0.00188537	0.00303978	0.00273434	0.00352936	0.00175953	0.00238501	0.00256097	0.00299221	0.00548016	0.00262003	0.00270149	0.00406136	0.00103129	0.00350815	0.00185835	0.00399166	0.00279445	0.00333467	0.00216031	0.00283469	0.00149444	0.00196463	0.00359568	0.00328638	0.00343674	0.00250214	0.00352744	0.00227638	0.0034201	0.00372969	0.0026925	0.00144721	0.00217622	0.00308458	0.00289963	0.0019204	0.0018006	0.00359378	0.00175209
Thermocrinis	0.0025958	0.00295841	0.00309348	0.00280438	0.0035619	0.0028378	0.00376286	0.00292175	0.00405814	0.00386479	0.00260524	0.00265981	0.00435785	0.0039172	0.00393982	0.00352411	0.00387606	0.0024154	0.0043919	0.00361498	0.0050346	0.00397931	0.0022749	0.00443802	0.00299078	0.00242351	0.00399712	0.00246131	0.00332356	0.00266545	0.00470748	0.00439153	0.00302794	0.00418267	0.0038186	0.0028024	0.00352744	0.00398367	0.00378011	0.00186485	0.0034464	0.00190769	0.00326433	0.00262419	0.0037225	0.00379994	0.00402992	0.00366712	0.00447757
Persephonella	0.00333746	0.0026337	0.0047899	0.00195923	0.00430742	0.00166042	0.00368194	0.00326549	0.0047412	0.00305503	0.00407925	0.00327726	0.00448602	0.00360693	0.0026393	0.00448524	0.00442979	0.00414583	0.00575222	0.003217	0.00285499	0.00356907	0.00194124	0.00473389	0.00235197	0.0038491	0.00417399	0.002501	0.00290811	0.00507705	0.00388554	0.0041604	0.00454191	0.00378432	0.00343674	0.00380326	0.00297048	0.00303517	0.00405011	0.00600895	0.0036618	0.00197347	0.00301323	0.00377515	0.00270371	0.00355478	0.00317249	0.00524398	0.00275793
Sulfurihydrogenibium	0.00394006	0.00306664	0.00545517	0.00549352	0.00372757	0.0014189	0.00477438	0.0036436	0.00441976	0.00287099	0.00428493	0.00588957	0.00401606	0.00329665	0.00336606	0.00462763	0.00442979	0.00443423	0.00571336	0.00762793	0.00426713	0.00455364	0.00197158	0.00545242	0.00188738	0.00637953	0.00534129	0.00500201	0.00340665	0.0053309	0.00410971	0.00543163	0.00567738	0.00497937	0.00515511	0.00400343	0.00334179	0.00388882	0.00279008	0.00528373	0.007539	0.00138143	0.00234362	0.00326873	0.00305637	0.0034322	0.00450151	0.00403383	0.00476959
Thermosulfidibacter	0.00435724	0.00458192	0.00602064	0.00303488	0.00501151	0.00419632	0.00570498	0.00409045	0.00293311	0.00651493	0.00569039	0.00394221	0.00576774	0.00566249	0.00455183	0.00423606	0.00477586	0.00468659	0.00509149	0.00338282	0.00442062	0.00467671	0.00269954	0.00494522	0.00249715	0.00577365	0.00527054	0.00321558	0.00473607	0.00617708	0.0052679	0.00531606	0.00387954	0.00577607	0.0038186	0.00550472	0.0047342	0.00512186	0.00441012	0.00424771	0.006462	0.00230238	0.00611015	0.00409742	0.0047021	0.00437197	0.00638786	0.0043272	0.00561319
Desulfurobacterium	0.00380099	0.00306664	0.00299369	0.00249705	0.00410033	0.0022642	0.00424839	0.00347173	0.0045403	0.00397521	0.00394214	0.00455967	0.00384516	0.00558492	0.00348081	0.00437845	0.00394528	0.00450633	0.00516923	0.00258686	0.00371455	0.00492286	0.00272988	0.00490296	0.00255523	0.00609441	0.00413861	0.00472412	0.00344819	0.0029193	0.00332513	0.00231133	0.00482578	0.00428226	0.00420046	0.00440377	0.0030633	0.00227638	0.0036901	0.00455851	0.004308	0.00190769	0.00334803	0.00395931	0.00352658	0.00621065	0.00360121	0.0040705	0.00412067
Thermovibrio	0.00361558	0.00321095	0.0045238	0.00361112	0.00447309	0.00377367	0.00303457	0.00367797	0.00301347	0.00493221	0.00335939	0.0041322	0.00448602	0.00383963	0.0027923	0.00320374	0.00325312	0.00486684	0.00299271	0.00228838	0.00340756	0.00512798	0.00282087	0.00587509	0.00252619	0.00441934	0.00459846	0.00234221	0.00369746	0.00444242	0.00302624	0.00427596	0.00274407	0.00418267	0.00343674	0.00320274	0.00510551	0.00322487	0.00297008	0.00352249	0.0036618	0.00190769	0.00376653	0.00529442	0.00513313	0.00412681	0.00454438	0.00366712	0.00496427
Chthonomonas	0.00500619	0.00364389	0.00482317	0.00372637	0.0052186	0.003985	0.00517899	0.00367797	0.00478138	0.00603644	0.00359934	0.00289729	0.00542595	0.00411112	0.0056611	0.00448524	0.00408371	0.00403768	0.0048583	0.0088882	0.00457412	0.00898421	0.00506544	0.00507202	0.0034844	0.00370654	0.00541203	0.00222311	0.00510997	0.00401933	0.00489429	0.0052005	0.00586663	0.00308721	0.00496418	0.00370317	0.00612661	0.00531156	0.00531015	0.0040405	0.0038772	0.00269707	0.00410133	0.00662954	0.00670049	0.00710956	0.00445864	0.00473058	0.0047047
Fimbriimonas	0.0131181	0.00800935	0.0138375	0.00891256	0.0154487	0.0076681	0.0118955	0.014815	0.00851808	0.0191031	0.00973536	0.00978429	0.0136717	0.0124497	0.0176336	0.00854331	0.0102439	0.00749854	0.00882266	0.00759477	0.00850356	0.0146865	0.0131034	0.0172026	0.00763665	0.0135431	0.0135124	0.00619296	0.011217	0.0107041	0.0102743	0.0129435	0.0104085	0.0120501	0.0133651	0.0122105	0.0112321	0.0133737	0.0109803	0.0135719	0.0090468	0.0092753	0.0104626	0.0128908	0.0150075	0.0147912	0.0115753	0.00942449	0.0161906
Atribacter	0.0057942	0.00248939	0.00542191	0.00407212	0.00401749	0.00316988	0.00343917	0.00474355	0.00498227	0.00375437	0.00442205	0.00664951	0.00649405	0.00469288	0.00397807	0.00523278	0.00394528	0.00537155	0.00610202	0.00457676	0.0050346	0.0041434	0.00333651	0.00490296	0.00258426	0.00481138	0.00431548	0.00833668	0.00527615	0.00313085	0.00399763	0.00392926	0.00662361	0.00746906	0.0060143	0.0063054	0.00352744	0.00369912	0.00387011	0.00528373	0.0051696	0.00276285	0.00368283	0.00349892	0.00356576	0.00457627	0.00377269	0.00440054	0.00373131
Bacteroides	2.49234	3.45885	2.85332	3.34517	2.95319	2.45165	3.3169	3.09689	2.17211	2.35583	3.88582	2.90978	3.00487	2.82054	2.76353	3.0306	3.27659	2.37271	2.94638	3.39599	3.15614	2.60961	3.18831	2.28173	3.41242	2.75688	2.98829	3.01089	2.71489	3.67303	3.47218	3.13555	2.19043	2.91403	1.99064	2.96414	2.75001	3.15952	3.10356	2.74391	2.90327	3.17064	2.1727	3.0518	2.56018	2.65056	3.20147	3.16025	2.63129
Phocaeicola	0.49056	0.565705	0.558523	0.57801	0.569449	0.444267	0.611	0.587341	0.403363	0.491086	0.707802	0.535286	0.589591	0.537083	0.522963	0.551862	0.5884	0.437583	0.571374	0.540389	0.592486	0.493188	0.552436	0.435771	0.611948	0.505302	0.564373	0.527037	0.525371	0.570237	0.671003	0.550559	0.386914	0.56486	0.412409	0.604418	0.52039	0.577821	0.592397	0.572922	0.544208	0.537375	0.440935	0.560242	0.493721	0.537507	0.578337	0.553111	0.488932
Barnesiella	0.167383	0.190132	0.191829	0.210175	0.252812	0.166706	0.193848	0.201085	0.151196	0.267738	0.204031	0.164101	0.207468	0.15312	0.164554	0.171898	0.198233	0.197954	0.161801	0.189571	0.189227	0.169141	0.18545	0.193794	0.244721	0.154392	0.288041	0.175983	0.189401	0.169404	0.201413	0.245579	0.149883	0.225466	0.133078	0.215985	0.246642	0.202219	0.184955	0.13717	0.18686	0.155575	0.158864	0.179734	0.169158	0.257088	0.174358	0.161463	0.215475
Coprobacter	0.0241039	0.032326	0.0268102	0.0317702	0.034625	0.0185967	0.0329756	0.0250927	0.036001	0.0269799	0.0260867	0.0260281	0.0304195	0.024434	0.0255132	0.0286201	0.0275477	0.0310757	0.0362623	0.0235139	0.029348	0.0278141	0.0237499	0.0325032	0.0190771	0.0299018	0.0478947	0.0310045	0.0319892	0.0460742	0.0358665	0.03467	0.0316987	0.029677	0.0269211	0.0253217	0.0285908	0.037086	0.0284408	0.0271439	0.0262788	0.021445	0.0206741	0.0271627	0.0247252	0.0279888	0.036698	0.02743	0.0357233
Dysgonomonas	0.0346725	0.0538286	0.0390843	0.0505942	0.0346664	0.0322724	0.0461254	0.0342361	0.0344339	0.0267591	0.0488482	0.0355749	0.0453729	0.0319194	0.0343108	0.03905	0.0441594	0.0288405	0.0462898	0.0503444	0.0344747	0.0370855	0.043496	0.0369412	0.0331018	0.0399523	0.0431194	0.0372372	0.0379301	0.0661709	0.0415081	0.0412573	0.032645	0.0407313	0.0348447	0.0349299	0.0362027	0.0542538	0.0412212	0.0454815	0.0340332	0.0416402	0.0227666	0.0361862	0.0373425	0.0370596	0.0577479	0.0385781	0.0417258
Petrimonas	0.0830193	0.0958957	0.0713164	0.0833632	0.105035	0.0709752	0.087355	0.0788529	0.0769038	0.0843629	0.0783971	0.0727647	0.0867725	0.079779	0.0932551	0.0843652	0.0749603	0.0646028	0.091608	0.0792973	0.0951662	0.0779863	0.0979722	0.0860976	0.088649	0.078764	0.0926059	0.0836447	0.096674	0.0927831	0.0984836	0.0982316	0.0721974	0.102973	0.0593792	0.108793	0.103131	0.0782506	0.0946827	0.0731434	0.0928374	0.0728867	0.0703086	0.091064	0.0769185	0.0826997	0.0912306	0.0774129	0.0871505
Proteiniphilum	0.0444067	0.0602505	0.0491298	0.0673436	0.0462219	0.0383707	0.0523968	0.0375016	0.0341527	0.0496534	0.0633827	0.0446467	0.0537041	0.0428565	0.0506439	0.0401891	0.0436749	0.0419269	0.0565117	0.0400301	0.0512977	0.0519361	0.0455283	0.0467471	0.0489849	0.0471871	0.0819587	0.034498	0.0491471	0.0643516	0.0516329	0.0545474	0.0378492	0.0527813	0.0380905	0.0494424	0.0497555	0.0675326	0.0560716	0.0477608	0.0451263	0.0415086	0.0388371	0.0469132	0.0454145	0.0569173	0.0584339	0.0512296	0.0516543
Duncaniella	0.246601	0.236925	0.284633	0.292002	0.301851	0.235145	0.27307	0.269798	0.198246	0.326998	0.28949	0.213069	0.30176	0.213352	0.237001	0.26648	0.272224	0.277338	0.224764	0.228108	0.271039	0.246963	0.247205	0.27744	0.313248	0.226384	0.372794	0.253435	0.281214	0.286684	0.297954	0.331792	0.19341	0.291592	0.183484	0.29195	0.351909	0.278288	0.258757	0.222331	0.253418	0.220699	0.20515	0.238571	0.241218	0.342321	0.293198	0.241443	0.307557
Muribaculum	0.290637	0.311426	0.316766	0.340291	0.391726	0.299479	0.354033	0.354598	0.244413	0.404257	0.356472	0.280704	0.340724	0.262879	0.281678	0.342622	0.334241	0.34259	0.285473	0.349193	0.327709	0.275803	0.313117	0.330189	0.392198	0.264626	0.472333	0.293729	0.34889	0.332208	0.355639	0.436033	0.242235	0.373353	0.203245	0.355405	0.417723	0.345631	0.307809	0.249371	0.314699	0.281548	0.26575	0.288983	0.286319	0.409862	0.31219	0.268653	0.386953
Sodaliphilus	0.667028	0.319508	0.833144	0.815077	1.01622	0.889802	0.508148	0.830259	0.486013	1.35669	0.590395	0.468886	0.887634	0.396762	0.39272	1.49184	0.87862	0.875202	0.387109	0.651027	0.593745	0.369132	1.32902	0.761522	1.66099	0.410535	1.65325	0.704926	0.816307	0.40976	0.568298	1.17681	0.445769	0.931441	0.30587	0.648556	1.24138	0.636343	0.492404	0.261804	0.650508	0.390023	0.483455	0.323926	0.508375	1.36822	0.590084	0.386221	1.1534
Butyricimonas	0.0726824	0.103075	0.0784014	0.100574	0.0839946	0.0592014	0.102042	0.0718407	0.0684259	0.0762284	0.102358	0.0814091	0.0867725	0.0699666	0.0875175	0.0813038	0.0858963	0.0700104	0.0858947	0.0700443	0.0743524	0.0832783	0.0797427	0.0808142	0.0765407	0.0734537	0.107675	0.0733628	0.0839613	0.155992	0.0838754	0.107708	0.0605587	0.0999858	0.0648208	0.082871	0.0815953	0.117139	0.0923426	0.0834001	0.0719436	0.0773599	0.064031	0.0932739	0.0760957	0.0881749	0.111766	0.0768261	0.100583
Odoribacter	0.0329574	0.0388922	0.0387849	0.0442171	0.0410447	0.0308535	0.0386806	0.0433794	0.0253132	0.0354825	0.0469286	0.0310627	0.0452447	0.0336647	0.0399719	0.03517	0.0403526	0.0356902	0.0395271	0.0285218	0.0373297	0.0348702	0.0397652	0.0376598	0.0385317	0.0339648	0.0590725	0.0253673	0.0380547	0.0316046	0.03964	0.051196	0.0274407	0.0445156	0.0273985	0.0401344	0.0457639	0.0369912	0.035191	0.0364681	0.0343563	0.0284179	0.031053	0.0360481	0.037029	0.0476014	0.0334827	0.0356444	0.0417582
Paludibacter	0.0432016	0.0684041	0.059009	0.0722609	0.0593098	0.0324234	0.047582	0.0613224	0.033992	0.039016	0.0889552	0.0393746	0.0712637	0.0406846	0.0524417	0.0520786	0.0527421	0.0491731	0.0590769	0.0588346	0.043623	0.0688379	0.0484401	0.0391814	0.0470394	0.0475792	0.0538727	0.0445814	0.0460313	0.0346509	0.0549954	0.0960358	0.03766	0.0795703	0.04926	0.0509437	0.0451141	0.0491319	0.0591317	0.0422698	0.0602043	0.0399956	0.0374142	0.0415267	0.0413785	0.0418402	0.052389	0.0649447	0.0422449
Porphyromonas	0.308205	0.383943	0.386618	0.448778	0.384851	0.276263	0.376812	0.322183	0.276114	0.405435	0.387701	0.258191	0.378919	0.281108	0.358523	0.326105	0.339917	0.33145	0.320142	0.287938	0.322337	0.337872	0.335471	0.361213	0.350908	0.325178	0.543432	0.273046	0.381337	0.493701	0.41665	0.437651	0.267972	0.398748	0.256324	0.377524	0.454205	0.46552	0.338499	0.304592	0.338717	0.32503	0.266252	0.328392	0.30309	0.452724	0.443549	0.32366	0.387375
Paraprevotella	0.157092	0.180607	0.186806	0.179096	0.189899	0.171747	0.200686	0.166059	0.146374	0.161659	0.200123	0.158448	0.197342	0.160373	0.165358	0.184998	0.196018	0.141427	0.197752	0.141117	0.193709	0.163685	0.169525	0.162516	0.184877	0.160807	0.160274	0.180311	0.171953	0.182351	0.240605	0.192187	0.152911	0.189614	0.117327	0.208879	0.193731	0.174617	0.197376	0.166593	0.188367	0.169192	0.151498	0.182174	0.163555	0.184072	0.190264	0.166817	0.165281
Prevotella	18.1955	25.1705	13.6601	18.3616	16.6963	16.6113	18.9732	19.8044	11.7394	11.1778	21.6807	21.8358	13.6795	20.5042	16.9619	18.5745	17.3339	12.2718	13.8552	26.9085	21.9406	13.6579	20.3977	9.44115	24.8844	15.3897	11.7852	25.0671	15.8141	17.9627	20.6967	18.5415	11.9871	13.0635	13.2792	18.1976	13.3842	21.5458	17.651	15.1094	21.6678	23.7132	16.8674	19.2411	17.1271	13.887	13.825	18.4962	12.9363
Pseudoprevotella	0.410507	0.525983	0.338886	0.61005	0.367663	0.364808	0.444099	0.418945	0.251645	0.246795	0.472954	0.482992	0.361616	0.409949	0.364758	0.517333	0.455161	0.287072	0.391268	0.665653	0.50125	0.325155	0.532659	0.244767	0.479831	0.371153	0.361298	0.583012	0.303067	0.615	0.517562	0.402865	0.25094	0.352938	0.282195	0.533858	0.432761	0.428908	0.442542	0.339609	0.396659	0.51593	0.315384	0.42185	0.335495	0.394131	0.301815	0.383911	0.336856
Alistipes	1.0335	1.20818	1.06219	1.2627	1.26729	0.870843	1.21638	0.956925	0.981789	1.5267	1.14096	0.720712	1.20097	0.926127	1.36027	0.877967	0.913782	1.11151	0.981492	0.750589	1.02589	1.23461	1.24673	1.48226	0.818718	1.03676	1.56408	0.771103	1.29419	1.32536	1.17818	1.1158	0.974144	1.18698	0.865677	1.19993	1.55486	1.16304	1.12485	1.0785	0.930528	0.909176	0.877602	1.20984	1.2486	1.373	1.38929	0.947253	1.31488
Salinivirga	0.014555	0.0164516	0.0150682	0.0273908	0.0133778	0.0108682	0.0222939	0.0124089	0.0167951	0.0167106	0.0237214	0.0142965	0.0182432	0.0119067	0.0182456	0.0155559	0.0161964	0.0138435	0.0175287	0.0109444	0.0131698	0.0167787	0.0147413	0.0177098	0.0148668	0.0193881	0.0268479	0.0118698	0.018238	0.0339316	0.0186058	0.0213798	0.0164644	0.0195191	0.0150835	0.015213	0.0160591	0.0362324	0.0168305	0.0182341	0.0089391	0.0109856	0.0130573	0.020395	0.0163006	0.0143826	0.024351	0.016062	0.0220959
Parabacteroides	0.388953	0.577863	0.448288	0.56395	0.509435	0.357986	0.506813	0.47298	0.34892	0.407018	0.609591	0.392796	0.491198	0.430892	0.463215	0.443789	0.502296	0.364256	0.50363	0.50938	0.456337	0.468369	0.513914	0.39025	0.454802	0.444464	0.488427	0.424496	0.423837	0.572987	0.502543	0.531606	0.347645	0.481505	0.335941	0.452087	0.4465	0.502511	0.481243	0.421455	0.434031	0.436465	0.356816	0.465495	0.399835	0.483409	0.529592	0.473535	0.403663
Tannerella	0.214663	0.339748	0.21172	0.267146	0.234216	0.179114	0.390933	0.20851	0.246743	0.240574	0.212395	0.158971	0.221951	0.182596	0.237728	0.194752	0.206885	0.182489	0.194837	0.19889	0.191008	0.224113	0.243232	0.287246	0.212839	0.269722	0.295398	0.162803	0.204731	0.959393	0.214938	0.225008	0.239302	0.212719	0.149498	0.214784	0.277368	0.250117	0.268208	0.199746	0.182121	0.202083	0.161793	0.224668	0.207402	0.274494	0.580823	0.185006	0.338122
Tenuifilum	0.0324012	0.0566427	0.0345938	0.0448701	0.0489969	0.0230043	0.0472988	0.0306612	0.0360813	0.041887	0.0412725	0.0302078	0.0364863	0.032695	0.0494964	0.0306847	0.0346769	0.0323735	0.0370008	0.0399637	0.0383735	0.0527566	0.0487131	0.0407452	0.0177124	0.0379208	0.0507246	0.0263995	0.0424584	0.0594015	0.0408356	0.04692	0.0325503	0.0450135	0.0271121	0.0400343	0.0504053	0.0598499	0.0453613	0.040923	0.033387	0.0330885	0.0277886	0.0361402	0.0411434	0.0380402	0.0491736	0.0319406	0.0443539
Labilibaculum	0.0209982	0.0325786	0.0249142	0.0295805	0.025099	0.0177212	0.0254094	0.0192836	0.0253935	0.0209435	0.0231386	0.0237008	0.0249081	0.0216803	0.0207319	0.0250604	0.0254021	0.0199721	0.0283336	0.0328996	0.0246511	0.024081	0.0235073	0.0204572	0.0147797	0.0213126	0.0276969	0.0217945	0.0250513	0.0308854	0.0300009	0.0273893	0.0222364	0.0259923	0.0261574	0.0228196	0.0223714	0.0282651	0.0209706	0.0253826	0.0203553	0.0258524	0.019586	0.0268864	0.0199447	0.021819	0.0218645	0.0235062	0.0221283
Alkalitalea	0.0176144	0.0241363	0.0192927	0.0330764	0.0238979	0.0144607	0.0332993	0.0172899	0.0184023	0.0215692	0.0207391	0.0169088	0.0204221	0.0181898	0.0187428	0.0162679	0.0277554	0.0157902	0.0186559	0.0119725	0.0161169	0.0239989	0.0189271	0.0240921	0.0132698	0.0244489	0.0378135	0.0159588	0.0230572	0.0754788	0.021221	0.0257713	0.0175999	0.0247973	0.0184248	0.017515	0.0143882	0.0393624	0.0251107	0.023207	0.0164781	0.0217739	0.0123877	0.0242162	0.0189651	0.016589	0.0468157	0.0195824	0.0294287
Draconibacterium	0.0315668	0.0312437	0.0449719	0.0399913	0.0334653	0.026778	0.0376691	0.0268457	0.0274427	0.0348199	0.0428836	0.0289729	0.0409723	0.0302516	0.0331633	0.0415774	0.0352306	0.0317967	0.0382445	0.0286213	0.0392944	0.0404495	0.0321822	0.0358846	0.0329276	0.0349983	0.0437561	0.0335452	0.0349389	0.0513205	0.0357171	0.0340921	0.029617	0.0383412	0.0318853	0.0318273	0.0368525	0.0496061	0.0334809	0.0332564	0.0334947	0.0272338	0.0255287	0.0336541	0.0347955	0.0385714	0.0435146	0.0350576	0.0375727
Maribellus	0.0147868	0.0173536	0.0179954	0.0188239	0.014786	0.00809075	0.0215657	0.0142307	0.0152683	0.0194712	0.0155286	0.0172887	0.0217465	0.0169099	0.016945	0.022177	0.0242946	0.0178811	0.0216097	0.018506	0.0139372	0.0225631	0.0160153	0.021387	0.0120793	0.0208137	0.0256453	0.0203256	0.0189858	0.0258929	0.0203991	0.0131746	0.0168429	0.0251956	0.0169928	0.0160137	0.0162448	0.0223844	0.0180905	0.0207205	0.0148626	0.0151299	0.011467	0.0209015	0.0168884	0.016589	0.0247369	0.0157686	0.0175534
Arachidicoccus	0.0454265	0.0492106	0.0598073	0.0493264	0.0463876	0.039216	0.0508998	0.0455106	0.0512692	0.0408932	0.0570753	0.0529586	0.061309	0.0535609	0.0431085	0.0506547	0.0449208	0.0503988	0.059621	0.0498137	0.0414126	0.0541104	0.0484401	0.0515656	0.0321436	0.0536023	0.0472934	0.0636764	0.044868	0.0442549	0.0504	0.0473823	0.0472169	0.0511879	0.0516466	0.0380326	0.0440002	0.0454328	0.0485114	0.0512833	0.0508344	0.0328253	0.0359913	0.0448875	0.0448267	0.0403284	0.0439433	0.0506062	0.0390003
Chitinophaga	0.12089	0.187246	0.149718	0.167379	0.152913	0.100651	0.159456	0.117008	0.126686	0.164162	0.179213	0.111712	0.143809	0.117322	0.165664	0.124626	0.130609	0.120121	0.140424	0.137833	0.131268	0.16147	0.152539	0.165517	0.122099	0.139851	0.193772	0.10532	0.131197	0.207017	0.151835	0.152663	0.123388	0.154062	0.123723	0.132714	0.157807	0.186379	0.144904	0.132404	0.12407	0.123407	0.127392	0.147737	0.147803	0.154531	0.190821	0.139167	0.172387
Ferruginibacter	0.0120519	0.0159465	0.0138375	0.0154817	0.0132536	0.00911719	0.0167508	0.0122026	0.0135807	0.0119256	0.0138832	0.0172412	0.0166624	0.0118292	0.0135407	0.0115335	0.0146737	0.0138435	0.0178008	0.010049	0.0101613	0.0180505	0.0128001	0.0163995	0.0125729	0.0171071	0.0169082	0.0173085	0.0170748	0.023566	0.0140851	0.0145614	0.0153289	0.0181249	0.0109785	0.0110094	0.0108608	0.0183059	0.0137704	0.0134683	0.0138933	0.0119724	0.0119692	0.0123843	0.0108148	0.0123804	0.0184776	0.0129083	0.012946
Filimonas	0.00774105	0.00959678	0.0121743	0.00910464	0.0121353	0.00821151	0.00975107	0.0114808	0.00658946	0.01568	0.0134718	0.0105442	0.00914294	0.0110535	0.00895065	0.0100028	0.01059	0.0100221	0.00897813	0.00971732	0.0102227	0.0107072	0.0102522	0.0114966	0.0118179	0.0091238	0.0181109	0.0102422	0.0102199	0.0112964	0.00971386	0.0137524	0.00794834	0.00806658	0.00916464	0.00940806	0.00686923	0.00806218	0.00990028	0.00942783	0.0116316	0.0100647	0.0102115	0.0101745	0.00912991	0.00821277	0.00848856	0.00924114	0.0105775
Flavisolibacter	0.0206737	0.0235229	0.0211221	0.0264304	0.0210401	0.0193514	0.0296578	0.0140932	0.0187237	0.024477	0.0274236	0.0212309	0.0261898	0.0231541	0.0202728	0.0198988	0.0237409	0.0149971	0.0234753	0.0171794	0.0244669	0.0285936	0.0239622	0.0277271	0.0177124	0.0228095	0.0351605	0.0189362	0.0235557	0.0383317	0.0255176	0.026118	0.0189246	0.0240006	0.0233889	0.0239205	0.0253419	0.0362324	0.0225006	0.0193737	0.0200322	0.0202609	0.019586	0.0231573	0.024255	0.0244749	0.0326681	0.0226628	0.0272224
Lacibacter	0.00922437	0.0116532	0.0106775	0.0073375	0.00940177	0.00646053	0.00971061	0.0101746	0.0108485	0.00993803	0.0135061	0.0118266	0.013928	0.00985118	0.0102512	0.00886368	0.0124588	0.00674148	0.0132146	0.0101816	0.00850356	0.0125533	0.00755265	0.0109894	0.00775279	0.0122601	0.00976289	0.0114729	0.00851661	0.00782712	0.0091908	0.0109788	0.00993542	0.0128468	0.00964197	0.0130112	0.0100254	0.00948492	0.0112503	0.0106711	0.0117393	0.00789387	0.00853747	0.0135353	0.0120295	0.0116858	0.00921738	0.0105246	0.00801421
Niabella	0.0204419	0.0197708	0.0206565	0.0281207	0.0231524	0.0121361	0.0276752	0.0245771	0.0178799	0.0224894	0.0278349	0.0170038	0.0237118	0.0201678	0.0247482	0.017407	0.0264403	0.0192511	0.0214542	0.012669	0.01977	0.0229323	0.0200191	0.027558	0.0199192	0.0212057	0.0386624	0.0169116	0.0225171	0.0606707	0.0228649	0.0228822	0.0169375	0.0224072	0.020525	0.0173148	0.0172659	0.0366118	0.0200706	0.0241394	0.0216477	0.015393	0.0138106	0.0220524	0.0228444	0.0213287	0.0386272	0.021526	0.0261516
Niastella	0.0119129	0.0120501	0.0152346	0.0114865	0.0142062	0.0109286	0.00962969	0.0121682	0.0105271	0.0136556	0.0183395	0.0102118	0.0119627	0.0145053	0.0131965	0.0133489	0.0103823	0.0128701	0.0142251	0.0119725	0.0143056	0.0173531	0.0140437	0.0173294	0.0133859	0.0140421	0.0169789	0.0117904	0.0116324	0.0187428	0.0134873	0.0109788	0.00908381	0.011353	0.0157517	0.0145124	0.0126245	0.0113819	0.0145804	0.00777019	0.0147549	0.00920951	0.0138106	0.012016	0.0145373	0.0160578	0.0149622	0.0155853	0.0150226
Panacibacter	0.00695304	0.0115811	0.00735117	0.0101419	0.00820066	0.00464916	0.00772803	0.00725282	0.0106878	0.00725108	0.010181	0.0112092	0.00739125	0.00868765	0.0086829	0.00971801	0.00892879	0.00767879	0.0121263	0.00849022	0.00715281	0.0108713	0.00712801	0.0104399	0.00513949	0.0113691	0.0106472	0.0105201	0.00656402	0.0118464	0.0101995	0.00947646	0.0119225	0.00975957	0.0076372	0.00710609	0.00714771	0.00920037	0.00783022	0.00652696	0.0070005	0.00453897	0.00535685	0.0065835	0.00912991	0.00625151	0.00853143	0.00777429	0.00814399
Paraflavitalea	0.014555	0.0234508	0.015168	0.0168647	0.0213714	0.014823	0.0198258	0.0160525	0.0147459	0.0123305	0.0191279	0.0124916	0.0161924	0.0159791	0.0145735	0.0180833	0.0174423	0.0158623	0.0168291	0.021524	0.0158713	0.0157121	0.0202617	0.0151315	0.0114405	0.0151826	0.0159177	0.0117508	0.0214785	0.0271622	0.017597	0.0192996	0.0128687	0.0148385	0.0160381	0.0160137	0.0171731	0.0254196	0.0184505	0.0214457	0.0117393	0.0184848	0.0121366	0.0174946	0.0181815	0.0155675	0.0212643	0.0135683	0.0190784
Phnomibacter	0.0127936	0.0107152	0.0177626	0.0173641	0.0193005	0.0151853	0.0136758	0.0119964	0.00996455	0.0134348	0.0173111	0.0112092	0.0135862	0.0124497	0.013273	0.012103	0.0136354	0.0223514	0.0106882	0.00905402	0.0126786	0.00988674	0.0175925	0.0129337	0.0107145	0.0125452	0.0153872	0.0121874	0.0137928	0.0123118	0.0165883	0.0125968	0.00917844	0.0127472	0.00992836	0.0148127	0.0245064	0.0113819	0.0139504	0.0113963	0.0130317	0.0135511	0.00962558	0.0139036	0.016379	0.0156901	0.0109751	0.0115514	0.014471
Pseudobacter	0.0166409	0.0199151	0.0184278	0.0175562	0.0188449	0.0141588	0.0157393	0.01509	0.0157102	0.0154592	0.0274921	0.0125866	0.0173887	0.0154361	0.0203111	0.0170154	0.0104515	0.0209454	0.0167903	0.0136639	0.0170071	0.0159172	0.0166219	0.0174139	0.0148668	0.0148975	0.0153872	0.0135769	0.0156207	0.0118464	0.0195024	0.0156015	0.0149504	0.0216105	0.0134606	0.0157135	0.0232069	0.0147016	0.0166505	0.0168872	0.0141087	0.0146037	0.00979298	0.0136274	0.0201015	0.0162212	0.0169771	0.0156953	0.0216092
Pseudocnuella	0.0141378	0.018941	0.0143697	0.0187471	0.0225311	0.0120757	0.0215657	0.0189398	0.0134602	0.0186614	0.0288633	0.0149614	0.0197812	0.0151646	0.0180543	0.0143456	0.0146737	0.019936	0.0167514	0.0203301	0.0168536	0.0171069	0.022658	0.0206262	0.0201515	0.0168933	0.0210468	0.0108774	0.01587	0.0296584	0.0175597	0.0249624	0.0120171	0.0197183	0.0147016	0.0149128	0.0196794	0.0153656	0.0165605	0.0129503	0.0151857	0.0132222	0.0123877	0.0176788	0.0179072	0.0163438	0.0218216	0.016502	0.0227448
Candidatus Amoebophilus	0.00505254	0.00598897	0.00482317	0.00787533	0.0033134	0.00301894	0.00699973	0.00199367	0.00594659	0.00382798	0.00541615	0.00375223	0.00487054	0.00601155	0.00531684	0.00348852	0.00422214	0.00576811	0.00551902	0.00331649	0.00429783	0.00451262	0.00203224	0.00710083	0.00156798	0.00687849	0.0100812	0.00480352	0.00365591	0.0159504	0.00388554	0.0038137	0.00529889	0.00587566	0.00897371	0.00440377	0.00362027	0.00967462	0.00450013	0.00621615	0.004308	0.00388115	0.00535685	0.00662954	0.00419271	0.00396338	0.0112323	0.00473058	0.00535362
Candidatus Cardinium	0.00686033	0.0114728	0.00898107	0.0148287	0.0109342	0.0062492	0.0112481	0.00763093	0.00944221	0.00739831	0.00771288	0.00660202	0.00858753	0.00911428	0.00799439	0.00548196	0.00975937	0.00894057	0.0109603	0.00726312	0.00629325	0.0107893	0.00967589	0.00938324	0.00426839	0.00972968	0.0113547	0.00956733	0.00984604	0.0227198	0.00668762	0.00970759	0.0121117	0.00806658	0.00849639	0.00900772	0.00956122	0.0147965	0.0101703	0.00922063	0.008616	0.00664401	0.00577535	0.0089775	0.00638702	0.00637409	0.0140619	0.00671083	0.0128811
Bernardetia	0.0161311	0.0169206	0.0203238	0.0181709	0.0183894	0.0109286	0.0166699	0.014265	0.0271614	0.0144654	0.0249212	0.0266456	0.022601	0.0210986	0.0153003	0.0184037	0.0177884	0.0247668	0.0284502	0.0159855	0.0132005	0.0233836	0.0095849	0.020753	0.0270041	0.0209206	0.0178633	0.0271538	0.0147067	0.018362	0.0205112	0.0120189	0.0273461	0.0228055	0.0242481	0.015113	0.01346	0.0154604	0.0165605	0.0188557	0.0207861	0.0063151	0.00945818	0.0180931	0.0156345	0.012503	0.0164627	0.0213426	0.0137896
Algoriphagus	0.0297127	0.0260123	0.0322986	0.030733	0.0277083	0.0178419	0.032571	0.0257114	0.0253132	0.0288571	0.0288976	0.0265031	0.0393915	0.0307558	0.0341578	0.0285489	0.0290013	0.0290929	0.0385943	0.0246415	0.030269	0.0401623	0.0279357	0.034363	0.0207322	0.0320046	0.0337103	0.0325528	0.0275855	0.0391779	0.03426	0.0320119	0.0214794	0.0360506	0.0278758	0.029125	0.029055	0.0419234	0.037261	0.0305628	0.0319869	0.0224317	0.0276212	0.0295567	0.0269195	0.0321565	0.0402135	0.0345443	0.0308239
Aquiflexum	0.0105686	0.00804542	0.0101453	0.0102571	0.00994019	0.00769829	0.00849679	0.00625599	0.0086788	0.00942273	0.0109694	0.0109242	0.0115782	0.0113638	0.0106719	0.00733301	0.0116282	0.00930107	0.0129425	0.0075616	0.00813518	0.0105021	0.00630904	0.00984818	0.00662036	0.00997915	0.0101874	0.0107186	0.00951368	0.00930792	0.00795789	0.00878306	0.00652899	0.0118509	0.0117422	0.00730626	0.0100254	0.00663944	0.00963027	0.0117071	0.0084006	0.00782809	0.00979298	0.0127987	0.0100311	0.00902996	0.00784549	0.00935115	0.0113886
Belliella	0.0102905	0.0187246	0.0114758	0.0227424	0.00704097	0.00519257	0.0231032	0.00742469	0.0103663	0.00776639	0.00754148	0.0082169	0.00991197	0.00961847	0.00952441	0.00939764	0.0204185	0.00721014	0.0100664	0.0158528	0.00792028	0.00857398	0.0116778	0.0125533	0.00496527	0.0166438	0.0299961	0.00928944	0.00851661	0.0695133	0.00773372	0.0106321	0.0105978	0.00906245	0.00992836	0.00940806	0.00807598	0.0361376	0.0111603	0.0136755	0.0081852	0.0176954	0.00569165	0.0183233	0.00893399	0.00788589	0.0381557	0.00744425	0.0216741
Cyclobacterium	0.0168264	0.0204924	0.0167314	0.0204758	0.0116797	0.00875492	0.020635	0.0131307	0.0187639	0.016453	0.0223845	0.0188561	0.0186704	0.0193145	0.0168685	0.0157339	0.0204185	0.0187103	0.024719	0.0194346	0.0138758	0.0194043	0.0138617	0.0189356	0.0155637	0.0233797	0.0247256	0.0192935	0.0126711	0.0380356	0.0207727	0.0134057	0.0162752	0.017627	0.0182338	0.0169145	0.0169874	0.0269372	0.0186305	0.0203061	0.0175551	0.0161167	0.012304	0.0214539	0.0147724	0.0129116	0.0266232	0.0192157	0.0188512
Echinicola	0.0577102	0.0519164	0.0584435	0.0510167	0.0550438	0.0359857	0.0576972	0.0452356	0.0536398	0.0595546	0.0594406	0.0563784	0.0575492	0.0495662	0.0561137	0.0554603	0.0561337	0.0628724	0.0579109	0.0501785	0.0586654	0.0635049	0.0474088	0.0596385	0.046691	0.0554199	0.0727972	0.0540693	0.0557527	0.064267	0.055369	0.0543163	0.0582878	0.0604496	0.0512647	0.0547469	0.0603378	0.0519774	0.0603917	0.0504545	0.0576195	0.0429558	0.0434407	0.0528061	0.0581885	0.0541797	0.0583053	0.0573904	0.0493831
Aquirufa	0.0119592	0.017065	0.0148021	0.0173257	0.0160286	0.0124682	0.0161439	0.0133713	0.0207327	0.0150175	0.0155286	0.0105917	0.0154234	0.0158627	0.0226826	0.0148796	0.0103823	0.0143482	0.0190445	0.0100821	0.0123409	0.0174351	0.0133461	0.0152583	0.00900137	0.0115829	0.0145028	0.012505	0.0161608	0.0115503	0.019353	0.0156015	0.0176945	0.0139422	0.0171837	0.0145124	0.010211	0.00920037	0.0142204	0.0167836	0.0159396	0.00763074	0.0117181	0.0114175	0.0133226	0.0163847	0.0144477	0.0102313	0.0116482
Cytophaga	0.00857541	0.00837013	0.010112	0.010334	0.00919468	0.0070945	0.0118955	0.00752781	0.0101654	0.00953315	0.0125806	0.0100218	0.00914294	0.0115189	0.00879765	0.00879249	0.00740605	0.00987789	0.0138753	0.00557171	0.00656954	0.0116097	0.00606639	0.0117079	0.00598156	0.0134719	0.0107533	0.0122271	0.0102615	0.0159927	0.0109468	0.00704956	0.0098408	0.00965998	0.00696895	0.00710609	0.00789033	0.00957977	0.00981027	0.0108783	0.0093699	0.00453897	0.00611015	0.00819484	0.00889481	0.00964285	0.0141047	0.0127982	0.0076573
Rhodocytophaga	0.0109858	0.0112925	0.0146691	0.0100266	0.0113898	0.00944927	0.0135139	0.0103121	0.0119334	0.0165634	0.0149801	0.0142965	0.0118773	0.00934698	0.0132347	0.0107503	0.0121127	0.0136632	0.0134089	0.00941884	0.010806	0.0113226	0.0114351	0.0145398	0.0136472	0.0139352	0.0111424	0.0157603	0.013045	0.0121426	0.0127027	0.0128279	0.0126795	0.0179257	0.0146061	0.0120103	0.0169874	0.0101489	0.00990028	0.0119143	0.0121701	0.0099989	0.0103789	0.0139036	0.0130875	0.010174	0.0124327	0.0131283	0.0124269
Spirosoma	0.155238	0.193523	0.169243	0.198689	0.174492	0.123475	0.20283	0.142169	0.151156	0.197841	0.180001	0.13261	0.179569	0.147962	0.195078	0.153281	0.169578	0.145356	0.151695	0.156339	0.157914	0.186822	0.155937	0.191553	0.140712	0.160415	0.228862	0.144582	0.161649	0.238283	0.184302	0.169189	0.153479	0.177365	0.155513	0.177752	0.190203	0.206107	0.177665	0.15126	0.157673	0.160246	0.138943	0.180655	0.168178	0.186565	0.209985	0.160363	0.182607
Flammeovirga	0.05034	0.0612246	0.0618696	0.0476361	0.0545882	0.0314573	0.0597203	0.0500479	0.0819665	0.0433225	0.0625943	0.0756145	0.0658377	0.064692	0.0507586	0.066887	0.0569643	0.0717769	0.0868275	0.0537603	0.044943	0.0692892	0.0343054	0.06526	0.0407094	0.0756634	0.0647322	0.0884482	0.0513489	0.0616438	0.0626917	0.0484224	0.080335	0.0658273	0.0616704	0.0458393	0.0417723	0.0510289	0.0459913	0.0648552	0.0626814	0.0257209	0.0451147	0.0559367	0.0509002	0.0417584	0.0534608	0.0652747	0.0464954
Chryseolinea	0.0291564	0.0448812	0.0249474	0.0440634	0.0281639	0.0201967	0.0356056	0.0254708	0.0358402	0.0393841	0.0323941	0.0190936	0.0310176	0.0281961	0.0319776	0.0303287	0.0336387	0.0239376	0.0274008	0.0162176	0.0304839	0.0336395	0.0242959	0.0342784	0.0233165	0.0280486	0.0607704	0.0178643	0.0302859	0.0466242	0.0272362	0.0345544	0.0310364	0.0354531	0.0183293	0.0325279	0.0427006	0.0523568	0.0321309	0.031806	0.0278943	0.0298651	0.0215948	0.0351734	0.0334241	0.0305629	0.0382843	0.0283835	0.0393248
Fulvivirga	0.00792646	0.0120862	0.00844886	0.011256	0.00832491	0.0045586	0.00999384	0.00543102	0.0123351	0.0103797	0.00774715	0.00859687	0.0105101	0.00880401	0.00833864	0.0099316	0.0138431	0.00984183	0.0124372	0.00596969	0.0112358	0.0114456	0.00633938	0.0111162	0.00409417	0.0111553	0.0145028	0.00845578	0.00880742	0.0223813	0.0102743	0.00843636	0.0147612	0.00995874	0.0109785	0.00660566	0.010768	0.0165038	0.00855024	0.0113963	0.007539	0.00572306	0.00753306	0.0117858	0.00960012	0.00956113	0.0143191	0.0086544	0.00856579
Adhaeribacter	0.0246601	0.0347432	0.0236834	0.033038	0.0193005	0.0153362	0.0362934	0.0174961	0.0332687	0.0207963	0.0239271	0.0249357	0.0248654	0.0247831	0.0252837	0.0259503	0.0314238	0.0228201	0.0284113	0.0196668	0.017222	0.0298653	0.0125574	0.0273044	0.0127471	0.0342499	0.0407141	0.0273126	0.0201491	0.065917	0.0213705	0.0265803	0.0306579	0.0235026	0.0267302	0.0195167	0.0212575	0.0482782	0.0230406	0.0297339	0.0217554	0.0192084	0.0172423	0.0266563	0.0204933	0.0196943	0.0451437	0.0253031	0.0251782
Hymenobacter	0.477998	0.671631	0.48734	0.618885	0.598524	0.420447	0.55221	0.411451	0.559903	0.733022	0.523447	0.369381	0.524694	0.430078	0.599464	0.45874	0.454953	0.484773	0.487812	0.419868	0.500943	0.577205	0.579219	0.655474	0.412292	0.510398	0.777423	0.37396	0.557568	0.699279	0.550925	0.517623	0.534052	0.555001	0.454318	0.621533	0.810383	0.604664	0.528765	0.497707	0.436293	0.440675	0.415239	0.546706	0.600733	0.602106	0.650747	0.452412	0.654537
Nibribacter	0.0139524	0.0227653	0.0135049	0.0259694	0.0155316	0.00833227	0.0142827	0.011687	0.015429	0.0174468	0.0129234	0.00916683	0.0182004	0.0117128	0.0133495	0.015022	0.0159888	0.00969763	0.0190445	0.0112097	0.0142749	0.0203888	0.0139527	0.0184283	0.0112372	0.0143629	0.030173	0.0115126	0.0137097	0.0223813	0.017597	0.0152548	0.0136257	0.0152369	0.0146061	0.0150129	0.0168946	0.0314899	0.0177305	0.0131575	0.0137856	0.0126302	0.0167401	0.014364	0.01489	0.0132793	0.0174058	0.0118081	0.0158013
Pontibacter	0.12191	0.154847	0.126999	0.165267	0.147115	0.102161	0.127088	0.107349	0.137374	0.169278	0.169546	0.0989828	0.144108	0.117826	0.162106	0.127936	0.120642	0.122933	0.13063	0.0933261	0.130132	0.152732	0.136706	0.152921	0.122912	0.130584	0.178562	0.102263	0.119482	0.167585	0.153367	0.151508	0.128593	0.130957	0.133365	0.146826	0.185284	0.145214	0.140854	0.124737	0.111685	0.106765	0.109648	0.133604	0.13883	0.151262	0.16334	0.125085	0.153503
Rufibacter	0.0525186	0.0608999	0.0543188	0.0659991	0.0588542	0.0460086	0.0643733	0.0450981	0.0587024	0.0640819	0.0580008	0.0399921	0.0546013	0.0497601	0.0612011	0.0519362	0.0554415	0.0510478	0.0492437	0.0393004	0.0509293	0.0579256	0.0588743	0.0667394	0.0509013	0.0547071	0.0640955	0.0486703	0.0556696	0.0715864	0.062094	0.0599791	0.05649	0.0607483	0.0512647	0.0578496	0.0749117	0.0535898	0.0566116	0.0487968	0.0485727	0.0486131	0.0555773	0.0627044	0.0530554	0.0610033	0.0619493	0.0536499	0.0607068
Mangrovivirga	0.0107077	0.0131685	0.00954655	0.0097193	0.0094846	0.00890586	0.00902278	0.00725282	0.0124155	0.00901785	0.00812423	0.013109	0.01239	0.00837738	0.0100599	0.0118894	0.00830585	0.0108873	0.0150801	0.0145262	0.0131391	0.0134148	0.0102522	0.0126378	0.00734628	0.0115117	0.0090908	0.0159985	0.00805962	0.0101964	0.011283	0.00762739	0.012301	0.0100583	0.00725534	0.00940806	0.00900426	0.00730339	0.0115203	0.00963504	0.012924	0.00644666	0.00468724	0.0100824	0.00967849	0.00849878	0.0107608	0.00968119	0.00700838
Marivirga	0.0122373	0.0188689	0.0150017	0.0140603	0.0164842	0.010838	0.011855	0.0128213	0.0272418	0.0125514	0.0180995	0.0218484	0.0238827	0.0147768	0.0123932	0.0179409	0.0162656	0.0243342	0.026468	0.0210597	0.0120646	0.0184607	0.0161366	0.0278961	0.00868197	0.0204573	0.0207992	0.0317985	0.0143744	0.013835	0.0192409	0.0115567	0.0299009	0.0202162	0.0240572	0.0162139	0.0207005	0.0137531	0.0144004	0.0197881	0.0206784	0.00657822	0.0107974	0.0159293	0.0129308	0.0134836	0.0134617	0.0184823	0.0119402
Arcticibacterium	0.00848271	0.0114728	0.0107773	0.0124469	0.00774507	0.00640015	0.0111672	0.00656535	0.0118128	0.010527	0.012752	0.0108767	0.0109373	0.0078344	0.0110927	0.00907727	0.0103823	0.0112118	0.0118542	0.00776059	0.00960872	0.00877909	0.0124664	0.0140749	0.00923366	0.0102286	0.0152103	0.00952764	0.00967986	0.0174312	0.0139356	0.0065873	0.0117333	0.0104567	0.0132696	0.00920789	0.00816881	0.0191595	0.00936026	0.0102567	0.0090468	0.00861747	0.00845377	0.0110953	0.0106973	0.00886652	0.0128615	0.0101946	0.00853335
Dyadobacter	0.0415328	0.0561737	0.0443399	0.0468678	0.0461391	0.0430802	0.0525587	0.0393233	0.049662	0.0461566	0.0487797	0.0375223	0.0479791	0.0405682	0.0539717	0.0488748	0.0436057	0.0400523	0.048272	0.0393999	0.0425792	0.0526746	0.0501084	0.0478461	0.0402158	0.0473297	0.0570917	0.0395	0.0433724	0.0660862	0.0493539	0.0436842	0.0497717	0.0542751	0.0444867	0.0410352	0.0449285	0.0464761	0.0439212	0.0397834	0.0450186	0.0442715	0.0401763	0.0461305	0.0415352	0.0486228	0.0584339	0.0435287	0.0515245
Fibrella	0.0354605	0.0495714	0.0375874	0.0443707	0.0391809	0.025027	0.046004	0.0364016	0.0396573	0.0520827	0.0308858	0.026788	0.0380671	0.032889	0.0438735	0.0337105	0.0310085	0.0304628	0.0321036	0.0253712	0.0336459	0.0370445	0.0341538	0.0461554	0.0323178	0.0334658	0.0606643	0.0262804	0.038304	0.0386702	0.0399763	0.0385992	0.0371869	0.039337	0.0297851	0.0376323	0.0475276	0.0481834	0.036541	0.0356393	0.0318792	0.0324306	0.030216	0.0366466	0.0420838	0.0546292	0.0415425	0.0305104	0.0392923
Leadbetterella	0.00806553	0.00793719	0.00781686	0.0145213	0.00762081	0.00422651	0.0124215	0.00684034	0.00562515	0.00603644	0.00880982	0.00769444	0.00837391	0.00876522	0.00810914	0.0074042	0.00823663	0.00475869	0.0108826	0.00470942	0.00914823	0.0135789	0.00706734	0.0115811	0.00633	0.0101217	0.0155994	0.00801909	0.00689638	0.0220852	0.00975122	0.00993873	0.00709673	0.00806658	0.00677802	0.00710609	0.00686923	0.0153656	0.0116103	0.00756299	0.0078621	0.00624931	0.00728196	0.00976015	0.00756254	0.00723214	0.0135045	0.00832436	0.0135625
Runella	0.0359704	0.0478757	0.0395832	0.0478282	0.0359504	0.0271704	0.0440619	0.0401139	0.0378492	0.0422919	0.0365076	0.0374273	0.0448175	0.0375819	0.0362234	0.0336749	0.0356459	0.0425398	0.0499044	0.0375759	0.0369306	0.0427878	0.0383396	0.0441689	0.0236359	0.0399166	0.0519626	0.034101	0.0461143	0.0558898	0.0455057	0.0478446	0.03766	0.0452127	0.0350357	0.0378324	0.0411225	0.0527362	0.0423912	0.0416482	0.0351102	0.0361802	0.0364098	0.0424935	0.0386356	0.0396746	0.0517459	0.0347276	0.0380269
Blattabacterium	0.130161	0.113538	0.139606	0.0838626	0.109591	0.0777376	0.124053	0.110889	0.207407	0.109797	0.14226	0.185426	0.173759	0.180657	0.119495	0.159012	0.126872	0.184868	0.225347	0.137303	0.0902851	0.183951	0.0782564	0.173675	0.0722142	0.200153	0.149945	0.253237	0.122889	0.0880445	0.13435	0.089333	0.197762	0.156651	0.184248	0.115699	0.0929202	0.101204	0.122853	0.165557	0.154119	0.0359171	0.0997712	0.13411	0.118689	0.101332	0.105164	0.16018	0.075048
Fluviicola	0.00565514	0.0117975	0.00751749	0.00726067	0.00563278	0.00356235	0.00481484	0.00563726	0.00662964	0.00577878	0.00822707	0.0081694	0.00811756	0.00655452	0.00470483	0.00484121	0.004499	0.00832771	0.00614089	0.0106128	0.00543368	0.00475876	0.0094939	0.0066359	0.00598156	0.00602313	0.00820648	0.0052005	0.00868279	0.00892714	0.00556679	0.0052005	0.00482578	0.00926163	0.00687348	0.0049042	0.00649792	0.00531156	0.00513014	0.00631976	0.0047388	0.00453897	0.00435244	0.00616915	0.00485884	0.00400423	0.00561617	0.00689418	0.0059701
Aegicerativicinus	0.00718481	0.00678269	0.00974613	0.00760641	0.0066268	0.00380386	0.00760665	0.00460606	0.00646892	0.00669897	0.00788427	0.00598456	0.00892932	0.00903671	0.00753538	0.00697704	0.0071984	0.00749854	0.0113101	0.00659982	0.00715281	0.008615	0.00752232	0.00972138	0.00365862	0.00819716	0.0087017	0.00821759	0.0112585	0.00638862	0.00631401	0.00635616	0.00681286	0.00756864	0.00687348	0.00600515	0.00603378	0.00607035	0.00585016	0.00725218	0.0074313	0.00473632	0.00602645	0.0106809	0.00850296	0.00715042	0.00921738	0.00729756	0.00697593
Aequorivita	0.0171045	0.0315323	0.0211554	0.0233186	0.0319329	0.0198042	0.0308312	0.0196273	0.0244694	0.0199865	0.0335596	0.0246982	0.0261044	0.0255975	0.0250924	0.0297948	0.027963	0.0212338	0.0279449	0.0245089	0.0206296	0.0289628	0.0265101	0.0259941	0.02532	0.0265873	0.0368231	0.026995	0.0222678	0.0473435	0.027012	0.0288916	0.0228988	0.0292787	0.0262529	0.0188161	0.0247849	0.0300672	0.0212406	0.0299411	0.0177705	0.0226291	0.0179957	0.0277612	0.0242942	0.0208792	0.032025	0.0284202	0.028942
Algibacter	0.0269778	0.0217551	0.027542	0.0200149	0.0266314	0.0192306	0.0246407	0.0237178	0.0377689	0.0247715	0.0388386	0.0372848	0.0372981	0.0332768	0.0253219	0.0343512	0.0272017	0.0400523	0.0460955	0.0281902	0.0214891	0.0369624	0.0193518	0.0366454	0.0135311	0.0424114	0.0300669	0.0472809	0.0286241	0.0194197	0.0282449	0.020802	0.0351998	0.0334614	0.0406681	0.0258221	0.0190296	0.0215308	0.0218706	0.0304592	0.0336024	0.00894639	0.0233525	0.0270246	0.0244901	0.0205523	0.022036	0.0319773	0.0211225
Amniculibacterium	0.00653586	0.00916385	0.00941349	0.0056856	0.00728947	0.00558503	0.00829448	0.0084559	0.0105672	0.00548432	0.00987248	0.00655452	0.0105956	0.00729142	0.00803264	0.00669226	0.00761369	0.00735434	0.010183	0.00868921	0.00589416	0.008615	0.00991855	0.00874924	0.00566215	0.0096584	0.00820648	0.00861457	0.0115909	0.0135811	0.0091908	0.00681843	0.00936768	0.0123488	0.00830546	0.00720618	0.00807598	0.00806218	0.00828023	0.0104639	0.0104469	0.00559149	0.00602645	0.00662954	0.00779765	0.00907082	0.0104178	0.00843437	0.00791687
Antarcticibacterium	0.0148332	0.0218633	0.0162657	0.0233571	0.0172711	0.0100229	0.0213229	0.0157775	0.0147459	0.0159377	0.0162827	0.0190461	0.0166624	0.0144277	0.0216499	0.0136337	0.0191035	0.0134469	0.0198996	0.0182739	0.0146126	0.0184607	0.0138314	0.0184283	0.0101338	0.0190317	0.0281567	0.0164352	0.01587	0.0440434	0.0179706	0.0161793	0.0139096	0.0180253	0.0210023	0.0148127	0.0171731	0.027696	0.0172805	0.0227926	0.0138933	0.0130249	0.0132247	0.0170803	0.0158304	0.0147094	0.0276521	0.018849	0.0172614
Aquimarina	0.0413474	0.0388561	0.0402152	0.0298878	0.033631	0.0225515	0.0392066	0.0376734	0.0572158	0.0325011	0.0483683	0.055381	0.0519097	0.0547245	0.0359939	0.0432149	0.0402142	0.0516246	0.062536	0.0396652	0.031896	0.0547668	0.029058	0.0520305	0.0228519	0.0583781	0.0466921	0.0672492	0.0382624	0.0343124	0.0410971	0.0315497	0.052705	0.0502916	0.0521239	0.0295253	0.0297048	0.0337663	0.035731	0.0486932	0.0462033	0.0153273	0.0339825	0.0414806	0.0327972	0.0320747	0.0342115	0.0473792	0.0251782
Arenibacter	0.00852906	0.0140705	0.00761728	0.0238565	0.0104372	0.00573598	0.0174386	0.0058435	0.00602695	0.0104533	0.0114493	0.00797942	0.00833118	0.00798954	0.0088359	0.00854331	0.0208338	0.00883242	0.0111546	0.00533955	0.00850356	0.00709712	0.00703701	0.012511	0.00821738	0.0134719	0.030173	0.00893216	0.00810117	0.0587245	0.0100501	0.0129435	0.00643437	0.00647318	0.00677802	0.0063054	0.00826164	0.0341457	0.0101703	0.0116035	0.0088314	0.0121697	0.00451984	0.0188297	0.00803275	0.00596549	0.032711	0.008141	0.0179427
Capnocytophaga	0.146246	0.187209	0.174599	0.18217	0.175693	0.123324	0.206027	0.15145	0.169719	0.148629	0.187611	0.159826	0.162907	0.161497	0.169986	0.170439	0.180929	0.159849	0.179485	0.153852	0.157086	0.181243	0.149415	0.177605	0.133365	0.185969	0.196637	0.187893	0.155376	0.265318	0.194576	0.185716	0.156885	0.178162	0.140334	0.165342	0.159385	0.178601	0.170465	0.165246	0.157888	0.125381	0.121031	0.166659	0.162027	0.145869	0.212	0.171694	0.162685
Cellulophaga	0.0493202	0.0408404	0.0493959	0.0327306	0.0357019	0.0247855	0.047056	0.0389109	0.0633633	0.0404515	0.0515906	0.0678725	0.0558403	0.062714	0.0439118	0.057169	0.0463051	0.0549052	0.078821	0.0448058	0.0412899	0.0658432	0.029968	0.0570603	0.0259878	0.0728478	0.0488144	0.0795161	0.0447849	0.0389663	0.0508109	0.0324742	0.055733	0.0521838	0.0624341	0.0397341	0.0325824	0.0411646	0.0425712	0.0567742	0.0511575	0.0191426	0.0364098	0.0459464	0.0387531	0.0372639	0.0406851	0.0586739	0.0287149
Changchengzhania	0.00723116	0.00790111	0.00675243	0.00407212	0.00583986	0.00480011	0.00797079	0.00790592	0.0069109	0.00493221	0.00942685	0.00793192	0.00884387	0.00895914	0.00623486	0.00804495	0.00934408	0.00843586	0.00882266	0.00560487	0.00699932	0.00722019	0.00351851	0.00858017	0.0049072	0.0102286	0.00689769	0.0117904	0.00569159	0.00693863	0.00605248	0.0072807	0.00842145	0.00587566	0.00830546	0.00520446	0.00705488	0.00483731	0.00738021	0.0108783	0.0091545	0.00427585	0.00544055	0.0087473	0.00685723	0.00486228	0.00685944	0.00667415	0.00502916
Constantimarinum	0.00486713	0.00620544	0.00505601	0.00649234	0.00414175	0.00307932	0.00667605	0.00426232	0.00574569	0.00581559	0.00507336	0.00265981	0.00606681	0.00414991	0.00378682	0.00391568	0.00526037	0.00396557	0.00478056	0.00354865	0.0051267	0.00467671	0.00415548	0.00452255	0.00362958	0.0036709	0.0115669	0.00432713	0.00556696	0.00317316	0.00795789	0.00531606	0.00719135	0.00408308	0.00257756	0.00480412	0.00603378	0.0109077	0.00549015	0.00528373	0.0035541	0.00401272	0.00351543	0.00593896	0.00548578	0.00392252	0.00433002	0.00465724	0.00493182
Costertonia	0.00533066	0.00526741	0.00625349	0.00549352	0.0059227	0.00374348	0.00509807	0.0058435	0.00594659	0.0110791	0.0086727	0.00584207	0.00790394	0.00701993	0.00535509	0.0049836	0.00498351	0.0078951	0.00777327	0.00384713	0.00598626	0.006892	0.00491378	0.00600189	0.0101919	0.00716361	0.00799425	0.00738392	0.00727028	0.00372317	0.00582831	0.00612503	0.00416341	0.00956039	0.00563244	0.00610523	0.00603378	0.00445791	0.00585016	0.00725218	0.0059235	0.00585462	0.00343173	0.00589292	0.00595599	0.00572034	0.00583053	0.00913112	0.0055483
Croceibacter	0.0070921	0.0100658	0.00748423	0.0030733	0.00683388	0.00371329	0.00521945	0.00398733	0.00699126	0.013582	0.00586179	0.00935682	0.00922839	0.0070975	0.00749713	0.00783137	0.00553723	0.00692173	0.00691821	0.0102811	0.00687653	0.0060305	0.00876593	0.011243	0.00496527	0.00687849	0.00703918	0.011195	0.00552541	0.00609246	0.00892928	0.00681843	0.00529889	0.00726988	0.00610976	0.00590506	0.012346	0.00531156	0.00675019	0.0079774	0.0047388	0.00401272	0.00736566	0.00616915	0.0056817	0.00678268	0.00758826	0.00630744	0.00486693
Dokdonia	0.0175217	0.0221159	0.0192594	0.0391461	0.019549	0.0134041	0.0318427	0.0225147	0.0211747	0.0184038	0.024407	0.0180012	0.0242245	0.0185388	0.0183603	0.0215363	0.0256789	0.0204768	0.0272453	0.0159855	0.0194323	0.022358	0.0159243	0.023923	0.0150991	0.0244846	0.0426242	0.0229457	0.0203152	0.0531398	0.0240978	0.0231133	0.0235611	0.0227059	0.017852	0.017515	0.016152	0.0546331	0.0221406	0.0280763	0.018309	0.0216424	0.0140617	0.0255974	0.0163398	0.0189997	0.0399134	0.0220394	0.0236208
Euzebyella	0.00764834	0.0150807	0.00655286	0.0110255	0.00741373	0.00501144	0.00918462	0.00701221	0.00771449	0.00699343	0.0103181	0.00631704	0.00777577	0.0068648	0.00925666	0.0122454	0.00948251	0.00724619	0.00928906	0.0102148	0.00862636	0.00890217	0.00897826	0.00866471	0.00949499	0.00730617	0.010718	0.00801909	0.0111339	0.0175158	0.0091908	0.00704956	0.00681286	0.00746906	0.00439139	0.00610523	0.00900426	0.0124252	0.0070202	0.00704497	0.0094776	0.0070387	0.00644495	0.0099443	0.00556415	0.00829449	0.0133759	0.0103046	0.00902004
Flagellimonas	0.00528431	0.00613328	0.00618696	0.00787533	0.0052186	0.00304913	0.00728296	0.00745906	0.00775467	0.00426967	0.00747292	0.00432218	0.00679312	0.00574006	0.00382507	0.00462763	0.00636782	0.00605651	0.00703481	0.00358181	0.00515739	0.00631767	0.00515643	0.00464935	0.00708495	0.00659337	0.00834797	0.00686784	0.00573314	0.0119311	0.0067997	0.00531606	0.00681286	0.00527813	0.00658709	0.00370317	0.00519834	0.0116665	0.00477013	0.00714858	0.0042003	0.00460476	0.00552425	0.00488007	0.00462373	0.00482143	0.00908876	0.00634411	0.00674881
Flavivirga	0.00806553	0.00754033	0.0125402	0.00860523	0.00940177	0.00745677	0.00975107	0.00917774	0.0128575	0.00890742	0.00946113	0.0119216	0.0127745	0.0115189	0.0115517	0.00978921	0.00885957	0.0129782	0.0167514	0.00858971	0.00985431	0.0110764	0.00688535	0.0141171	0.0052266	0.0141847	0.00845409	0.0184201	0.010303	0.00719249	0.0112457	0.00912976	0.0145719	0.0114526	0.0118377	0.00760652	0.00686923	0.00607035	0.00945026	0.0110855	0.0099084	0.00440741	0.00652866	0.0075503	0.00830704	0.00825363	0.00926025	0.0107447	0.00905249
Flavobacterium	0.435446	0.511371	0.474799	0.601521	0.425813	0.315237	0.610959	0.420079	0.569185	0.408196	0.538256	0.565066	0.527001	0.527581	0.43514	0.504091	0.571373	0.523059	0.649263	0.465271	0.394203	0.560139	0.376328	0.58155	0.318358	0.621594	0.694155	0.660543	0.458651	0.972043	0.489279	0.429792	0.550706	0.524726	0.50396	0.413254	0.386255	0.753008	0.456763	0.566084	0.490358	0.337134	0.3456	0.53713	0.413942	0.388697	0.645945	0.497738	0.460995
Formosa	0.0403276	0.0467933	0.0413795	0.0413743	0.0347078	0.0253893	0.047056	0.0379828	0.0551666	0.0333476	0.0382901	0.055096	0.0544304	0.0534834	0.0382507	0.0514378	0.0443671	0.0496418	0.0684825	0.0462651	0.030883	0.05169	0.0306353	0.0532562	0.0232293	0.0534954	0.0553938	0.0658598	0.0399242	0.0684978	0.0499516	0.0388304	0.0524212	0.0561673	0.0626251	0.0368316	0.0261773	0.0491319	0.0432012	0.0481752	0.0478188	0.0167745	0.0319737	0.0413886	0.0389099	0.0332188	0.0523033	0.0482593	0.0345552
Galbibacter	0.00523796	0.00786503	0.00675243	0.0061466	0.00583986	0.00410575	0.00619051	0.00457168	0.00980383	0.00493221	0.00476484	0.00726697	0.00717763	0.00764048	0.00524034	0.00925525	0.00477586	0.00602046	0.00847287	0.00460992	0.00414433	0.00660483	0.00497444	0.00595963	0.00313596	0.00698541	0.00551815	0.00706633	0.00814271	0.00414626	0.00481957	0.00878306	0.00766447	0.00786741	0.00582337	0.00500429	0.00399158	0.00350942	0.00621017	0.00652696	0.0085083	0.00236816	0.00393393	0.00469592	0.00485884	0.00408595	0.00595914	0.00660081	0.0047047
Gillisia	0.00713845	0.00570035	0.00798317	0.00649234	0.00824208	0.00434727	0.00639282	0.0078028	0.00638856	0.00456413	0.00678733	0.00907184	0.00811756	0.00756291	0.00757363	0.00576673	0.00519116	0.00843586	0.0112324	0.00653349	0.00607836	0.00996878	0.00564174	0.0077771	0.00708495	0.00737745	0.0055889	0.00857487	0.00930596	0.00423087	0.0069865	0.00508493	0.00624512	0.00985915	0.00782813	0.00590506	0.00538399	0.0057858	0.00576016	0.00663056	0.0106623	0.00342068	0.00368283	0.00644538	0.0054466	0.00608807	0.00505884	0.00586739	0.00558074
Gilvibacter	0.00621138	0.00530349	0.0070518	0.00918148	0.00596412	0.00519257	0.0116932	0.00642786	0.00445994	0.00511625	0.00545043	0.00389472	0.00632315	0.00531343	0.00707637	0.00598032	0.00879036	0.002848	0.00567449	0.00527322	0.00518809	0.00836886	0.00527776	0.00570603	0.00423936	0.00655773	0.00827723	0.00400955	0.00402981	0.0240314	0.00687442	0.00670286	0.00473115	0.00627401	0.00343674	0.00690592	0.00807598	0.00692399	0.00936026	0.008081	0.0068928	0.00828856	0.00485464	0.0100364	0.00638702	0.00849878	0.0159053	0.00608742	0.00820889
Gramella	0.0574785	0.0489941	0.0671252	0.0448701	0.0535528	0.0381896	0.0702806	0.0587788	0.0588632	0.0624992	0.0674277	0.0580883	0.0680166	0.0768314	0.0612393	0.0632917	0.0708766	0.0671624	0.0841457	0.0610235	0.0502539	0.0752377	0.0476818	0.078236	0.0453553	0.0673949	0.0689062	0.0760226	0.0559188	0.0629977	0.0638873	0.0530451	0.0509072	0.0696116	0.0741763	0.0625536	0.0452069	0.0501752	0.0564316	0.0684813	0.0680664	0.0408508	0.0443614	0.0633489	0.0586587	0.0552421	0.0566333	0.0611675	0.0490262
Kordia	0.017568	0.0183998	0.0232843	0.0290427	0.0152416	0.0144305	0.0192189	0.0180117	0.0188041	0.0138028	0.0184423	0.0223709	0.0304195	0.0223397	0.0181308	0.0238145	0.0196572	0.0217746	0.0306267	0.0167815	0.0148889	0.0231785	0.0139224	0.0187665	0.0120793	0.0245915	0.0170143	0.0290593	0.0203568	0.0137503	0.0224913	0.0149081	0.0193031	0.023403	0.0210023	0.015113	0.01346	0.0143222	0.0214206	0.0202025	0.0206784	0.0059204	0.0146476	0.0159293	0.0170451	0.0147094	0.0164198	0.0228461	0.0147955
Lacinutrix	0.0338381	0.030919	0.0331967	0.0217052	0.0273769	0.0195929	0.0319641	0.0284613	0.0488584	0.0268695	0.0357877	0.0473065	0.0431085	0.0454163	0.0341578	0.0365938	0.0309393	0.0472624	0.0516145	0.0314403	0.0247739	0.0458236	0.0210807	0.0430699	0.019019	0.0478999	0.036151	0.0616914	0.0294966	0.0273314	0.0354929	0.0264647	0.0493932	0.0334614	0.0423865	0.0316271	0.0241351	0.0236175	0.0300608	0.0410266	0.0390951	0.0136827	0.0218459	0.0289121	0.0280167	0.0247609	0.0270519	0.0409617	0.0204411
Leeuwenhoekiella	0.00737022	0.0104266	0.00854865	0.00679967	0.00691672	0.00621901	0.00809218	0.0064966	0.0086788	0.00714066	0.00661593	0.00740946	0.0100829	0.00694237	0.00864465	0.00779577	0.0117666	0.00706593	0.00991092	0.0095515	0.0074291	0.00968162	0.0122238	0.0081575	0.00583637	0.0100504	0.00993975	0.00893216	0.00830889	0.00846175	0.00754692	0.006934	0.00889457	0.0110542	0.00935557	0.00760652	0.00556964	0.0057858	0.00576016	0.00890982	0.0078621	0.00993312	0.00569165	0.0106809	0.00803275	0.010174	0.00690231	0.00887443	0.0072355
Lutibacter	0.0124691	0.00927208	0.0120746	0.00879731	0.0122596	0.00630958	0.0131902	0.010862	0.0123351	0.0101957	0.0137461	0.0155789	0.013928	0.0153973	0.00929491	0.0114623	0.0114205	0.0157541	0.0185004	0.0109113	0.00712212	0.0162044	0.00767398	0.0146666	0.00601059	0.0166794	0.0148212	0.0215563	0.0114247	0.0119734	0.0113204	0.0052005	0.0116386	0.0135439	0.0122195	0.0112096	0.00612661	0.00948492	0.00909025	0.0137791	0.0133548	0.00381537	0.00719826	0.0103126	0.0086597	0.0091934	0.00938886	0.0141551	0.00616478
Maribacter	0.0335136	0.0416342	0.0426102	0.0333069	0.0369444	0.0194118	0.038276	0.0331361	0.0407422	0.0247715	0.0384958	0.0428894	0.0391779	0.0352936	0.0329338	0.0355971	0.0359228	0.0441621	0.0515368	0.0371115	0.0302076	0.0340498	0.0356704	0.0390968	0.024565	0.0401305	0.0407848	0.0475588	0.0368499	0.0571591	0.0385939	0.0347855	0.0420126	0.0433205	0.0318853	0.0284244	0.0257132	0.0462864	0.0319509	0.0411302	0.0400644	0.0245368	0.0243569	0.0327794	0.0318959	0.0292963	0.0440719	0.0334808	0.0297532
Mariniflexile	0.0109858	0.0103905	0.0118084	0.011256	0.00952602	0.00643034	0.0109244	0.0094871	0.0121744	0.0112999	0.012752	0.0151989	0.0174741	0.014195	0.0113987	0.0134557	0.0120435	0.0110315	0.0196275	0.00842389	0.0103148	0.012102	0.007401	0.0139058	0.0066494	0.0155033	0.0169789	0.0162764	0.0106354	0.0140465	0.015729	0.00959203	0.0116386	0.0165315	0.0136515	0.0113097	0.00928274	0.00825188	0.0108903	0.0120179	0.0092622	0.00651244	0.00677976	0.0114175	0.0122646	0.00768159	0.0138904	0.0145585	0.0121349
Marixanthomonas	0.00440359	0.00436545	0.00638654	0.00522461	0.00675105	0.00407557	0.00691881	0.00494979	0.00775467	0.00577878	0.0117236	0.00626954	0.00538323	0.00663209	0.00631136	0.00701263	0.00512194	0.00627282	0.00967772	0.00590336	0.00438992	0.00799964	0.00321519	0.00735443	0.00688169	0.00887432	0.005978	0.00809849	0.0071041	0.0092233	0.00627665	0.00288916	0.00719135	0.00577607	0.00620523	0.00430369	0.00510551	0.00341457	0.00450013	0.00756299	0.0066774	0.00493367	0.00552425	0.00524838	0.00572089	0.0068644	0.00608776	0.00843437	0.00395844
Mesoflavibacter	0.0124691	0.0125552	0.0136047	0.00960406	0.0106443	0.00803037	0.0117337	0.0112745	0.0233845	0.012625	0.0142602	0.0168613	0.0187986	0.0167935	0.0107867	0.0147372	0.0148813	0.022027	0.0217263	0.0146589	0.0100692	0.0196094	0.00970622	0.0149202	0.00836256	0.0183902	0.0136893	0.0270347	0.0140836	0.00998486	0.0135994	0.0115567	0.0224257	0.0187224	0.0155608	0.0138118	0.00993253	0.00815703	0.0109803	0.0180268	0.0166935	0.00624931	0.00837007	0.0127066	0.011912	0.0117675	0.00874579	0.0160986	0.00820889
Muricauda	0.0324012	0.0483086	0.0370885	0.0414895	0.0390153	0.0274119	0.0379928	0.0338923	0.036684	0.0365499	0.0419238	0.0308252	0.044433	0.0316479	0.0394364	0.0330697	0.0354383	0.0320851	0.0359903	0.0324685	0.0361939	0.0409828	0.0377329	0.0390123	0.0310692	0.0298305	0.0463737	0.0328306	0.0356451	0.0354124	0.0363896	0.0419507	0.0362406	0.0412292	0.0364676	0.0289248	0.0389875	0.049037	0.0407711	0.0363645	0.0328485	0.0299967	0.0318063	0.0360021	0.0336984	0.0352618	0.0356691	0.0417685	0.0361451
Muriicola	0.00486713	0.00642191	0.00582106	0.00879731	0.00546711	0.00498125	0.0091037	0.00756218	0.00458048	0.00673578	0.00713012	0.00622205	0.00726308	0.00787319	0.00592885	0.00658547	0.0085135	0.00414583	0.00641295	0.00371447	0.00592486	0.00717917	0.00470145	0.00887604	0.00371669	0.00833972	0.0111071	0.00543869	0.00602395	0.017812	0.00620192	0.00901419	0.00406879	0.00726988	0.00677802	0.00530455	0.00417723	0.0170729	0.00927026	0.0125359	0.0062466	0.00618353	0.00443614	0.00791861	0.00720989	0.00845792	0.0115753	0.00542733	0.0080791
Myroides	0.0466781	0.0432577	0.0466683	0.0472135	0.0349149	0.028861	0.0784132	0.0488792	0.0512692	0.031176	0.0489853	0.0493489	0.0502007	0.0496049	0.060436	0.0443896	0.0573796	0.0509036	0.0519255	0.0364814	0.0500697	0.0503772	0.0317575	0.0449719	0.0305175	0.0510719	0.0528823	0.053196	0.0428323	0.0530975	0.0508857	0.037328	0.0517588	0.0467065	0.0424819	0.0456391	0.0305402	0.0502701	0.0517514	0.0477608	0.0490035	0.0272338	0.0280397	0.0425856	0.0360886	0.0297866	0.0500739	0.0523298	0.0343281
Nonlabens	0.0463072	0.0559933	0.0579445	0.0640398	0.0527659	0.0365291	0.0651825	0.0450981	0.0538005	0.0436537	0.0632113	0.0551435	0.0576774	0.0491395	0.0511411	0.0558519	0.0623631	0.0557704	0.0623805	0.0383055	0.0538457	0.0557103	0.0408875	0.0518614	0.0454424	0.0567743	0.0754501	0.0554985	0.0609873	0.0775519	0.054024	0.0622904	0.0545975	0.0545739	0.0511693	0.0453389	0.0435361	0.0777764	0.0556216	0.0578102	0.0488958	0.0448635	0.0351543	0.0565352	0.0486667	0.0536894	0.0648646	0.0521097	0.0501618
Oceanihabitans	0.00412547	0.00436545	0.00492296	0.0047252	0.00401749	0.00289818	0.00457208	0.00519041	0.00450012	0.00493221	0.0063417	0.00641203	0.00670767	0.00674844	0.0055846	0.00505479	0.00436057	0.00486684	0.00882266	0.00437777	0.0050653	0.00656381	0.00251755	0.0063823	0.00307789	0.0078764	0.00686232	0.00682814	0.00498533	0.00397702	0.00470748	0.00358256	0.00473115	0.00527813	0.00744627	0.00570489	0.00352744	0.00569095	0.00405011	0.00486932	0.0035541	0.00236816	0.00401763	0.00616915	0.00587763	0.00441283	0.00394418	0.00667415	0.00402333
Olleya	0.0143233	0.0197708	0.0178624	0.0156738	0.0157386	0.0101134	0.0132307	0.0131994	0.0231836	0.0128458	0.0176196	0.0246982	0.0184568	0.0200126	0.015874	0.0205039	0.0142584	0.0222072	0.0307433	0.0298153	0.00930173	0.019035	0.0137404	0.0218942	0.0092627	0.0229164	0.0165191	0.0306472	0.0185288	0.0145119	0.0178212	0.0129435	0.0228042	0.0238014	0.0191885	0.0139119	0.0094684	0.0117613	0.0126004	0.0210313	0.0241248	0.00835435	0.0118018	0.0140878	0.012343	0.0118493	0.0133759	0.0184823	0.00953918
Polaribacter	0.188937	0.165274	0.19143	0.146366	0.162274	0.111731	0.179323	0.156262	0.280976	0.155033	0.214144	0.270018	0.241305	0.259001	0.171745	0.229067	0.187781	0.261512	0.330714	0.185292	0.139311	0.260624	0.104645	0.256644	0.109991	0.309817	0.214677	0.376262	0.174736	0.181208	0.198798	0.1418	0.263241	0.223474	0.259856	0.160337	0.122347	0.156406	0.176585	0.247507	0.215077	0.0634799	0.152419	0.196814	0.164142	0.137247	0.162869	0.229818	0.114632
Psychroflexus	0.0138134	0.0153332	0.015667	0.0154049	0.0109756	0.00893605	0.0167103	0.0116183	0.0180005	0.0121465	0.0150487	0.0181437	0.0204221	0.0161342	0.0111692	0.0155203	0.0132894	0.0154297	0.0246024	0.0172458	0.0143056	0.0166557	0.014711	0.0178366	0.00911752	0.0172853	0.0194904	0.0228266	0.0161192	0.0144696	0.0155422	0.0154859	0.0176945	0.0156352	0.0177565	0.01171	0.0094684	0.0211514	0.0135004	0.0184413	0.0174474	0.0103278	0.00987668	0.013121	0.0114026	0.00968371	0.0147907	0.0152185	0.0115184
Psychroserpens	0.0064895	0.00458192	0.00738444	0.00441787	0.00550852	0.00262648	0.00610959	0.00505291	0.00896006	0.00507944	0.00654737	0.00869186	0.00944201	0.00701993	0.00600535	0.00676345	0.00526037	0.00886847	0.0103385	0.00686514	0.00469691	0.00787657	0.00415548	0.00870697	0.00371669	0.00844664	0.00523517	0.0136166	0.00594086	0.00376548	0.0083315	0.00323586	0.00605587	0.00796699	0.00677802	0.00590506	0.00417723	0.00626005	0.00513014	0.00611255	0.0071082	0.00243394	0.00284582	0.00570877	0.00501557	0.00347306	0.00475874	0.00663748	0.00441268
Pukyongia	0.00616503	0.00645799	0.00558822	0.00787533	0.00857342	0.00371329	0.0081731	0.00412483	0.00514299	0.00544752	0.0115179	0.00579458	0.00615226	0.00473167	0.00642611	0.00509039	0.00491429	0.00436213	0.00598542	0.00464309	0.00632395	0.00828681	0.00461046	0.00659363	0.00412321	0.00983659	0.00608412	0.00627236	0.00660557	0.00706556	0.0054547	0.0134057	0.00482578	0.00527813	0.00715988	0.00390335	0.00529116	0.00445791	0.00612017	0.00476572	0.0038772	0.0063151	0.00677976	0.00409742	0.00517231	0.00412681	0.00668796	0.00733424	0.00684615
Robiginitalea	0.019793	0.0239559	0.0191596	0.0243559	0.0299448	0.0181438	0.0256117	0.0203491	0.0186835	0.0336053	0.0238928	0.0124441	0.0208493	0.0160179	0.027464	0.0131353	0.0170962	0.0198279	0.0202105	0.0170799	0.0202305	0.0220708	0.0314239	0.0301363	0.012631	0.0209919	0.0362925	0.013696	0.0221017	0.0271622	0.0229396	0.0257713	0.01883	0.0218096	0.0198567	0.0229196	0.0297048	0.0217205	0.0254707	0.0183377	0.0178782	0.0154588	0.0154009	0.0236638	0.0241374	0.0289286	0.0278665	0.0160986	0.0283255
Salegentibacter	0.0206737	0.02125	0.0224527	0.0226656	0.0213714	0.014189	0.0260163	0.0177024	0.0227015	0.0153119	0.0311943	0.026883	0.0259335	0.0242401	0.0193931	0.0225686	0.0227027	0.0239737	0.0285668	0.0157202	0.0190946	0.0216195	0.0170466	0.023289	0.0190771	0.026516	0.0241242	0.0289005	0.023805	0.0374432	0.0223045	0.0247312	0.0234665	0.023901	0.0233889	0.0164141	0.0173587	0.0328178	0.0193505	0.022171	0.0196014	0.0138801	0.0138106	0.0181391	0.0200623	0.0179782	0.0261088	0.0274667	0.0197273
Sediminicola	0.00584055	0.00490663	0.00824928	0.00391845	0.00463876	0.00428689	0.00659512	0.00422795	0.00707162	0.00371756	0.00490196	0.00859687	0.00546867	0.00566249	0.00745888	0.00537517	0.00602174	0.00468659	0.0085506	0.00530639	0.00420573	0.00623562	0.00400382	0.00490296	0.00386188	0.00502522	0.00756977	0.00551809	0.00668866	0.00490781	0.00665026	0.0038137	0.00908381	0.00687153	0.00849639	0.00710609	0.0047342	0.00512186	0.00603017	0.00518013	0.004308	0.00355224	0.00585905	0.00501819	0.00458455	0.004944	0.00471587	0.00480392	0.00444513
Seonamhaeicola	0.00732387	0.00833405	0.00811623	0.0042642	0.00940177	0.00492087	0.00708065	0.00635911	0.0124557	0.00651493	0.00757576	0.0110667	0.0104247	0.00915306	0.00937141	0.00936204	0.00761369	0.00890452	0.0121652	0.0109444	0.00656954	0.0105431	0.00815929	0.00912964	0.00528468	0.0120463	0.00912618	0.0128623	0.00768572	0.00600784	0.00661289	0.00878306	0.0105978	0.00776782	0.0098329	0.007006	0.00556964	0.00882098	0.00792022	0.0107747	0.0102315	0.00348646	0.00577535	0.00916165	0.00963931	0.00637409	0.00771687	0.00803099	0.00665147
Siansivirga	0.00825094	0.00656622	0.00821602	0.00557035	0.00778648	0.00519257	0.00570498	0.00807779	0.00622784	0.00463775	0.0111408	0.00926182	0.0102538	0.00973482	0.00562285	0.0108927	0.00775213	0.00721014	0.0123206	0.00862288	0.00555648	0.00927138	0.00636971	0.00997498	0.00531371	0.00980096	0.00749903	0.0102819	0.00835044	0.00566937	0.0106852	0.00566276	0.00596125	0.0094608	0.00725534	0.00710609	0.00445572	0.00474246	0.00639018	0.00942783	0.0099084	0.00355224	0.00761676	0.00681369	0.00709233	0.00510744	0.00458725	0.00953451	0.00460736
Sinomicrobium	0.0147868	0.0224767	0.016931	0.0137146	0.0136678	0.00984174	0.0164676	0.0127182	0.0163933	0.0124041	0.0159399	0.0124916	0.0158933	0.0134193	0.015874	0.0165883	0.0151582	0.0146726	0.0160129	0.0103475	0.0167922	0.0159172	0.014984	0.0160614	0.0141699	0.0131155	0.01376	0.0105598	0.0131696	0.0142157	0.0131511	0.0160638	0.0191139	0.0158344	0.0146061	0.0153131	0.0156878	0.0168832	0.0193505	0.0109819	0.0127086	0.0115777	0.0128062	0.0140878	0.0170451	0.0162621	0.0141905	0.0154019	0.0146657
Tamlana	0.0135352	0.0131324	0.0140703	0.0168263	0.0133778	0.00809075	0.0157393	0.0141275	0.0163129	0.012625	0.0138832	0.0123491	0.0152952	0.0153585	0.0120872	0.0175138	0.0134278	0.012798	0.0181506	0.0110108	0.0141828	0.0171069	0.00909958	0.0137367	0.0124858	0.0187822	0.0185	0.0201668	0.0093475	0.0228044	0.0150938	0.00959203	0.0153289	0.0147389	0.0126014	0.00780669	0.00983971	0.020772	0.0145804	0.0158512	0.016155	0.0088806	0.0107137	0.0157451	0.011285	0.0141374	0.0186062	0.0143384	0.0163529
Tenacibaculum	0.0624846	0.0581219	0.067857	0.053629	0.0544226	0.0397292	0.0583041	0.0568882	0.0922926	0.051641	0.0699643	0.0880111	0.0789113	0.0858294	0.0614688	0.0740064	0.0739913	0.0904872	0.108087	0.0649701	0.0525563	0.0911139	0.0395832	0.0798844	0.0377186	0.0999697	0.0720897	0.109687	0.0609042	0.0506859	0.0661289	0.0547786	0.089608	0.0782757	0.0863959	0.0563483	0.046785	0.0540641	0.0584116	0.0781163	0.0666663	0.0228264	0.0533174	0.0692878	0.0566211	0.0534443	0.0545326	0.0763861	0.0438024
Urechidicola	0.011542	0.00865875	0.0104447	0.0102187	0.00803499	0.00821151	0.0120169	0.00783717	0.0167951	0.00839212	0.00997532	0.0166238	0.01145	0.0128376	0.0085299	0.012103	0.0107976	0.0137714	0.0176065	0.0101153	0.00776679	0.0136609	0.00843228	0.0136522	0.00499431	0.016822	0.0134063	0.0206829	0.0107185	0.016035	0.0108347	0.00704956	0.0105978	0.0122493	0.0141288	0.0103088	0.00631226	0.0143222	0.00927026	0.016162	0.0130317	0.00526258	0.00627755	0.0140417	0.0103054	0.00829449	0.0117468	0.011038	0.00707327
Wenyingzhuangia	0.00788011	0.00822581	0.00755075	0.0104108	0.00786932	0.00495106	0.0103984	0.00745906	0.0117325	0.00703024	0.0101124	0.0104492	0.0103819	0.00892036	0.00963917	0.00836532	0.0128741	0.00973368	0.0108826	0.00772743	0.00678443	0.00955855	0.00630904	0.00967911	0.00572023	0.0136144	0.012239	0.011592	0.00847507	0.0221698	0.00892928	0.0121345	0.00936768	0.0105563	0.00754174	0.007006	0.00491985	0.0161244	0.00567016	0.014608	0.0082929	0.00545993	0.00636125	0.0122462	0.00783683	0.00576119	0.0149622	0.008141	0.00820889
Winogradskyella	0.0550217	0.0573282	0.0579778	0.0441787	0.0548781	0.0377669	0.0545817	0.0486042	0.0835736	0.0519722	0.0801796	0.0810291	0.0782704	0.076366	0.056611	0.0691652	0.0546802	0.0854041	0.0924242	0.0615541	0.048105	0.0708891	0.0391585	0.0718114	0.0439325	0.0860346	0.0635649	0.103097	0.057456	0.0443819	0.0710606	0.0436842	0.0791049	0.0694124	0.0719806	0.052545	0.0481774	0.0461916	0.0516614	0.0708642	0.0675279	0.0261156	0.0432733	0.0515631	0.0550146	0.046825	0.0528177	0.0666682	0.0417907
Zobellia	0.00829729	0.00631367	0.0102451	0.00802899	0.0101059	0.00600769	0.0115718	0.00938398	0.00751359	0.0106742	0.00946113	0.00978429	0.00820301	0.00643817	0.00772663	0.0099316	0.00775213	0.00544365	0.00998865	0.00620184	0.00847286	0.0077535	0.00712801	0.0108626	0.00862389	0.00819716	0.0105765	0.00762211	0.00843352	0.0118464	0.00975122	0.00855193	0.00785371	0.00876369	0.00630069	0.00870746	0.00742619	0.00986432	0.00972027	0.00973864	0.0102315	0.00493367	0.00887228	0.00773446	0.00748418	0.00870308	0.0121755	0.00682084	0.00856579
Zunongwangia	0.0145087	0.0220437	0.0171971	0.0425652	0.0140819	0.0108682	0.0303052	0.0121339	0.0178398	0.0158272	0.0178596	0.0183812	0.0183713	0.017259	0.015568	0.0180477	0.0361304	0.0186382	0.0197052	0.0140619	0.0157178	0.0164095	0.0142257	0.0209221	0.011876	0.0239143	0.0532007	0.0184995	0.0154961	0.0616861	0.0182322	0.0203397	0.0178838	0.0212121	0.0201431	0.0124106	0.0142954	0.0692399	0.0187205	0.0256934	0.0156165	0.0269049	0.0138943	0.0327333	0.0152035	0.0133611	0.0369124	0.0216727	0.0226799
Ichthyobacterium	0.00695304	0.0085866	0.00628675	0.00960406	0.00550852	0.00504163	0.0081731	0.00474355	0.0124959	0.00577878	0.00713012	0.0081694	0.00781849	0.00822224	0.00688512	0.00633629	0.00885957	0.00854401	0.0102607	0.00918668	0.00844216	0.00705609	0.00600573	0.00879151	0.00368766	0.00855356	0.00993975	0.0102422	0.00465298	0.0167543	0.00803261	0.00670286	0.0105032	0.00916204	0.00897371	0.0056048	0.00686923	0.0145119	0.00585016	0.00932423	0.0072159	0.0070387	0.00585905	0.00713596	0.0054466	0.00523002	0.00998906	0.00803099	0.00794932
Croceimicrobium	0.00815823	0.0107152	0.0109769	0.0149055	0.012798	0.00751715	0.0128261	0.00862776	0.00912078	0.010711	0.0108323	0.00921433	0.00957018	0.00946334	0.00879765	0.00768898	0.0133586	0.0170159	0.0109214	0.00968416	0.0101306	0.0108713	0.00985788	0.0118347	0.00763665	0.00955148	0.0137246	0.00849548	0.0123387	0.0170504	0.0122544	0.0113255	0.00927306	0.0102575	0.00735081	0.00760652	0.00909709	0.0144171	0.0112503	0.00994585	0.007539	0.0121039	0.00602645	0.0133972	0.0094042	0.00915254	0.0120898	0.008141	0.0145034
Owenweeksia	0.00662856	0.0156579	0.0084156	0.00776008	0.00608837	0.003985	0.00542176	0.00618724	0.00924132	0.00544752	0.00904977	0.00427469	0.00508416	0.00756291	0.00787964	0.00929085	0.00532959	0.00692173	0.00734574	0.00984998	0.00828867	0.00918933	0.00916025	0.0084111	0.00638807	0.00645081	0.00696844	0.00639146	0.0111755	0.00681171	0.0120302	0.0116722	0.00633974	0.00876369	0.0125059	0.0084072	0.0088186	0.00806218	0.00621017	0.00611255	0.0059235	0.00828856	0.00711456	0.00593896	0.00732744	0.00804933	0.00835995	0.00828769	0.00869558
Apibacter	0.0302689	0.0371605	0.031467	0.0258541	0.0340037	0.0222798	0.0275943	0.0274301	0.0531577	0.0256917	0.0363019	0.047544	0.0373835	0.0396762	0.0338136	0.0390144	0.0303163	0.0503267	0.0559287	0.0302796	0.0229013	0.0418853	0.0252058	0.0407452	0.0203257	0.0434806	0.0395468	0.0540296	0.0297874	0.0286007	0.0408356	0.0239223	0.0489201	0.0434201	0.0471597	0.0250214	0.0237638	0.0238072	0.0269108	0.0434095	0.0446955	0.0159193	0.0244406	0.0298789	0.0278991	0.0250878	0.0264089	0.0391282	0.0175534
Bergeyella	0.00737022	0.0072517	0.00884802	0.0151744	0.00675105	0.00323026	0.0091037	0.00862776	0.00823683	0.00714066	0.00946113	0.00664951	0.00833118	0.0105881	0.0108632	0.00783137	0.0080982	0.00753459	0.00804534	0.00533955	0.00678443	0.00890217	0.00461046	0.00781937	0.00702688	0.010692	0.017934	0.00901156	0.00573314	0.0129042	0.00948969	0.00820523	0.00671824	0.00975957	0.00744627	0.00820703	0.00566247	0.0205823	0.00819023	0.00973864	0.0073236	0.0063151	0.00736566	0.0075503	0.00764091	0.0102966	0.0100319	0.00905778	0.0126865
Chryseobacterium	0.390761	0.414033	0.427632	0.412513	0.373379	0.261531	0.437463	0.364257	0.467329	0.353647	0.475764	0.482612	0.46911	0.460368	0.391572	0.437061	0.434673	0.484701	0.55334	0.387234	0.34223	0.489127	0.307354	0.472797	0.305785	0.516706	0.496704	0.574755	0.373443	0.545021	0.419377	0.350976	0.438389	0.458002	0.449354	0.36161	0.313385	0.468271	0.395471	0.452432	0.434785	0.248854	0.313878	0.413149	0.367548	0.338113	0.463184	0.471005	0.364793
Cloacibacterium	0.0134889	0.0176061	0.0161327	0.010795	0.0126323	0.0100229	0.0145659	0.0124089	0.0218175	0.0139501	0.0182024	0.0205185	0.0206357	0.0196636	0.0135025	0.0179409	0.0146737	0.0212338	0.0244858	0.0135645	0.0104069	0.0198555	0.0137404	0.0177521	0.00929174	0.018604	0.0170143	0.0255658	0.0148314	0.013708	0.0190915	0.0114411	0.0210063	0.0212121	0.0147016	0.0129111	0.0116034	0.0117613	0.0156604	0.0196845	0.0189552	0.00657822	0.0130573	0.0126606	0.013401	0.0117675	0.0144477	0.0144118	0.0110966
Cruoricaptor	0.0122837	0.0116532	0.0115756	0.0167111	0.0122182	0.0100229	0.0159416	0.0103808	0.00727251	0.0157536	0.0126491	0.00968929	0.0125181	0.0111311	0.0112457	0.00950443	0.00962094	0.00854401	0.00917246	0.00713046	0.00831937	0.00964059	0.0121631	0.0128914	0.00760761	0.0122957	0.0178986	0.00817789	0.0097214	0.0289392	0.00978858	0.017335	0.00624512	0.00876369	0.0095465	0.00920789	0.0117891	0.0193492	0.0125104	0.00932423	0.0079698	0.010262	0.00987668	0.0104507	0.0100311	0.0111138	0.0201925	0.00931448	0.016872
Elizabethkingia	0.0649877	0.0698833	0.0713829	0.0628105	0.0670549	0.0458878	0.0699569	0.0609443	0.0836138	0.0569413	0.0776087	0.0946606	0.0792958	0.0844719	0.0676654	0.0781713	0.0717764	0.0911361	0.096272	0.0826138	0.0566392	0.0856987	0.0550828	0.0778133	0.0452391	0.0938753	0.076865	0.106987	0.0657649	0.0712902	0.0820074	0.0580144	0.0791995	0.0838526	0.0811453	0.0631541	0.0515192	0.0642129	0.0636318	0.0839181	0.0792672	0.0426269	0.0487138	0.0770683	0.0625379	0.0576937	0.0642644	0.0735257	0.0524979
Empedobacter	0.0274413	0.0215747	0.0317996	0.0174025	0.0270456	0.0187174	0.0252476	0.0247833	0.0407422	0.0247715	0.0347594	0.0378072	0.0370417	0.0350997	0.0295295	0.0327138	0.0272017	0.0410257	0.0487773	0.0291188	0.0222873	0.0367163	0.0187755	0.0363495	0.0232874	0.0430886	0.0266003	0.0519653	0.0323216	0.0206044	0.0346336	0.0248468	0.0360514	0.0325651	0.0316944	0.0242208	0.0207933	0.0173574	0.0240307	0.0324276	0.0299406	0.008157	0.0236873	0.0286819	0.0242158	0.0278662	0.0228505	0.037588	0.0180401
Epilithonimonas	0.00945613	0.0121223	0.0117752	0.00841315	0.00886334	0.00772848	0.0109649	0.0064966	0.012295	0.0101221	0.00911833	0.0119216	0.0152097	0.011674	0.0086064	0.0123878	0.0104515	0.0171601	0.0162073	0.0162508	0.00798168	0.0121841	0.0120418	0.0121729	0.00624289	0.0118681	0.0101874	0.0159588	0.01076	0.0111272	0.0100875	0.00739626	0.0132472	0.0162327	0.010883	0.00710609	0.00798316	0.00863128	0.00981027	0.00922063	0.0108777	0.0088806	0.00694716	0.008379	0.0079152	0.00923426	0.0101605	0.0108913	0.0076573
Faecalibacter	0.00862177	0.00952463	0.00828254	0.00622343	0.00641971	0.00606806	0.00849679	0.00787154	0.010728	0.0100116	0.00795283	0.0130615	0.0125181	0.0112086	0.0101747	0.0111419	0.00962094	0.0114281	0.0142251	0.00951833	0.00699932	0.0142763	0.00609672	0.00959458	0.00583637	0.0129016	0.00940916	0.0161176	0.00714565	0.00778481	0.0101248	0.00843636	0.0119225	0.010855	0.0119331	0.00730626	0.00436289	0.00521671	0.00918026	0.0081846	0.0090468	0.00361802	0.00945818	0.00722803	0.00822868	0.00731386	0.00694519	0.0100846	0.00574298
Kaistella	0.0472807	0.0584827	0.0514915	0.0518619	0.0400921	0.0321215	0.0545817	0.041592	0.0609525	0.0472977	0.0540587	0.054146	0.0592582	0.0616668	0.0430702	0.0503699	0.0466512	0.0523095	0.0676663	0.0559492	0.0422108	0.0659663	0.03746	0.0586241	0.032434	0.0646507	0.0764052	0.0684005	0.0437879	0.082629	0.0502879	0.0448398	0.058477	0.0536776	0.059952	0.0423363	0.0407512	0.0688605	0.0499514	0.0539769	0.0474957	0.0284179	0.0336477	0.047926	0.0438863	0.0461713	0.0579623	0.0575738	0.0477932
Ornithobacterium	0.0134425	0.02125	0.0147356	0.0173641	0.019052	0.0130418	0.0156584	0.0155712	0.0269204	0.0121465	0.0157343	0.0172887	0.016406	0.0190042	0.0114752	0.0173002	0.0166117	0.0244424	0.0258461	0.01509	0.0125865	0.0163685	0.0156513	0.0130605	0.0114114	0.0146123	0.0158116	0.0220327	0.0172825	0.0156119	0.0190915	0.0164105	0.0233719	0.0208138	0.0161336	0.0131112	0.0176372	0.0165986	0.0141304	0.0135719	0.0170166	0.0112488	0.00878857	0.01441	0.0146549	0.0110321	0.0144906	0.0192524	0.0139843
Riemerella	0.0141378	0.013385	0.0164653	0.0118706	0.0140819	0.0111399	0.0136758	0.0158118	0.0168754	0.0128458	0.0142945	0.0170988	0.0158933	0.019043	0.0156828	0.0157339	0.0155043	0.0165833	0.0235141	0.016284	0.0127707	0.018871	0.0128607	0.0166954	0.0109468	0.0194237	0.0153164	0.0213181	0.012588	0.010281	0.0150191	0.0169883	0.0183569	0.0161332	0.0147016	0.0147126	0.0133671	0.0118562	0.0138604	0.0184413	0.0162627	0.00828856	0.00962558	0.015561	0.0136753	0.0124622	0.0127757	0.0154752	0.0100259
Weeksella	0.00472807	0.00699916	0.00671917	0.0061466	0.00472159	0.00232458	0.00453162	0.00391859	0.0106074	0.00474817	0.00702729	0.0055096	0.00619498	0.00523586	0.00497259	0.00477001	0.00519116	0.00490289	0.0079676	0.00318383	0.00515739	0.008615	0.00391282	0.00625549	0.0029327	0.00620133	0.00725142	0.00639146	0.00506842	0.0033847	0.00422179	0.00670286	0.0101247	0.00537772	0.00544151	0.00670575	0.00417723	0.00493216	0.00612017	0.00507653	0.0047388	0.00302598	0.00451984	0.00593896	0.00485884	0.00502572	0.00381557	0.00440054	0.00467225
Candidatus Sulcia	0.0133035	0.014323	0.0138375	0.0170568	0.0168155	0.00860397	0.0135949	0.0112402	0.023706	0.0140973	0.027115	0.0203285	0.0198667	0.0184225	0.0157593	0.0169442	0.014466	0.022748	0.0262348	0.0149242	0.0105911	0.0231785	0.00794697	0.0228664	0.00531371	0.0192455	0.0178279	0.0260422	0.0151637	0.0117195	0.0174102	0.00855193	0.0239396	0.0165315	0.0230071	0.0127109	0.0124389	0.0125201	0.0134104	0.0198917	0.0156165	0.00394693	0.0123877	0.0109111	0.0131659	0.0154858	0.0155195	0.0158053	0.0128162
Candidatus Walczuchella	0.00166873	0.00339134	0.00103116	0.00714542	0.00157386	0.000573598	0.00801125	0.000859339	0.00225006	0.00172995	0.0013369	0.00227983	0.0021362	0.00186164	0.00107102	0.00188665	0.00581409	0.00133388	0.00163239	0.00139293	0.00150424	0.000902524	0.00185025	0.00418442	0.000638807	0.0038491	0.00997512	0.00138945	0.00178641	0.0277122	0.00145708	0.00404483	0.00198708	0.00139422	0.00162291	0.00170146	0.00111393	0.0196338	0.00450013	0.00528373	0.0017232	0.00532836	0.00167401	0.00607707	0.000862052	0.0015118	0.0146192	0.00135683	0.00577542
Haliscomenobacter	0.0190513	0.0198791	0.0193925	0.0182477	0.0209987	0.0163928	0.0250857	0.0167399	0.017679	0.0234464	0.0225559	0.0189511	0.0229001	0.0174529	0.0179778	0.0141321	0.0184113	0.016331	0.0200162	0.0176769	0.0182044	0.0199376	0.0209594	0.0230354	0.0139957	0.0178199	0.0240181	0.0157603	0.0174071	0.0163312	0.0168872	0.0279671	0.0151397	0.0180253	0.0151789	0.0203174	0.0294263	0.0183059	0.0177305	0.0157476	0.0187398	0.0142747	0.0152335	0.0196584	0.0188084	0.0227588	0.0174058	0.0178589	0.0216092
Saprospira	0.00699939	0.0122305	0.0086817	0.0112175	0.00927751	0.00437746	0.0117741	0.0058435	0.0126566	0.00938592	0.00942685	0.00517712	0.00649405	0.00876522	0.0119725	0.0098604	0.0105207	0.00612862	0.00936679	0.0050079	0.00911754	0.0118149	0.00755265	0.0114966	0.00484913	0.00873176	0.0134417	0.00551809	0.00602395	0.0175158	0.00855567	0.00427596	0.00955693	0.00995874	0.00964197	0.00910781	0.0138313	0.0153656	0.0128704	0.0113963	0.0071082	0.00868326	0.011467	0.0137655	0.00881644	0.00833535	0.0135474	0.00715088	0.0113886
Anseongella	0.0194222	0.0123026	0.0139373	0.0266224	0.0161942	0.00787943	0.0177623	0.0138869	0.0100047	0.0197656	0.0172426	0.0122066	0.0125609	0.0152034	0.0188576	0.0153424	0.0112821	0.00894057	0.0129425	0.0120057	0.0195858	0.018994	0.0152873	0.0201613	0.0131827	0.0155746	0.0195965	0.0107186	0.0150806	0.0218313	0.0159905	0.013059	0.0118279	0.0192204	0.0165155	0.0202173	0.0273841	0.0162192	0.0189905	0.0148152	0.01077	0.00993312	0.0136432	0.0170803	0.0242942	0.0163847	0.020364	0.0149618	0.0219661
Mucilaginibacter	0.178925	0.234724	0.204469	0.24863	0.212472	0.149558	0.228199	0.18517	0.186514	0.210245	0.251131	0.175785	0.231009	0.190973	0.213362	0.187348	0.207646	0.214718	0.217496	0.191726	0.20912	0.221857	0.194215	0.226846	0.169777	0.210703	0.273078	0.183367	0.204233	0.323408	0.196369	0.224084	0.18953	0.22696	0.178997	0.19857	0.202549	0.299913	0.225096	0.207516	0.168874	0.17452	0.152168	0.208692	0.194902	0.213164	0.265761	0.211923	0.248148
Olivibacter	0.0180779	0.0277441	0.018827	0.0363033	0.0229453	0.0171476	0.0311953	0.0165681	0.0231435	0.023336	0.0208076	0.0164338	0.0276424	0.017259	0.0183221	0.0238145	0.0238793	0.0210536	0.0256518	0.0139624	0.0190639	0.024122	0.0199584	0.0240921	0.0155927	0.0250548	0.0423766	0.0211196	0.0204399	0.0575399	0.0206606	0.0264647	0.0211956	0.0204154	0.0294032	0.0181155	0.0203292	0.0482782	0.0206106	0.0198917	0.0177705	0.0186164	0.0197534	0.0248147	0.0209635	0.0233308	0.0389702	0.0185923	0.036502
Pedobacter	0.13322	0.157589	0.142566	0.233071	0.131418	0.104485	0.208252	0.119998	0.148584	0.121354	0.156074	0.140067	0.148637	0.129772	0.139615	0.136052	0.184321	0.132703	0.161257	0.126988	0.122949	0.167869	0.131155	0.151823	0.108829	0.163444	0.248741	0.149187	0.140254	0.40591	0.137077	0.152317	0.136825	0.144601	0.121813	0.115599	0.11919	0.321823	0.164345	0.160273	0.129886	0.143537	0.0993527	0.173795	0.128171	0.127809	0.261002	0.135647	0.189421
Pseudopedobacter	0.0105223	0.012483	0.0108771	0.020399	0.00840775	0.00461897	0.0142827	0.00804341	0.00891988	0.00651493	0.010181	0.00764694	0.0076476	0.010239	0.00818564	0.00672786	0.015089	0.00742644	0.00897813	0.00616868	0.00973151	0.0159583	0.0057934	0.0105667	0.00525564	0.0124383	0.025433	0.0108377	0.00718719	0.0321546	0.00907872	0.00762739	0.0103139	0.00597524	0.00782813	0.00710609	0.00751902	0.0300672	0.0127804	0.0141936	0.0067851	0.0101305	0.00753306	0.0163436	0.00720989	0.00833535	0.0228076	0.0102679	0.0117131
Solitalea	0.00931707	0.0145034	0.00894781	0.0149439	0.0141234	0.00875492	0.0112481	0.00904025	0.0139825	0.0119624	0.0137118	0.00840689	0.00952746	0.0112862	0.00990692	0.0136337	0.0133586	0.0158623	0.0120486	0.00819174	0.0112971	0.0117738	0.0110408	0.0133141	0.00946596	0.0109058	0.016413	0.0112347	0.011217	0.00994255	0.0133752	0.0116722	0.0113548	0.011353	0.00964197	0.0116099	0.0173587	0.0139428	0.0120603	0.0104639	0.0100161	0.00848591	0.00611015	0.0130749	0.0110891	0.00894824	0.0117039	0.0124315	0.0125891
Sphingobacterium	0.142166	0.183493	0.175696	0.204336	0.170474	0.113512	0.200484	0.135604	0.155535	0.140789	0.178836	0.161488	0.190207	0.163786	0.15174	0.161682	0.185082	0.164103	0.192155	0.165891	0.146894	0.179192	0.152175	0.177479	0.131304	0.187145	0.229392	0.168163	0.169252	0.333012	0.172421	0.154975	0.147612	0.17866	0.146921	0.134315	0.13033	0.245754	0.174515	0.159652	0.158427	0.141366	0.119106	0.176097	0.152818	0.148034	0.24351	0.171254	0.168558
Rhodocaloribacter	0.0241502	0.0203481	0.0222864	0.0278133	0.0237322	0.0183249	0.0219703	0.0186648	0.0226613	0.0282314	0.0182367	0.0144864	0.0222592	0.0154749	0.0275405	0.0152356	0.0175807	0.023505	0.0165959	0.0122047	0.0171913	0.0236297	0.0218693	0.0320805	0.0190771	0.0195663	0.0306328	0.0127035	0.0223925	0.0325354	0.0237616	0.0213798	0.023845	0.0199175	0.0195703	0.0247212	0.0327681	0.0269372	0.0213306	0.0208241	0.0165858	0.0145379	0.0210926	0.0241702	0.0264101	0.0286834	0.0276521	0.0174188	0.0269303
Rhodothermus	0.032772	0.0279245	0.0295045	0.0332684	0.0314359	0.0205892	0.0334207	0.0284613	0.027965	0.0446475	0.0296517	0.0246507	0.0338801	0.024977	0.0390539	0.0248112	0.0303856	0.0269659	0.0265457	0.0193351	0.029348	0.03446	0.0315149	0.0394772	0.0242747	0.0332163	0.0448173	0.0240573	0.0343573	0.038501	0.0285064	0.0284294	0.0270622	0.0333618	0.0233889	0.0367315	0.039266	0.0261784	0.0325809	0.025279	0.0218631	0.0269049	0.0270353	0.0314903	0.0333457	0.0376725	0.038027	0.0261099	0.043997
Salinibacter	0.0221107	0.022621	0.0172969	0.0219357	0.0251818	0.0150041	0.0217275	0.0146775	0.0194068	0.0260229	0.0166941	0.0120641	0.0219601	0.0148931	0.0226444	0.0151644	0.0177884	0.0211978	0.0152745	0.0145926	0.0160555	0.0222349	0.020929	0.024557	0.019774	0.0196019	0.0256806	0.0102819	0.0201906	0.0253006	0.018942	0.0166416	0.0169375	0.0178261	0.0159427	0.0205176	0.0232069	0.0232381	0.0186305	0.017716	0.0137856	0.0134854	0.0165727	0.0240781	0.0233929	0.0237394	0.024694	0.0142284	0.0250485
Candidatus Cyclonatronum	0.00843635	0.0132768	0.0119082	0.00749116	0.0146618	0.00784924	0.0101152	0.00859339	0.0124959	0.0111159	0.0130947	0.00740946	0.0129027	0.00814467	0.0112457	0.0115335	0.00802899	0.0109234	0.0113101	0.00653349	0.0075826	0.0147275	0.0144077	0.0112007	0.0107436	0.0101217	0.0141491	0.00698693	0.0112585	0.00896945	0.0100501	0.013868	0.0120171	0.0111538	0.0119331	0.00870746	0.00649792	0.00929522	0.00999028	0.0100494	0.0130317	0.00677557	0.00937448	0.00948392	0.0100703	0.0105009	0.0117468	0.0105613	0.0138545
Caldisericum	0.00282757	0.00252547	0.00362569	0.00211289	0.00294064	0.00156985	0.0016589	0.00250927	0.00377689	0.0029078	0.00260524	0.00341975	0.00418695	0.00255975	0.00225679	0.00259859	0.00297626	0.00356902	0.00505263	0.00281902	0.00227171	0.00319986	0.00163793	0.00338135	0.00200353	0.00313631	0.00247609	0.00313618	0.00228495	0.00228467	0.00250319	0.00323586	0.00302794	0.00308721	0.00276849	0.00260223	0.00176372	0.00284548	0.00216006	0.00300447	0.004308	0.000855169	0.00251102	0.00234796	0.0022335	0.00298275	0.00244368	0.00348376	0.00279037
Caldithrix	0.00973425	0.012483	0.00871497	0.00910464	0.00931893	0.00609825	0.00942739	0.0071497	0.0112905	0.00931231	0.0135061	0.0110667	0.00756215	0.00845495	0.0104424	0.00843652	0.0114205	0.0081835	0.0106494	0.0164498	0.00666163	0.0100919	0.0101005	0.0105667	0.00932077	0.0116186	0.0107887	0.00837638	0.00751955	0.0155273	0.00814469	0.00820523	0.0114494	0.00796699	0.0110739	0.0101087	0.00956122	0.0123304	0.00819023	0.0104639	0.0084006	0.00874904	0.0108811	0.0124304	0.00893399	0.0107052	0.0110609	0.00883775	0.00830622
Candidatus Absconditicoccus	0.00421818	0.00285017	0.00502275	0.00326538	0.00376899	0.00229439	0.00376286	0.00316237	0.00478138	0.00485859	0.00497052	0.00560459	0.00589591	0.00585641	0.00390157	0.0049124	0.00491429	0.00760669	0.00788987	0.00407929	0.00383735	0.00549719	0.00181992	0.00587509	0.00194546	0.00531034	0.00491682	0.00730452	0.00407136	0.00456934	0.00396026	0.00392926	0.0049204	0.00487978	0.00420046	0.00470403	0.0047342	0.00294033	0.00441012	0.00497292	0.0049542	0.000986734	0.00401763	0.00432761	0.00384005	0.00616979	0.00257229	0.00513397	0.00178454
Candidatus Bipolaricaulis	0.00570149	0.00353566	0.00598738	0.00376479	0.00766223	0.00187174	0.00797079	0.00879963	0.00293311	0.00482179	0.00418209	0.00479715	0.00504143	0.00461532	0.00837689	0.00487681	0.00512194	0.0029201	0.00384777	0.00484208	0.00475831	0.00627664	0.00509577	0.00735443	0.00255523	0.00623697	0.0055889	0.00242161	0.00423753	0.013708	0.00631401	0.00716513	0.00302794	0.00497937	0.00515511	0.0063054	0.00343461	0.00493216	0.00531015	0.00538733	0.0025848	0.00322333	0.00451984	0.00699784	0.00615191	0.00731386	0.00926025	0.00436387	0.00804666
Candidatus Cloacimonas	0.00315204	0.00443761	0.00548843	0.00468678	0.00463876	0.00274723	0.00521945	0.0036436	0.00514299	0.00305503	0.00325655	0.00451217	0.00474237	0.00414991	0.0027158	0.00427165	0.00394528	0.00349692	0.00520809	0.00457676	0.00353036	0.00459467	0.00269954	0.00481842	0.00313596	0.00381346	0.00587188	0.00488291	0.00274193	0.00406164	0.00328777	0.00404483	0.00529889	0.00338597	0.00391407	0.00460395	0.0047342	0.00673429	0.00387011	0.00445491	0.0038772	0.00269707	0.00510574	0.003591	0.00403597	0.00429025	0.00441577	0.00341042	0.00412067
Candidatus Vampirococcus	0.00866812	0.00573642	0.00888128	0.00776008	0.0101473	0.00558503	0.00865863	0.00828403	0.00723233	0.0122201	0.00658165	0.00522462	0.00841663	0.00787319	0.00822389	0.00665666	0.008998	0.00821955	0.00656842	0.00504107	0.00650814	0.00951752	0.00870527	0.0115389	0.00937885	0.00705669	0.0101166	0.0052005	0.00847507	0.00757326	0.00855567	0.00866749	0.00586663	0.00916204	0.00706441	0.0084072	0.00733337	0.0063549	0.00576016	0.00611255	0.0049542	0.00552571	0.00870487	0.0093458	0.0105797	0.0102966	0.00968896	0.00605074	0.0106424
Candidatus Nanosynbacter	0.0050989	0.00389644	0.00622022	0.0040337	0.00310631	0.00501144	0.00331779	0.00357485	0.00441976	0.00334949	0.0025024	0.0040372	0.00307613	0.00267611	0.00386332	0.00352411	0.00339156	0.00410978	0.00431417	0.00527322	0.00273219	0.0032819	0.00257822	0.00388855	0.00232293	0.00406294	0.00219311	0.00297739	0.00390518	0.00296161	0.00489429	0.00254246	0.00387954	0.0047802	0.00400953	0.00370317	0.00334179	0.00379397	0.00540015	0.00352249	0.0033387	0.00164456	0.00527314	0.00244004	0.0037225	0.00371822	0.00381557	0.0043272	0.00392599
Candidatus Minimicrobia	0.000741658	0.000288625	0.00232843	0.00107565	0.000621262	0.000935871	0.00137567	0.00103121	0.00132593	0.000993803	0.000479912	0.000569958	0.000897204	0.000659331	0.000918016	0.00074754	0.000761369	0.00144203	0.00190445	0.000497474	0.000767469	0.000820476	0.000879626	0.000887604	0.00052266	0.000962276	0.000990438	0.000357286	0.000415445	0.000465396	0.000523054	0.000577833	0.000851607	0.00179257	0.000477325	0.00100086	0.000464137	0.000948492	0.000990028	0.000725218	0.0008616	0.000394693	0.000837007	0.000736615	0.00094042	0.00089891	0.000643073	0.000990122	0.000584031
Candidatus Saccharimonas	0.00245674	0.00245331	0.00279411	0.00422578	0.00173953	0.00332083	0.00194212	0.00250927	0.00269204	0.00327587	0.00291375	0.00166238	0.0019653	0.00143501	0.00225679	0.00142388	0.00159195	0.00252355	0.00132146	0.00195673	0.00156564	0.00246143	0.00236589	0.00291641	0.00177124	0.00210275	0.00141491	0.000674874	0.0018695	0.00148081	0.00168124	0.00150237	0.00312256	0.00179257	0.00267302	0.00250214	0.00129958	0.00142274	0.00306009	0.00321168	0.0016155	0.000986734	0.00393393	0.000966807	0.00325229	0.00216556	0.00218645	0.00341042	0.00311483
Chlamydia	0.022806	0.0213583	0.0233175	0.0206679	0.0260516	0.010687	0.0188548	0.0203148	0.0209738	0.0199129	0.025024	0.0247932	0.0245236	0.0222621	0.0194696	0.0196852	0.0193803	0.0232887	0.0268955	0.0178096	0.0171606	0.0266245	0.0212627	0.0240076	0.01266	0.0238431	0.0186415	0.0260422	0.0217693	0.0209428	0.0220056	0.0217265	0.0240343	0.0219092	0.0294987	0.017515	0.0181942	0.0136583	0.0183605	0.0208241	0.0179859	0.00907795	0.0193349	0.0182312	0.017241	0.01949	0.0195923	0.0223694	0.013595
Chlamydiifrater	0.00162238	0.00140705	0.00232843	0.00122932	0.00120111	0.00138871	0.0016589	0.0024749	0.00249114	0.00206122	0.00181681	0.00180487	0.0019653	0.0017065	0.00160653	0.00238501	0.00166117	0.00230724	0.00244858	0.00252053	0.000798168	0.00262552	0.00157726	0.00202881	0.00139376	0.00285119	0.00396175	0.00452563	0.00199413	0.00173466	0.00186805	0.00127123	0.00208171	0.0023901	0.00257756	0.00150129	0.000649792	0.00132789	0.00171005	0.00207205	0.0016155	0.000657822	0.000753306	0.00294646	0.00180247	0.00187954	0.00128615	0.00176022	0.00133029
Candidatus Protochlamydia	0.00551608	0.00562819	0.00638654	0.00564718	0.00658538	0.00461897	0.00554314	0.00673722	0.00759395	0.00655174	0.00575895	0.00930932	0.0074767	0.00903671	0.00765013	0.00818734	0.00726762	0.00749854	0.00959999	0.00636766	0.00555648	0.00849193	0.00479245	0.00722763	0.00397803	0.00773384	0.00703918	0.010798	0.00693792	0.00473858	0.00665026	0.00473823	0.00728597	0.0101579	0.00668255	0.00450386	0.00612661	0.00692399	0.0071102	0.00621615	0.0085083	0.00282864	0.00443614	0.00649142	0.0064262	0.00437197	0.00535894	0.00817767	0.0051265
Neochlamydia	0.00315204	0.00216469	0.00322653	0.00291963	0.00405891	0.0025661	0.00295364	0.00271551	0.00514299	0.00265014	0.00270808	0.00503463	0.00281978	0.00364571	0.00344256	0.00423606	0.00214568	0.00594836	0.00571336	0.00384713	0.00174983	0.00504593	0.00136494	0.00333908	0.0017422	0.00356398	0.00219311	0.00694723	0.00365591	0.00258083	0.00463276	0.00150237	0.00359568	0.00438185	0.0038186	0.00200172	0.00213503	0.00246608	0.00306009	0.0041441	0.0037695	0.00164456	0.00225992	0.00267023	0.00199839	0.00220642	0.00145763	0.00289702	0.00230368
Parachlamydia	0.00241039	0.002309	0.00279411	0.00172873	0.00240221	0.00190193	0.00275134	0.00189055	0.00345545	0.00209803	0.00215961	0.0027548	0.00311885	0.00310273	0.00260104	0.0025274	0.00256097	0.00320851	0.00365344	0.00182407	0.00205682	0.00332293	0.00169859	0.00253601	0.0017422	0.00381346	0.00201625	0.00301708	0.00286657	0.00228467	0.00254055	0.00219577	0.00236558	0.00308721	0.00295942	0.00160137	0.00176372	0.00104334	0.00180005	0.00227926	0.0033387	0.000920951	0.00410133	0.00165738	0.00231187	0.00241071	0.00188635	0.00256698	0.00201166
Candidatus Rhabdochlamydia	0.00463536	0.00292233	0.00502275	0.00353429	0.0033134	0.0019925	0.00408655	0.00336861	0.00450012	0.00349672	0.00490196	0.00455967	0.00589591	0.00570127	0.00348081	0.00487681	0.00456822	0.00454239	0.00590769	0.00401296	0.00472761	0.00545617	0.00197158	0.00490296	0.00249715	0.00552417	0.00428011	0.00603417	0.00348973	0.00308854	0.00317568	0.003467	0.00359568	0.00338597	0.00878278	0.00550472	0.00222786	0.00294033	0.00432012	0.0039369	0.0040926	0.00151299	0.00636125	0.00349892	0.00415352	0.00445369	0.00291526	0.00451056	0.00292016
Simkania	0.00468171	0.00295841	0.00266106	0.00257389	0.00488726	0.0028378	0.0037224	0.00254364	0.00249114	0.0043801	0.0061703	0.00398971	0.00260616	0.00321909	0.00363381	0.0024918	0.00456822	0.00313641	0.00361457	0.00232154	0.00328477	0.00422545	0.00194124	0.00422669	0.00563312	0.00552417	0.00251147	0.00369196	0.00282502	0.00177697	0.00250319	0.00196463	0.00293331	0.00288803	0.00324581	0.00460395	0.00194938	0.00303517	0.00180005	0.00227926	0.0034464	0.00243394	0.00184142	0.00395931	0.00434944	0.00604721	0.00338685	0.00396049	0.00285526
Waddlia	0.00282757	0.00256155	0.00266106	0.00326538	0.00277497	0.0016906	0.00400563	0.00223428	0.00212952	0.00334949	0.00305087	0.00318227	0.00307613	0.00395598	0.00371031	0.0037021	0.00339156	0.00324456	0.00303158	0.0019899	0.00264009	0.00578436	0.00181992	0.00405762	0.00200353	0.00520342	0.00435085	0.0026598	0.00162023	0.00406164	0.00317568	0.00219577	0.00236558	0.00209134	0.00353221	0.00300257	0.00445572	0.00331972	0.00306009	0.0040405	0.0017232	0.00243394	0.00326433	0.00377515	0.0032131	0.00437197	0.00445864	0.00311705	0.00382865
Chlorobaculum	0.037361	0.0454584	0.0354586	0.0381473	0.0417488	0.0255704	0.036698	0.0347517	0.0343938	0.0464143	0.0378102	0.0252207	0.0390925	0.0276143	0.0393982	0.0350276	0.0296242	0.0327701	0.0323368	0.0307107	0.0314048	0.0415161	0.0411301	0.0473389	0.0315629	0.0367803	0.0454894	0.024097	0.0388441	0.0438742	0.0397147	0.0413728	0.0364299	0.0401337	0.032649	0.0401344	0.0450213	0.0441049	0.0382511	0.0337744	0.0309099	0.0318386	0.0389208	0.0370149	0.0392234	0.0455992	0.0437718	0.0330041	0.0483124
Chlorobium	0.01678	0.0195904	0.019459	0.0210521	0.0164427	0.0137965	0.0244384	0.0161556	0.0208131	0.0219741	0.0175511	0.0121591	0.016107	0.016173	0.0192018	0.0185105	0.020557	0.0136632	0.0148081	0.0151564	0.0173448	0.0234246	0.0191091	0.0221478	0.0141409	0.0198514	0.0233814	0.0146487	0.018238	0.0298277	0.0255176	0.0213798	0.0211009	0.0220088	0.0168973	0.0216185	0.0214431	0.0302569	0.0214206	0.0195809	0.015078	0.0146037	0.0171586	0.0194282	0.0206892	0.0208792	0.0265375	0.0154752	0.0251458
Chloroherpeton	0.00611867	0.00566427	0.00808296	0.00526302	0.0075794	0.00310951	0.0053813	0.00519041	0.00602695	0.00541071	0.00538187	0.00536711	0.00670767	0.0046541	0.00428407	0.00501919	0.0053988	0.00529945	0.00575222	0.00653349	0.00380665	0.00607152	0.00491378	0.00536789	0.00444261	0.00498958	0.00491682	0.00428744	0.00506842	0.00566937	0.00665026	0.00462266	0.0061505	0.00547731	0.00744627	0.00650558	0.00705488	0.00464761	0.00567016	0.00600895	0.0056004	0.00315755	0.00468724	0.00566273	0.00650457	0.00563862	0.00428715	0.00535399	0.00515894
Pelodictyon	0.0146941	0.0228375	0.0228851	0.02474	0.0276669	0.0146418	0.0225367	0.0161899	0.0189246	0.0211275	0.026498	0.0128716	0.0209348	0.013652	0.0197373	0.0182257	0.0194495	0.0176648	0.018617	0.0112761	0.0160555	0.0177633	0.021293	0.0235849	0.0133859	0.0160736	0.0261405	0.0119095	0.0216031	0.028093	0.020287	0.0192996	0.0179784	0.0220088	0.0160381	0.0157135	0.0157807	0.0336715	0.0170105	0.0159548	0.015078	0.0155904	0.0105463	0.0185995	0.0162614	0.0208792	0.025037	0.0169421	0.0222905
Prosthecochloris	0.0329111	0.0257598	0.0353921	0.0359192	0.0333411	0.0203476	0.0376286	0.0271551	0.0259159	0.0331268	0.0292404	0.0214209	0.0309749	0.0240074	0.0284585	0.0278369	0.0322544	0.0240819	0.0237862	0.0230828	0.0261247	0.029373	0.0271471	0.0329681	0.0287753	0.0296167	0.0388747	0.0202859	0.0288734	0.0458204	0.0278339	0.0278515	0.0281977	0.0289799	0.0226252	0.0364312	0.0351816	0.0343354	0.0306909	0.031288	0.0277866	0.0272996	0.0285419	0.034713	0.0347172	0.0324016	0.0424428	0.024753	0.0419205
Anaerolinea	0.0338845	0.021683	0.060406	0.021321	0.0349563	0.0115927	0.0318023	0.0300081	0.0278847	0.0422182	0.0189223	0.0261231	0.0337947	0.0145053	0.0397807	0.0198276	0.0357152	0.0140958	0.0180729	0.0236134	0.0311593	0.0314653	0.0242656	0.045775	0.0238101	0.0289039	0.0511844	0.0145693	0.0310337	0.0315623	0.0317568	0.0369813	0.0286708	0.0407313	0.0288304	0.0368316	0.0416795	0.0384139	0.0270008	0.0303556	0.0244479	0.0230238	0.0247754	0.0298329	0.0366372	0.0341177	0.035369	0.0242397	0.0527251
Brevefilum	0.00681398	0.00671053	0.0116421	0.00537827	0.00936035	0.00428689	0.00659512	0.0053279	0.00763413	0.00842893	0.00373646	0.00598456	0.0144834	0.00414991	0.00818564	0.00473442	0.00705997	0.00656122	0.00559676	0.00474258	0.00543368	0.00697405	0.00724934	0.00896057	0.0083916	0.00719925	0.00976289	0.0051211	0.00772727	0.00634631	0.00780845	0.00751183	0.00681286	0.00876369	0.00448686	0.00760652	0.00798316	0.00749309	0.00477013	0.00642336	0.0059235	0.00499945	0.00728196	0.00501819	0.00713152	0.00739558	0.0101177	0.00641746	0.00911738
Pelolinea	0.0216471	0.0119779	0.037022	0.0109102	0.0234009	0.0101436	0.0234269	0.0223772	0.0203309	0.0286731	0.0124092	0.0155789	0.0223874	0.0122558	0.027158	0.0133845	0.0200033	0.0106349	0.0125927	0.0101485	0.0202612	0.01723	0.0165309	0.0316156	0.0144022	0.0202434	0.0346653	0.0109965	0.0213123	0.0213236	0.0220056	0.0240379	0.0190192	0.0282828	0.0193794	0.0240206	0.0324896	0.0243762	0.0145804	0.0204097	0.0138933	0.0140116	0.0175771	0.0198886	0.0233146	0.0257006	0.0252085	0.0171254	0.0375078
Candidatus Promineofilum	0.0202565	0.0140344	0.0220868	0.0189776	0.0220755	0.0144003	0.0198663	0.0186992	0.0158308	0.0282682	0.0155286	0.0102593	0.0176023	0.0144277	0.0246717	0.0135269	0.0153658	0.0166554	0.0144972	0.0110771	0.0174369	0.0214965	0.0189271	0.021387	0.0152443	0.0167507	0.0231338	0.00885276	0.0208969	0.0156542	0.0155795	0.0174506	0.0157074	0.0185233	0.0127923	0.0235202	0.025806	0.0159347	0.0197106	0.0181305	0.016155	0.0103278	0.0197534	0.0209475	0.0230011	0.0225545	0.0195065	0.0189223	0.025016
Caldilinea	0.013767	0.00844228	0.0153676	0.0129079	0.0145375	0.00941908	0.0156988	0.0132338	0.0106878	0.0174468	0.0100782	0.00831189	0.0115782	0.00903671	0.0170598	0.00996719	0.0101747	0.00739039	0.00905586	0.0104801	0.0105911	0.0110354	0.0133461	0.0180479	0.00749146	0.0109058	0.0157055	0.00821759	0.0101368	0.0147234	0.011283	0.0156015	0.010787	0.011353	0.00935557	0.0100086	0.0179157	0.0101489	0.0130504	0.0126395	0.009693	0.00756496	0.01063	0.0116938	0.0139496	0.0153632	0.0143191	0.0129449	0.0167422
Chloroflexus	0.0135816	0.00919992	0.0101453	0.00741433	0.010023	0.00715488	0.0102366	0.00938398	0.0106074	0.0121833	0.00788427	0.00721947	0.0114073	0.00748534	0.0114752	0.00754659	0.00962094	0.00998604	0.00975546	0.0101485	0.00859566	0.0101329	0.0101915	0.0108203	0.00711399	0.00880304	0.00997512	0.00587538	0.00976295	0.00981563	0.00948969	0.0109788	0.00870532	0.00985915	0.00639616	0.0131112	0.0105823	0.00853643	0.00882025	0.00714858	0.0062466	0.00776231	0.00845377	0.00980619	0.0102663	0.0132385	0.0105893	0.00986455	0.0131407
Roseiflexus	0.0181706	0.0147199	0.0234838	0.0222814	0.0161114	0.0141588	0.0222535	0.0205554	0.0189648	0.0241089	0.0130605	0.0142015	0.0169614	0.0145828	0.0222236	0.0154136	0.0167501	0.0136993	0.0133312	0.012271	0.0160862	0.0180095	0.0158029	0.0238385	0.0159121	0.0191742	0.0235583	0.0101628	0.0159115	0.025216	0.0159905	0.0189529	0.0174106	0.0157348	0.0143198	0.0185159	0.0181013	0.0208668	0.0233107	0.0179232	0.017232	0.0146037	0.016489	0.0218222	0.0195137	0.0221867	0.0225933	0.0197658	0.023491
Dehalogenimonas	0.0163165	0.0134571	0.0203904	0.0195539	0.0214128	0.0135248	0.0182074	0.0169805	0.0184023	0.0244402	0.0149801	0.0128241	0.0187558	0.015087	0.0205789	0.0171222	0.016058	0.0152494	0.0138364	0.0148247	0.0145819	0.0214555	0.0157119	0.0222324	0.0115566	0.0170358	0.0216128	0.0121874	0.0194428	0.0213236	0.017597	0.0182595	0.0163698	0.0187224	0.0127923	0.019817	0.0221858	0.0140377	0.0204306	0.0126395	0.0158319	0.0120382	0.014815	0.0174486	0.0200623	0.0223502	0.021693	0.016282	0.0256
Dehalococcoides	0.0423672	0.0410569	0.0479988	0.047444	0.0359504	0.0407858	0.0440214	0.0413858	0.0546443	0.0379854	0.0480598	0.0315852	0.046911	0.0307171	0.0372561	0.0596252	0.0400065	0.060493	0.0377004	0.044242	0.0354264	0.0422545	0.0460742	0.0380402	0.0483461	0.0398097	0.0389454	0.0441844	0.0559604	0.03207	0.0399763	0.0431063	0.0501502	0.0520842	0.0378996	0.0359308	0.0453926	0.0570992	0.0434712	0.0361573	0.0362949	0.0265102	0.0396741	0.0452097	0.0342861	0.0426574	0.0355405	0.0317939	0.0468523
Ktedonosporobacter	0.00672127	0.00469016	0.00781686	0.00668442	0.00749656	0.00504163	0.00610959	0.00656535	0.00767431	0.00673578	0.00826135	0.00755195	0.00717763	0.00639939	0.00799439	0.00605151	0.00643703	0.0053355	0.00722914	0.00490841	0.00850356	0.00627664	0.00667303	0.00819977	0.00653325	0.00634389	0.00679157	0.0052005	0.00706256	0.00710787	0.00713595	0.00970759	0.00633974	0.00746906	0.00477325	0.00730626	0.00742619	0.00787248	0.0072002	0.00538733	0.0081852	0.0151957	0.00728196	0.00879334	0.00807194	0.00829449	0.00728816	0.00781096	0.00804666
Tepidiforma	0.0126545	0.00916385	0.0140371	0.0110255	0.0150345	0.00899643	0.012907	0.0118245	0.00996455	0.016637	0.0101467	0.0100218	0.0125181	0.0100451	0.0144587	0.00804495	0.00969016	0.0121491	0.00936679	0.00809224	0.0102534	0.0094765	0.0127394	0.015681	0.00731724	0.0104068	0.0174034	0.00492261	0.012131	0.0121003	0.0124038	0.0116722	0.00889457	0.0103571	0.0100238	0.014012	0.0154094	0.00929522	0.0110703	0.0108783	0.0082929	0.00677557	0.0117181	0.0142719	0.0137145	0.0122987	0.014019	0.0109647	0.0168071
Sphaerobacter	0.0120056	0.00941639	0.0125402	0.0149439	0.0168569	0.0121965	0.0114504	0.0112058	0.0132593	0.0130299	0.0114493	0.00797942	0.0152097	0.00992875	0.013732	0.0124946	0.0085135	0.0137714	0.0103385	0.009452	0.010192	0.0132507	0.0128911	0.0157655	0.0117018	0.00951584	0.0120621	0.00583568	0.0158284	0.0133696	0.0113577	0.0169883	0.010787	0.0103571	0.00811453	0.012811	0.0135528	0.00920037	0.0100803	0.00911703	0.0087237	0.010262	0.011467	0.0133051	0.0152035	0.0126665	0.0123041	0.0110014	0.0156391
Thermomicrobium	0.00839	0.00764856	0.00688549	0.00514777	0.00828349	0.00516238	0.00489577	0.00701221	0.00562515	0.00809766	0.00425065	0.00446467	0.00649405	0.00736899	0.00879765	0.00662106	0.00505272	0.00522735	0.00563562	0.00497474	0.00653884	0.00763043	0.00670336	0.00934098	0.00394899	0.00791204	0.00926767	0.00432713	0.00843352	0.00600784	0.00579095	0.00762739	0.0049204	0.0047802	0.00782813	0.00690592	0.00761185	0.00787248	0.00639018	0.0041441	0.0060312	0.00282864	0.00711456	0.00639934	0.00673968	0.00780417	0.00775974	0.00638079	0.00895515
Thermobaculum	0.00565514	0.00303056	0.00495622	0.00299647	0.00418316	0.00377367	0.00254904	0.00329986	0.00377689	0.00820808	0.00308515	0.0054146	0.00260616	0.0029476	0.00413107	0.00331053	0.00207646	0.00389347	0.00291498	0.00242104	0.00460482	0.00455364	0.00621805	0.00655136	0.00267137	0.00317195	0.00399712	0.00174673	0.0048607	0.00473858	0.00579095	0.00543163	0.00312256	0.00418267	0.00544151	0.00480412	0.00751902	0.00189698	0.00513014	0.00528373	0.0028002	0.00263129	0.00644495	0.003591	0.00438863	0.004944	0.00531607	0.0038138	0.00399088
Desulfurispirillum	0.00820459	0.00851444	0.00991244	0.00841315	0.0108928	0.00742659	0.0103175	0.0106902	0.0105271	0.0113367	0.0108323	0.00622205	0.00991197	0.00717507	0.0107867	0.00818734	0.0106592	0.0102744	0.00715141	0.00928618	0.00835007	0.0123071	0.00903892	0.0130182	0.0120502	0.00890996	0.0111424	0.00658995	0.00980449	0.006304	0.0115072	0.00912976	0.00671824	0.00906245	0.00706441	0.0101087	0.0139241	0.00682914	0.0126904	0.00973864	0.0080775	0.00835435	0.0101278	0.0116017	0.01297	0.0116858	0.00853143	0.0110014	0.0134327
Coprothermobacter	0.0012979	0.00144313	0.00146358	0.00218972	0.00285781	0.00163023	0.00129475	0.00175305	0.00253132	0.00154592	0.00154258	0.00194736	0.0010681	0.00182286	0.00164478	0.00163747	0.00304548	0.00140598	0.00186559	0.00262003	0.00178053	0.00147686	0.00197158	0.00236694	0.00121954	0.00235223	0.00120267	0.00210402	0.00157869	0.00101541	0.00130763	0.0010401	0.00217633	0.00209134	0.00105012	0.00260223	0.00157807	0.00161244	0.00171005	0.00362609	0.0024771	0.00197347	0.00225992	0.00174946	0.00231187	0.00245157	0.00197209	0.00161353	0.00223879
Anthocerotibacter	0.00528431	0.00310272	0.00439075	0.0042642	0.0052186	0.00335102	0.00424839	0.00409045	0.00369653	0.00526348	0.00394214	0.00417969	0.00341792	0.00387842	0.00405457	0.00637188	0.00415292	0.00508315	0.0045085	0.0024542	0.00463551	0.0060305	0.00530809	0.00507202	0.00447165	0.00552417	0.00435085	0.00238191	0.00519306	0.00410395	0.00467012	0.0048538	0.00359568	0.00617442	0.00420046	0.00520446	0.00510551	0.00341457	0.00468013	0.00445491	0.0042003	0.0022366	0.00477094	0.00455781	0.00505476	0.00486228	0.00608776	0.00418051	0.00493182
Gloeobacter	0.0218789	0.0149003	0.0193592	0.0195539	0.0277083	0.0133437	0.0221321	0.0180461	0.0193264	0.0245506	0.0199849	0.013964	0.0171751	0.0146216	0.0253219	0.0197564	0.0180652	0.0162589	0.0181117	0.0213582	0.0171299	0.020676	0.0167432	0.0268817	0.0152443	0.0176774	0.0266711	0.0116317	0.0232234	0.0181928	0.0149818	0.0180284	0.0182622	0.01932	0.0153699	0.0220189	0.0220001	0.0183059	0.0201606	0.0194773	0.015078	0.0128933	0.0166564	0.0271166	0.0226093	0.0234942	0.0213071	0.0199125	0.0281308
Candidatus Atelocyanobacterium	0.00945613	0.00905561	0.0108771	0.00726067	0.0101887	0.00643034	0.00861817	0.00800904	0.0134602	0.00960677	0.0105238	0.0146289	0.0108092	0.0145828	0.0118195	0.0127794	0.0108668	0.0132306	0.0162073	0.0100821	0.00635465	0.0141532	0.0057934	0.0157233	0.00627192	0.0160379	0.0107887	0.0181819	0.00959677	0.00850406	0.0105732	0.00855193	0.0147612	0.0119505	0.0175656	0.0112096	0.00621944	0.00872613	0.00828023	0.0135719	0.012924	0.0029602	0.00795157	0.0106809	0.010423	0.00853964	0.00763113	0.0119548	0.00674881
Crocosphaera	0.00635044	0.00685485	0.00665265	0.00510936	0.00799357	0.00320007	0.00530038	0.00807779	0.00799575	0.00699343	0.00863842	0.0158638	0.00581047	0.00818346	0.00776488	0.00694144	0.00463743	0.00926502	0.00917246	0.00819174	0.00524949	0.00795862	0.0065517	0.00824204	0.003165	0.00734181	0.0090908	0.0114729	0.0085997	0.00913869	0.0138236	0.0055472	0.00652899	0.00906245	0.00840092	0.00580497	0.00816881	0.0057858	0.00576016	0.00663056	0.0089391	0.00243394	0.00853747	0.00511027	0.00552497	0.00539346	0.00583053	0.00641746	0.00317973
Euhalothece	0.00250309	0.00292233	0.0032598	0.00276597	0.0019052	0.000996249	0.00254904	0.00185617	0.00265186	0.00272376	0.00308515	0.0040847	0.00205075	0.0022107	0.00237154	0.00206463	0.00256097	0.00223514	0.00326477	0.00265319	0.00291638	0.00246143	0.0020929	0.00355042	0.00217775	0.00317195	0.00258221	0.00222311	0.00315738	0.00177697	0.00358665	0.00196463	0.00331181	0.00229051	0.00276849	0.00250214	0.00324896	0.00199183	0.00189005	0.00238286	0.0031233	0.000855169	0.00267842	0.00202569	0.00250779	0.00359564	0.00231506	0.002677	0.00197922
Gloeothece	0.0196539	0.0181112	0.0215878	0.0160196	0.0212886	0.012589	0.0188143	0.0158118	0.0248712	0.0202073	0.0213218	0.0284504	0.0206784	0.0261017	0.02624	0.0224618	0.014466	0.0236492	0.0281004	0.0255702	0.0198314	0.0459877	0.0130731	0.02629	0.01899	0.0259814	0.0216835	0.037793	0.0181549	0.0181081	0.0309349	0.0225355	0.0213848	0.0229051	0.0450595	0.022219	0.01773	0.0184007	0.0189905	0.0205133	0.0191706	0.008157	0.0318063	0.0186456	0.0181031	0.0174879	0.0273949	0.0235796	0.0423747
Halothece	0.00171508	0.00256155	0.00229516	0.00184398	0.0033134	0.00129814	0.00145659	0.00268114	0.00325455	0.00198761	0.00219388	0.00251732	0.00311885	0.00271489	0.00172128	0.0024562	0.00200725	0.00234329	0.00353684	0.00179091	0.0024252	0.00278962	0.00197158	0.00346588	0.00191642	0.00317195	0.00205162	0.002501	0.00228495	0.00165004	0.0030636	0.0020802	0.00283869	0.00298762	0.0019093	0.00230197	0.00157807	0.00313002	0.00108003	0.00279727	0.0014001	0.00059204	0.00175771	0.002394	0.00356576	0.00375908	0.00261516	0.00205359	0.00171965
Rippkaea	0.00500619	0.00447369	0.0057878	0.00476361	0.00716522	0.00434727	0.00505761	0.00409045	0.00578587	0.00349672	0.00630742	0.00650702	0.00589591	0.00504194	0.00787964	0.00551755	0.00574488	0.0051913	0.00769554	0.00504107	0.00454342	0.00652279	0.00345784	0.00435349	0.0038038	0.00616569	0.00509368	0.00674874	0.00681329	0.00495012	0.00579095	0.0058939	0.00690748	0.00667236	0.0079236	0.00400343	0.00501268	0.00303517	0.00486014	0.00445491	0.0060312	0.00611775	0.00661236	0.0041895	0.00591681	0.00576119	0.00385844	0.00528065	0.00376376
Chondrocystis	0.00737022	0.00584466	0.0121411	0.00672284	0.00633687	0.00513219	0.00602867	0.00543102	0.00879934	0.0117416	0.00661593	0.00935682	0.00901477	0.0105493	0.0117047	0.00772458	0.0071984	0.0117165	0.0162073	0.00640083	0.00893334	0.039711	0.00421614	0.0119193	0.00479105	0.0120106	0.0094799	0.0113538	0.0123387	0.00643093	0.0475979	0.00439153	0.0098408	0.00796699	0.0102148	0.00950815	0.0116963	0.00644975	0.0071102	0.0078738	0.0074313	0.00144721	0.00619385	0.0065835	0.00877725	0.00657839	0.00861717	0.0101946	0.00545096
Geminocystis	0.0381027	0.0546945	0.0391176	0.0353813	0.0404235	0.0246647	0.0394089	0.032483	0.0718412	0.0370284	0.0448718	0.0522462	0.0455011	0.0501091	0.0455948	0.0567062	0.0393144	0.0500023	0.0719805	0.0377748	0.028642	0.0595666	0.0239319	0.052115	0.0259298	0.0617995	0.0444282	0.0734819	0.0330694	0.0265276	0.0534636	0.0313185	0.072292	0.058159	0.0510738	0.0386331	0.0302617	0.0330075	0.037171	0.0449635	0.0486804	0.0179586	0.0293789	0.0386262	0.0408299	0.0359155	0.0348974	0.0448489	0.0287798
Gloeocapsa	0.00250309	0.00216469	0.00312674	0.00253547	0.00405891	0.00323026	0.00432931	0.00309362	0.00301347	0.00445371	0.00411353	0.00655452	0.00375971	0.00511951	0.00367206	0.00327494	0.0026994	0.00266775	0.00446963	0.00616868	0.00359176	0.00443057	0.00297253	0.00338135	0.00275848	0.00477574	0.00367877	0.0051211	0.00216031	0.00363855	0.00366138	0.00300473	0.00236558	0.0031868	0.00295942	0.00300257	0.00259917	0.00341457	0.00324009	0.00445491	0.0044157	0.00197347	0.00309693	0.00349892	0.00289963	0.00473971	0.00317249	0.00392382	0.00292016
Cyanobacterium	0.0165946	0.0185802	0.0157668	0.0124084	0.0121353	0.00633977	0.0155774	0.0205554	0.0212148	0.0118152	0.0162485	0.0173362	0.015637	0.020478	0.0180926	0.0208955	0.0161964	0.0143121	0.0160907	0.0189372	0.0117269	0.0186248	0.00967589	0.0153006	0.00917559	0.0185684	0.0124158	0.0204447	0.0119233	0.00930792	0.0171861	0.00647173	0.0184515	0.0151373	0.0159427	0.0107092	0.0166161	0.0123304	0.0157504	0.0183377	0.0147549	0.00644666	0.00970928	0.0127987	0.0137536	0.0119718	0.0120469	0.0160253	0.0123296
Microcystis	0.0158993	0.0108956	0.017064	0.00983455	0.0242706	0.0119248	0.0156584	0.0136807	0.0159915	0.0179253	0.0156314	0.0212784	0.0138426	0.0172977	0.0183986	0.0179765	0.0166809	0.0146005	0.0195886	0.0147584	0.0172834	0.0295782	0.0114351	0.0181325	0.00920463	0.0215977	0.0160946	0.019095	0.0130034	0.0176427	0.0354929	0.0196463	0.0151397	0.0192204	0.0215751	0.0150129	0.0176372	0.0117613	0.0180005	0.0153332	0.0158319	0.00940686	0.0183305	0.0196124	0.013832	0.0158944	0.0178346	0.0167221	0.0167098
Chroococcidiopsis	0.0108931	0.006927	0.0114093	0.0130231	0.0135435	0.00679261	0.00805172	0.0104839	0.0155093	0.010711	0.0153572	0.00983178	0.013928	0.00985118	0.0127375	0.0111775	0.011559	0.0102744	0.00742348	0.00650032	0.00733701	0.012102	0.0138617	0.00866471	0.00537179	0.0115473	0.00912618	0.00726482	0.00876588	0.010281	0.0119555	0.0143303	0.0147612	0.00856452	0.00773267	0.0107092	0.0104895	0.00796733	0.00738021	0.00994585	0.009693	0.00559149	0.00744936	0.0099443	0.0104622	0.0128299	0.0118325	0.0102313	0.0147955
Gloeomargarita	0.00305934	0.00212861	0.0028939	0.00533985	0.00405891	0.00326045	0.00250857	0.00271551	0.00381707	0.00298141	0.0036679	0.00417969	0.00367427	0.00236583	0.00313655	0.00480561	0.00297626	0.00360507	0.00310931	0.0037808	0.00310058	0.00348702	0.00388249	0.00317001	0.0022939	0.00253043	0.00286519	0.00333467	0.00353128	0.00283469	0.00317568	0.00369813	0.00416341	0.0023901	0.00229116	0.00270232	0.00408441	0.00502701	0.00261007	0.00279727	0.0029079	0.00157877	0.00267842	0.0041895	0.00340902	0.00359564	0.00235793	0.00286035	0.00369887
Anabaenopsis	0.0100587	0.00548388	0.00751749	0.00583927	0.00641971	0.00480011	0.00655466	0.00625599	0.00779485	0.00655174	0.0088441	0.00888185	0.00803211	0.00756291	0.00837689	0.00893488	0.00844428	0.00908477	0.0104162	0.00663298	0.00660024	0.00964059	0.00451946	0.00722763	0.00728821	0.0082328	0.00654396	0.0109965	0.00689638	0.00575399	0.00840622	0.0045071	0.0094623	0.00796699	0.00725534	0.00650558	0.00529116	0.00607035	0.00612017	0.0103603	0.0070005	0.00335489	0.00535685	0.00685973	0.00646539	0.00572034	0.00583053	0.0070042	0.00600255
Cylindrospermopsis	0.00222497	0.00194822	0.00186274	0.0016519	0.00198804	0.00163023	0.00194212	0.00151244	0.00281257	0.00187718	0.00181681	0.00246982	0.0019653	0.00178407	0.00191253	0.00231381	0.00200725	0.00317246	0.00229312	0.00235471	0.00125865	0.0025845	0.000970622	0.00350815	0.00150991	0.0033145	0.00159177	0.00404925	0.00240958	0.00105772	0.00246582	0.0013868	0.00378492	0.00209134	0.00200477	0.00220189	0.00157807	0.00161244	0.00279008	0.00196845	0.0030156	0.00118408	0.00284582	0.00170342	0.00215513	0.00339134	0.00222932	0.002677	0.00171965
Dolichospermum	0.0118202	0.00717955	0.0112097	0.0111023	0.00803499	0.00537371	0.0081731	0.0106214	0.0105271	0.00934911	0.00925545	0.0136315	0.0115355	0.0142726	0.0100217	0.0111419	0.008998	0.0110315	0.016285	0.013067	0.00733701	0.0174351	0.00518676	0.0128069	0.00513949	0.0142916	0.0110363	0.0172291	0.00864125	0.00592322	0.0183442	0.0072807	0.00927306	0.012548	0.0113603	0.00930798	0.00640509	0.00787248	0.0105303	0.0127431	0.0109854	0.00453897	0.00786787	0.0103126	0.0091691	0.00817191	0.00763113	0.0122115	0.00580787
Nodularia	0.00394006	0.00386036	0.00399159	0.0033038	0.0045145	0.00271704	0.00356056	0.00261239	0.0043394	0.00596282	0.00414781	0.00721947	0.00388789	0.0063606	0.00332781	0.00526837	0.00332234	0.00479474	0.00649068	0.00411245	0.00285499	0.00537412	0.00230523	0.00600189	0.00197449	0.0047401	0.005978	0.00718543	0.00419599	0.00262314	0.00586567	0.003467	0.00444728	0.00826575	0.00505965	0.00400343	0.00464137	0.00398367	0.00315009	0.0038333	0.0061389	0.00144721	0.00318063	0.00405138	0.00384005	0.00359564	0.00330111	0.00436387	0.00661902
Raphidiopsis	0.00050989	0.000216469	0.000532212	0.000268914	0.000372757	0.000150947	0.000323687	0.000653098	0.000160719	0.000220845	0.000342794	0.000617455	0.000598136	0.000271489	0.000459008	0.000213583	0.000346077	0.00054076	0.000621862	0.000298484	0.000153494	0.000656381	9.09958e-05	0.0010144	0.000145183	0.000534598	0.000530592	0.000436683	0.000540078	0.000380779	0.000485693	0.0003467	0.000473115	9.95874e-05	0.00076372	0.000600515	0.000185655	0.000379397	0.00036001	0.000207205	0.0006462	0.000131564	0.000167401	0.000552461	0.000509394	0.000531174	0.000471587	0.000366712	0.000584031
Sphaerospermopsis	0.0330038	0.0300892	0.027542	0.0293884	0.0275012	0.0272006	0.045033	0.0268114	0.0325857	0.0246979	0.0275607	0.0372373	0.0303341	0.0344403	0.0365676	0.0332477	0.030524	0.0387184	0.038672	0.0408592	0.0315583	0.0594025	0.0307869	0.0356732	0.0225905	0.0449775	0.0332858	0.0506156	0.0229325	0.0235237	0.0500637	0.0332832	0.0336858	0.0315692	0.0440094	0.0332285	0.0248777	0.0322487	0.035551	0.032324	0.0329562	0.0271023	0.0199208	0.0265642	0.0317	0.0242297	0.037041	0.0334441	0.0192406
Calothrix	0.258004	0.191106	0.234306	0.197229	0.230488	0.154449	0.242968	0.191804	0.323526	0.220992	0.232072	0.389282	0.287276	0.318806	0.243504	0.282036	0.235955	0.392412	0.377081	0.288701	0.148889	0.299925	0.11241	0.339741	0.125003	0.287043	0.263633	0.465068	0.199912	0.189712	0.268625	0.17959	0.324746	0.300356	0.394271	0.252216	0.160406	0.203641	0.233287	0.270921	0.32687	0.0620327	0.133754	0.226371	0.217668	0.166053	0.165827	0.273237	0.148506
Aulosira	0.000834365	0.000324703	0.000731791	0.00030733	0.000538427	0.000664166	0.000647374	0.000378109	0.000763413	0.000515305	0.000479912	0.00104492	0.000897204	0.00116352	0.000765013	0.000711942	0.000415292	0.00100942	0.00120486	0.000895453	0.000368385	0.000943548	0.000242656	0.000760803	0.000406514	0.000784076	0.000778201	0.00142915	0.0003739	0.000423087	0.000709859	0.000231133	0.00113548	0.000796699	0.000668255	0.000500429	0.000278482	0.000758794	0.000540015	0.000932423	0.0009693	0.000197347	0	0.000460384	0.000666131	0.000367736	0.000300101	0.00062341	9.73386e-05
Fischerella	0.118665	0.0884636	0.114592	0.0935819	0.104703	0.0677751	0.11325	0.0883744	0.16554	0.0921661	0.10253	0.20224	0.133854	0.150754	0.120298	0.136123	0.11296	0.196296	0.184265	0.139094	0.0552271	0.134025	0.0471662	0.145609	0.0518885	0.128232	0.111672	0.216476	0.0869941	0.0839828	0.122955	0.0788164	0.162846	0.141115	0.196944	0.125708	0.060245	0.0982638	0.115923	0.124945	0.175228	0.0231554	0.0489649	0.111459	0.0990968	0.0648032	0.0658935	0.118338	0.047047
Anabaena	0.0493666	0.0367997	0.0476329	0.0436408	0.0398022	0.0286195	0.0420793	0.0341673	0.0622784	0.0368812	0.0408954	0.0772769	0.0509697	0.0551899	0.0395129	0.0526125	0.0456822	0.0739039	0.0717473	0.0533955	0.0225022	0.0527156	0.0188665	0.0584128	0.0195417	0.0548853	0.0432963	0.0914653	0.033194	0.0312662	0.0549954	0.0329365	0.0691694	0.055271	0.0717897	0.0446383	0.0254347	0.0386036	0.0392411	0.0473464	0.0673125	0.0099989	0.0210926	0.0417108	0.0367156	0.0275393	0.028038	0.0487727	0.0186566
Cylindrospermum	0.00435724	0.00476231	0.00435748	0.0042642	0.00774507	0.00332083	0.00364148	0.0041592	0.00638856	0.00393841	0.00490196	0.00721947	0.00512688	0.00616668	0.00531684	0.00633629	0.00346077	0.00721014	0.00932793	0.00533955	0.00389874	0.00791759	0.0042768	0.00735443	0.00563312	0.00637953	0.00746366	0.00996432	0.00456989	0.00418856	0.00556679	0.00439153	0.00785371	0.00667236	0.0147016	0.00470403	0.00389875	0.00379397	0.00423012	0.00663056	0.004308	0.00144721	0.00920708	0.00460384	0.00517231	0.00645581	0.00381557	0.00641746	0.0033744
Nostoc	0.699383	0.586811	0.717288	0.58385	0.665455	0.442727	0.680957	0.5177	1.01369	0.610048	0.623166	1.20893	0.78578	0.847279	0.657567	0.827953	0.631591	1.26231	1.14485	0.856584	0.340542	0.804149	0.280965	0.930589	0.318445	0.754602	0.73395	1.39401	0.553289	0.488666	0.809538	0.483068	1.05079	0.908636	1.07761	0.753746	0.39758	0.592618	0.671599	0.74138	1.06978	0.131696	0.309944	0.603242	0.574479	0.436666	0.392703	0.694149	0.346006
Richelia	0.00644315	0.00487055	0.00488969	0.00476361	0.0045145	0.00307932	0.00477438	0.00354048	0.00614748	0.00541071	0.00658165	0.0100218	0.00786122	0.00585641	0.00539334	0.00658547	0.00463743	0.00757064	0.00769554	0.00557171	0.00411364	0.00607152	0.00609672	0.0077771	0.00310692	0.00691413	0.00735754	0.00893216	0.00365591	0.00511936	0.00930289	0.00404483	0.00690748	0.00527813	0.00964197	0.00380326	0.00584813	0.00550125	0.00612017	0.00600895	0.0052773	0.00197347	0.00569165	0.00446573	0.00505476	0.00437197	0.00604488	0.00641746	0.00392599
Trichormus	0.00560878	0.00440153	0.00605391	0.00357271	0.0068753	0.00301894	0.00420793	0.00426232	0.00578587	0.00563155	0.00596462	0.00574708	0.00606681	0.00500316	0.00665561	0.00466322	0.00685233	0.00569601	0.00699595	0.0044441	0.0050039	0.0124712	0.00248722	0.00769257	0.00211968	0.00662901	0.00580113	0.0078603	0.00602395	0.00355393	0.0159531	0.00647173	0.00501502	0.00617442	0.00582337	0.00370317	0.0057553	0.0055961	0.00576016	0.00569814	0.0052773	0.0029602	0.00493834	0.00395931	0.00595599	0.00645581	0.00505884	0.00583072	0.0034393
Microchaete	0.00774105	0.00667445	0.00851539	0.0073375	0.00882192	0.00712469	0.00809218	0.00838715	0.0126968	0.00813447	0.00860414	0.0156264	0.0097838	0.0118292	0.0115899	0.00882809	0.00782134	0.0155378	0.0154299	0.0103806	0.0076133	0.0112815	0.00354884	0.0119193	0.0040361	0.00915944	0.00887857	0.0188965	0.00643939	0.00626169	0.00915344	0.00704956	0.0129634	0.0117513	0.0155608	0.00880755	0.00454854	0.00692399	0.00909025	0.0103603	0.0119547	0.00203925	0.00418504	0.0075503	0.00928665	0.00719128	0.00561617	0.00957118	0.00451002
Rivularia	0.0210445	0.0153693	0.0204236	0.0147134	0.0205431	0.0129814	0.0164271	0.0151587	0.0270409	0.0260965	0.0180995	0.0275955	0.0220883	0.0224948	0.0179013	0.0252028	0.0164733	0.0301023	0.0310154	0.021922	0.0139679	0.0252707	0.00903892	0.0273467	0.0123406	0.0232372	0.0229569	0.0367211	0.018238	0.0145542	0.0221924	0.0135213	0.0254536	0.0236022	0.0297851	0.0173148	0.0159663	0.0178317	0.0149404	0.0217565	0.023694	0.00499945	0.0151498	0.0161595	0.0165749	0.0156083	0.0158196	0.021746	0.0175858
Brasilonema	0.00482077	0.00447369	0.00878149	0.00487886	0.00815924	0.00280761	0.00384378	0.00384984	0.00626802	0.00853935	0.00582751	0.00712448	0.00469964	0.00531343	0.00493434	0.00565994	0.00574488	0.00584021	0.00719028	0.00364814	0.00362246	0.00471774	0.00339718	0.00502976	0.00267137	0.0045619	0.00587188	0.00670904	0.00531769	0.00452703	0.00650081	0.0041604	0.00643437	0.00537772	0.0076372	0.00450386	0.00621944	0.00275063	0.00549015	0.0039369	0.0052773	0.00388115	0.00560795	0.00368308	0.00458455	0.00829449	0.00480161	0.00440054	0.0136274
Scytonema	0.0212763	0.0181112	0.0198914	0.014675	0.0186793	0.0150343	0.0164676	0.0155368	0.0248712	0.0202441	0.0194022	0.0360974	0.0206784	0.0278082	0.0210761	0.0299016	0.0164041	0.0297058	0.0326477	0.025736	0.0142442	0.0251886	0.0127697	0.0254869	0.0130375	0.0218116	0.0238059	0.0387854	0.0139174	0.0148081	0.0217441	0.0145614	0.0257375	0.0253948	0.0310261	0.0216185	0.0160591	0.0179265	0.0196205	0.0236214	0.0232632	0.0059204	0.0144802	0.0166659	0.0175545	0.0136471	0.0136331	0.024313	0.0137247
Tolypothrix	0.0101978	0.00772072	0.00984591	0.00572402	0.00762081	0.00640015	0.00793033	0.00594663	0.011853	0.00806085	0.00874126	0.0141065	0.00841663	0.0103166	0.00699987	0.0106079	0.00837506	0.0140237	0.01337	0.00961783	0.00613975	0.0100098	0.00473178	0.0144975	0.00499431	0.00958712	0.00951528	0.021993	0.00776881	0.00600784	0.00941497	0.00647173	0.0122064	0.00926163	0.012315	0.0077066	0.00566247	0.00711369	0.00756021	0.00870262	0.0110931	0.00177612	0.00510574	0.00865523	0.00783683	0.00600635	0.004673	0.010928	0.00515894
Allocoleopsis	0.00468171	0.00277802	0.00429096	0.00265072	0.00501151	0.00220382	0.00271088	0.00305925	0.00349563	0.00393841	0.0036679	0.00384722	0.0033752	0.00372328	0.00267755	0.00352411	0.00346077	0.00259565	0.00419757	0.00285218	0.00472761	0.0043075	0.00233556	0.00274735	0.00182931	0.00374218	0.00357265	0.00396985	0.00191105	0.00397702	0.00265263	0.00543163	0.00350105	0.00288803	0.00229116	0.00130112	0.00417723	0.00322487	0.00243007	0.00528373	0.0030156	0.00289442	0.00267842	0.00331477	0.00423189	0.00367736	0.00317249	0.00282368	0.0033744
Geitlerinema	0.00662856	0.00537564	0.00638654	0.00541669	0.00646113	0.00486049	0.00570498	0.00450294	0.0088797	0.0068462	0.00538187	0.00465466	0.00568229	0.00527465	0.00638786	0.00637188	0.00643703	0.00652517	0.00551902	0.00454359	0.0049425	0.00763043	0.00573274	0.00731217	0.00574926	0.00577365	0.00721605	0.00337437	0.00631476	0.00490781	0.0052679	0.00681843	0.00842145	0.00527813	0.004105	0.00600515	0.00891143	0.00331972	0.00639018	0.00507653	0.0051696	0.00499945	0.00569165	0.00681369	0.00752336	0.00825363	0.00711667	0.00568403	0.00759241
Crinalium	0.0050989	0.00353566	0.00728465	0.0033038	0.00468017	0.00410575	0.00461254	0.0064966	0.00626802	0.00566836	0.00613602	0.00769444	0.00559685	0.00593398	0.0057376	0.00590912	0.00581409	0.00706593	0.00862833	0.00580386	0.00396014	0.00705609	0.00597539	0.00477615	0.00589445	0.00680721	0.00537666	0.00607387	0.00589931	0.0038501	0.0054547	0.0027736	0.00605587	0.00577607	0.00525058	0.00680583	0.0037131	0.00474246	0.00621017	0.0039369	0.0077544	0.00434163	0.00527314	0.00736615	0.00677886	0.00445369	0.00484448	0.00861773	0.0030175
Arthrospira	0.00292028	0.00126273	0.00266106	0.00395687	0.00285781	0.00129814	0.00295364	0.00223428	0.00265186	0.00268695	0.00260524	0.00322976	0.00290523	0.00248219	0.0028688	0.0024562	0.00352999	0.00201884	0.00310931	0.00208939	0.00297778	0.00389726	0.00506544	0.00312775	0.00165509	0.00274427	0.00279445	0.00285829	0.00132942	0.00283469	0.00231638	0.00231133	0.00160859	0.00129464	0.00544151	0.00260223	0.00362027	0.00227638	0.00234007	0.00259006	0.0035541	0.00164456	0.00376653	0.00308458	0.0022335	0.00375908	0.00330111	0.00249364	0.00194677
Limnospira	0.000139061	0.000252547	0.000365895	0.000230497	0.000289922	0.000543409	0.000323687	0.000103121	0.000482156	0.000478498	0.000205677	0.000474965	0.000598136	0.000271489	0.000267755	0.000711942	0.00110745	0.000180253	0.000621862	0.000497474	0.000460482	0.000738429	9.09958e-05	0.00118347	0.000203257	0.000819716	0.000353728	0.000674874	8.30889e-05	0.000380779	0.000523054	0.0003467	0.000283869	0.000597524	0.000668255	0.000100086	9.28274e-05	0.000474246	0.000630018	0.000207205	0.0005385	0.000131564	8.37007e-05	0.000276231	0.000274289	0.000612893	0.000342972	0.000293369	0.000356908
Oxynema	0.00565514	0.00454584	0.0086817	0.0047252	0.00447309	0.00419632	0.00691881	0.00756218	0.0045403	0.0120361	0.00651309	0.00565209	0.00508416	0.00484802	0.00673212	0.00519718	0.00657546	0.00493894	0.00516923	0.00550538	0.00448202	0.00722019	0.00442846	0.00942551	0.00801412	0.00652209	0.0075344	0.00424774	0.00527615	0.00452703	0.00892928	0.00670286	0.00264945	0.00517855	0.00620523	0.00660566	0.00816881	0.00682914	0.00630018	0.00455851	0.0062466	0.00434163	0.00493834	0.00722803	0.00552497	0.00849878	0.00561617	0.00627077	0.00577542
Planktothrix	0.00954884	0.0128077	0.00914739	0.0122932	0.0059227	0.00573598	0.0149705	0.00821528	0.0128977	0.0115944	0.0111065	0.0106867	0.0105101	0.0145441	0.0119342	0.011925	0.0146045	0.00944528	0.0139919	0.00981682	0.0075212	0.0116918	0.00712801	0.0132295	0.00528468	0.0131155	0.0183231	0.0184598	0.00810117	0.026993	0.0121797	0.0100543	0.0147612	0.0119505	0.0173746	0.0084072	0.00928274	0.0139428	0.00864024	0.0131575	0.0084006	0.00710448	0.0104626	0.0147323	0.00960012	0.00939769	0.0154766	0.0141917	0.00992853
Moorena	0.0215081	0.0218633	0.0191929	0.0312324	0.0178509	0.0188985	0.0224153	0.0226865	0.0284472	0.0194712	0.0222131	0.0216109	0.0237118	0.0227663	0.0442178	0.0253807	0.0217336	0.0174846	0.0228146	0.0163503	0.0158406	0.0306038	0.0172892	0.0284879	0.0143151	0.022168	0.0364693	0.0266377	0.0207307	0.0316046	0.0190541	0.0273893	0.0254536	0.0204154	0.0429593	0.0202173	0.0235782	0.022005	0.0230406	0.0276619	0.0170166	0.0134196	0.0294626	0.0244464	0.0177504	0.0207158	0.0264089	0.0222961	0.0264761
Oscillatoria	0.0096879	0.0080815	0.0103449	0.00599293	0.00898759	0.00519257	0.0103175	0.0102089	0.00879934	0.00835531	0.00952969	0.00888185	0.0116209	0.0102778	0.00952441	0.0086857	0.00927486	0.00746249	0.0135255	0.00845706	0.00764399	0.012143	0.0064607	0.00891831	0.00693977	0.011084	0.00884319	0.0107186	0.00743646	0.00880022	0.00844358	0.00912976	0.00889457	0.0102575	0.0079236	0.0118101	0.010211	0.00844158	0.00954027	0.00745939	0.0076467	0.00506523	0.00920708	0.0102205	0.00952175	0.00845792	0.0067737	0.0108547	0.00833867
Koinonema	0.0127009	0.0108595	0.0133386	0.0117554	0.0171054	0.00878511	0.0158202	0.0125463	0.0130182	0.00938592	0.0131633	0.0113042	0.0113646	0.014738	0.0107867	0.0110707	0.0132894	0.0126898	0.0126316	0.01247	0.0152573	0.0157531	0.0104039	0.0112007	0.00964018	0.0115473	0.00859558	0.0194523	0.0101368	0.0112118	0.0160652	0.0140991	0.0124902	0.0128468	0.0114558	0.0134115	0.0122532	0.0139428	0.0149404	0.00777019	0.0166935	0.0107225	0.0169912	0.0104047	0.0122255	0.0109095	0.0125614	0.0136417	0.0135301
Stanieria	0.0145087	0.0116893	0.0136379	0.0107181	0.013295	0.00878511	0.0132307	0.0107245	0.0212148	0.0137292	0.0158714	0.0212309	0.0162351	0.018694	0.0142292	0.017051	0.0107976	0.0201523	0.0247967	0.0135976	0.0120646	0.0191171	0.00834129	0.0176253	0.00847871	0.0203147	0.0155286	0.0260025	0.0122141	0.010281	0.0141225	0.0113255	0.019587	0.0158344	0.0207159	0.0127109	0.0111393	0.0115716	0.0126904	0.0162656	0.0190629	0.0059204	0.0104626	0.0125685	0.0128524	0.012217	0.0127328	0.0166854	0.00885781
Pleurocapsa	0.00268851	0.00393252	0.00548843	0.00361112	0.00517718	0.00211326	0.00319641	0.00470918	0.0041385	0.00368075	0.00298231	0.00417969	0.0042724	0.0022107	0.00378682	0.00345292	0.00352999	0.00367717	0.00458623	0.00394663	0.00199542	0.00402033	0.00351851	0.00562149	0.00307789	0.0034927	0.0035019	0.00349347	0.00477761	0.00397702	0.00388554	0.00219577	0.00359568	0.00388391	0.00334128	0.00370317	0.0030633	0.00256093	0.00315009	0.00486932	0.0034464	0.0029602	0.00234362	0.00340684	0.00489802	0.00424939	0.00433002	0.00344709	0.00532118
Kovacikia	0.0108004	0.0365471	0.00944676	0.00837474	0.020833	0.00649071	0.00720204	0.0137494	0.028849	0.00861296	0.00846702	0.0106392	0.0101683	0.0112474	0.0121637	0.0192224	0.00733683	0.00645307	0.01337	0.00530639	0.0123102	0.0114456	0.00764365	0.00849564	0.00566215	0.013258	0.0133002	0.00611357	0.00515151	0.00939254	0.0203617	0.0100543	0.023088	0.0100583	0.00973743	0.0188161	0.0200507	0.00872613	0.00873024	0.0110855	0.0102315	0.00506523	0.00912338	0.011924	0.0128916	0.0102966	0.00643073	0.00887443	0.0163529
Leptolyngbya	0.0497374	0.0330476	0.0500944	0.0452543	0.0506122	0.0291931	0.0521136	0.0382234	0.0383314	0.0622415	0.0411353	0.0369048	0.0505852	0.0380085	0.0557695	0.0420402	0.0464435	0.0364833	0.0396048	0.0362493	0.0433774	0.0492696	0.0438903	0.0584551	0.0378929	0.0527826	0.0608412	0.0267965	0.0453665	0.0673978	0.0502505	0.04692	0.0362406	0.0474036	0.0397135	0.0482413	0.0470635	0.051598	0.0480613	0.0436167	0.0375873	0.0272996	0.0469561	0.0505502	0.0503908	0.0578571	0.0616064	0.0429053	0.057008
Thermoleptolyngbya	0.00380099	0.00411291	0.00512254	0.00422578	0.00666821	0.00467935	0.00623098	0.00543102	0.00546443	0.00412244	0.00373646	0.00484465	0.00525505	0.00325787	0.00485783	0.00409367	0.00436057	0.00627282	0.00411983	0.0043446	0.00411364	0.00471774	0.00442846	0.00486069	0.00249715	0.00459754	0.00399712	0.00297739	0.0059824	0.0043578	0.00534262	0.00462266	0.00567738	0.00378432	0.00343674	0.00370317	0.00427006	0.00436306	0.00639018	0.00352249	0.0048465	0.00309177	0.00410133	0.00474196	0.00462373	0.00490314	0.00574478	0.0057207	0.00655413
Halomicronema	0.00676762	0.0057725	0.00648633	0.00745275	0.00554994	0.00498125	0.00566452	0.00629036	0.00478138	0.00607324	0.0073358	0.00460716	0.00794667	0.00480924	0.00650261	0.00598032	0.00643703	0.00623677	0.00625748	0.00650032	0.00632395	0.00660483	0.00494411	0.00781937	0.00464587	0.00609441	0.00569502	0.00758241	0.00693792	0.00524628	0.00575359	0.00751183	0.0049204	0.00647318	0.00525058	0.00580497	0.00640509	0.00350942	0.00648018	0.00611255	0.005385	0.00355224	0.00385023	0.0077805	0.00603436	0.00633323	0.00651647	0.00608742	0.00655413
Pseudanabaena	0.0101978	0.00710739	0.00848212	0.00925831	0.00741373	0.00618882	0.00950831	0.00697783	0.0101654	0.0106742	0.00699301	0.0108292	0.00986925	0.00892036	0.0107484	0.00836532	0.00948251	0.00944528	0.0105328	0.00752844	0.00779749	0.013825	0.00497444	0.0116657	0.00513949	0.0104425	0.0120621	0.0105201	0.00805962	0.00626169	0.00728539	0.00947646	0.00851607	0.00806658	0.0102148	0.00830712	0.00807598	0.0063549	0.00981027	0.0104639	0.0089391	0.00460476	0.00845377	0.00870126	0.00897317	0.00911168	0.00733103	0.00894777	0.00730039
Thermosynechococcus	0.0057942	0.00541172	0.00492296	0.0068765	0.0092361	0.00413594	0.00574545	0.00446856	0.00417868	0.00640451	0.00627314	0.00569958	0.0053405	0.00383963	0.00562285	0.00654987	0.00581409	0.00439818	0.00513036	0.00693147	0.00454342	0.00705609	0.00591473	0.00545242	0.00499431	0.00563109	0.00686232	0.00567688	0.00685484	0.00651555	0.0059404	0.00508493	0.00652899	0.00597524	0.00372314	0.00550472	0.00696206	0.00436306	0.00639018	0.00372969	0.005385	0.0029602	0.00460354	0.00492611	0.0064262	0.00580205	0.0055733	0.0045839	0.00661902
Acaryochloris	0.00621138	0.00631367	0.00888128	0.00649234	0.00704097	0.00579636	0.00639282	0.00474355	0.00916096	0.00747193	0.00795283	0.00945181	0.01239	0.0085713	0.00787964	0.00779577	0.00865193	0.00767879	0.00994979	0.00762793	0.00813518	0.010379	0.00594506	0.0075235	0.00589445	0.0108345	0.00972751	0.00821759	0.00739491	0.006304	0.00907872	0.00716513	0.00804296	0.00756864	0.00859185	0.00600515	0.0067764	0.00825188	0.00657018	0.00683777	0.0068928	0.00414428	0.00577535	0.0069518	0.00548578	0.00743644	0.0073739	0.00773762	0.00674881
Chamaesiphon	0.0104759	0.0118336	0.00828254	0.00787533	0.0188449	0.00513219	0.0111267	0.00910899	0.0119735	0.0165634	0.00901549	0.00983178	0.0144834	0.00888157	0.016333	0.00921965	0.0134278	0.0201523	0.00983319	0.0113424	0.00699932	0.0108303	0.00564174	0.0168222	0.00502335	0.0146123	0.04128	0.0102819	0.00702101	0.00634631	0.0140477	0.0160638	0.0112601	0.0107554	0.0133651	0.0110094	0.00705488	0.0059755	0.0162005	0.00600895	0.0138933	0.00585462	0.00451984	0.00621519	0.00877725	0.00800847	0.00956035	0.0107813	0.0355286
Synechocystis	0.00792646	0.00624152	0.00818275	0.00572402	0.0103544	0.00489068	0.00748526	0.00886838	0.00767431	0.0101221	0.00757576	0.00650702	0.0076476	0.0068648	0.00910366	0.00726181	0.00622939	0.00641702	0.00823967	0.00739578	0.00687653	0.00886114	0.00624838	0.0085379	0.00464587	0.00833972	0.00824186	0.00746331	0.00772727	0.00634631	0.00777108	0.00600946	0.00643437	0.00826575	0.00849639	0.00660566	0.00621944	0.00569095	0.00657018	0.00890982	0.007539	0.00374959	0.00770047	0.00584688	0.00783683	0.0100923	0.00745964	0.00825102	0.00872803
Cyanobium	0.0200711	0.0139983	0.0184278	0.0207448	0.0212057	0.0174495	0.0190166	0.0193179	0.0204113	0.0221581	0.0136775	0.014059	0.0199094	0.0167548	0.0227974	0.0159831	0.0172346	0.0174485	0.0149247	0.0125363	0.0162704	0.0182146	0.0213234	0.0219788	0.0145764	0.0161092	0.0208346	0.011195	0.0228495	0.0167543	0.0170366	0.0219577	0.0190192	0.0182245	0.0151789	0.0195167	0.0210718	0.0128046	0.0170105	0.0164728	0.0149703	0.0128933	0.0200882	0.0241702	0.0217864	0.0219824	0.0207927	0.0157319	0.020506
Parasynechococcus	9.27072e-05	0	0.000266106	3.84162e-05	4.14175e-05	6.03787e-05	0.000121383	0	8.03593e-05	0.000110423	3.42794e-05	0	0	7.75683e-05	0	0	0	0	0.000544129	0.00019899	0.000122795	0.000287167	0.00015166	0.000295868	2.90367e-05	7.12797e-05	7.07455e-05	0	8.30889e-05	0.000126926	3.7361e-05	0.000115567	0	9.95874e-05	0	0	9.28274e-05	0	0.00036001	0.000103603	0	0	0.000167401	0.000184154	0.000235105	4.08595e-05	4.28715e-05	3.66712e-05	0
Prochlorococcus	0.0524723	0.0404436	0.0560485	0.0358808	0.0467603	0.0292535	0.0474606	0.0434138	0.0709974	0.0493221	0.0595777	0.0855412	0.0687002	0.0667475	0.0451358	0.0664598	0.0516347	0.0861251	0.0908307	0.0488851	0.0329091	0.0700276	0.0331831	0.0726567	0.0290657	0.081045	0.0566672	0.100239	0.0476515	0.0399394	0.0601885	0.0410261	0.0689802	0.0645326	0.0822909	0.0434372	0.0400086	0.0417337	0.0470713	0.0668237	0.059235	0.0128933	0.0436081	0.047926	0.044043	0.0398789	0.0418855	0.0614242	0.0305643
Dactylococcopsis	0.00333746	0.00205645	0.00402485	0.00211289	0.00277497	0.00196231	0.00222535	0.0036436	0.00289293	0.00349672	0.00277664	0.00365723	0.00247799	0.00314152	0.00321306	0.00355971	0.00470665	0.00378532	0.00408097	0.00318383	0.00202612	0.0025845	0.00373083	0.00283188	0.00209064	0.00317195	0.00258221	0.00313618	0.00232649	0.00359624	0.00437124	0.00150237	0.00170321	0.00288803	0.00171837	0.00190163	0.00148524	0.00161244	0.00189005	0.00259006	0.003231	0.00249973	0.00125551	0.00469592	0.00242942	0.00355478	0.00390131	0.00322706	0.00272548
Synechococcus	0.179806	0.170289	0.191629	0.174755	0.199177	0.144456	0.17993	0.17668	0.17671	0.223569	0.161902	0.131328	0.184098	0.13939	0.200051	0.170261	0.156773	0.165076	0.162228	0.154515	0.158928	0.187028	0.196521	0.224733	0.171433	0.171855	0.207992	0.13434	0.184873	0.19297	0.169096	0.189067	0.159534	0.180652	0.145393	0.183757	0.181385	0.164563	0.176855	0.155404	0.15498	0.138998	0.16941	0.180839	0.18926	0.195023	0.197166	0.154569	0.217974
Thermostichus	0.00166873	0.00187606	0.0016299	0.0014214	0.00186379	0.00190193	0.00169936	0.00151244	0.00261168	0.00198761	0.00284519	0.0014249	0.00166624	0.00213313	0.00110927	0.00149508	0.000969016	0.00111757	0.00209878	0.00162508	0.00171913	0.00254348	0.00103129	0.00173294	0.00133569	0.00178199	0.00159177	0.00174673	0.00191105	0.0014385	0.00186805	0.000924533	0.00198708	0.00209134	0.00181384	0.00230197	0.00120676	0.00256093	0.00189005	0.00145044	0.0016155	0.00171034	0.00100441	0.00161135	0.00160655	0.00232899	0.00192922	0.00150352	0.00120051
Calditerrivibrio	0.00597961	0.00472624	0.00605391	0.00553194	0.00650254	0.00316988	0.0053813	0.0058435	0.00658946	0.00688301	0.00713012	0.00607956	0.0183286	0.00651574	0.00646436	0.00832973	0.00567566	0.00652517	0.00606315	0.00603602	0.00911754	0.00902524	0.00418581	0.0084111	0.00400706	0.013258	0.010152	0.00655025	0.00477761	0.00448473	0.009004	0.00369813	0.0061505	0.00736947	0.00964197	0.0101087	0.00389875	0.00910552	0.0103503	0.00704497	0.0066774	0.00269707	0.00703086	0.00630727	0.00626947	0.00625151	0.00711667	0.00861773	0.00489937
Deferribacter	0.0110785	0.00761249	0.0115091	0.00745275	0.00952602	0.00473973	0.00748526	0.00945273	0.012978	0.00920188	0.011895	0.0152464	0.0124754	0.0144665	0.00925666	0.0129574	0.0105207	0.0142761	0.0188113	0.00915352	0.0074905	0.0142763	0.00421614	0.0129759	0.00662036	0.0173566	0.0129464	0.0182613	0.00947214	0.00909638	0.010349	0.0062406	0.0140042	0.012548	0.0168973	0.00980841	0.00640509	0.010054	0.0101703	0.0118107	0.0115239	0.00315755	0.00795157	0.00925373	0.0101879	0.00792675	0.00874579	0.0143751	0.00629456
Denitrovibrio	0.00686033	0.00649406	0.0120746	0.00495569	0.00691672	0.00516238	0.00610959	0.00577476	0.0102458	0.00592601	0.00586179	0.00560459	0.00769032	0.00574006	0.00608185	0.00694144	0.00650625	0.00638097	0.00792874	0.00762793	0.00696862	0.00783555	0.00633938	0.00646683	0.00548793	0.00752001	0.00470458	0.00726482	0.00643939	0.00643093	0.00623928	0.00635616	0.00927306	0.00806658	0.00649162	0.00580497	0.00696206	0.00550125	0.00828023	0.00766659	0.0051696	0.00276285	0.00703086	0.00653746	0.00724907	0.00796761	0.00655934	0.00707754	0.00519139
Flexistipes	0.00815823	0.00490663	0.00818275	0.00668442	0.0092361	0.00404538	0.00752572	0.00501854	0.00562515	0.00552113	0.00795283	0.006887	0.00632315	0.00876522	0.00711462	0.00633629	0.00519116	0.00591231	0.00672388	0.00547221	0.00485041	0.00808169	0.00412514	0.00718537	0.00313596	0.0108702	0.00817111	0.00631206	0.00552541	0.00736172	0.00608984	0.00577833	0.00633974	0.00647318	0.00458232	0.00600515	0.00399158	0.00711369	0.00567016	0.00942783	0.007539	0.0022366	0.00318063	0.00547857	0.00650457	0.00584291	0.0061735	0.00616076	0.00768975
Geovibrio	0.0107077	0.00894738	0.0140703	0.0131768	0.0119282	0.00800018	0.0113695	0.00938398	0.00936185	0.010711	0.00819279	0.00921433	0.00991197	0.00791197	0.0123932	0.00765338	0.0108668	0.00890452	0.0101441	0.00812541	0.0099157	0.00951752	0.0110712	0.0106512	0.00688169	0.00844664	0.0130172	0.00742362	0.00913978	0.00829251	0.00975122	0.00901419	0.00898919	0.0127472	0.00897371	0.0109093	0.00993253	0.0118562	0.00918026	0.00870262	0.0074313	0.00756496	0.00778417	0.0121081	0.00963931	0.00996973	0.0108465	0.00744425	0.0113237
Deinococcus	0.201453	0.164877	0.182815	0.193503	0.202904	0.144094	0.175115	0.172487	0.191777	0.238439	0.149287	0.112282	0.185123	0.142997	0.22304	0.147835	0.16058	0.147123	0.135799	0.130637	0.151191	0.184935	0.179656	0.219872	0.146955	0.17656	0.217083	0.105201	0.18533	0.179135	0.149369	0.195885	0.180635	0.172983	0.149594	0.195668	0.209697	0.155078	0.172085	0.156647	0.136994	0.113738	0.15719	0.187515	0.199761	0.210876	0.19901	0.157759	0.234132
Marinithermus	0.00839	0.00537564	0.00838233	0.00576243	0.00675105	0.00422651	0.00861817	0.00687471	0.00554479	0.0104533	0.00538187	0.00489214	0.00756215	0.00414991	0.00937141	0.0074398	0.00574488	0.00594836	0.00668501	0.00391346	0.00632395	0.00804067	0.00558108	0.00912964	0.00635903	0.00694977	0.00778201	0.0026995	0.0059824	0.00731941	0.00444596	0.00762739	0.00416341	0.00707071	0.00486872	0.0077066	0.00714771	0.00483731	0.00585016	0.00600895	0.0079698	0.00506523	0.00853747	0.0100364	0.00658294	0.00788589	0.0073739	0.00715088	0.00992853
Meiothermus	0.017568	0.0119419	0.01896	0.0150976	0.0165256	0.0142494	0.0166294	0.0141275	0.0143843	0.0215692	0.0161799	0.0124441	0.018884	0.01563	0.0221089	0.0149508	0.0142584	0.0164752	0.0113878	0.0133986	0.014367	0.0201837	0.0184722	0.0223592	0.0112082	0.0161092	0.0197026	0.00821759	0.0171994	0.0162889	0.0132258	0.0192996	0.0171268	0.017627	0.0134606	0.0156134	0.0232997	0.0147965	0.0171005	0.0106711	0.0120624	0.012696	0.0150661	0.0196584	0.0192002	0.0167116	0.0183919	0.0156586	0.020798
Oceanithermus	0.0101514	0.0123026	0.0126733	0.0126774	0.0110585	0.00730583	0.0100343	0.0124776	0.0135405	0.0155328	0.00798711	0.00612705	0.0113646	0.0095409	0.0122402	0.00825853	0.00816742	0.00832771	0.00932793	0.00679881	0.00954732	0.011979	0.0109195	0.0150047	0.0105403	0.00983659	0.0111424	0.00444623	0.0123387	0.00753096	0.0106105	0.0131746	0.0127741	0.00906245	0.0106921	0.0100086	0.00918991	0.00644975	0.0117003	0.0109819	0.0068928	0.00559149	0.00920708	0.01197	0.0128132	0.0115224	0.0128186	0.00942449	0.0117455
Thermus	0.0437114	0.0340938	0.0432089	0.0432182	0.0463876	0.0336913	0.0409869	0.0473324	0.0444387	0.063309	0.0317428	0.0317752	0.0433222	0.0333932	0.0517531	0.0411147	0.0344693	0.035546	0.0321036	0.034591	0.0370227	0.0449211	0.050806	0.0606107	0.0383284	0.041164	0.0588603	0.0278683	0.0455327	0.0436626	0.0362028	0.0448398	0.0333073	0.0436193	0.0394271	0.0403346	0.050034	0.0302569	0.0402311	0.0369861	0.0317715	0.0242079	0.0423526	0.045532	0.0517623	0.0578571	0.0521318	0.0355344	0.0616478
Truepera	0.010615	0.00616936	0.00977939	0.00768324	0.00791074	0.00600769	0.0055836	0.00718407	0.00775467	0.0143549	0.00637598	0.00892935	0.00837391	0.00647696	0.00822389	0.00726181	0.0098978	0.0055518	0.00765667	0.00596969	0.00874915	0.00902524	0.00846261	0.0114121	0.0116437	0.00744873	0.0110009	0.00623266	0.00922287	0.00655785	0.00511845	0.00832079	0.00766447	0.00926163	0.0076372	0.0101087	0.00928274	0.00787248	0.00864024	0.00766659	0.0080775	0.0040785	0.00703086	0.00764238	0.00932583	0.0108686	0.00891728	0.00957118	0.00885781
Dictyoglomus	0.0171508	0.0231622	0.0182948	0.0183245	0.0232766	0.0134343	0.0162248	0.0153306	0.0376885	0.0120361	0.024407	0.0398971	0.0199094	0.0220294	0.0156063	0.024918	0.0175115	0.0364472	0.0388275	0.0278585	0.0104069	0.0182556	0.00943324	0.0198654	0.0098144	0.0219898	0.0167667	0.0593889	0.0181549	0.0189543	0.0285438	0.0153704	0.0371869	0.0300754	0.0180429	0.016314	0.0173587	0.0163141	0.0135004	0.0145044	0.036618	0.00717026	0.00979298	0.0176327	0.0150075	0.0128708	0.0120898	0.0184823	0.00781953
Elusimicrobium	0.0724507	0.0186885	0.0123074	0.00845157	0.114602	0.00383405	0.00643328	0.00965897	0.014545	0.0369548	0.00911833	0.0251257	0.0122191	0.005391	0.0110927	0.00808055	0.0563413	0.00598441	0.00761781	0.0344252	0.020691	0.00996878	0.00585407	0.00870697	0.0137053	0.0143272	0.00541203	0.00674874	0.00631476	0.00740403	0.0127775	0.0164105	0.0178838	0.0344572	0.0185202	0.030326	0.00724054	0.00426821	0.0170105	0.0423735	0.0066774	0.0120382	0.00811897	0.00971411	0.0164574	0.0271716	0.0251227	0.00660081	0.0215118
Endomicrobium	0.0157602	0.0149724	0.0133053	0.0111407	0.0125081	0.00727564	0.0157393	0.0129932	0.0130182	0.0182933	0.0155629	0.0154364	0.0220456	0.022456	0.0104042	0.00978921	0.0216644	0.0118246	0.0146138	0.0186055	0.0139679	0.0204299	0.00997921	0.0191046	0.010279	0.0196019	0.0172619	0.0106392	0.0181965	0.0107041	0.0181201	0.0110944	0.0124902	0.0707071	0.0117422	0.0136117	0.0124389	0.0192544	0.0140404	0.0180268	0.0148626	0.0101305	0.0100441	0.0142719	0.0168492	0.016875	0.0237937	0.0113314	0.0124593
Fibrobacter	0.245396	3.9814	3.29083	5.70458	1.6323	19.35	0.0896209	3.05529	5.44016	5.67237	4.6607	6.93991	3.82004	8.11753	2.00456	1.80257	3.19921	9.92122	4.48191	0.569442	1.36603	4.22992	5.36245	1.72043	7.09822	4.60445	0.69412	1.60934	1.19536	2.82817	3.0225	2.50144	8.59868	5.73833	12.6378	2.51716	4.44931	5.42405	0.691489	9.20602	5.61472	9.65335	11.2238	1.86672	0.920279	0.192694	1.36666	7.26482	0.626276
Alicyclobacillus	0.0450093	0.0361142	0.0469344	0.0386851	0.0539255	0.0316687	0.0517495	0.0451325	0.0399787	0.0561683	0.037296	0.0351474	0.0432367	0.035759	0.0483488	0.0442472	0.049489	0.0365914	0.0403044	0.0362493	0.0381586	0.0427468	0.0481368	0.0599767	0.0342052	0.0414491	0.0478594	0.0272729	0.0410459	0.0718825	0.0385939	0.0421818	0.0362406	0.0465073	0.0469688	0.0497426	0.052726	0.0458122	0.0490514	0.0416482	0.0403875	0.0340752	0.0477094	0.0590673	0.048941	0.0538937	0.0670939	0.0385047	0.0669689
Effusibacillus	0.00727751	0.00768464	0.00921391	0.00533985	0.00840775	0.0054039	0.00708065	0.00790592	0.00883952	0.00721428	0.00880982	0.00531961	0.00811756	0.00550735	0.00680862	0.00701263	0.00705997	0.00670543	0.00773441	0.00673248	0.00586347	0.00812271	0.00576307	0.00811524	0.00412321	0.0076982	0.00700381	0.00694723	0.00602395	0.00740403	0.00556679	0.00647173	0.00690748	0.00627401	0.00400953	0.00570489	0.0088186	0.0061652	0.00747021	0.00559454	0.0070005	0.00348646	0.00669606	0.00828692	0.00689641	0.00796761	0.00784549	0.00667415	0.0085009
Kyrpidia	0.0130254	0.0119058	0.0152678	0.0141372	0.0143304	0.0104455	0.0132712	0.0166368	0.0116521	0.0204282	0.0104895	0.00888185	0.0130308	0.0113638	0.0150708	0.0106079	0.0137047	0.0120409	0.0108826	0.0103475	0.0138758	0.0130866	0.0139527	0.0177943	0.0103661	0.0126878	0.0168374	0.00921005	0.016327	0.0138773	0.0118808	0.0172194	0.01003	0.0144402	0.0143198	0.016314	0.0174516	0.0114768	0.0148504	0.0145044	0.0117393	0.00894639	0.0172423	0.0181391	0.0167316	0.0169158	0.0141047	0.0123215	0.02109
Tumebacillus	0.0279049	0.0209614	0.0271428	0.0234339	0.0349978	0.0266874	0.0296174	0.027602	0.0253132	0.0355929	0.0226244	0.0187611	0.0255917	0.0202453	0.0305623	0.0232449	0.0223566	0.0271822	0.0223093	0.0203633	0.0201998	0.0278552	0.0330315	0.0341516	0.0197159	0.0210988	0.0309866	0.0183407	0.0388856	0.0260199	0.0273482	0.0249624	0.0211956	0.0257931	0.0235799	0.0290249	0.0267343	0.0181162	0.0300608	0.0271439	0.0214323	0.0181559	0.025445	0.0342526	0.0309947	0.0306447	0.0339971	0.0254131	0.0365344
Aeribacillus	0.00597961	0.00551995	0.00575454	0.00499411	0.00554994	0.00362272	0.00521945	0.00618724	0.00739305	0.00776639	0.00692445	0.00731447	0.00628043	0.00973482	0.00585235	0.00583793	0.0071984	0.00908477	0.0108826	0.00560487	0.00816587	0.00836886	0.00549008	0.00786164	0.0045878	0.00830408	0.00534129	0.00718543	0.00668866	0.006304	0.0069865	0.00704956	0.00510964	0.00717029	0.00868732	0.00590506	0.00584813	0.00588065	0.00603017	0.00611255	0.0063543	0.00256551	0.00728196	0.00745823	0.0069356	0.00653753	0.00591627	0.00656414	0.00548341
Alkalihalobacillus	0.0304543	0.0331197	0.0339618	0.0270834	0.0342522	0.0214948	0.0296578	0.0300425	0.0358001	0.0296669	0.0306115	0.0312527	0.0335384	0.0297087	0.0266607	0.0327849	0.0320467	0.0332027	0.0366121	0.0302464	0.0289796	0.0350343	0.0294827	0.0394772	0.0238972	0.0341786	0.0320124	0.0334261	0.0280425	0.0294046	0.0307481	0.0236912	0.0325503	0.0333618	0.0291168	0.0284244	0.0239495	0.0304466	0.0256507	0.0301483	0.0281097	0.0201294	0.0291278	0.0265642	0.031073	0.0320339	0.0265803	0.0318673	0.0301101
Amphibacillus	0.00662856	0.00432938	0.00638654	0.0042642	0.00505293	0.00492087	0.00513853	0.00642786	0.00695108	0.00592601	0.00603318	0.00793192	0.00709219	0.00729142	0.00600535	0.0073686	0.00470665	0.00764274	0.0083174	0.00477575	0.00445132	0.00693302	0.00318485	0.00879151	0.00336825	0.00752001	0.00611949	0.00746331	0.00623167	0.00520397	0.00452068	0.00508493	0.00681286	0.00667236	0.00458232	0.00480412	0.00547682	0.00569095	0.00504014	0.00590535	0.0076467	0.00309177	0.00619385	0.0063533	0.00576007	0.00862136	0.00514458	0.0067475	0.00574298
Anaerobacillus	0.0077874	0.00804542	0.00981265	0.00518619	0.0075794	0.00643034	0.00962969	0.00687471	0.0108485	0.00912827	0.00819279	0.0107342	0.0103819	0.0143501	0.0118195	0.0109283	0.00892879	0.00951738	0.0121652	0.00815857	0.0100385	0.0126353	0.00658203	0.0103976	0.00670747	0.0125452	0.00866633	0.0112744	0.00781036	0.00782712	0.0113951	0.00785853	0.0101247	0.00746906	0.0166109	0.00740635	0.00612661	0.00844158	0.00810023	0.00963504	0.0105546	0.00526258	0.00853747	0.00810277	0.00893399	0.00776331	0.00703093	0.0105613	0.00736529
Anoxybacillus	0.0360167	0.0338413	0.0451049	0.0353429	0.0430742	0.0296158	0.0390043	0.0417295	0.0401796	0.0434697	0.0347251	0.0380922	0.0452875	0.0353324	0.0433762	0.0386941	0.0398681	0.0416746	0.0493214	0.0365477	0.0351808	0.0460697	0.0355794	0.0506357	0.0344085	0.0410927	0.0397236	0.0332673	0.0446603	0.0398125	0.0454683	0.0464578	0.0344428	0.0450135	0.0337946	0.0380326	0.0410297	0.0399315	0.0435612	0.0352249	0.0379104	0.0228922	0.041683	0.0372451	0.0391842	0.0455992	0.0424428	0.0393848	0.0426018
Bacillus	0.665267	0.580028	0.713064	0.541438	0.648225	0.46872	0.646201	0.613327	0.835656	0.630219	0.687337	0.821262	0.759078	0.761643	0.623639	0.758005	0.667098	0.849895	0.958833	0.678919	0.573269	0.802754	0.472814	0.833164	0.46026	0.866511	0.692882	0.975709	0.634965	0.578318	0.716397	0.555875	0.766636	0.77001	0.766298	0.613526	0.543412	0.572984	0.658818	0.700353	0.723529	0.306216	0.600301	0.6351	0.61476	0.6218	0.609976	0.693929	0.566478
Caldalkalibacillus	0.00917801	0.00645799	0.00635328	0.00814424	0.00741373	0.00800018	0.00788987	0.00594663	0.00666982	0.00868658	0.00575895	0.00517712	0.0074767	0.00546857	0.00872115	0.00697704	0.0062986	0.00620072	0.00750121	0.00935251	0.00715281	0.00668688	0.0065517	0.00917191	0.00638807	0.00620133	0.00955065	0.0052402	0.00793499	0.00643093	0.00799525	0.00866749	0.00681286	0.00627401	0.00477325	0.00740635	0.00714771	0.00986432	0.0072002	0.00849541	0.0081852	0.00361802	0.00669606	0.0081488	0.00760173	0.00625151	0.00655934	0.00627077	0.00846846
Caldibacillus	0.00783376	0.00811758	0.00901433	0.00783691	0.00865625	0.00640015	0.00691881	0.00639348	0.00944221	0.0100853	0.00757576	0.0096418	0.00850208	0.00752413	0.00780313	0.00904167	0.00678311	0.00994999	0.00991092	0.00683197	0.00583277	0.00968162	0.00785597	0.0120038	0.00505238	0.00755565	0.0108594	0.00877336	0.00855816	0.00693863	0.00889191	0.00762739	0.00785371	0.00746906	0.00840092	0.0063054	0.00835447	0.00569095	0.00513014	0.00714858	0.0078621	0.00394693	0.00627755	0.00612311	0.00705315	0.00755901	0.00878866	0.00755426	0.0121673
Cytobacillus	0.0296199	0.0252547	0.0337622	0.0261614	0.0327612	0.0224609	0.0347559	0.0267426	0.0371662	0.0280841	0.0370218	0.0343875	0.0324703	0.0328114	0.0278082	0.0345292	0.0317007	0.0364833	0.0424032	0.0265983	0.0327249	0.0377829	0.0232646	0.0401958	0.0216614	0.0388831	0.0355496	0.0365226	0.0292888	0.0335085	0.0279834	0.0243846	0.0345374	0.0343577	0.0357994	0.0272233	0.0303546	0.0376551	0.0295208	0.0346033	0.0345717	0.0155904	0.0255287	0.0330556	0.0281342	0.0318296	0.0348545	0.0320873	0.0283255
Evansella	0.00978061	0.00685485	0.0100455	0.00672284	0.00766223	0.00612844	0.00841586	0.00921211	0.0144647	0.00876019	0.00935829	0.0127766	0.0100829	0.0121007	0.00799439	0.0098604	0.0119051	0.0117886	0.0161684	0.0088882	0.0074291	0.013702	0.0058844	0.0143285	0.00513949	0.0130085	0.00930304	0.0160382	0.00997067	0.00880022	0.0109468	0.00681843	0.0131526	0.0102575	0.0118377	0.00940806	0.00491985	0.00825188	0.0100803	0.0126395	0.0117393	0.00493367	0.00895598	0.0100364	0.00967849	0.0085805	0.00698806	0.0107447	0.00609988
Fictibacillus	0.0130254	0.0119419	0.0143032	0.00925831	0.0120939	0.00697374	0.0126643	0.011962	0.0130182	0.0125146	0.011655	0.0157688	0.0126036	0.0120231	0.0107102	0.0137761	0.013497	0.0153936	0.0148081	0.0202638	0.012126	0.0149737	0.014711	0.0130605	0.00940788	0.0147549	0.0126988	0.011592	0.0114247	0.0122695	0.0139356	0.0117878	0.0143827	0.0124484	0.0144152	0.01171	0.0130887	0.00882098	0.0125104	0.0125359	0.0120624	0.0088806	0.0102115	0.01197	0.0108932	0.0122579	0.0114467	0.0125415	0.0109344
Geobacillus	0.0507572	0.0456388	0.0547513	0.0429109	0.0583986	0.0367405	0.0478248	0.0505979	0.0560908	0.0605484	0.0435692	0.0434593	0.0533196	0.0395986	0.0544307	0.0516514	0.0431904	0.0508315	0.0463676	0.0498469	0.0439299	0.0548078	0.0600876	0.069698	0.0466329	0.0487909	0.0498049	0.0378327	0.0505181	0.053859	0.0486814	0.0479601	0.0550706	0.0528809	0.0529831	0.0479411	0.0479918	0.0428718	0.0485114	0.046414	0.0440493	0.0355224	0.0480442	0.0487547	0.05043	0.0567539	0.0545754	0.0471958	0.0567808
Gracilibacillus	0.00644315	0.00551995	0.00502275	0.00703017	0.00654396	0.00513219	0.00477438	0.0054654	0.00831718	0.00629409	0.00774715	0.0081694	0.00610953	0.00880401	0.00481958	0.00722622	0.00823663	0.00962553	0.0111158	0.00580386	0.00804308	0.00713814	0.00509577	0.00925644	0.00362958	0.00809024	0.00721605	0.012108	0.00648094	0.00524628	0.00627665	0.0048538	0.0082322	0.00677194	0.00868732	0.00570489	0.0057553	0.00502701	0.00675019	0.00777019	0.0060312	0.00618353	0.00636125	0.00506423	0.00615191	0.00694612	0.00600201	0.00847104	0.00535362
Halobacillus	0.0148332	0.011545	0.0173634	0.0153281	0.0130879	0.011321	0.0154965	0.0135088	0.0141432	0.0139869	0.0170026	0.0159588	0.0171323	0.0162118	0.014191	0.0161255	0.0146737	0.0174846	0.0180729	0.0126358	0.0154108	0.0173941	0.0106768	0.015047	0.0098144	0.0153964	0.0142552	0.0167528	0.015413	0.0147657	0.0110962	0.0122501	0.0140042	0.0135439	0.0175656	0.0138118	0.016152	0.0137531	0.0153004	0.0160584	0.0131394	0.00855169	0.012304	0.0140417	0.0139887	0.0144234	0.0139332	0.0155119	0.0146332
Heyndrickxia	0.0154357	0.0160908	0.0161992	0.0127542	0.0166912	0.0127097	0.0159416	0.0152619	0.0214961	0.0173363	0.0238242	0.0242707	0.0206357	0.0222621	0.0167155	0.0194004	0.0177884	0.0232166	0.0231644	0.0143604	0.0132312	0.0204709	0.0141347	0.0228241	0.0125148	0.0192812	0.0160239	0.0264789	0.0162023	0.0132426	0.0213705	0.0152548	0.0221418	0.018822	0.0203341	0.0169145	0.012903	0.0163141	0.0175505	0.0162656	0.0217554	0.00782809	0.014815	0.0146402	0.0171235	0.0201029	0.014019	0.018849	0.0147306
Hydrogenibacillus	0.0177071	0.0122666	0.0132388	0.0161732	0.0168983	0.00950965	0.0148491	0.0153306	0.0116119	0.0182933	0.0131976	0.00983178	0.0135008	0.00892036	0.0178248	0.0112843	0.0127356	0.00969763	0.0111546	0.00915352	0.0130163	0.0147686	0.0153176	0.0187242	0.0124277	0.0134362	0.0175095	0.0102819	0.0154961	0.0137503	0.00948969	0.0136369	0.0124902	0.0116517	0.0121241	0.0170146	0.0174516	0.0114768	0.0157504	0.015126	0.009693	0.00947264	0.0132247	0.0190599	0.018299	0.0156083	0.0172343	0.0150352	0.017813
Lederbergia	0.00607232	0.00616936	0.00791665	0.00457153	0.00588128	0.00419632	0.00392471	0.00745906	0.00703144	0.0063309	0.00644454	0.00831189	0.0064086	0.00915306	0.0058141	0.00776017	0.00456822	0.00814745	0.0113878	0.00693147	0.00445132	0.00853295	0.00424647	0.0081575	0.00470394	0.00812588	0.00802962	0.00984522	0.00697947	0.0043578	0.00579095	0.00762739	0.0061505	0.0086641	0.00582337	0.00520446	0.00482703	0.00540641	0.00630018	0.00922063	0.0076467	0.00368381	0.00569165	0.00557065	0.00462373	0.00710956	0.00458725	0.00693085	0.00392599
Lentibacillus	0.0096879	0.010174	0.0114093	0.00848999	0.0105615	0.00842283	0.00971061	0.0094871	0.0126566	0.0105638	0.00846702	0.0107342	0.0116637	0.0106656	0.0111692	0.0104656	0.0102439	0.0121851	0.01337	0.0126358	0.00899474	0.0140301	0.0111015	0.0133986	0.00688169	0.0117611	0.01139	0.0108774	0.00814271	0.0161196	0.0120676	0.00832079	0.012301	0.00985915	0.0124105	0.00980841	0.0077975	0.0115716	0.0122403	0.0127431	0.0108777	0.00638088	0.0101278	0.00962203	0.0102663	0.0124622	0.0123899	0.0107813	0.00999343
Lysinibacillus	0.0803308	0.0653375	0.0832579	0.0693029	0.0733918	0.0518352	0.0783727	0.0693658	0.0912078	0.0746457	0.0846017	0.0941381	0.0885242	0.101421	0.0690424	0.0860026	0.0858963	0.0996441	0.119242	0.082846	0.0616124	0.0969393	0.0479851	0.101483	0.0505238	0.103391	0.0885027	0.116197	0.0692546	0.0745057	0.0764406	0.068531	0.0879994	0.0845497	0.091551	0.0647555	0.0529116	0.0807167	0.072002	0.0981116	0.0803442	0.0386142	0.0700575	0.0772065	0.0813463	0.078532	0.067737	0.0921547	0.0603175
Mesobacillus	0.0233159	0.0214665	0.0267769	0.0193618	0.0316844	0.0188985	0.0256927	0.0229615	0.0243087	0.0205386	0.0197107	0.0210885	0.0200803	0.0208271	0.0231799	0.0255587	0.0258173	0.0262449	0.0259627	0.0234144	0.0229934	0.0269526	0.0196551	0.0297981	0.0177124	0.0269081	0.0217189	0.0234221	0.0248436	0.0216198	0.0226408	0.0257713	0.0217633	0.0262911	0.0230071	0.0206177	0.0214431	0.0218153	0.0253807	0.0165764	0.0243402	0.013288	0.0205904	0.0205331	0.0211986	0.0225136	0.0249512	0.0211593	0.0220634
Metabacillus	0.0401886	0.0352483	0.0493959	0.0329227	0.0384768	0.027744	0.0401372	0.0398733	0.0503451	0.0393104	0.0412382	0.0434118	0.0523369	0.0459592	0.0338518	0.0449592	0.04146	0.0471903	0.0599708	0.0401296	0.0379744	0.0505003	0.0269044	0.0467894	0.0270622	0.0569525	0.04365	0.059111	0.0428739	0.0411664	0.0402378	0.0317808	0.0451352	0.046109	0.0482098	0.0335287	0.0288693	0.03462	0.0425712	0.0454815	0.0407106	0.0199978	0.0351543	0.0354496	0.0402813	0.0429434	0.040042	0.0446288	0.0354961
Neobacillus	0.0218789	0.0164156	0.0232177	0.015136	0.0201289	0.0158796	0.0173173	0.0171868	0.0227417	0.0198393	0.0185109	0.0242232	0.020892	0.0219906	0.0173658	0.0209667	0.0180652	0.0269659	0.0270121	0.0197	0.0151959	0.0229733	0.014438	0.0235849	0.0127181	0.0223105	0.0170143	0.0253673	0.0184457	0.0152311	0.0185684	0.021611	0.0222364	0.0265898	0.0213842	0.0168144	0.0185655	0.0147965	0.0167405	0.0208241	0.022617	0.00776231	0.0179957	0.0164818	0.0175937	0.0183051	0.0176631	0.0192157	0.0184943
Niallia	0.0153894	0.0107513	0.0166981	0.0106029	0.0127566	0.00929833	0.014485	0.0138525	0.0183621	0.0119993	0.0164884	0.0190936	0.0185849	0.0179183	0.0145735	0.0168374	0.0153658	0.0179532	0.0232421	0.0147252	0.011113	0.0185428	0.00794697	0.0197386	0.0117889	0.0195663	0.0181816	0.0213975	0.013585	0.0104503	0.0152059	0.0120189	0.0177891	0.0158344	0.0180429	0.0123106	0.0103967	0.0102437	0.0160204	0.0145044	0.0203553	0.00934108	0.0127225	0.013121	0.0141063	0.0135654	0.0114467	0.0169421	0.0140816
Oceanobacillus	0.0242429	0.0177504	0.0239495	0.0192465	0.0197976	0.0152154	0.0233864	0.0200398	0.0294919	0.0205018	0.0240299	0.0282129	0.0258053	0.0259466	0.0201198	0.0263063	0.0206262	0.0356541	0.0385943	0.0232486	0.019156	0.0297012	0.0161366	0.0303476	0.014286	0.0320759	0.0243718	0.0325925	0.0227664	0.0204351	0.0246209	0.0209176	0.0275353	0.0307725	0.0311216	0.0202173	0.0185655	0.023902	0.0254707	0.0300447	0.029079	0.00901217	0.025445	0.0224668	0.0228444	0.0232491	0.0200639	0.024533	0.0182672
Parageobacillus	0.014555	0.00800935	0.012507	0.00783691	0.0111827	0.00733602	0.0126643	0.0110339	0.0104869	0.0133611	0.0128548	0.0117791	0.0122191	0.0119843	0.012202	0.0139185	0.00948251	0.013519	0.0146915	0.0120057	0.00942452	0.012143	0.00943324	0.0159769	0.00723013	0.0142203	0.011673	0.0116714	0.0118402	0.00820789	0.00937761	0.0162949	0.00908381	0.00995874	0.0130787	0.0124106	0.00993253	0.00995917	0.0117903	0.0122251	0.0091545	0.010262	0.0104626	0.0148244	0.0130483	0.0114407	0.0122613	0.0130183	0.0117131
Paraliobacillus	0.00727751	0.00656622	0.00718486	0.0073375	0.00588128	0.00413594	0.00655466	0.00732157	0.00819665	0.00618367	0.00658165	0.00731447	0.0100401	0.00942455	0.00619661	0.0103588	0.00657546	0.00731829	0.0113878	0.00626817	0.00604766	0.00959957	0.00533842	0.0085379	0.00409417	0.0118324	0.00728679	0.00924975	0.00627321	0.00605015	0.00616456	0.0052005	0.00965155	0.00806658	0.00906918	0.00640549	0.00696206	0.00569095	0.00567016	0.00973864	0.0052773	0.00256551	0.00862117	0.0075503	0.00658294	0.00780417	0.00548755	0.00770095	0.00629456
Peribacillus	0.0378709	0.025399	0.0341946	0.0233186	0.0324299	0.0252987	0.0288891	0.0326549	0.0385323	0.0333476	0.028212	0.040372	0.0375971	0.0398701	0.0311743	0.0382313	0.0333618	0.039836	0.0434137	0.0269299	0.0261247	0.0391367	0.0243869	0.0415906	0.0227938	0.0422332	0.0386271	0.0406512	0.0309506	0.0260199	0.0336249	0.0272737	0.0354836	0.0325651	0.0373268	0.0301258	0.0261773	0.0285496	0.0295208	0.0315988	0.0356487	0.018419	0.0308019	0.0343447	0.0341686	0.0358747	0.0291955	0.0342509	0.0295585
Pontibacillus	0.0126082	0.00945247	0.0122409	0.00948881	0.0127152	0.00896624	0.0110863	0.00890275	0.0150674	0.008797	0.0104895	0.00935682	0.0116209	0.0125273	0.00768838	0.0109639	0.0105207	0.016331	0.0163239	0.0112097	0.0100385	0.0134968	0.00922091	0.0117502	0.00731724	0.0134719	0.0103642	0.0139739	0.0102199	0.00833482	0.0107226	0.00808966	0.013815	0.0111538	0.0107875	0.0132113	0.0108608	0.00967462	0.00846024	0.00973864	0.0120624	0.00539414	0.0101278	0.0116938	0.0094042	0.0111138	0.00968896	0.0112581	0.00853335
Pradoshia	0.00556243	0.00616936	0.00964634	0.00714542	0.00774507	0.00374348	0.00542176	0.00745906	0.00940203	0.00614686	0.0113122	0.00664951	0.00858753	0.00802832	0.00608185	0.00722622	0.00636782	0.00825561	0.00983319	0.00636766	0.00546438	0.00726121	0.00439813	0.0080307	0.00603963	0.00919508	0.00703918	0.0102025	0.00573314	0.00571168	0.00777108	0.006934	0.0086107	0.0101579	0.0076372	0.00690592	0.00863295	0.0063549	0.00756021	0.00642336	0.0100161	0.0040785	0.00451984	0.00722803	0.00720989	0.00911168	0.00595914	0.00744425	0.00781953
Priestia	0.0613722	0.045711	0.0630671	0.0413743	0.0555408	0.0385216	0.0531656	0.0528322	0.0744529	0.050868	0.0655423	0.0815515	0.0716909	0.0717119	0.0529389	0.0662106	0.0577949	0.0825561	0.0897813	0.0573753	0.0489645	0.0736788	0.0376116	0.0713887	0.0366443	0.0752001	0.0584005	0.0965467	0.0487732	0.0460319	0.061272	0.0461111	0.0716296	0.0655285	0.0723625	0.0464398	0.044093	0.049037	0.0514814	0.0676525	0.0690357	0.0232211	0.0543218	0.0573179	0.0510178	0.0532808	0.0451008	0.0606908	0.0386759
Psychrobacillus	0.012191	0.0145034	0.0146691	0.0111407	0.0137092	0.0115323	0.017115	0.0144369	0.0188041	0.0110423	0.0144659	0.0194261	0.014868	0.0183449	0.0133877	0.0161967	0.0148121	0.0169078	0.0203271	0.0175442	0.0115427	0.0150557	0.0119508	0.0189778	0.00943692	0.0219541	0.0152103	0.024494	0.0150806	0.0151465	0.0133005	0.0128279	0.0158967	0.0175274	0.014988	0.0122105	0.0126245	0.0161244	0.0150304	0.0164728	0.0176628	0.00690714	0.0149824	0.0144561	0.0150859	0.0134019	0.011361	0.0144484	0.0100259
Radiobacillus	0.00903895	0.00653014	0.00971286	0.00518619	0.00886334	0.00570579	0.00788987	0.00835277	0.00855826	0.00990123	0.0119292	0.00888185	0.0088866	0.0112474	0.00986867	0.00954003	0.00699076	0.00969763	0.0124372	0.0103475	0.00681513	0.00972264	0.00624838	0.0101018	0.00879811	0.0106207	0.00962139	0.00944824	0.0120894	0.00795404	0.0122918	0.00866749	0.0098408	0.00726988	0.00916464	0.00950815	0.00742619	0.0101489	0.00765021	0.00725218	0.0078621	0.0040785	0.00594275	0.00888542	0.00948257	0.00735472	0.0067737	0.0114047	0.00863069
Rossellomorea	0.0209982	0.0200955	0.0220868	0.0210137	0.0238565	0.0144305	0.0228199	0.0181836	0.0236256	0.0262438	0.0202249	0.0181437	0.0212338	0.0192757	0.0237154	0.019436	0.0157119	0.0236132	0.0244081	0.0186387	0.0212129	0.0242861	0.0191091	0.0297136	0.0159411	0.0200652	0.0231338	0.0203653	0.0244281	0.0179389	0.0243594	0.0226511	0.0201547	0.0264903	0.0209068	0.0209179	0.0217216	0.0178317	0.0202506	0.0238286	0.0159396	0.0138143	0.0195023	0.0206252	0.0235497	0.0263135	0.0236222	0.0203892	0.0279686
Salicibibacter	0.0147404	0.0141066	0.0160994	0.0133688	0.0168569	0.00981155	0.019138	0.0150556	0.0157906	0.0201337	0.0134718	0.0141065	0.0159361	0.0144277	0.0171363	0.0177274	0.0129433	0.0131585	0.0181506	0.0118399	0.0135382	0.0151788	0.0122238	0.0214716	0.0114695	0.0170358	0.019455	0.0134181	0.0174487	0.0227198	0.0147949	0.0166416	0.0171268	0.0155356	0.0130787	0.0161138	0.0140169	0.0199183	0.0178205	0.015126	0.0155088	0.0110514	0.0155683	0.0123383	0.0157129	0.0182642	0.0207927	0.0138984	0.0199869
Salimicrobium	0.00551608	0.00519525	0.00718486	0.00464836	0.00666821	0.00464916	0.0063119	0.00543102	0.00787521	0.0073247	0.00689017	0.00617455	0.0064086	0.00581762	0.00726763	0.00583793	0.00616017	0.00576811	0.00699595	0.00497474	0.00644674	0.00742531	0.00509577	0.0071431	0.00429743	0.00566673	0.00668545	0.00476382	0.0052346	0.00554244	0.00530526	0.00508493	0.00473115	0.00497937	0.00525058	0.00530455	0.00659075	0.00711369	0.00684019	0.00766659	0.0046311	0.0029602	0.00535685	0.00589292	0.00720989	0.00661925	0.00548755	0.00586739	0.00704082
Salisediminibacterium	0.0142769	0.0116532	0.017563	0.0144061	0.0173539	0.0103851	0.0151728	0.0155712	0.0143441	0.015864	0.0114493	0.0100693	0.0158506	0.0123334	0.015568	0.0154136	0.0126664	0.012113	0.0164405	0.0147252	0.0129856	0.0145635	0.0126484	0.0183861	0.0111791	0.0146123	0.0155994	0.0112347	0.0152468	0.0143004	0.0149444	0.0169883	0.0155182	0.0166311	0.013556	0.0125107	0.0145739	0.0129943	0.0175505	0.0127431	0.0145395	0.00986734	0.015652	0.0118319	0.0146941	0.0163438	0.0166341	0.0122482	0.0179752
Sediminibacillus	0.0064895	0.00418506	0.00525559	0.00522461	0.0049701	0.00507181	0.00501715	0.00484667	0.0061073	0.00515305	0.00486768	0.00726697	0.00469964	0.00442139	0.00627311	0.00790256	0.00699076	0.00508315	0.00633522	0.00374764	0.00561788	0.00857398	0.00421614	0.00680496	0.00470394	0.00559545	0.00523517	0.00539899	0.00610704	0.00440011	0.0045954	0.00600946	0.00529889	0.00497937	0.004105	0.00500429	0.00807598	0.00758794	0.0071102	0.00590535	0.0051696	0.00361802	0.00694716	0.00745823	0.00564252	0.00608807	0.00501597	0.00509729	0.00460736
Sutcliffiella	0.0165019	0.0136736	0.019592	0.0152512	0.0195076	0.0135248	0.0192998	0.0193867	0.023264	0.0216796	0.0219046	0.0298278	0.0179441	0.0182673	0.0213821	0.0205395	0.0211107	0.021306	0.0250688	0.0197	0.0172527	0.0226862	0.0156816	0.0222746	0.0116437	0.0192812	0.0170497	0.0223899	0.0197752	0.0172197	0.0195772	0.0214954	0.0202493	0.0183241	0.0215751	0.0169145	0.0126245	0.015081	0.0171905	0.0186485	0.0201399	0.010262	0.022097	0.0165738	0.0167316	0.0195309	0.0152623	0.0187023	0.0172614
Terribacillus	0.00913166	0.0077568	0.0105112	0.00891256	0.0102715	0.00646053	0.00869909	0.0104496	0.0103262	0.0112999	0.0161456	0.0095468	0.0105528	0.0112086	0.0106719	0.0111063	0.0119743	0.00926502	0.0111546	0.0087887	0.0120953	0.0107893	0.0086446	0.0124265	0.0121954	0.0111553	0.0127342	0.00913065	0.0108016	0.00951947	0.0113951	0.00843636	0.00917844	0.0119505	0.00849639	0.010509	0.0101182	0.00995917	0.0108003	0.0111891	0.0090468	0.00486789	0.0107974	0.00842503	0.0091691	0.0100514	0.0125185	0.0134217	0.012946
Virgibacillus	0.0488103	0.0431134	0.0535538	0.0409901	0.0509435	0.0349895	0.0462872	0.0456481	0.0658946	0.0484755	0.0519334	0.0646903	0.0561394	0.0606584	0.0483106	0.0573826	0.0533651	0.0641702	0.0759837	0.0469615	0.0431318	0.0657612	0.0341538	0.067162	0.0346408	0.0666821	0.0568087	0.0745141	0.0500611	0.0503897	0.0521559	0.0392926	0.0677501	0.0600512	0.0571836	0.044338	0.0388947	0.0433461	0.0477013	0.0578102	0.0523422	0.0221686	0.0488812	0.0462226	0.0475696	0.0505841	0.0485734	0.0536499	0.0404604
Weizmannia	0.0197466	0.025868	0.0313007	0.0263919	0.0290751	0.0207401	0.0197044	0.0170493	0.0251525	0.0283418	0.0221788	0.0177637	0.0245236	0.0159015	0.0247482	0.0206463	0.0188958	0.0207652	0.0212988	0.0206617	0.0202612	0.0195273	0.0223243	0.0293332	0.0152443	0.016323	0.0303852	0.0184201	0.0234726	0.0259776	0.0242846	0.0228822	0.0242235	0.0277849	0.0157517	0.0169145	0.0262702	0.0187801	0.0188105	0.015644	0.018309	0.0204583	0.0199208	0.0265181	0.0195137	0.0236577	0.0285096	0.018959	0.0361775
Brochothrix	0.00588691	0.0042933	0.00691875	0.0042642	0.00612979	0.00458878	0.00517899	0.00374672	0.00875916	0.00552113	0.00699301	0.00997427	0.00692129	0.00764048	0.00688512	0.00687024	0.00726762	0.00904872	0.0100664	0.00739578	0.00567927	0.00869705	0.00458012	0.00980591	0.00371669	0.00851792	0.00679157	0.0106789	0.00756109	0.0057963	0.00575359	0.0055472	0.0098408	0.00687153	0.00926011	0.00540463	0.00649792	0.00483731	0.00819023	0.0100494	0.0076467	0.00190769	0.00502204	0.00630727	0.00654376	0.00870308	0.00407279	0.00663748	0.00425045
Listeria	0.0632727	0.0468655	0.0696199	0.0441018	0.0516062	0.0432916	0.0560383	0.0568195	0.0686268	0.0581927	0.0692102	0.075187	0.0651968	0.0727979	0.0535127	0.0647156	0.0579333	0.0744086	0.0772663	0.0553191	0.0550736	0.0720378	0.0472268	0.0831812	0.0416386	0.0731686	0.0597446	0.0697105	0.0594086	0.071121	0.0597776	0.050387	0.0674662	0.0639351	0.0707396	0.0569488	0.0493842	0.0531156	0.0580516	0.0688957	0.0604197	0.0297994	0.0578372	0.0573639	0.0612449	0.0781643	0.0575336	0.0614609	0.0522059
Aneurinibacillus	0.0178461	0.0144313	0.0181617	0.0130999	0.0151588	0.0105059	0.0131093	0.0157775	0.0160317	0.0156432	0.0123406	0.0190461	0.0170896	0.0114801	0.0136937	0.0147372	0.0158503	0.0146005	0.0205214	0.0157865	0.0241599	0.0170249	0.014074	0.0185551	0.013444	0.0173922	0.0133002	0.0129417	0.0156207	0.0140888	0.0156169	0.0190685	0.0147612	0.0148385	0.0189975	0.0169145	0.0143882	0.0147016	0.0151204	0.0149188	0.0147549	0.0110514	0.0188327	0.0150546	0.0128916	0.0143008	0.0173201	0.0160253	0.0156391
Brevibacillus	0.105779	0.0897985	0.124937	0.0958101	0.119614	0.0880322	0.117094	0.112195	0.124436	0.127869	0.0936857	0.102687	0.116038	0.0933535	0.119342	0.109212	0.109706	0.104259	0.111741	0.110207	0.101644	0.124712	0.1115	0.133606	0.102993	0.114974	0.122425	0.0970628	0.110093	0.105603	0.105096	0.111175	0.11544	0.109048	0.106157	0.10459	0.105081	0.0969359	0.108813	0.107643	0.0997302	0.0745313	0.106635	0.110124	0.114692	0.116572	0.119054	0.0997456	0.129752
Cohnella	0.0667955	0.0460718	0.069254	0.0580085	0.0692914	0.0463105	0.0651825	0.0609787	0.0628409	0.0739095	0.05495	0.0483515	0.0612235	0.0473555	0.0653704	0.0648936	0.0592484	0.0564193	0.0546461	0.0545231	0.0548894	0.0664586	0.065608	0.0754463	0.0533113	0.0569881	0.0664654	0.0400161	0.0680914	0.0626592	0.0618324	0.0614814	0.0591394	0.0568644	0.04926	0.061853	0.0584813	0.051598	0.0619217	0.0554274	0.0572964	0.042298	0.0554099	0.0690116	0.0668482	0.0739149	0.0685516	0.0573537	0.0802394
Paenibacillus	1.03739	0.831781	1.19531	0.945538	1.08352	0.769587	1.04822	1.0276	1.04162	1.16172	0.840155	0.799604	1.00636	0.776924	1.08594	0.967209	0.934685	0.912911	0.949039	0.934355	0.936036	1.05509	0.959642	1.21099	0.818254	0.947521	1.04962	0.745696	1.04879	0.963751	0.927935	1.00393	0.985688	1.00285	0.89088	0.969231	0.992232	0.868345	1.02963	0.886631	0.884971	0.68999	0.969673	1.06597	1.06044	1.09393	1.10506	0.879375	1.21943
Saccharibacillus	0.0255872	0.0160548	0.0267769	0.0256236	0.0260102	0.0193212	0.02634	0.0269832	0.0207729	0.029262	0.0198478	0.0175262	0.0219174	0.0168323	0.0320923	0.0201836	0.0218029	0.0175206	0.0225425	0.0175774	0.0234539	0.0260501	0.0250542	0.0319115	0.0166671	0.021669	0.0267418	0.0129814	0.0277102	0.0237352	0.0215573	0.0233445	0.0190192	0.0229051	0.0241527	0.0247212	0.029055	0.0218153	0.0241207	0.0213421	0.0189552	0.0170376	0.022097	0.0282676	0.0253522	0.0262318	0.0254657	0.0213793	0.0318622
Thermobacillus	0.0282293	0.0225488	0.0304359	0.0287353	0.0306075	0.0233968	0.0293746	0.0337892	0.0284874	0.0366971	0.0207391	0.0168138	0.0265316	0.022107	0.0365676	0.0245264	0.0241562	0.0195755	0.0200162	0.0170468	0.0246204	0.0323268	0.0282087	0.0405762	0.0204709	0.0245202	0.0321539	0.0163558	0.027087	0.0247083	0.0264142	0.0271581	0.0239396	0.0227059	0.0265393	0.0290249	0.0289622	0.025135	0.0263707	0.0273511	0.0175551	0.0185506	0.0263657	0.03591	0.0293098	0.0344854	0.0301815	0.0235429	0.0341334
Jeotgalibacillus	0.00746293	0.00526741	0.00824928	0.00603135	0.0075794	0.00495106	0.0065142	0.00646223	0.00875916	0.00754554	0.00651309	0.0054621	0.00777577	0.00651574	0.00577585	0.00758219	0.00802899	0.00858006	0.00874493	0.00779376	0.0075826	0.00816374	0.00597539	0.00612869	0.00574926	0.00855356	0.00710993	0.00682814	0.00722874	0.00685402	0.00713595	0.00901419	0.00936768	0.00846493	0.00868732	0.00850729	0.00705488	0.00644975	0.00774022	0.00642336	0.0085083	0.00855169	0.00669606	0.00653746	0.00670049	0.00759987	0.00784549	0.00718755	0.00635945
Kurthia	0.00797282	0.009236	0.0103781	0.00975772	0.0126323	0.00564541	0.0121787	0.00852464	0.0182817	0.0101221	0.0100096	0.0195686	0.0096129	0.0121007	0.00979217	0.012281	0.00747526	0.0160065	0.0187336	0.0111434	0.00776679	0.00927138	0.00934224	0.0130182	0.00461683	0.0107276	0.0105765	0.0206432	0.0109677	0.00947716	0.0144213	0.00843636	0.0189246	0.0183241	0.00964197	0.0102087	0.0088186	0.011951	0.00819023	0.0111891	0.0171243	0.00348646	0.0107974	0.00787257	0.00909073	0.0100106	0.00831707	0.00957118	0.00746262
Paenisporosarcina	0.00806553	0.00750425	0.00818275	0.00533985	0.0075794	0.00718507	0.0081731	0.00728719	0.0102458	0.00758235	0.00959824	0.00873936	0.00875842	0.00977361	0.00715287	0.00765338	0.00816742	0.00861611	0.0123984	0.00732945	0.00613975	0.010256	0.00518676	0.0124687	0.00362958	0.00987223	0.00972751	0.00885276	0.0082258	0.00655785	0.00795789	0.00797409	0.00898919	0.0109546	0.00926011	0.00690592	0.00594095	0.0057858	0.00846024	0.0078738	0.007539	0.00342068	0.00719826	0.0077805	0.00885562	0.0124213	0.00703093	0.00799432	0.00833867
Planococcus	0.0679544	0.0561376	0.082892	0.0576243	0.0698299	0.0491181	0.0638068	0.0690221	0.0781494	0.0674314	0.0551213	0.0627904	0.0689138	0.0613565	0.0646436	0.0755371	0.0691462	0.0686405	0.0745457	0.0663298	0.0693485	0.0690841	0.0624535	0.0735443	0.0626902	0.0706382	0.0680572	0.0634382	0.0641446	0.0715018	0.0628785	0.0633305	0.0714404	0.0715038	0.066921	0.0608522	0.0640509	0.0662048	0.0655218	0.0610219	0.0625737	0.0441399	0.07215	0.0630266	0.0646539	0.0720762	0.0745536	0.0603241	0.0750805
Rummeliibacillus	0.00468171	0.00389644	0.00475664	0.00353429	0.00563278	0.00320007	0.00610959	0.00426232	0.0061073	0.00419606	0.00479912	0.00750445	0.00418695	0.00504194	0.00413107	0.00541076	0.00484508	0.00861611	0.00656842	0.00497474	0.00457412	0.00582538	0.00312419	0.00600189	0.00284559	0.00741309	0.00459846	0.00726482	0.00440371	0.00410395	0.00511845	0.00254246	0.00482578	0.00418267	0.00725534	0.00390335	0.0037131	0.00388882	0.00657018	0.00486932	0.0052773	0.00164456	0.00435244	0.00589292	0.00442781	0.00453541	0.00411567	0.00608742	0.00444513
Solibacillus	0.00922437	0.0085866	0.010744	0.007107	0.00994019	0.00591712	0.0104389	0.00969334	0.0121342	0.00942273	0.0111065	0.0122541	0.0123472	0.0112474	0.00807089	0.0104656	0.0101054	0.0135551	0.0129036	0.00829123	0.00936313	0.0112815	0.00564174	0.0128491	0.0060977	0.0129373	0.00944453	0.0154427	0.0107185	0.00863098	0.0103864	0.00947646	0.0101247	0.0175274	0.0109785	0.00980841	0.00686923	0.00920037	0.0103503	0.0134683	0.0126009	0.00447319	0.0107974	0.00939184	0.00901236	0.01046	0.00698806	0.0121748	0.00966896
Sporosarcina	0.0505718	0.0372326	0.0610048	0.0426036	0.0482099	0.0339027	0.0519518	0.0440669	0.0529568	0.0507944	0.0448032	0.0493489	0.0528923	0.0457265	0.0464746	0.0536805	0.0423598	0.0538958	0.0583773	0.0386371	0.0396014	0.055218	0.03564	0.0595117	0.0370798	0.0539231	0.0453833	0.0499407	0.0512659	0.0393894	0.0526416	0.0420662	0.0569631	0.0475032	0.0539377	0.0436374	0.04465	0.045907	0.0492314	0.0493148	0.0443724	0.0264445	0.0457843	0.0440588	0.0477263	0.0487863	0.0478875	0.0470858	0.0438348
Ureibacillus	0.0117738	0.00992149	0.0134383	0.0101035	0.0119282	0.00757753	0.0102771	0.00969334	0.0144245	0.0113367	0.0111751	0.0117791	0.0107665	0.0115189	0.00933316	0.0126014	0.010936	0.0117886	0.0164793	0.0131333	0.00914823	0.0124302	0.00812896	0.0140326	0.00795605	0.0145767	0.0112839	0.0151251	0.0115494	0.0105772	0.0120676	0.00982316	0.0128687	0.00975957	0.012315	0.00870746	0.010768	0.00967462	0.0105303	0.0111891	0.011847	0.00506523	0.00912338	0.0111413	0.0100311	0.0103375	0.0125614	0.0101579	0.0098312
Viridibacillus	0.00653586	0.00584466	0.00671917	0.00457153	0.00459734	0.00371329	0.00890139	0.00635911	0.00675018	0.00544752	0.0061703	0.00769444	0.0088866	0.00938577	0.00642611	0.00687024	0.00574488	0.00832771	0.00948339	0.00596969	0.00546438	0.00791759	0.00266921	0.00980591	0.00400706	0.00851792	0.00742828	0.00758241	0.0059824	0.00431549	0.00687442	0.0072807	0.00662361	0.00796699	0.00782813	0.00450386	0.00491985	0.00426821	0.00603017	0.0081846	0.0074313	0.00190769	0.00585905	0.00630727	0.00564252	0.00461713	0.00535894	0.00777429	0.00454247
Sporolactobacillus	0.00811188	0.00984933	0.0117419	0.00918148	0.0117211	0.00818132	0.010358	0.00828403	0.0124959	0.008797	0.00874126	0.00869186	0.0099547	0.00864887	0.00814739	0.0102164	0.00892879	0.00868821	0.00812307	0.00835756	0.00850356	0.00865602	0.00879626	0.0132295	0.00914655	0.00826844	0.00898468	0.0078206	0.00893206	0.00956177	0.00881719	0.00936089	0.0126795	0.00896287	0.00735081	0.00740635	0.0105823	0.00863128	0.00810023	0.00901342	0.0085083	0.00611775	0.00594275	0.008379	0.00897317	0.00866222	0.0079741	0.00990122	0.0108046
Abyssicoccus	0.00533066	0.00357174	0.00405811	0.00357271	0.00480443	0.00274723	0.00578591	0.00457168	0.00562515	0.00714066	0.00380502	0.00764694	0.00491326	0.00593398	0.00646436	0.00583793	0.00311469	0.00702988	0.00773441	0.00464309	0.00349966	0.00767145	0.00488344	0.00794617	0.003165	0.00641517	0.00569502	0.00639146	0.00378055	0.00478089	0.00575359	0.00288916	0.00444728	0.00388391	0.0057279	0.00360309	0.00389875	0.00426821	0.00423012	0.00569814	0.0051696	0.00164456	0.00443614	0.00423554	0.00525068	0.00796761	0.00510171	0.00480392	0.00467225
Jeotgalicoccus	0.0165946	0.012483	0.0160329	0.0148671	0.014786	0.0109587	0.0147278	0.011962	0.0178398	0.017778	0.0151515	0.0197586	0.0195249	0.0159403	0.0149943	0.0169798	0.015435	0.022027	0.0214542	0.0143272	0.0137224	0.0194453	0.015348	0.0202036	0.00827545	0.019887	0.0161654	0.0167528	0.0169086	0.0160773	0.0184563	0.0154859	0.0150451	0.0161332	0.0189021	0.0142122	0.0171731	0.0105283	0.0163805	0.0167836	0.016155	0.00749918	0.0142291	0.0136274	0.0150467	0.0207975	0.0172772	0.0186656	0.0158013
Macrococcus	0.0414865	0.0328311	0.0400157	0.0342673	0.0347078	0.0273818	0.0407441	0.0340986	0.0488986	0.0368443	0.0415467	0.0572333	0.0434503	0.0463859	0.0395894	0.0448168	0.0417369	0.0574648	0.0577554	0.0378743	0.0291024	0.0506234	0.0246599	0.0554964	0.0233745	0.0607303	0.0473995	0.0633191	0.0374731	0.0393048	0.0414333	0.0266959	0.0433374	0.0434201	0.0544151	0.0352302	0.0272913	0.0337663	0.036271	0.0446527	0.0458802	0.0149326	0.0349869	0.0384421	0.0372641	0.0373456	0.0405993	0.0463524	0.0290718
Mammaliicoccus	0.0482541	0.0388561	0.0504603	0.0339984	0.0457663	0.0299177	0.0487554	0.0408014	0.0636445	0.0528924	0.0562869	0.081504	0.0596854	0.0719446	0.0483488	0.0580233	0.0490737	0.079708	0.0782769	0.0449053	0.0350887	0.0701507	0.0339718	0.0691486	0.0238972	0.0763049	0.0532007	0.0899568	0.0493548	0.0369355	0.0565272	0.0362879	0.0646275	0.054076	0.0596656	0.0452388	0.0380592	0.0411646	0.0468913	0.0629904	0.0597735	0.0167745	0.0406785	0.0468211	0.0445524	0.0476422	0.0463441	0.0577571	0.0354961
Nosocomiicoccus	0.00570149	0.00393252	0.00651959	0.00380321	0.0052186	0.00467935	0.0053813	0.00536227	0.00715198	0.00507944	0.00610174	0.00840689	0.0064086	0.00577884	0.00600535	0.00726181	0.00401449	0.00757064	0.00773441	0.00533955	0.00442062	0.00730224	0.00336685	0.0070163	0.00284559	0.00816152	0.00622561	0.00742362	0.00685484	0.00588091	0.00665026	0.00496936	0.00463653	0.00677194	0.00830546	0.00510437	0.00556964	0.00626005	0.00756021	0.00683777	0.0059235	0.00263129	0.00385023	0.00483404	0.00595599	0.00780417	0.00535894	0.00663748	0.00460736
Salinicoccus	0.00834365	0.00584466	0.010611	0.00714542	0.00683388	0.0059775	0.00857771	0.00749344	0.0086788	0.00945954	0.00651309	0.00693449	0.00918566	0.00667088	0.00940966	0.00701263	0.00816742	0.0079672	0.00987206	0.00706413	0.00936313	0.00984571	0.00679436	0.011877	0.00583637	0.00883868	0.00834797	0.00623266	0.00926441	0.00930792	0.0085183	0.00670286	0.00832683	0.00886328	0.00696895	0.00940806	0.00844729	0.0063549	0.00864024	0.0107747	0.0056004	0.00473632	0.00502204	0.00902353	0.00779765	0.0105826	0.00775974	0.00806766	0.00957163
Staphylococcus	0.392198	0.323368	0.414792	0.290619	0.362486	0.254557	0.376489	0.350198	0.545881	0.370615	0.441519	0.578888	0.465863	0.509546	0.375889	0.46586	0.405049	0.591628	0.647514	0.383983	0.275798	0.515218	0.239683	0.562149	0.213303	0.574443	0.422457	0.696867	0.370286	0.348878	0.431034	0.31099	0.516547	0.449538	0.514461	0.3503	0.292035	0.344113	0.36712	0.480509	0.468926	0.141037	0.345349	0.380093	0.382712	0.368349	0.3416	0.443758	0.276831
Kroppenstedtia	0.0176607	0.0126634	0.018827	0.0162501	0.0205016	0.0112606	0.0178837	0.0142307	0.0167147	0.0177044	0.0138146	0.0164338	0.014868	0.0118292	0.0176718	0.0142744	0.0149505	0.012834	0.0175287	0.015886	0.0135382	0.0165736	0.0159546	0.0193582	0.0138215	0.014149	0.0157763	0.0148869	0.0169086	0.0129042	0.0171861	0.0187218	0.0141935	0.0143406	0.0159427	0.0143123	0.016152	0.0156501	0.0166505	0.00994585	0.0168012	0.0131564	0.0169912	0.0174025	0.0163006	0.0181008	0.0192064	0.0141184	0.0224203
Laceyella	0.00560878	0.00440153	0.00844886	0.00660759	0.0066268	0.00347178	0.00627144	0.0064966	0.00574569	0.00644132	0.00462773	0.00446467	0.00546867	0.00535221	0.00612011	0.00583793	0.004499	0.00627282	0.00687935	0.00537272	0.00567927	0.00598948	0.00473178	0.0066359	0.00336825	0.00470446	0.00527054	0.00317588	0.00531769	0.00541552	0.00590304	0.0038137	0.00662361	0.00517855	0.00400953	0.00380326	0.00538399	0.00407852	0.00603017	0.00476572	0.0049542	0.00276285	0.00535685	0.00464988	0.00638702	0.00637409	0.00544468	0.00583072	0.00785198
Novibacillus	0.00486713	0.00389644	0.00545517	0.00434103	0.00559136	0.00332083	0.00606913	0.0071497	0.00522335	0.00776639	0.00438777	0.00460716	0.00628043	0.00314152	0.00654086	0.00583793	0.00588331	0.00508315	0.00516923	0.00351548	0.00561788	0.00639971	0.00424647	0.0101018	0.0049072	0.00506086	0.00657934	0.00404925	0.00602395	0.00566937	0.00564151	0.0058939	0.00425804	0.00577607	0.00467779	0.00620532	0.0057553	0.00445791	0.00504014	0.00683777	0.0048465	0.00572306	0.00569165	0.00847107	0.00807194	0.00641495	0.0064736	0.00392382	0.0116157
Polycladomyces	0.00593326	0.00458192	0.00748423	0.00530144	0.00749656	0.00407557	0.00663558	0.00811216	0.00538407	0.00883381	0.00630742	0.00740946	0.00593864	0.00422747	0.00841515	0.00694144	0.00664468	0.00522735	0.00567449	0.0083244	0.00678443	0.00795862	0.0080683	0.00879151	0.00612674	0.00637953	0.00983363	0.00408894	0.00731182	0.00524628	0.00478221	0.00670286	0.00520427	0.00687153	0.00610976	0.007006	0.00733337	0.00777764	0.00738021	0.00642336	0.0062466	0.0029602	0.00719826	0.00685973	0.00728826	0.00678268	0.00750252	0.00528065	0.0080791
Staphylospora	0.0152503	0.00768464	0.0139373	0.0108718	0.0150345	0.00923795	0.0125024	0.0122714	0.0134602	0.0153487	0.0114151	0.0109242	0.0122191	0.0107044	0.0154533	0.0117826	0.0113513	0.0109594	0.0119708	0.0117072	0.0123409	0.0139891	0.0109802	0.0153429	0.00961114	0.0105494	0.0145028	0.00647085	0.0124218	0.0120157	0.010872	0.0142147	0.00974617	0.0170294	0.00811453	0.015213	0.0174516	0.00882098	0.0135904	0.0105675	0.0116316	0.00611775	0.0110485	0.0139496	0.0138712	0.0162621	0.0119183	0.0105246	0.0172614
Thermoactinomyces	0.00574785	0.00400467	0.00688549	0.00572402	0.00716522	0.00271704	0.00671651	0.00508729	0.00534389	0.00839212	0.00764432	0.00470216	0.00461419	0.00542978	0.00634961	0.00526837	0.00519116	0.00425398	0.00431417	0.0044441	0.00411364	0.00750736	0.00461046	0.00845337	0.00650422	0.00463318	0.00583651	0.00337437	0.0052346	0.00537321	0.00496901	0.00647173	0.0061505	0.00487978	0.00735081	0.00530455	0.00454854	0.00493216	0.00522015	0.00673417	0.003231	0.00394693	0.00468724	0.00432761	0.00509394	0.00625151	0.00625924	0.00678417	0.00736529
Exiguobacterium	0.0402813	0.0405518	0.0511588	0.0376095	0.0472159	0.0297063	0.045478	0.0444106	0.0496218	0.0496534	0.0347251	0.0413695	0.0490899	0.0335483	0.043797	0.0409723	0.0450592	0.039872	0.0490882	0.0385045	0.0413819	0.0485312	0.0404325	0.0599344	0.0321146	0.0431955	0.0445697	0.0342598	0.0464052	0.0405318	0.0418817	0.0465733	0.0477846	0.0480011	0.0371359	0.0407349	0.042515	0.0342406	0.0441012	0.0399906	0.0421107	0.0315755	0.0414319	0.045532	0.0484316	0.0556098	0.0495166	0.0412917	0.0490262
Gemella	0.0550681	0.0425361	0.0564144	0.0367643	0.0477129	0.0355329	0.052235	0.0514228	0.0656133	0.0583768	0.0633484	0.0796042	0.0689993	0.070432	0.0556547	0.0613338	0.0537112	0.0785905	0.0832906	0.0491172	0.0374832	0.0737608	0.0443453	0.0729103	0.0273526	0.0816152	0.0593909	0.0816995	0.0554203	0.0438742	0.0557799	0.0455332	0.0611265	0.056964	0.0764675	0.0489419	0.0457639	0.0489422	0.0538215	0.0726254	0.0647277	0.0174323	0.0543218	0.0519774	0.0555632	0.0547926	0.0531178	0.0641746	0.0377025
Abiotrophia	0.00477442	0.00400467	0.00355917	0.00752958	0.00501151	0.00371329	0.00546222	0.00395296	0.0047412	0.0043801	0.00507336	0.00436968	0.00469964	0.00287003	0.00416932	0.00405807	0.00553723	0.00436213	0.00466396	0.00334966	0.00337687	0.0050049	0.00524743	0.00536789	0.00423936	0.0054529	0.00672083	0.00289799	0.00444526	0.0111272	0.00366138	0.00543163	0.0049204	0.00428226	0.00267302	0.0056048	0.00519834	0.00692399	0.00567016	0.00559454	0.0033387	0.00855169	0.00418504	0.00570877	0.00348739	0.00523002	0.00805985	0.00370379	0.00528873
Aerococcus	0.0346725	0.0266617	0.0357247	0.030272	0.0297377	0.02551	0.0287272	0.0272582	0.0338313	0.0297405	0.0330111	0.0302553	0.0306758	0.0304456	0.0277317	0.0270538	0.0311469	0.0372043	0.0364955	0.0235139	0.0303304	0.0300705	0.0281177	0.0374484	0.0193965	0.031862	0.0342055	0.0299327	0.0366007	0.0265699	0.0281702	0.0254246	0.035389	0.0346564	0.0332218	0.0258221	0.0266415	0.0232381	0.0318609	0.025279	0.0346794	0.0187479	0.0316389	0.0302473	0.0289571	0.0326876	0.0275664	0.0282735	0.0327382
Suicoccus	0.00621138	0.00570035	0.00508927	0.00407212	0.00397608	0.00265666	0.00424839	0.00567164	0.00281257	0.00526348	0.0040107	0.00522462	0.00418695	0.00275368	0.00393982	0.00562435	0.00436057	0.00403768	0.00524696	0.00504107	0.00392944	0.00525105	0.00409481	0.00528336	0.00275848	0.00523906	0.00555353	0.00464472	0.00531769	0.00279238	0.0039229	0.00427596	0.00378492	0.00507896	0.00400953	0.00460395	0.00464137	0.00265578	0.00441012	0.0040405	0.0046311	0.00374959	0.00502204	0.00621519	0.00403597	0.00572034	0.00523033	0.00344709	0.00483448
Carnobacterium	0.0367584	0.0240641	0.0389845	0.0244327	0.029862	0.0225213	0.0387211	0.0329299	0.0392153	0.0389424	0.042198	0.054336	0.0366572	0.0456102	0.0351906	0.0369142	0.0332926	0.0530666	0.0535578	0.0315398	0.0266772	0.0457826	0.0319092	0.0520728	0.0206741	0.050074	0.0417399	0.0506553	0.0366422	0.0308854	0.0399763	0.0305096	0.0429589	0.0412292	0.0488781	0.0340292	0.0269199	0.0292136	0.037261	0.0447563	0.0400644	0.0128933	0.0365772	0.0365085	0.0371466	0.0400832	0.0344258	0.0395315	0.0296558
Dolosigranulum	0.0112176	0.00764856	0.010611	0.00672284	0.0104372	0.00833227	0.0124215	0.00869651	0.0139825	0.0105638	0.0155971	0.0146764	0.01239	0.0130703	0.0102894	0.0142388	0.0105207	0.0131585	0.0163239	0.0108118	0.00917893	0.0152198	0.00925124	0.0164841	0.00763665	0.0153608	0.0119914	0.0181422	0.0093475	0.00647324	0.0130763	0.00739626	0.0140988	0.0133447	0.0154653	0.0116099	0.00891143	0.00967462	0.0135004	0.0127431	0.011847	0.00651244	0.0120529	0.00810277	0.0103838	0.0121353	0.0103749	0.0123582	0.0093445
Granulicatella	0.00746293	0.00746817	0.00814949	0.00626184	0.0068753	0.00594731	0.00813264	0.00783717	0.00771449	0.00677259	0.00788427	0.00869186	0.00901477	0.00864887	0.0058906	0.00882809	0.0098978	0.00883242	0.00971659	0.00650032	0.00920963	0.0102149	0.0058844	0.0110316	0.00421032	0.0112622	0.00771126	0.00992462	0.00922287	0.00710787	0.00631401	0.00774296	0.0098408	0.00836534	0.00964197	0.00620532	0.00538399	0.00806218	0.00918026	0.00849541	0.0095853	0.00460476	0.00719826	0.00805673	0.00932583	0.0100923	0.00771687	0.010488	0.00804666
Jeotgalibaca	0.0222961	0.0158022	0.0260451	0.017902	0.0171883	0.0164532	0.0190166	0.0179086	0.0240274	0.0215692	0.0194022	0.0282604	0.0249935	0.0212925	0.0177101	0.0223906	0.0225642	0.0295616	0.0265457	0.0181412	0.0185421	0.0242861	0.0202011	0.0269663	0.0172478	0.0227739	0.0185	0.022906	0.0206061	0.019462	0.0249198	0.0225355	0.023088	0.023403	0.0234844	0.0197169	0.0224642	0.0165038	0.0215106	0.0231034	0.0264942	0.0132222	0.0182468	0.019152	0.0199839	0.0231674	0.0213071	0.0216727	0.019922
Marinilactibacillus	0.00713845	0.00523133	0.00785012	0.0044947	0.00625404	0.003985	0.0055836	0.0053279	0.008277	0.0078032	0.00678733	0.00973679	0.0116209	0.0101615	0.00508734	0.00929085	0.00927486	0.00969763	0.0158963	0.00606918	0.00574067	0.0094765	0.00461046	0.0130605	0.00470394	0.0148618	0.0103289	0.0121874	0.00469452	0.00503474	0.00721067	0.0041604	0.00917844	0.00736947	0.00696895	0.00510437	0.00603378	0.00663944	0.00783022	0.0130539	0.0052773	0.00249973	0.00786787	0.00736615	0.00634784	0.00882566	0.00685944	0.00931448	0.00762485
Enterococcus	0.16729	0.129124	0.177127	0.126274	0.149144	0.104667	0.162289	0.154234	0.185108	0.167069	0.151892	0.179347	0.173075	0.181626	0.15744	0.184322	0.168401	0.184219	0.222121	0.150171	0.136763	0.210944	0.119508	0.209897	0.109323	0.200581	0.16038	0.208457	0.14553	0.167416	0.164276	0.13868	0.174674	0.165315	0.170119	0.144624	0.133857	0.145878	0.163445	0.18203	0.156704	0.0869641	0.140617	0.152986	0.149057	0.162253	0.151251	0.163737	0.1402
Melissococcus	0.00695304	0.0060972	0.0103781	0.00507094	0.00654396	0.00528314	0.0063119	0.00539665	0.00948239	0.00603644	0.00908405	0.0123016	0.00974108	0.0103942	0.00615836	0.00911286	0.00782134	0.0110315	0.0129036	0.00636766	0.00601696	0.00910729	0.00421614	0.00908737	0.0049072	0.00972968	0.00718067	0.0124653	0.00589931	0.00554244	0.00739747	0.0062406	0.00879994	0.00776782	0.00868732	0.00620532	0.00464137	0.00682914	0.00558016	0.00901342	0.008616	0.00289442	0.00728196	0.00681369	0.00775847	0.0074773	0.00561617	0.00894777	0.00571053
Tetragenococcus	0.0220643	0.0173536	0.0234838	0.0168263	0.0218684	0.0166042	0.0195831	0.0198335	0.024148	0.0228207	0.0203277	0.0223709	0.0237118	0.0216416	0.0229504	0.0205751	0.0225642	0.0258844	0.0321425	0.0202306	0.0192788	0.0230554	0.015439	0.0281075	0.0160282	0.027514	0.0246195	0.0242161	0.0207307	0.016035	0.0180454	0.0180284	0.0213848	0.0202162	0.021766	0.0196168	0.0155022	0.0183059	0.0192605	0.0199953	0.019386	0.0105252	0.0217622	0.0222826	0.0196313	0.0200212	0.0174487	0.0213426	0.0180401
Vagococcus	0.0508035	0.0430773	0.0531879	0.0420658	0.0516476	0.0340536	0.0530847	0.0454075	0.0656937	0.0517146	0.0513506	0.0626954	0.05913	0.0614341	0.0472396	0.0537161	0.0507349	0.0663693	0.0732631	0.048255	0.0420266	0.065556	0.0324855	0.0724031	0.0285431	0.069569	0.0545802	0.0688372	0.0462805	0.0556783	0.0542855	0.0494625	0.0636813	0.0561673	0.0636752	0.0503431	0.0385234	0.0421131	0.0512114	0.0597787	0.0572964	0.0251946	0.0439429	0.0483404	0.0523892	0.0566722	0.0503312	0.0576838	0.0424721
Acetilactobacillus	0.00394006	0.00342742	0.00375874	0.00245864	0.0035619	0.00244534	0.00343917	0.00230303	0.00437958	0.00228207	0.00418209	0.00441718	0.00303341	0.00314152	0.00382507	0.00288337	0.00304548	0.00565996	0.00423643	0.0050079	0.00270149	0.0043075	0.00233556	0.00570603	0.0014228	0.00406294	0.00286519	0.00488291	0.00278348	0.00359624	0.00343721	0.00265803	0.00435266	0.00248969	0.00467779	0.00410352	0.00297048	0.00189698	0.00423012	0.00310808	0.0039849	0.00269707	0.00251102	0.00308458	0.00438863	0.00314618	0.00244368	0.0043272	0.00243346
Amylolactobacillus	0.00305934	0.00241723	0.00425769	0.0028428	0.00554994	0.00172079	0.00699973	0.0023374	0.00293311	0.00349672	0.00308515	0.00232733	0.00290523	0.00240462	0.0031748	0.004948	0.00574488	0.00234329	0.00291498	0.00205623	0.00217961	0.00410238	0.00263888	0.00477615	0.00246812	0.00470446	0.00300669	0.00194523	0.00274193	0.017135	0.00384818	0.00335143	0.00274407	0.00378432	0.0019093	0.00330283	0.00324896	0.00218153	0.0036901	0.00507653	0.0020463	0.00868326	0.00334803	0.00616915	0.0039576	0.00420853	0.0106321	0.00260365	0.00700838
Apilactobacillus	0.00991967	0.00790111	0.0114758	0.00564718	0.0118454	0.00935871	0.00954877	0.0105871	0.0121744	0.0123305	0.0115865	0.0165763	0.0162778	0.0135745	0.0102894	0.010252	0.00816742	0.016367	0.0158963	0.010049	0.0074291	0.0146865	0.0125574	0.018682	0.0054589	0.0162161	0.012522	0.0133784	0.0136681	0.0103656	0.0133379	0.0115567	0.0128687	0.0122493	0.0195703	0.00860738	0.00742619	0.00948492	0.00981027	0.0114999	0.0137856	0.00493367	0.0122203	0.00856315	0.0125781	0.013974	0.0129043	0.0115881	0.00918227
Bombilactobacillus	0.00602597	0.00425722	0.00508927	0.00395687	0.00455592	0.00486049	0.00400563	0.00484667	0.00719215	0.00515305	0.00548471	0.00778943	0.00636588	0.00616668	0.00535509	0.00573114	0.00505272	0.00980578	0.0101053	0.00683197	0.00331547	0.00828681	0.00439813	0.00625549	0.00278752	0.00723489	0.00551815	0.0079397	0.00465298	0.0038501	0.00560415	0.00531606	0.00567738	0.00677194	0.00696895	0.00530455	0.00547682	0.00331972	0.00621017	0.00901342	0.005385	0.00118408	0.00518944	0.00474196	0.00579926	0.00453541	0.00411567	0.00594073	0.004218
Companilactobacillus	0.0661466	0.042464	0.0575454	0.0464452	0.0485827	0.0384613	0.0656276	0.0560633	0.0685866	0.0615054	0.0556355	0.0831664	0.0678457	0.0838514	0.0614306	0.0672074	0.0685233	0.0826642	0.087838	0.0567452	0.0464165	0.0784785	0.0431017	0.0850409	0.035599	0.0864979	0.07591	0.0839226	0.0525537	0.058513	0.0582831	0.0501559	0.0651953	0.0616446	0.0800952	0.0558479	0.039823	0.058522	0.0590417	0.0768731	0.0708666	0.028089	0.0608504	0.0641315	0.0581885	0.0594098	0.0573621	0.0672916	0.0453922
Fructilactobacillus	0.0141842	0.0114368	0.0144362	0.00945039	0.0139991	0.00809075	0.00934646	0.0104152	0.0124959	0.0135084	0.0141574	0.0203285	0.0117491	0.0118292	0.0117812	0.0138829	0.0128049	0.0179172	0.0178008	0.0132991	0.0103762	0.0139481	0.0130731	0.0191892	0.00627192	0.0140065	0.0117438	0.0150457	0.011217	0.0122272	0.0133752	0.0117878	0.0106924	0.0146393	0.0143198	0.0103088	0.0114178	0.0115716	0.00945026	0.0132611	0.0149703	0.00526258	0.0146476	0.010773	0.0122255	0.016303	0.0112752	0.0128349	0.0112913
Furfurilactobacillus	0.00644315	0.00458192	0.00469011	0.0040337	0.00608837	0.00561522	0.00481484	0.00522478	0.00558497	0.00739831	0.00411353	0.00769444	0.0064086	0.00554614	0.00791789	0.004948	0.00484508	0.00551575	0.00633522	0.00457676	0.00448202	0.00680995	0.00661236	0.0067627	0.00345536	0.00691413	0.00764052	0.00492261	0.00569159	0.00511936	0.00597776	0.0045071	0.00425804	0.00527813	0.00553697	0.00450386	0.00556964	0.00369912	0.00387011	0.0040405	0.0076467	0.00506523	0.00460354	0.00363704	0.00513313	0.00702784	0.00625924	0.00473058	0.00496427
Lacticaseibacillus	0.0329574	0.02677	0.0439075	0.0251626	0.0368201	0.0226722	0.0311144	0.033308	0.0310589	0.0357769	0.0281434	0.027263	0.0280697	0.0212537	0.0362999	0.0307203	0.0290013	0.0329143	0.0287222	0.0274937	0.025787	0.0304807	0.0302713	0.0388432	0.0268009	0.0319689	0.0334626	0.0253673	0.030826	0.03042	0.0298888	0.0324742	0.0299009	0.0294779	0.0269211	0.0320274	0.0304474	0.0296878	0.034291	0.0273511	0.0309099	0.0436136	0.032727	0.0314443	0.0292706	0.0339134	0.0282952	0.0293003	0.0372158
Lactiplantibacillus	0.0208591	0.0160908	0.0228851	0.0193618	0.0257617	0.0164532	0.0193808	0.0199023	0.023706	0.0230047	0.0205677	0.0254581	0.0210629	0.0213313	0.0245952	0.0222126	0.0206262	0.0321572	0.0255741	0.019899	0.0167615	0.0234246	0.0195338	0.0247261	0.0198611	0.0259102	0.0211175	0.0253673	0.0264223	0.0214928	0.0249198	0.0191841	0.0215741	0.0236022	0.0197613	0.0209179	0.0170802	0.0180214	0.0177305	0.0207205	0.0232632	0.0143405	0.0191675	0.0197505	0.019788	0.0233717	0.0243082	0.0185923	0.0176832
Lactobacillus	0.282432	0.153007	0.194756	0.15816	0.182651	0.141226	0.190935	0.17393	0.242283	0.212159	0.212224	0.252919	0.229385	0.235342	0.193051	0.243022	0.206816	0.250877	0.260871	0.183866	0.188859	0.26448	0.192092	0.260533	0.149568	0.261418	0.199856	0.654787	0.188279	0.170716	0.189943	0.172772	0.237788	0.217798	0.239617	0.188261	0.16087	0.170065	0.198186	0.211142	0.206461	5.47328	0.200965	0.185673	0.186556	0.198005	0.177788	0.210053	0.17203
Lapidilactobacillus	0.00282757	0.00248939	0.001896	0.00257389	0.00294064	0.0019925	0.00388424	0.00189055	0.00289293	0.0034231	0.00431921	0.00341975	0.00264889	0.00302516	0.00244804	0.00202904	0.00256097	0.00360507	0.00303158	0.00371447	0.00325407	0.00418443	0.0036095	0.00321228	0.00400706	0.00274427	0.00219311	0.00333467	0.00236803	0.0029193	0.00343721	0.00300473	0.00331181	0.00219092	0.00429593	0.00200172	0.0020422	0.00246608	0.00207006	0.0038333	0.0016155	0.00282864	0.00276212	0.00336081	0.00239023	0.00592463	0.00415854	0.00359378	0.0029526
Latilactobacillus	0.018217	0.0167042	0.01896	0.0120243	0.0169397	0.0147928	0.0213633	0.0138869	0.0196478	0.0287099	0.016557	0.0378547	0.018884	0.0174529	0.0231034	0.0202548	0.0165425	0.0332748	0.022698	0.0143272	0.0137224	0.0180095	0.0321519	0.024557	0.0109468	0.0185684	0.0172265	0.0205241	0.0237219	0.0210274	0.030113	0.0198775	0.0200601	0.0231043	0.0245345	0.0176151	0.0191224	0.0178317	0.0188105	0.0149188	0.0252018	0.0142747	0.0292952	0.0146863	0.017868	0.0222276	0.0253371	0.016502	0.0160609
Lentilactobacillus	0.0243356	0.0232343	0.0263777	0.0221277	0.0289094	0.0190797	0.0221321	0.0215178	0.0389742	0.0284522	0.0255725	0.0295428	0.0295223	0.0255588	0.0232947	0.0258791	0.0231179	0.0340318	0.0317927	0.031175	0.022011	0.0285936	0.0269651	0.0358	0.0154185	0.0256607	0.0250086	0.0280668	0.0258822	0.0237352	0.0258164	0.0227666	0.0308471	0.0306729	0.0313125	0.0212182	0.0227427	0.022669	0.0276308	0.0245538	0.0256326	0.0196689	0.0261983	0.0238479	0.0240591	0.0261501	0.0234507	0.0241663	0.0233613
Leuconostoc	0.0344871	0.0240641	0.0386519	0.0239333	0.027087	0.0239402	0.0332993	0.0290457	0.0374072	0.0336053	0.0324969	0.0417969	0.0397761	0.0369225	0.0336223	0.0343156	0.0352306	0.0432969	0.0446186	0.0283892	0.0265544	0.0403264	0.0323035	0.0430277	0.0191061	0.0405938	0.0310219	0.0388251	0.0345234	0.0301238	0.036539	0.0246157	0.034632	0.0324655	0.042291	0.0290249	0.0315613	0.0311105	0.0304209	0.038851	0.0388797	0.0261813	0.0315552	0.0324571	0.0337768	0.0342403	0.0315106	0.0330407	0.0249187
Levilactobacillus	0.0278122	0.018003	0.0255794	0.0164806	0.0250576	0.0163928	0.0208374	0.0204866	0.0185228	0.0301822	0.0250583	0.020946	0.0261044	0.0212925	0.0256279	0.0261995	0.0231872	0.0236853	0.0221927	0.0222205	0.023546	0.0237118	0.022203	0.0284879	0.0218356	0.0281198	0.0326137	0.0180231	0.0237634	0.0244121	0.0281328	0.0273893	0.0189246	0.0217101	0.0169928	0.0212182	0.0283124	0.0238072	0.0250207	0.0208241	0.0232632	0.0365091	0.0210926	0.0230192	0.0237848	0.0256598	0.0255943	0.021966	0.027125
Ligilactobacillus	0.0889989	0.0443761	0.0574456	0.0413743	0.0460148	0.0436236	0.0522755	0.0506666	0.0570551	0.0581191	0.0553956	0.0633604	0.0575065	0.0544142	0.0496494	0.0674921	0.0577949	0.0684602	0.0742348	0.0578065	0.0504074	0.0643253	0.0513217	0.0654714	0.118673	0.0635102	0.0539435	0.153196	0.054174	0.0563552	0.0560041	0.048538	0.0494879	0.0526817	0.0562289	0.0485416	0.0465065	0.0523568	0.0589517	0.0549094	0.0633276	0.0753207	0.0545729	0.0462226	0.0558374	0.073016	0.055047	0.0579771	0.0565537
Limosilactobacillus	0.0616039	0.0441236	0.0605058	0.0523997	0.0538013	0.0378575	0.0465705	0.048398	0.0626802	0.0573461	0.0450775	0.054716	0.0536614	0.0467349	0.0509881	0.0532533	0.0775905	0.0624398	0.0574056	0.0425174	0.0477673	0.0526335	0.0628175	0.0634003	0.0433808	0.0563466	0.0579406	0.0594683	0.0496872	0.0416741	0.0511472	0.0522361	0.054976	0.0578603	0.0540332	0.0436374	0.0538399	0.049037	0.0507614	0.0416482	0.0535269	2.32178	0.0567491	0.0533125	0.0539174	0.0508293	0.0498596	0.0503495	0.052433
Liquorilactobacillus	0.0171045	0.0117254	0.0171638	0.0127926	0.0144961	0.0115625	0.0184097	0.0163274	0.019246	0.0186982	0.0150144	0.0243182	0.0192258	0.0210598	0.0182456	0.020148	0.0149505	0.0237934	0.0265069	0.0155212	0.0147047	0.0228092	0.0135887	0.0217674	0.0102209	0.0253399	0.0169082	0.0246925	0.0166178	0.0146811	0.0194651	0.0150237	0.01883	0.0204154	0.0241527	0.0173148	0.0167089	0.0153656	0.0188105	0.0238286	0.0206784	0.00809122	0.0205067	0.0164818	0.018299	0.0178148	0.0157767	0.0210126	0.0120375
Loigolactobacillus	0.0116348	0.00963286	0.0151015	0.0113712	0.0113484	0.0102342	0.0147682	0.0108277	0.0121342	0.0125146	0.0119978	0.0157214	0.0116637	0.00973482	0.0104424	0.0140965	0.0137047	0.0130143	0.015119	0.0108449	0.0112665	0.0136609	0.0100399	0.0144975	0.00891426	0.0125096	0.0144321	0.0144502	0.0128788	0.0243698	0.010349	0.00716513	0.0123956	0.0132451	0.0126968	0.0112096	0.0116963	0.0170729	0.0108903	0.0116035	0.012924	0.0216424	0.0144802	0.0145021	0.010854	0.0136879	0.0175345	0.0118815	0.0160284
Oenococcus	0.013767	0.0160908	0.0177626	0.0122164	0.0176853	0.0131324	0.0133116	0.0158462	0.0209336	0.0173732	0.0155971	0.0175262	0.0175596	0.0171426	0.0142675	0.0171934	0.0162656	0.0190708	0.0197052	0.0125032	0.0138758	0.0169018	0.0134674	0.0198654	0.00844967	0.0161092	0.0155994	0.014609	0.0165347	0.0132849	0.0165509	0.0167572	0.0182622	0.0170294	0.0140334	0.0170146	0.0142954	0.0181162	0.0143104	0.0134683	0.0156165	0.00795965	0.0146476	0.0126606	0.0165357	0.016589	0.0137189	0.016062	0.0152173
Paucilactobacillus	0.00903895	0.00883914	0.0111432	0.0102187	0.0104786	0.00646053	0.00975107	0.00824965	0.0108887	0.0105638	0.0111408	0.0167663	0.0109373	0.0140399	0.0103659	0.011747	0.0106592	0.0145645	0.0146915	0.00905402	0.00810448	0.0132097	0.00706734	0.0125955	0.00624289	0.0143272	0.0134417	0.0136563	0.00963831	0.0082502	0.0128895	0.00855193	0.0101247	0.0112534	0.0150835	0.00930798	0.00956122	0.011951	0.00882025	0.00994585	0.0137856	0.00618353	0.00970928	0.00842503	0.0101879	0.00841706	0.00951748	0.0128349	0.0100908
Pediococcus	0.0284611	0.0269864	0.0279744	0.0295421	0.0244777	0.0199552	0.0240338	0.0249208	0.0385323	0.0267223	0.0283148	0.03396	0.0268307	0.0266447	0.0201963	0.0301864	0.0319775	0.0387184	0.0381279	0.0262666	0.0177746	0.0284295	0.0188058	0.0349124	0.0188448	0.0325748	0.0294301	0.037793	0.0255914	0.0276699	0.0269746	0.0223044	0.0364299	0.0295775	0.0257756	0.0230197	0.0257132	0.0276011	0.0270008	0.0300447	0.0317715	0.0276943	0.0221807	0.0261498	0.0256264	0.028806	0.025037	0.0253765	0.0246267
Schleiferilactobacillus	0.0115884	0.0118336	0.0139706	0.0120243	0.0132536	0.0128305	0.0134735	0.0116526	0.0139022	0.0154224	0.00874126	0.00878686	0.0144407	0.00981239	0.0139997	0.0145236	0.0119051	0.0132666	0.0124761	0.0130006	0.0130163	0.0128405	0.0119205	0.0157233	0.0123406	0.0111196	0.0141845	0.00936884	0.012131	0.0117618	0.011694	0.0125968	0.013815	0.0153365	0.0152744	0.0130112	0.0132743	0.010718	0.0118803	0.00994585	0.0098007	0.0143405	0.0138943	0.0156531	0.0121863	0.0129116	0.0123899	0.00902111	0.0157688
Secundilactobacillus	0.00593326	0.00631367	0.00788338	0.00414895	0.00579845	0.00564541	0.00704019	0.00439982	0.00566533	0.00772958	0.0136432	0.00793192	0.00773305	0.00643817	0.00734413	0.0061583	0.00526037	0.0120049	0.00979432	0.00573753	0.00798168	0.00918933	0.0100702	0.00883377	0.0112662	0.00705669	0.00710993	0.00599447	0.00893206	0.00588091	0.00750956	0.00774296	0.00558276	0.00766823	0.00525058	0.00550472	0.00714771	0.0057858	0.00774022	0.00673417	0.0059235	0.0101962	0.00736566	0.00653746	0.00576007	0.00796761	0.00814559	0.00880108	0.0072355
Weissella	0.0427844	0.0405518	0.0504603	0.0334989	0.0449794	0.0322724	0.0405013	0.0373641	0.0518719	0.0453469	0.0414781	0.0669701	0.0483209	0.0540263	0.042267	0.0478069	0.046928	0.0556983	0.0692987	0.0418873	0.0311286	0.0512798	0.0350031	0.0582437	0.0274977	0.0502878	0.0423766	0.0583568	0.0419599	0.036174	0.0495407	0.036519	0.0471223	0.0504908	0.0544151	0.0422362	0.0353672	0.0391727	0.0416712	0.0510761	0.0528807	0.0279575	0.0406785	0.0441969	0.0418487	0.0446186	0.0394847	0.0407784	0.0344579
Lactococcus	0.102071	0.0719398	0.0927046	0.0764099	0.0738888	0.0645147	0.10006	0.0807779	0.0930159	0.0861296	0.082682	0.10302	0.119627	0.129694	0.0876705	0.119001	0.0912951	0.125168	0.127015	0.139193	0.0787424	0.121389	0.0689445	0.101398	0.0684104	0.121924	0.0882551	0.1343	0.0725366	0.0818674	0.0804008	0.0704956	0.0928252	0.090027	0.0965151	0.0841721	0.0604306	0.0636438	0.108453	0.0955216	0.101453	0.041377	0.0613526	0.0878874	0.0876942	0.0888286	0.0736104	0.0934748	0.0715438
Streptococcus	0.475773	0.371533	0.474932	0.364186	0.413222	0.320581	0.457734	0.453697	0.479705	0.423434	0.414336	0.441243	0.453174	0.447453	0.391572	0.466215	0.524584	0.477599	0.557927	0.451474	0.440282	0.498808	0.356734	0.520559	0.372424	0.519415	0.418778	0.624298	0.445024	0.396221	0.447024	0.428983	0.447189	0.479115	0.442194	0.418158	0.470264	0.481834	0.583036	0.458027	0.451909	0.343383	0.44512	0.416418	0.472757	0.575507	0.436989	0.500488	0.433449
Christensenella	0.250958	0.160548	0.261416	0.240217	0.24689	0.205348	0.283469	0.275195	0.253212	0.335353	0.15412	0.173362	0.222635	0.150211	0.318016	0.21522	0.190273	0.158551	0.182361	0.239816	0.202919	0.267557	0.236802	0.358719	0.182234	0.201828	0.247043	0.137635	0.240916	0.250891	0.165509	0.249046	0.226528	0.206445	0.208877	0.257521	0.227334	0.187043	0.241837	0.217773	0.184598	0.140445	0.267424	0.314857	0.298505	0.267344	0.282523	0.18926	0.335039
Alkaliphilus	0.0434797	0.0336248	0.0397163	0.0396455	0.0372343	0.0298875	0.0438191	0.0412826	0.0507871	0.0409668	0.0375703	0.0478765	0.050927	0.0487905	0.0414637	0.0484477	0.0462359	0.0523095	0.0582218	0.0368794	0.0354264	0.0486132	0.0313936	0.0564685	0.0303143	0.0539587	0.0402896	0.0532754	0.0382624	0.0312662	0.038706	0.0359412	0.0516642	0.0510883	0.0495464	0.0407349	0.0370381	0.029593	0.0452713	0.0533553	0.0418953	0.0198005	0.0363261	0.0447494	0.0418879	0.0489906	0.0342543	0.0466824	0.0341009
Caloramator	0.0222961	0.0167763	0.0191929	0.0187471	0.0206673	0.0166645	0.0217275	0.0227209	0.0295722	0.0184406	0.0209447	0.020281	0.0226437	0.0251709	0.0185133	0.022711	0.0192419	0.0216304	0.0266623	0.0169804	0.0177439	0.0271988	0.013892	0.0244302	0.0139957	0.025732	0.0218604	0.0232236	0.0195674	0.0190389	0.0190915	0.0175661	0.0264945	0.0215109	0.0245345	0.0185159	0.0185655	0.0209617	0.0218706	0.0251754	0.0239094	0.00881482	0.0200882	0.0166199	0.0215513	0.0210018	0.0231506	0.0222227	0.0185917
Candidatus Arthromitus	0.0236867	0.0174618	0.0273091	0.0166342	0.0251404	0.0143701	0.0229818	0.0219647	0.0290097	0.0250659	0.0237214	0.03396	0.0274288	0.0313764	0.0264695	0.0314679	0.0211107	0.0317606	0.0392162	0.023116	0.0224715	0.0351574	0.0166522	0.0368144	0.0136182	0.0355686	0.0259636	0.0380708	0.0227664	0.0180235	0.0242846	0.0168727	0.0260213	0.0280836	0.0338901	0.029125	0.0179157	0.0212462	0.0248407	0.0317024	0.0267096	0.00749918	0.026282	0.0302933	0.0259791	0.0236168	0.0219073	0.0287502	0.0219661
Clostridium	1.83324	1.49612	1.9769	1.42132	1.71207	1.29268	1.72914	1.65808	2.38165	1.65881	1.86624	2.32101	2.10578	2.23804	1.67132	2.07471	1.85691	2.47982	2.70735	1.7398	1.44963	2.31817	1.23227	2.35676	1.15069	2.4949	1.95367	2.80374	1.75887	1.50302	1.86861	1.43545	2.2912	2.11633	2.28887	1.69085	1.46751	1.5357	1.83533	2.11215	2.0939	0.704133	1.64572	1.69223	1.7379	1.65849	1.59546	1.98648	1.43662
Crassaminicella	0.0511744	0.0436906	0.0538864	0.0376479	0.0509849	0.0363782	0.0535702	0.0532103	0.0664973	0.0507576	0.0574524	0.0654977	0.0644278	0.068648	0.0527859	0.061583	0.063609	0.0670903	0.0796372	0.0464972	0.054521	0.0735147	0.0348514	0.0756577	0.0333051	0.072634	0.0578699	0.0763402	0.0520967	0.0425626	0.053202	0.0487691	0.0655738	0.0564661	0.0655845	0.0511438	0.0462281	0.0504598	0.0555316	0.0677561	0.0638661	0.0242079	0.0532337	0.0528521	0.0516056	0.056427	0.0501597	0.0606908	0.0485719
Geosporobacter	0.0175217	0.0206006	0.0192594	0.0195154	0.0158215	0.0139173	0.0200686	0.0203148	0.0184023	0.0164162	0.0167969	0.0218009	0.0197385	0.0183061	0.0187428	0.0191513	0.0172346	0.019179	0.0230866	0.015289	0.0159941	0.0208811	0.0177745	0.019316	0.0132117	0.0228095	0.0217189	0.0185789	0.0191105	0.0158235	0.0168124	0.020802	0.0171268	0.0233035	0.0216706	0.0155133	0.0168018	0.0239969	0.0197106	0.016162	0.0182013	0.00907795	0.0207578	0.016804	0.0213162	0.0164664	0.0188635	0.0179322	0.0173587
Hathewaya	0.0177998	0.0146477	0.015667	0.0119859	0.0162356	0.0105361	0.0149301	0.0136119	0.0225006	0.0156064	0.0173454	0.0236533	0.0194822	0.0215252	0.0161035	0.0182257	0.0184805	0.0259925	0.023553	0.0174779	0.0126786	0.0204299	0.00888726	0.0203304	0.00827545	0.0231303	0.0199856	0.0253276	0.0150391	0.0150619	0.0174849	0.0125968	0.0220472	0.0233035	0.0186157	0.0141121	0.0140169	0.0146068	0.0144904	0.0198917	0.0197091	0.00598618	0.0153172	0.0153308	0.0151643	0.0140148	0.0135045	0.0182989	0.0121673
Hungatella	0.137809	0.0989262	0.148055	0.125698	0.136346	0.0978136	0.126966	0.13361	0.128133	0.128863	0.0878925	0.0831189	0.118474	0.0877298	0.130932	0.129858	0.126249	0.115723	0.110147	0.121384	0.12608	0.118108	0.140346	0.129125	0.119515	0.104282	0.118039	0.0932914	0.138218	0.107633	0.118023	0.12955	0.113264	0.115422	0.0992836	0.119302	0.136549	0.102153	0.122313	0.0972828	0.1077	0.0838724	0.123124	0.116846	0.124762	0.127441	0.133931	0.0928514	0.166319
Paraclostridium	0.028971	0.0222963	0.0274089	0.0202838	0.0235665	0.0170268	0.0237101	0.0278426	0.0394564	0.0251764	0.0318799	0.0397071	0.0336665	0.0363408	0.0255132	0.0343512	0.0300395	0.0415664	0.0450461	0.0272284	0.0193095	0.0389316	0.0165916	0.0368567	0.0132407	0.043837	0.0291118	0.0584759	0.0255914	0.0209428	0.0277966	0.0176817	0.0416341	0.0338597	0.0371359	0.0205176	0.021536	0.0233329	0.0243907	0.0355357	0.0314484	0.00763074	0.0248591	0.0259196	0.0248819	0.0236577	0.0211357	0.0319406	0.0179752
Sarcina	0.0198857	0.0147199	0.0183946	0.0130615	0.0149517	0.011955	0.0188548	0.0182524	0.0268802	0.0175572	0.0227616	0.0254106	0.0268734	0.0287003	0.0187046	0.0253096	0.0192419	0.0282637	0.0347465	0.0167815	0.0160862	0.0271988	0.00946357	0.0260787	0.00955307	0.033644	0.0226386	0.0342598	0.0168255	0.0144696	0.0209222	0.0129435	0.0271568	0.0225068	0.0273985	0.0167143	0.0148524	0.0175471	0.0193505	0.0357429	0.0257403	0.00618353	0.0166564	0.019106	0.0179855	0.016303	0.0154337	0.0244963	0.0123296
Serpentinicella	0.0127472	0.00945247	0.013139	0.0087589	0.01052	0.00815113	0.0122192	0.0103808	0.0148263	0.0129194	0.0116893	0.0169563	0.0162778	0.016716	0.0107102	0.0134557	0.0132201	0.0167275	0.020055	0.010248	0.00914823	0.0149737	0.00746166	0.0204994	0.00574926	0.0175348	0.0149627	0.0153236	0.0120479	0.0103656	0.0123665	0.0114411	0.013058	0.0137431	0.0168973	0.0138118	0.0104895	0.0111922	0.0129604	0.0123287	0.0157242	0.00361802	0.0109648	0.01197	0.0120687	0.0129933	0.0109322	0.0133483	0.00970141
Carboxydocella	0.0158993	0.00956071	0.0198914	0.0130231	0.0183065	0.0106267	0.0205946	0.0198335	0.0136611	0.0227102	0.0118264	0.0170513	0.0125181	0.0103554	0.0234094	0.0177274	0.0147429	0.0107792	0.0150801	0.0127685	0.0158099	0.0198965	0.0168949	0.022655	0.0162025	0.015432	0.0177571	0.0110362	0.0152884	0.0213236	0.0116566	0.0169883	0.0118279	0.0144402	0.0156563	0.0202173	0.0125317	0.0117613	0.0168305	0.0159548	0.0147549	0.0110514	0.0195023	0.0250909	0.0182206	0.015404	0.020364	0.0154386	0.0235559
Thermaerobacter	0.0564587	0.0428969	0.0508262	0.061197	0.0594341	0.0468539	0.0550268	0.0590538	0.0604704	0.0851726	0.0391471	0.0306353	0.0622062	0.0385902	0.0731353	0.0380177	0.0413908	0.0419269	0.0438801	0.0354533	0.0511749	0.0574744	0.0632118	0.080307	0.0374283	0.0493612	0.0662532	0.0275507	0.0592424	0.0511513	0.0423674	0.0659885	0.0559222	0.0482999	0.0469688	0.0589505	0.0689708	0.0378448	0.0536415	0.0506617	0.0382335	0.030523	0.0523129	0.0557525	0.0669266	0.0596958	0.0685087	0.0518897	0.073231
[truncated: 1,024 more rows]
[truncated: 55 more columns]
