# Supplementary material for: Rumen and fecal microbiomes are related to diet and production traits in Bos indicus beef cattle
Source: Front Microbiol. 2023 Dec 15;14:1282851. doi: 10.3389/fmicb.2023.1282851 (PMC10754987; doi:10.3389/fmicb.2023.1282851)
Supplement: Supplementary file 4 [file Table_4.XLSX]

## Sheet: Sheet1
Supplementary Table S4: LDA Score of the differentially abundant genera in the rumen and feces between the dietary groups
Kingdom	Phylum	Genera	Site	Group	LDAScore
Bacteria	Proteobacteria	Acinetobacter	Rumen	By-products	-2.46214
Bacteria	Actinobacteria	Actinomyces	Rumen	Conventional	2.04937
Bacteria	Firmicutes	Acutalibacter	Rumen	Conventional	2.17258
Bacteria	Proteobacteria	Aliarcobacter	Rumen	By-products	-2.10024
Bacteria	Bacteroidetes	Alistipes	Rumen	Conventional	2.76576
Bacteria	Actinobacteria	Amycolatopsis	Rumen	Conventional	2.0088
Bacteria	Proteobacteria	Arcobacter	Rumen	By-products	-2.01074
Bacteria	Actinobacteria	Arthrobacter	Rumen	Conventional	2.05581
Bacteria	Firmicutes	Bacillus	Rumen	By-products	-2.57001
Bacteria	Bacteroidetes	Blattabacterium	Rumen	By-products	-2.17379
Bacteria	Spirochaetes	Brachyspira	Rumen	By-products	-2.08648
Bacteria	Proteobacteria	Bradyrhizobium	Rumen	Conventional	2.24776
Bacteria	Proteobacteria	Buchnera	Rumen	By-products	-2.21452
Bacteria	Proteobacteria	Burkholderia	Rumen	Conventional	2.20015
Bacteria	Firmicutes	Butyrivibrio	Rumen	By-products	-3.01368
Bacteria	Proteobacteria	Campylobacter	Rumen	By-products	-2.50101
Bacteria	Firmicutes	Christensenella	Rumen	Conventional	2.48056
Bacteria	Bacteroidetes	Chryseobacterium	Rumen	By-products	-2.17493
Bacteria	Firmicutes	Clostridioides	Rumen	By-products	-2.07534
Bacteria	Firmicutes	Clostridium	Rumen	By-products	-3.08933
Bacteria	Actinobacteria	Corynebacterium	Rumen	Conventional	2.50759
Bacteria	Deinococcus-Thermus	Deinococcus	Rumen	Conventional	2.09442
Bacteria	Firmicutes	Dysosmobacter	Rumen	Conventional	2.76111
Bacteria	Actinobacteria	Eggerthella	Rumen	Conventional	2.02945
Bacteria	Firmicutes	Faecalibacterium	Rumen	Conventional	2.94838
Bacteria	Fibrobacteres	Fibrobacter	Rumen	By-products	-4.16861
Bacteria	Firmicutes	Flavonifractor	Rumen	Conventional	2.66911
Bacteria	Firmicutes	Flintibacter	Rumen	Conventional	2.45024
Bacteria	Fusobacteria	Fusobacterium	Rumen	By-products	-2.43843
Bacteria	Proteobacteria	Geobacter	Rumen	Conventional	2.01087
Bacteria	Bacteroidetes	Hymenobacter	Rumen	Conventional	2.38056
Bacteria	Firmicutes	Intestinimonas	Rumen	Conventional	2.31171
Bacteria	Fusobacteria	Leptotrichia	Rumen	By-products	-2.00582
Bacteria	Firmicutes	Megasphaera	Rumen	Conventional	2.35913
Bacteria	Proteobacteria	Mesorhizobium	Rumen	Conventional	2.14642
Archaea	Euryarchaeota	Methanobrevibacter	Rumen	Conventional	3.66478
Archaea	Euryarchaeota	Methanosphaera	Rumen	By-products	-2.0432
Bacteria	Actinobacteria	Microbacterium	Rumen	Conventional	2.20954
Bacteria	Actinobacteria	Micromonospora	Rumen	Conventional	2.06362
Bacteria	Actinobacteria	Mycobacterium	Rumen	Conventional	2.17169
Bacteria	Actinobacteria	Mycolicibacterium	Rumen	Conventional	2.2575
Bacteria	Tenericutes	Mycoplasmopsis	Rumen	By-products	-2.04394
Bacteria	Actinobacteria	Nocardia	Rumen	Conventional	2.06345
Bacteria	Actinobacteria	Nocardioides	Rumen	Conventional	2.21926
Bacteria	Firmicutes	Oscillibacter	Rumen	Conventional	2.72635
Bacteria	Firmicutes	Paenibacillus	Rumen	Conventional	2.69757
Bacteria	Bacteroidetes	Polaribacter	Rumen	By-products	-2.29029
Bacteria	Proteobacteria	Pseudomonas	Rumen	Conventional	2.76817
Bacteria	Proteobacteria	Rhizobium	Rumen	Conventional	2.30565
Bacteria	Actinobacteria	Rhodococcus	Rumen	Conventional	2.13735
Bacteria	Firmicutes	Ruthenibacterium	Rumen	Conventional	2.24935
Bacteria	Proteobacteria	Sphingomonas	Rumen	Conventional	2.0342
Bacteria	Tenericutes	Spiroplasma	Rumen	By-products	-2.24308
Bacteria	Firmicutes	Staphylococcus	Rumen	By-products	-2.50496
Bacteria	Actinobacteria	Streptomyces	Rumen	Conventional	3.09213
Bacteria	Proteobacteria	Succinivibrio	Rumen	By-products	-3.29035
Bacteria	Bacteroidetes	Tannerella	Rumen	Conventional	2.55587
Bacteria	Firmicutes	Vescimonas	Rumen	Conventional	2.71668
Bacteria	Firmicutes	Anaerobutyricum	Feces	Conventional	3.11508
Bacteria	Firmicutes	Anaerocolumna	Feces	Conventional	2.76302
Bacteria	Firmicutes	Anaerostipes	Feces	Conventional	3.03226
Bacteria	Bacteroidetes	Butyricimonas	Feces	By-products	-2.47563
Bacteria	Firmicutes	Butyrivibrio	Feces	Conventional	2.64689
Bacteria	Firmicutes	Cellulosilyticum	Feces	Conventional	2.403
Bacteria	Firmicutes	Clostridioides	Feces	Conventional	2.5772
Bacteria	Firmicutes	Clostridium	Feces	Conventional	3.8221
Bacteria	Firmicutes	Coprococcus	Feces	Conventional	3.39987
Bacteria	Bacteroidetes	Duncaniella	Feces	By-products	-2.39258
Bacteria	Firmicutes	Dysosmobacter	Feces	Conventional	3.17722
Bacteria	Proteobacteria	Escherichia	Feces	By-products	-2.95889
Bacteria	Firmicutes	Eubacterium	Feces	Conventional	2.47411
Bacteria	Firmicutes	Faecalicatena	Feces	Conventional	2.60629
Bacteria	Fusobacteria	Fusobacterium	Feces	Conventional	2.15462
Bacteria	Firmicutes	Herbinix	Feces	Conventional	2.01227
Bacteria	Firmicutes	Lachnoanaerobaculum	Feces	Conventional	2.0797
Bacteria	Firmicutes	Lachnoclostridium	Feces	Conventional	3.07173
Bacteria	Firmicutes	Lachnospira	Feces	Conventional	2.58351
Bacteria	Firmicutes	Lacrimispora	Feces	Conventional	2.54999
Bacteria	Firmicutes	Mediterraneibacter	Feces	Conventional	3.23884
Archaea	Euryarchaeota	Methanobrevibacter	Feces	Conventional	3.46041
Archaea	Euryarchaeota	Methanosphaera	Feces	By-products	-2.11499
Bacteria	Firmicutes	Novisyntrophococcus	Feces	Conventional	2.22079
Bacteria	Firmicutes	Paeniclostridium	Feces	Conventional	2.3053
Bacteria	Firmicutes	Paraclostridium	Feces	Conventional	2.26244
Bacteria	Firmicutes	Pseudobutyrivibrio	Feces	Conventional	2.60703
Bacteria	Firmicutes	Romboutsia	Feces	Conventional	3.5608
Bacteria	Firmicutes	Roseburia	Feces	Conventional	3.42899
Bacteria	Firmicutes	Ruthenibacterium	Feces	Conventional	2.60116
Bacteria	Bacteroidetes	Sodaliphilus	Feces	By-products	-2.19686
