# Supplementary material for: Rumen and fecal microbiomes are related to diet and production traits in Bos indicus beef cattle
Source: Front Microbiol. 2023 Dec 15;14:1282851. doi: 10.3389/fmicb.2023.1282851 (PMC10754987; doi:10.3389/fmicb.2023.1282851)
Supplement: Supplementary file 5 [file Table_5.XLSX]

## Sheet: supp_table_level1
Supplementary Table S5: Percentage of reads classified functionally and the relative abundance of the Level 3 functions identified in the microbiomes
Site	Rumen	Rumen	Rumen	Rumen	Rumen	Rumen	Rumen	Rumen	Rumen	Rumen	Rumen	Rumen	Rumen	Rumen	Rumen	Rumen	Rumen	Rumen	Rumen	Rumen	Rumen	Rumen	Rumen	Rumen	Rumen	Rumen	Rumen	Rumen	Rumen	Rumen	Rumen	Rumen	Rumen	Rumen	Rumen	Rumen	Rumen	Rumen	Rumen	Rumen	Rumen	Rumen	Rumen	Rumen	Rumen	Rumen	Rumen	Rumen	Rumen
SampleID	1460cr	1462cr	1464cr	1468cr	1476cr	1479cr	1480cr	1481cr	1485cr	1493cr	1494cr	1495cr	1496cr	1498cr	1500cr	1501cr	1502cr	1503cr	1504cr	238cr	239cr	240cr	242cr	244cr	246cr	464cr	466cr	468cr	470cr	474cr	479cr	482cr	483cr	490cr	491cr	492cr	494cr	499cr	500cr	502cr	505cr	506cr	507cr	510cr	511cr	514cr	515cr	516cr	517cr
Percentage of reads classified functionally (%)	13.1444	14.8458	13.6571	14.5139	13.8117	14.6849	14.3151	14.2818	12.1816	13.5412	13.7108	11.9997	12.7547	12.282	13.7046	13.3308	13.961	11.6026	11.7587	14.1143	15.3702	12.5612	15.4187	12.5926	15.7717	12.1466	13.2186	10.7892	14.339	14.8735	14.01	14.1896	11.7663	12.9049	11.2129	13.2467	14.1224	14.1894	14.143	12.5706	12.8089	16.9127	13.7648	13.893	13.8157	14.1696	14.9963	13.0146	14.8082
&#945;-Fimbriae	0	0	1.69215e-05	0	0	0	0	0	0	0	1.84349e-05	0	0	0	0	0	0	0	0	0	0	0	0	0	0	0	0	0	0	0	0	0	0	0	0	0	4.87862e-05	0	0	0	0	7.54121e-05	0	0	0	0	0	0	0
&#946;-Fimbriae	0	0	0	0	0	0	2.05229e-05	5.59952e-05	0	0	0	5.85317e-05	6.95572e-05	0	8.42173e-05	0	3.64412e-05	0	0	0	0	0	1.62146e-05	2.29974e-05	0.000110605	6.27159e-05	0	0	0	0	0	0	0	0	0	5.55858e-05	4.97316e-05	0	4.66192e-05	0	0	3.84757e-05	0	2.45299e-05	0.000128698	4.17856e-05	0	0	0
&#954;-Fimbriae	0	0	0	0	0	0	0	0	0	0	0	0	0	0	0	0	0	0	0	0	0	0	0	0	0	0	0	0	0	0	0	0	0	0	0	0	0	0	0	0	0	0	0	0	0	0	0	0	0
&#963;-Fimbriae	0	0	1.67405e-05	0	0	0	2.02704e-05	0	0	0	0	0	2.33336e-05	0	0	0	0	2.24097e-05	0	0	0	6.861e-05	0	0	3.15329e-05	0	0	0	0	0	0	0	0	0	0	0	0	0	0	0	0	0	0	0	0	0	0	0	0
(GlcNAc)2 Catabolic Operon	0.0244092	0.01454	0.0277179	0.0203183	0.0287292	0.0207075	0.0193175	0.0226421	0.0244736	0.0296048	0.0179463	0.0233902	0.0208222	0.0184807	0.028551	0.0289141	0.0147024	0.0168622	0.0220513	0.0222852	0.0215641	0.0235427	0.0243312	0.0291834	0.0281133	0.0210013	0.0235094	0.0163867	0.0263065	0.0192646	0.0200959	0.023885	0.0238928	0.0233687	0.0279463	0.0195855	0.0270074	0.0181909	0.0221016	0.0236223	0.0243335	0.0162236	0.0394002	0.0307091	0.0246794	0.0225988	0.0201228	0.0216645	0.0331994
2-Ketogluconate Utilization	5.08108e-05	0.000151149	8.76297e-05	0.000111987	0.000232102	8.10525e-05	7.0299e-05	0.000293977	0.000210291	0.000203572	0.0001798	2.45589e-05	0.00019767	8.59566e-05	0.000303625	0.000241673	5.44467e-05	0.000282847	0.000264607	0.000113292	0.000111214	0.000132152	0.000351035	0.000279179	0.000169669	0.000102572	0.000249657	0.000215716	0.000342481	0.000224322	0.000147225	0.000328529	0.000351188	0.00031106	0.000143778	2.77929e-05	0.000197981	3.79216e-05	0.000133081	0.000246244	0.000124821	0.000315308	6.12561e-05	0.000177049	0.000139582	0.000140436	0.000387254	0.000138259	0.000326235
2-O-alpha-mannosyl-D-glycerate utilization	0.0130678	0.00666027	0.0166617	0.0144583	0.0156057	0.0193154	0.00919408	0.0114291	0.014954	0.0171551	0.00989319	0.0097513	0.0169686	0.0142384	0.0157698	0.0100436	0.00834826	0.00852283	0.00966842	0.00530376	0.0122929	0.0146444	0.0194767	0.0167515	0.00853313	0.0119482	0.0122678	0.0141414	0.0136188	0.0125021	0.011601	0.0118155	0.0143258	0.0157311	0.0184028	0.0119283	0.0123223	0.0140722	0.0142	0.017644	0.0126884	0.0129542	0.0145545	0.0123345	0.0145571	0.0149545	0.0151925	0.0130126	0.0155025
2-isocapryloyl-3R-hydroxymethyl-gamma-butyrolactone and other bacterial morphogens	0	0	0	0	0	0	0	0	0	0	0	0	0	0	0	0	0	0	2.31296e-05	0	0	0	0	0	0	0	0	0	0	0	0	0	0	0	0	0	0	0	0	0	0	0	0	0	2.15774e-05	0	0	0	0
2-methylcitrate to 2-methylaconitate metabolism cluster	5.1113e-05	7.76256e-05	1.69215e-05	5.23526e-05	6.46408e-05	5.80018e-05	0.000163426	1.87681e-05	0	0	1.84349e-05	2.9061e-05	0.00016267	3.67744e-05	0	0.000134855	0	8.9269e-05	0.000103737	1.78064e-05	0.000135999	3.41587e-05	6.42715e-05	6.89921e-05	1.56866e-05	2.09802e-05	0.000112509	5.56607e-05	0.000112181	8.38638e-05	3.95467e-05	0.000182157	0.000176415	5.38536e-05	0.000126057	0	9.85179e-05	0	0	0	0.00012407	3.84757e-05	4.92436e-05	4.93101e-05	7.51375e-05	0	0.000106903	8.51659e-05	6.46078e-05
2-phosphoglycolate salvage	0.0291521	0.0339208	0.0278242	0.0287884	0.0289475	0.0332296	0.0298252	0.0313914	0.0255317	0.0279974	0.0312943	0.0327395	0.0280585	0.0308062	0.0298426	0.0314236	0.0321282	0.0275252	0.0291744	0.0381332	0.0329995	0.0276839	0.0322169	0.0256341	0.0346676	0.0280729	0.0273667	0.0365911	0.0270724	0.023817	0.032039	0.0303763	0.0260794	0.0271137	0.0281771	0.0315185	0.0289096	0.0291438	0.0291639	0.0302042	0.0326615	0.0358209	0.0276117	0.0292592	0.0286719	0.0269759	0.025611	0.0293429	0.0258067
4-Hydroxyphenylacetic acid catabolic pathway	6.78484e-05	5.78939e-05	5.38471e-05	3.4856e-05	0.000124956	9.65585e-05	8.82592e-05	6.85759e-05	0.000132089	0.000124262	5.19483e-05	9.27777e-05	6.19642e-05	6.11035e-05	0.000125495	2.54095e-05	4.84449e-05	8.19223e-05	3.63145e-05	8.97059e-05	6.50674e-05	0.000107352	6.73653e-05	8.41213e-05	7.92806e-05	8.3434e-05	8.51679e-05	4.63424e-05	0.000108077	5.20963e-05	4.26957e-05	8.97869e-05	5.91696e-05	0.00015392	6.36829e-05	0.000119517	0.00019609	8.33879e-05	0.000148994	9.34866e-05	2.08662e-05	0.000120557	0.000129327	9.38227e-05	0.000157787	0.000104234	6.77212e-05	7.45051e-05	0.000161442
5-FCL-like protein	0.0617741	0.0543442	0.0596244	0.0564089	0.062233	0.0501115	0.0558114	0.0541065	0.061451	0.0650707	0.0506429	0.0519234	0.0565857	0.0527382	0.0584381	0.0554867	0.0582451	0.0572619	0.0560981	0.0448012	0.0534094	0.0597332	0.0544335	0.0630503	0.0465754	0.0588705	0.0572577	0.0476298	0.0601852	0.0569869	0.0479573	0.0550009	0.0624361	0.0633458	0.0559241	0.055294	0.0603954	0.0578742	0.0560385	0.0574333	0.0517086	0.0437298	0.0558096	0.054516	0.0616418	0.0623849	0.0600176	0.0503474	0.0623852
A DNA integrity scanning protein that co-occurs with RadA	0.00147156	0.00134559	0.00153136	0.00192908	0.0019146	0.00147416	0.00163195	0.00161874	0.00166594	0.00221478	0.00123332	0.00120795	0.00177458	0.0015044	0.00170698	0.00128129	0.00136816	0.00149123	0.00162866	0.00102091	0.00146309	0.00177272	0.00167342	0.00203796	0.00119402	0.00161935	0.00205855	0.00119901	0.00180087	0.00154214	0.00116642	0.00191795	0.00166764	0.00202275	0.00126819	0.00198371	0.00221977	0.00129536	0.00183318	0.00146331	0.00182176	0.0010854	0.00181154	0.00165539	0.0020844	0.00217967	0.00182721	0.00129888	0.00211466
A Gammaproteobacteria Cluster Relating to Translation	0.00792304	0.00810539	0.00696187	0.00531726	0.00440032	0.00587132	0.00503793	0.00308418	0.00516512	0.00504708	0.00642671	0.00710211	0.00566628	0.00419513	0.00413211	0.00751953	0.00871996	0.00592875	0.00627562	0.00585753	0.00554275	0.00549404	0.00342781	0.00382551	0.00459582	0.00417985	0.00508423	0.00812553	0.00518274	0.00715344	0.00523578	0.0042429	0.00481906	0.00497967	0.0047885	0.00561201	0.00575695	0.00859281	0.00506274	0.00667891	0.00593456	0.0050538	0.00518596	0.00603003	0.00574288	0.00645802	0.00499149	0.00533517	0.00461756
A Glutathione-dependent Thiol Reductase Associated with a Step in Lysine Biosynthesis	0.000503496	0.00118628	0.000768675	0.000167473	0.000182816	0.00069403	0.000530649	0.000190259	0.000485539	0.00039306	0.000725974	0.000575289	0.000542677	0.0001427	0.000143259	0.000443708	0.000711944	0.00057284	0.000310828	0.000533065	0.000429058	0.000193566	8.61356e-05	0.00012735	0.000257492	0.000257707	0.000125988	0.00120577	0.000539655	0.000239551	0.000662	5.91689e-05	0.000409446	0.000289756	0.000347528	0.000200829	0.000180301	0.000438079	0.000329813	0.000360506	0.000629843	0.000380267	0.0003073	0.000147805	0.000623029	0.000194016	0.000128427	0.000440054	0.000186017
A Gram-positive cluster that relates ribosomal protein L28P to a set of uncharacterized proteins	0.103826	0.0770581	0.101884	0.087589	0.0954766	0.0906546	0.0918874	0.100254	0.109724	0.107715	0.0700366	0.0850325	0.0909123	0.0864977	0.0943008	0.0879933	0.0911083	0.105953	0.097306	0.0904853	0.088282	0.0966043	0.0903062	0.111667	0.0772803	0.0961244	0.0884973	0.0791814	0.102694	0.0775763	0.0858885	0.090216	0.104562	0.10184	0.0965775	0.0928055	0.0989412	0.086333	0.104603	0.0859507	0.0891424	0.0739745	0.108138	0.0881781	0.0993648	0.110487	0.10114	0.0840227	0.104711
A Hypothetical Protein Related to Proline Metabolism	0.0203709	0.0246967	0.0194776	0.0191436	0.0191427	0.0240698	0.0218747	0.021738	0.0193744	0.0204693	0.0221061	0.0247129	0.0210291	0.0238782	0.021925	0.0214985	0.023378	0.019376	0.0208097	0.0231807	0.0227097	0.0208967	0.0224689	0.0173883	0.025893	0.0228013	0.0183158	0.023545	0.0198516	0.0224424	0.0241992	0.0215627	0.0190816	0.0193356	0.0213886	0.0239269	0.0207834	0.0222475	0.0198173	0.0212595	0.0218838	0.0278584	0.0229849	0.0210156	0.0207961	0.0173345	0.0188892	0.0226427	0.0183894
A TRAP transporter and a hypothetical	0.0171966	0.0151714	0.0133181	0.0186367	0.0210926	0.0206616	0.0160455	0.0183227	0.0204367	0.0209417	0.0147103	0.0185949	0.0169458	0.014078	0.0191042	0.01889	0.0194241	0.0179766	0.0229617	0.0177177	0.0192042	0.0157635	0.0176318	0.0190667	0.0160041	0.0170933	0.0177225	0.0135295	0.0197581	0.0178715	0.0157614	0.0203319	0.0198391	0.0185758	0.0196702	0.01846	0.0171864	0.0145272	0.0172389	0.0200441	0.0181438	0.0167311	0.0199295	0.0172096	0.0198054	0.0186517	0.0175319	0.0154805	0.0262998
A conserved operon linked to TyrR and possibly involved in virulence	0.00472812	0.00570761	0.00430891	0.00054518	0.000708718	0.00323215	0.00167454	0.000598724	0.00144395	0.00127516	0.00305001	0.00436041	0.00220871	0.000711346	0.00115011	0.00331351	0.00645384	0.00234322	0.00207106	0.00372162	0.00326205	0.001096	0.00033948	0.000343746	0.00144987	0.000624913	0.000432976	0.00400707	0.00126901	0.00045849	0.00217429	0.000300495	0.00193072	0.0020086	0.000828533	0.00296443	0.000541376	0.0015644	0.00169171	0.00302214	0.00260547	0.00144899	0.00233862	0.00244047	0.00232097	0.00285149	0.000364233	0.002065	0.000613466
A toxin-antitoxin module cotranscribed with DinB	0	0	0	0	0	0	0	0	0	0	0	0	0	0	0	0	0	0	0	0	0	0	0	0	0	0	0	0	0	0	0	0	0	2.69268e-05	0	0	0	0	0	0	0	0	0	0	0	0	0	0	0
ABC transporter alkylphosphonate (TC 3.A.1.9.1)	0.0162247	0.00932276	0.0166224	0.0129355	0.0216566	0.0149424	0.0161012	0.0133094	0.0144038	0.0164994	0.0127474	0.00983067	0.0184906	0.0143643	0.02085	0.0170149	0.0122673	0.0111366	0.0185664	0.0208754	0.016145	0.0152047	0.0119242	0.0183399	0.0135865	0.0160851	0.0175757	0.0125359	0.0201059	0.0167746	0.0154109	0.0201657	0.0133276	0.0180735	0.0190662	0.0145425	0.0217884	0.0132704	0.0172921	0.0136345	0.0146213	0.0260911	0.0186779	0.016211	0.0185592	0.0121108	0.0156948	0.0130955	0.0240651
ABC transporter branched-chain amino acid (TC 3.A.1.4.1)	0.227031	0.167839	0.229468	0.220941	0.241271	0.216401	0.203442	0.235326	0.267283	0.238075	0.163142	0.183137	0.212666	0.172395	0.243643	0.227879	0.208402	0.209047	0.221392	0.201334	0.224923	0.21166	0.209575	0.280986	0.188292	0.218681	0.245939	0.166353	0.248996	0.199632	0.194627	0.236144	0.259848	0.234077	0.229156	0.236005	0.267327	0.19183	0.221326	0.228663	0.21185	0.163071	0.248528	0.230947	0.245888	0.229514	0.223284	0.183111	0.291403
ABC transporter dipeptide (TC 3.A.1.5.2)	0.171321	0.141421	0.17883	0.173803	0.178373	0.15182	0.15833	0.156419	0.191888	0.184831	0.122401	0.121345	0.155987	0.154831	0.175933	0.145	0.151136	0.156872	0.153295	0.131375	0.144783	0.153882	0.16178	0.198265	0.124006	0.167982	0.208631	0.120412	0.191558	0.205611	0.148281	0.175294	0.188258	0.173046	0.188974	0.147687	0.218964	0.177563	0.167415	0.163253	0.148756	0.112529	0.152149	0.158896	0.182762	0.165794	0.207606	0.158694	0.215282
ABC transporter of unknown substrate X	0.000254054	1.92342e-05	0.000151026	4.19369e-05	0.000128283	5.80018e-05	0.000173308	9.80946e-05	0.000156589	3.94577e-05	3.61886e-05	5.8122e-05	6.989e-05	2.43666e-05	6.26379e-05	5.73792e-05	7.24522e-05	7.83414e-05	4.57982e-05	3.59238e-05	9.59313e-05	9.12849e-05	0.000117152	0.000232874	3.15329e-05	4.17357e-05	0.000187998	0.00011157	8.86505e-05	6.26855e-05	7.92889e-05	0.000182157	0.000235584	0	0.000126057	0.00016538	0.000124329	5.82959e-05	0	0.000329954	0	7.61818e-05	0.000120721	0.000148431	0.000107312	9.03387e-05	4.25706e-05	0.000106186	0.000137484
ABC transporter oligopeptide (TC 3.A.1.5.1)	0.499895	0.330808	0.558629	0.451929	0.502334	0.474234	0.424884	0.489121	0.542478	0.614582	0.361307	0.406932	0.508322	0.420738	0.539293	0.41546	0.392466	0.463908	0.456433	0.360224	0.446033	0.508802	0.493254	0.642922	0.399249	0.483715	0.557392	0.310171	0.536998	0.471275	0.444072	0.520113	0.532307	0.549773	0.557981	0.469447	0.551017	0.443252	0.469296	0.485226	0.402115	0.464014	0.568995	0.4724	0.523056	0.498259	0.528351	0.452329	0.607121
ABC transporter tungstate (TC 3.A.1.6.2)	0.0255707	0.0168499	0.0218084	0.021924	0.0252917	0.0203752	0.019685	0.0236379	0.0253856	0.0266289	0.0158266	0.0164253	0.0256296	0.0223438	0.0247802	0.0154927	0.0217587	0.0226557	0.0192566	0.0196243	0.0203412	0.021562	0.0210612	0.0234984	0.0216074	0.0241274	0.0278427	0.0172398	0.0242841	0.0190851	0.0192922	0.0214333	0.0215132	0.0246363	0.0217423	0.0204047	0.0279859	0.0206336	0.0261264	0.0200043	0.0212916	0.0146711	0.0208641	0.0216612	0.0223325	0.02392	0.0268376	0.0208926	0.0283989
ABC-type iron transport system	0.000101924	1.94638e-05	5.88632e-05	2.11056e-05	3.68185e-05	0	6.10637e-05	5.62013e-05	0.000120539	0.000111282	3.68697e-05	0	7.77788e-05	1.21833e-05	5.2242e-05	2.54095e-05	7.20219e-05	4.48194e-05	6.89278e-05	3.59238e-05	5.35101e-06	5.16039e-05	4.86439e-05	0.000160253	4.70597e-05	8.34715e-05	7.19556e-05	5.54117e-05	4.43252e-05	7.28499e-05	9.89645e-05	8.95285e-05	0	0.000108508	0	0	4.97316e-05	7.64105e-05	0	0.000124649	7.79664e-05	0	0	2.45299e-05	0.000136274	8.31776e-05	8.5856e-05	2.13818e-05	0.000259202
AMP to 3-phosphoglycerate	0.000869444	0.000901542	0.000770006	0.000732033	0.000989245	0.00104751	0.000827032	0.000508622	0.00185909	0.00164988	0.000864463	0.00114393	0.00186197	0.000693642	0.000777268	0.000559431	0.000812014	0.00146124	0.0012367	0.000775561	0.000580939	0.0012366	0.000811905	0.00178562	0.000440446	0.00102169	0.0016097	0.00065867	0.00102849	0.000891516	0.000587728	0.00157902	0.0014316	0.00181474	0.000921168	0.00119521	0.00132616	0.00120027	0.000680202	0.000844643	0.000664856	0.000294338	0.00025935	0.000920663	0.00131784	0.00168487	0.0011155	0.000696866	0.00139241
ATP-dependent Nuclease	0.0356166	0.0281121	0.0385268	0.0309593	0.03846	0.034116	0.0317754	0.0348996	0.041368	0.0321922	0.0230663	0.023768	0.0326474	0.0265815	0.0318475	0.0328276	0.0329147	0.0362354	0.0321385	0.0328349	0.0336957	0.0329082	0.030619	0.0367276	0.0295186	0.0292978	0.0303121	0.0309169	0.0397195	0.0272375	0.0332307	0.0309234	0.0366222	0.0340089	0.0328999	0.0329078	0.0364057	0.0276701	0.035907	0.0304988	0.0284385	0.0344688	0.0352703	0.0273696	0.0350108	0.0322384	0.0361776	0.0275691	0.0370979
ATP-dependent RNA helicases bacterial	0.130635	0.146706	0.125239	0.144253	0.130863	0.164192	0.138302	0.131773	0.126961	0.12253	0.170561	0.18361	0.144916	0.162638	0.130806	0.15022	0.154036	0.139795	0.167273	0.141751	0.146019	0.148475	0.142569	0.113435	0.163871	0.157579	0.11947	0.184422	0.129577	0.154644	0.132732	0.136749	0.139504	0.14504	0.156617	0.147344	0.117749	0.149197	0.124487	0.159238	0.157489	0.201359	0.153841	0.145041	0.134045	0.10996	0.120051	0.162407	0.10657
ATP-dependent efflux pump transporter Ybh	0.0305226	0.0293086	0.0250772	0.0287522	0.0248415	0.0303631	0.0262504	0.0309668	0.031356	0.025637	0.0309537	0.0320366	0.0310632	0.0306728	0.0263438	0.0311178	0.0325743	0.0300688	0.0291406	0.0328903	0.0287376	0.0277542	0.0268465	0.0228028	0.0333004	0.0279055	0.0319565	0.0360872	0.0278223	0.0249754	0.0311854	0.0313233	0.029236	0.0266311	0.0291823	0.031047	0.0250579	0.0270117	0.0262846	0.0239692	0.0301549	0.0273911	0.0236129	0.0320347	0.0234965	0.0316839	0.0233777	0.0310944	0.0254347
Accessory colonization factor	8.51883e-06	3.89277e-05	0	6.24939e-05	1.06625e-05	0	0	9.33253e-06	4.81596e-05	1.95571e-05	0	0	0	0	0	0	5.46618e-05	2.24097e-05	0	1.79619e-05	0	0	0	0	0	2.07556e-05	9.3585e-06	2.77058e-05	2.21626e-05	0	7.88979e-05	0	0	0	0	0	0	0	0	0	0	0	0	0	7.12856e-06	2.08928e-05	0	1.77278e-05	1.60749e-05
Acetoin butanediol metabolism	0.122724	0.116118	0.132356	0.131973	0.128822	0.144328	0.107384	0.131768	0.138283	0.121195	0.117929	0.108733	0.135673	0.111827	0.122841	0.125261	0.126896	0.14851	0.117118	0.100407	0.117744	0.124562	0.103528	0.132429	0.109838	0.13229	0.10826	0.115596	0.122425	0.100005	0.114476	0.134354	0.139147	0.123525	0.120352	0.128463	0.119741	0.108609	0.125033	0.123774	0.110694	0.0967981	0.115768	0.116124	0.131617	0.134507	0.112125	0.140174	0.132822
Acetone Butanol Ethanol Synthesis	0.00839575	0.00937065	0.00950436	0.00971778	0.00991294	0.00854598	0.00861918	0.00938836	0.00940569	0.0115936	0.0081301	0.00929119	0.00975445	0.0100296	0.0103415	0.00922324	0.00828529	0.0089761	0.00904472	0.00910604	0.00826521	0.0097598	0.00956889	0.0115816	0.00854123	0.0100428	0.0105977	0.00600276	0.00896443	0.0100726	0.0102253	0.0116705	0.00853164	0.0099291	0.010351	0.010192	0.0108362	0.00850633	0.00904061	0.00915992	0.00907085	0.00888442	0.0107613	0.00855952	0.00992926	0.00995258	0.010492	0.00934153	0.00896625
Acetone carboxylase	0	0	0	0	0	0	0	0	0	0	0	0	0	0	0	0	0	2.22248e-05	0	0	0	0	0	0	0	0	0	0	0	0	0	0	0	0	0	2.77929e-05	0	0	0	0	0	0	0	0	7.12856e-06	0	0	7.12728e-06	0
Acetophenone carboxylase 1	0	0	0	0	0	0	0	0	2.394e-05	0	0	0	0	1.21833e-05	1.03959e-05	0	0	0	0	0	0	0	0	0	0	0	0	0	0	0	0	0	0	0	0	0	0	0	0	0	0	1.8853e-05	0	0	0	0	1.06427e-05	0	8.11449e-06
Acetyl-CoA biosynthesis in plants	0	5.77025e-05	3.3481e-05	0	0	0	5.13071e-06	1.87681e-05	2.42196e-05	7.84002e-05	4.13933e-05	0	6.95572e-05	0	2.10543e-05	0	0	2.24097e-05	0	0	0	2.29676e-05	0	6.87493e-05	5.28211e-06	0	0	0	3.71201e-05	0	3.95467e-05	0	0	0	0	0	0	0	0.000141348	0.000307958	0	0	4.92436e-05	0	0	4.17856e-06	0	1.92737e-06	0
Acetyl-CoA fermentation to Butyrate	0.0940583	0.0932039	0.0838288	0.10843	0.0946531	0.0856912	0.0930274	0.0863384	0.101939	0.110413	0.0656939	0.0725121	0.0984441	0.085598	0.0925278	0.0811489	0.101304	0.0991592	0.0896438	0.0792848	0.0847557	0.0989689	0.0888368	0.112973	0.0722869	0.091954	0.130538	0.0791921	0.0963352	0.123803	0.0845366	0.103278	0.101151	0.0969354	0.0932203	0.0824078	0.116257	0.108081	0.100242	0.0930431	0.0845241	0.0781793	0.0802253	0.095242	0.089503	0.0954259	0.124274	0.0814349	0.115575
Acyclic terpenes utilization	0	4.19802e-05	3.93025e-05	2.80494e-05	2.16579e-05	7.10206e-05	3.76252e-05	9.34283e-05	4.84393e-05	7.19671e-05	2.7482e-05	4.89813e-05	0.000138893	7.77596e-05	3.14502e-05	6.41508e-05	4.85883e-05	3.36145e-05	0.000122359	1.19746e-05	6.31515e-05	6.28437e-05	0.000191286	1.32735e-05	0.000128613	2.09053e-05	0.000100238	4.61764e-05	0.000265221	4.15779e-05	1.98711e-05	1.9723e-05	0.000177509	0.000134634	2.14459e-05	1.80693e-05	9.85179e-05	1.6602e-05	1.55397e-05	0	3.09235e-05	7.54121e-05	0.000240249	2.47802e-05	0.000144339	6.89867e-05	2.12853e-05	2.13818e-05	6.50204e-05
Acyl-CoA thioesterase II	2.5355e-05	0.000534518	0.000151509	0.000182184	7.89684e-05	2.59267e-05	5.09285e-05	0.000155851	0.00032951	6.38326e-05	0.000270839	0.000395465	0.000108299	0.000175637	0.000153523	0.000185397	4.85883e-05	2.22248e-05	7.27443e-05	0.00014297	9.05373e-05	7.5583e-06	0	3.42532e-05	6.56536e-05	9.7009e-05	0	0.000501112	8.16277e-05	0.000107935	0.000342249	0.000118338	0.000156692	0.000326593	2.10094e-05	0	4.87862e-05	6.75423e-05	0.000415654	0.000124649	0.000134127	5.02747e-05	0	2.45299e-05	0.000100311	0.000111232	2.15236e-05	6.7438e-05	0.000198617
Adaptation to d-cysteine	0.00507814	0.00466046	0.00581458	0.00471488	0.0059451	0.00630544	0.00532471	0.00623341	0.00753297	0.00724992	0.00467633	0.00449372	0.00641508	0.00458149	0.00695592	0.0064569	0.00463841	0.00532448	0.00615684	0.00504254	0.00549187	0.00574156	0.00548279	0.00828187	0.00461143	0.00583411	0.00600252	0.00393738	0.00745635	0.00504008	0.00500032	0.0058357	0.00828226	0.00624919	0.00654388	0.0047106	0.00725148	0.00475892	0.00571318	0.00544326	0.00510562	0.00417323	0.00807215	0.00552216	0.00597364	0.00767279	0.00630048	0.00565089	0.0077331
Additional flagellar genes in Vibrionales	0.00139715	0.000116094	0.000336801	0.000104705	0.000537119	0.000174339	0	0	0.000192918	1.97289e-05	9.0812e-05	0.00067373	0.000278673	0.000122506	0.00014633	0.0013796	0.00148678	8.94538e-05	0.000207244	0.000840478	0.000143704	6.861e-05	8.04861e-05	4.57519e-05	0.000394241	8.34715e-05	9.39992e-05	0.00175368	2.24362e-05	0.000187632	0.000257738	0.000121438	0.000464605	5.38536e-05	0.000190394	0.000273795	0.00014825	4.98059e-05	0.000141348	0.000123428	6.25986e-05	0.000227006	9.84872e-05	0.00059122	0.00019343	0.00220559	0	0.000426552	0.000112833
Adenosyl nucleosidases	0.0555517	0.0557042	0.0552124	0.0594964	0.0574498	0.0540457	0.0574699	0.055914	0.0582255	0.0547975	0.0518406	0.0534576	0.0573534	0.0548186	0.0564374	0.0534681	0.057958	0.0583984	0.0560841	0.05726	0.0559738	0.0554142	0.0568152	0.0556207	0.0521274	0.0526267	0.0568627	0.0539914	0.0611447	0.0556887	0.0573636	0.0567384	0.0526058	0.0586313	0.0564006	0.0562428	0.0544008	0.055539	0.0540469	0.054253	0.0552085	0.0528855	0.0527146	0.0551738	0.054875	0.0537562	0.0570208	0.0532985	0.0571236
Adhesins in Staphylococcus	0.000888433	0.000639168	0.000904417	0.000782228	0.0007803	0.00124605	0.000720892	0.000920618	0.00085012	0.00082575	0.000466244	0.000652853	0.00109962	0.000832393	0.000762374	0.0011274	0.000948024	0.000952295	0.000988272	0.000592705	0.000695663	0.00106499	0.0010923	0.000705201	0.000937611	0.000886948	0.000651127	0.000792853	0.000810668	0.000490151	0.000610053	0.00115478	0.000476837	0.000407507	0.00155729	0.000851246	0.00153689	0.00076541	0.000792086	0.000827945	0.000682948	0.000751685	0.000664639	0.00128223	0.000969052	0.000647532	0.000606149	0.000574327	0.00096408
Adhesion of Campylobacter	0.0263198	0.0219795	0.026957	0.0238282	0.0242727	0.0244201	0.0230809	0.0277275	0.0289229	0.0241087	0.0177922	0.0211195	0.0234191	0.0232684	0.0242422	0.0263715	0.026843	0.0267547	0.0272961	0.0245829	0.0287675	0.0252185	0.0233052	0.0257512	0.0220194	0.0238568	0.0209505	0.0214385	0.0303626	0.0208375	0.0232579	0.0257479	0.0274781	0.0298007	0.0264807	0.0234548	0.0257711	0.0230799	0.0256319	0.0255104	0.0260913	0.0215587	0.0300516	0.0221271	0.0234671	0.0252639	0.0244809	0.0223054	0.0266248
Agrobacterium opine transport	7.57629e-05	4.83151e-05	5.48138e-05	1.7588e-05	0.000168821	6.78909e-05	0	7.84138e-05	0.000164708	4.91504e-05	3.61886e-05	1.45305e-05	0.000105001	1.22955e-05	0.000167384	6.04514e-05	3.03677e-05	7.83414e-05	2.28991e-05	4.4827e-05	1.59241e-05	7.99475e-05	4.86439e-05	6.88707e-05	9.98276e-05	4.57072e-05	3.30654e-05	6.98871e-05	7.78427e-05	4.19319e-06	0	0	0.000107384	0	1.26057e-05	0.000126485	4.87862e-05	0.000100746	0.000139858	0	0.00024814	5.77136e-05	7.32685e-05	0.000136166	0.000118676	2.0696e-05	7.47369e-05	6.00697e-05	0.000124088
Alanine biosynthesis	0.104185	0.106872	0.10429	0.106647	0.104083	0.11278	0.101011	0.101528	0.108305	0.104584	0.107131	0.106918	0.10516	0.104622	0.105914	0.109377	0.107675	0.10098	0.104335	0.0996726	0.102866	0.107316	0.104395	0.100272	0.111474	0.105442	0.0998242	0.100271	0.104719	0.106393	0.104627	0.0998439	0.111318	0.107912	0.109526	0.101209	0.106262	0.106428	0.0981762	0.102836	0.101723	0.108978	0.107676	0.102743	0.102298	0.0965444	0.103123	0.107926	0.0996703
Alcaligin Siderophore	0	0	0	0	0	0	0	0	0	0	0	0	0	0	0	0	0	0	0	0	0	0	0	0	0	0	0	0	7.47873e-06	0	0	0	0	0	0	0	0	0	0	0	0	0	0	0	0	0	0	0	0
Alginate metabolism	0.114045	0.104019	0.108639	0.116921	0.109982	0.104538	0.100206	0.108193	0.121968	0.137235	0.0932743	0.0875701	0.113144	0.11308	0.11524	0.106074	0.108259	0.108835	0.107146	0.0947323	0.105618	0.127289	0.0974345	0.132152	0.120644	0.114333	0.147354	0.101742	0.120969	0.112825	0.110261	0.117867	0.116623	0.118261	0.114549	0.0977318	0.135977	0.114899	0.10827	0.120354	0.108445	0.0961519	0.123434	0.108696	0.111943	0.10997	0.11675	0.114074	0.124435
Alkaloid biosynthesis from L-lysine	0.00705083	0.00610386	0.00378516	0.0115809	0.00858624	0.00477295	0.00884554	0.00316238	0.00565777	0.00687694	0.00495739	0.00494388	0.00385275	0.00514101	0.00559698	0.00297194	0.00711982	0.00633902	0.00581314	0.00379144	0.00493179	0.00712215	0.00647418	0.00704385	0.00259418	0.00665337	0.0111712	0.00364116	0.00497359	0.0208082	0.0043889	0.00527895	0.00724016	0.00520399	0.00487011	0.00655225	0.0101286	0.0129125	0.00780288	0.00682456	0.00431791	0.0058996	0.00255306	0.00813679	0.00645439	0.00542567	0.0132972	0.00513233	0.00982277
Alkane biosynthesis in bacteria	0.000101622	6.43435e-05	7.87256e-05	4.18455e-05	5.73105e-05	1.29633e-05	2.02704e-05	2.48867e-05	4.80664e-05	7.21674e-05	0.000170356	0.000189853	0.000135521	6.52021e-05	4.7044e-05	7.02919e-05	5.40164e-05	0.000100535	0.000114803	7.42972e-05	5.58632e-05	0.000153483	4.29944e-05	7.61723e-05	5.12876e-05	0.000110996	1.88551e-05	0	8.92888e-05	4.52138e-05	9.21779e-05	6.02024e-05	0.000118339	1.82182e-05	4.20188e-05	9.08058e-05	4.94165e-05	0.000117726	6.31527e-05	0.000155811	6.1847e-05	0	0.000114902	8.21835e-05	2.69718e-05	0.000201177	1.42696e-05	9.23534e-05	7.00688e-05
Alkane synthesis in bacteria 2	0.000888282	0.000657521	0.00112101	0.000658292	0.000877594	0.000616916	0.000824865	0.00106736	0.00106856	0.000939289	0.00142145	0.00133593	0.00142414	0.00112689	0.000985973	0.00067043	0.000738175	0.000714244	0.000541048	0.000321682	0.00063706	0.00148328	0.000540891	0.00196076	0.000840984	0.00203054	0.00146704	0.00114158	0.000913364	0.00084904	0.000763755	0.000600215	0.000722647	0.00095165	0.000688044	0.00138858	0.000932611	0.00135064	0.000924049	0.000834662	0.00122152	0.000744119	0.000789738	0.0012728	0.00110625	0.00119103	0.00065676	0.00146171	0.000960309
Alkanesulfonate assimilation	0.0556346	0.042221	0.0547255	0.0440927	0.0453923	0.0491699	0.0460322	0.0499475	0.0517442	0.0456662	0.0459896	0.0413852	0.0492558	0.0467369	0.0517767	0.0452924	0.0508189	0.0502377	0.0526442	0.040689	0.0502764	0.0470656	0.0512048	0.0502016	0.0419383	0.0478888	0.0455488	0.046558	0.0486495	0.0381396	0.0432049	0.0459363	0.0556522	0.0494147	0.0546482	0.057458	0.0578275	0.0449915	0.052356	0.0507495	0.0470162	0.0434998	0.0529434	0.0510665	0.0538407	0.0545264	0.0473992	0.0422529	0.055488
Alkanesulfonates Utilization	0.0136973	0.0133733	0.0134714	0.0095155	0.0087082	0.0157393	0.0111648	0.011476	0.0137698	0.0100418	0.0150071	0.0168111	0.0114225	0.0118159	0.00881754	0.014657	0.0196132	0.014999	0.0160363	0.0128497	0.0144024	0.0120256	0.00889133	0.0101605	0.0133604	0.0108386	0.00902574	0.0133135	0.0118417	0.00931829	0.0118516	0.00936608	0.014532	0.0122307	0.0144204	0.0137929	0.0108483	0.0117869	0.00920458	0.016248	0.0139327	0.0154253	0.0151996	0.0126705	0.0131094	0.0102066	0.00828999	0.0135163	0.00915619
Alkylphosphonate utilization	0.0354395	0.0416749	0.0366407	0.0394477	0.0366487	0.0331835	0.0364979	0.0331467	0.0356775	0.0392149	0.0290392	0.0349236	0.0394352	0.0388658	0.0386636	0.0266094	0.0316197	0.0361027	0.0298228	0.0387803	0.0321709	0.0412413	0.041207	0.0379079	0.0344028	0.0360415	0.0442756	0.0324767	0.0386349	0.0482396	0.0340924	0.0378192	0.035059	0.0370106	0.0324153	0.0398524	0.0409396	0.0508796	0.039029	0.0363229	0.0378391	0.0342014	0.0388002	0.0330185	0.0369084	0.0379236	0.0396132	0.0329224	0.0406633
Allantoin Utilization	0.00353398	0.00229263	0.00442072	0.00353616	0.00445346	0.00405395	0.00274049	0.0034185	0.00324125	0.00417012	0.00327064	0.00298308	0.00381295	0.0024958	0.00375571	0.00315685	0.00271266	0.00433532	0.00370388	0.0037304	0.00268261	0.00326077	0.00335103	0.00414534	0.00250614	0.00294048	0.00411287	0.00287215	0.00489794	0.00289932	0.00427764	0.00346437	0.00354085	0.00394132	0.0033575	0.0032027	0.00334901	0.00306736	0.00303925	0.00326204	0.00363336	0.00248542	0.00339357	0.00287287	0.00361223	0.00378609	0.00362882	0.00287771	0.00446661
Alpha-Amylase locus in Streptocococcus	0.0612881	0.0568047	0.0686619	0.051937	0.0653387	0.0562326	0.0570802	0.0698131	0.0609883	0.0779603	0.0457636	0.0521051	0.0664932	0.0529268	0.0693724	0.0565487	0.0580551	0.0590064	0.0643058	0.0559552	0.0620886	0.0674494	0.0688163	0.0769251	0.0499723	0.0562966	0.0572998	0.0493753	0.063143	0.0515067	0.061548	0.064428	0.0582106	0.0640823	0.0634162	0.0607299	0.059945	0.0589494	0.0598418	0.064992	0.0636695	0.0496448	0.066778	0.058072	0.067627	0.0631138	0.0633406	0.0545194	0.0625473
Alpha-acetolactate operon	0.00183289	0.00132854	0.00172958	0.00206038	0.00148896	0.00171388	0.00128605	0.00153163	0.00291475	0.00122473	0.00115867	0.00168112	0.00150612	0.00098197	0.00117751	0.00201266	0.00224537	0.00109725	0.00142822	0.00261211	0.001159	0.00143323	0.0011121	0.00102119	0.00296813	0.00161102	0.00110458	0.00178667	0.00130454	0.00156573	0.00130701	0.00112518	0.00290292	0.00112641	0.00151242	0.00178832	0.00120598	0.000828707	0.00155598	0.0009087	0.00205876	0.0012402	0.00115382	0.00141802	0.00138282	0.00169197	0.00100282	0.00194824	0.00200602
Alternative NAD(P)H dehydrogenases in plants	0	0	0	0	0	0	0	0	0	0	0	0	0	0	0	0	0	0	0	0	0	0	0	0	0	0	0	0	0	0	0	0	0	0	0	0	0	0	0	0	0	0	0	0	0	0	0	7.06703e-06	0
Amidase clustered with urea and nitrile hydratase functions	0.000236613	0.000151127	7.85446e-05	0.000228094	4.33158e-05	0.000209738	8.85537e-05	6.25604e-05	0.000312758	7.87437e-05	9.09823e-05	8.27493e-05	3.48895e-05	0.000126717	0.000194713	0.000144141	0.000157697	8.55648e-05	0.000161216	5.95103e-05	9.58668e-05	0.000125883	1.61412e-05	1.89621e-05	0.000107724	8.01245e-05	0.000131123	0.00015288	0.000137673	5.22025e-05	0.000178156	0.000199297	0.000174774	0.000152585	3.15141e-05	5.55858e-05	4.97316e-05	0.000193191	0.000133951	6.11031e-05	0.000153678	0.000115042	0.000290686	0.000275294	0.000253703	0.000121219	7.10702e-05	9.23233e-05	0.000202169
Amino acid racemase	0.0072931	0.00562545	0.00657128	0.00630744	0.00780932	0.00531763	0.00590175	0.00630067	0.00610629	0.00650545	0.00603862	0.00495652	0.0064375	0.00522906	0.00614624	0.00615391	0.00630515	0.00664543	0.00560417	0.00582579	0.00607919	0.0060757	0.00657236	0.00696614	0.00491019	0.00575943	0.00703013	0.00566531	0.00697144	0.0055848	0.00561823	0.00705991	0.00641119	0.00657066	0.00599906	0.00628489	0.00829803	0.00549605	0.00664614	0.00651664	0.00592545	0.00776948	0.00599151	0.00596872	0.00661682	0.00716046	0.00702443	0.0054967	0.00759804
Aminoglycoside adenylyltransferases	0.00378223	0.00326964	0.00626077	0.00492306	0.00358957	0.00857448	0.00668833	0.00737433	0.0048413	0.00760261	0.0069115	0.00813755	0.00666725	0.00673381	0.00686565	0.00647956	0.00543348	0.00528965	0.00805733	0.00391422	0.00470063	0.00835345	0.00618217	0.00634235	0.00930428	0.00799071	0.0047559	0.00492286	0.00441227	0.00581892	0.00417169	0.00606442	0.00528041	0.00525984	0.00814487	0.00532706	0.0053228	0.00548783	0.00563902	0.0079568	0.00676914	0.0111287	0.00788315	0.00594149	0.00633562	0.00555004	0.00380951	0.0077269	0.00581239
Ammonia assimilation	0.490494	0.503993	0.500925	0.455814	0.487038	0.50349	0.517892	0.50662	0.494001	0.484933	0.488025	0.513819	0.486676	0.50945	0.494871	0.510763	0.492982	0.496836	0.49762	0.523814	0.523564	0.509862	0.482373	0.473597	0.508624	0.501599	0.418509	0.499297	0.494503	0.419584	0.50618	0.462371	0.492138	0.487393	0.488553	0.494252	0.447838	0.458476	0.500692	0.487834	0.512802	0.481481	0.521724	0.493499	0.519739	0.467933	0.460869	0.513994	0.450164
An Arabinose Sensor	0.00116363	0.00103519	0.00190634	0.00155998	0.00198215	0.00179806	0.0016221	0.00195615	0.00178232	0.00192739	0.00134191	0.00116067	0.00156744	0.00136548	0.00193137	0.00176023	0.00152829	0.00202961	0.00123441	0.00122196	0.00167407	0.00189155	0.00133164	0.0022778	0.00140535	0.0016897	0.0018178	0.00103796	0.00198127	0.00152216	0.00131822	0.00184659	0.00178589	0.00182052	0.00247902	0.0019439	0.00184215	0.0014297	0.00170551	0.00157584	0.00114144	0.00103538	0.00246113	0.00159378	0.00205093	0.00158379	0.00173248	0.00131587	0.00198947
Anaerobic Aromatic Degredation (benzoate)	3.06073e-05	9.66301e-05	5.04025e-05	4.20741e-05	2.14914e-05	2.90009e-05	1.02614e-05	7.46602e-05	6.05491e-05	0.000104705	8.22757e-05	8.75928e-05	3.10376e-05	2.45911e-05	9.38255e-05	4.80587e-05	0.000108463	1.11124e-05	9.20574e-05	5.38857e-05	0.000136322	5.74189e-05	2.41752e-05	9.16252e-05	0	3.1358e-05	4.68961e-05	4.18077e-05	7.82531e-05	3.14489e-05	7.88979e-05	0	5.80756e-05	0.0001002	7.72052e-05	2.77929e-05	9.75725e-05	0.000151686	0.000257896	3.11622e-05	6.25986e-05	3.80909e-05	2.46218e-05	9.88705e-05	3.22703e-05	0.000153017	0.000131895	0.000138259	8.05286e-05
Anaerobic Oxidative Degradation of L-Ornithine	0.0158452	0.0102937	0.00974179	0.0143894	0.0147519	0.0107252	0.0151219	0.0141901	0.0127592	0.0201151	0.00861679	0.00959021	0.0159846	0.0135134	0.0128273	0.0105748	0.0146379	0.010319	0.00918284	0.00951407	0.0149015	0.0147658	0.0199561	0.0256366	0.00999369	0.0136367	0.019823	0.00876743	0.0123035	0.0122453	0.00849104	0.0195278	0.0116259	0.0130218	0.0146562	0.0154596	0.0175371	0.0111862	0.0149501	0.0159845	0.0146022	0.0155126	0.0121287	0.0349589	0.0164437	0.0211236	0.021188	0.0127301	0.0267037
Anaerobic benzoate metabolism	0.010624	0.00806454	0.00920743	0.0100374	0.0108302	0.0105252	0.0103503	0.0103716	0.00936208	0.0117272	0.0072619	0.0069089	0.0102263	0.00818513	0.00942848	0.00892278	0.00942409	0.0130052	0.00862717	0.0102355	0.00974075	0.00861376	0.0110705	0.0113131	0.00795388	0.00954147	0.011257	0.00959139	0.0113711	0.0084402	0.00908882	0.00894316	0.00962696	0.0119727	0.00791881	0.00857392	0.00885862	0.00792098	0.00988189	0.00933589	0.0111612	0.0077067	0.00895503	0.00880865	0.00934263	0.0131959	0.00928024	0.00794737	0.0143261
Anaerobic respiratory reductases	0.128655	0.117218	0.141715	0.128601	0.137345	0.128472	0.12022	0.12826	0.139448	0.128698	0.106331	0.106047	0.126032	0.111702	0.122701	0.120646	0.134951	0.136675	0.124793	0.106357	0.115337	0.112934	0.120796	0.130497	0.106376	0.120159	0.126506	0.0946591	0.147643	0.123845	0.104721	0.133495	0.132904	0.135557	0.119865	0.112103	0.157632	0.115067	0.128236	0.113734	0.117269	0.103886	0.125316	0.118251	0.12632	0.120728	0.143827	0.115351	0.150531
Anthrose Biosynthesis	0.000482854	0.000184103	0.000353541	6.27682e-05	0.000129947	7.72801e-05	0.000122127	0.000318027	9.60395e-05	9.83008e-05	0.000548959	0.000555437	0.000116003	0.000294644	0.000250814	0.000114758	0.000870287	0.000178538	0.000299302	0.000286147	0.000271999	0.000228212	9.69942e-05	0.000273783	0.00070989	0.0003975	0.000150978	9.69704e-05	0.000156233	0.000229351	0.000128771	0.000121438	0.000290378	5.46546e-05	6.43376e-05	0.000218209	4.97316e-05	0.000354313	0.000281206	0.000249298	0.00012407	0.000114657	0.000245024	0.00034492	0.000193238	0.000323347	0.000310662	0.000192075	0.000201861
Archaeal Flagellum	0.000101017	7.7396e-05	0.000185231	0.000147191	0.000140277	0.000144921	0.00012238	8.43019e-05	9.68785e-05	7.8572e-05	5.46234e-05	0.000117473	9.28909e-05	4.89577e-05	0.000231073	0.000153912	3.6011e-05	0.000290401	2.28991e-05	0.00010715	6.40831e-05	0.000136635	0.000145198	0.000251757	7.87524e-05	0.00029215	0.000696464	0.000139027	0.000155959	4.17195e-05	1.96756e-05	0.000182157	5.91696e-05	0.000109309	6.43376e-05	0.000109794	0.00019609	0.000652014	0	6.23244e-05	0.000122943	7.61818e-05	0.000144149	0.00017221	0.000429439	0.00070701	0.000170997	0.000149131	0.000533399
Archaeal lipids	0.0229626	0.0125753	0.0223975	0.0168739	0.0231413	0.0158987	0.0211954	0.0178296	0.0191578	0.0193378	0.0171978	0.0142161	0.0182991	0.0193556	0.0217529	0.0166169	0.0202089	0.01688	0.019209	0.0166925	0.0171208	0.0138036	0.0178717	0.0204771	0.016059	0.0201552	0.0267042	0.0169268	0.021193	0.0222103	0.015054	0.0205435	0.0188335	0.0162426	0.0228427	0.0168995	0.0274693	0.0207061	0.0239634	0.0196705	0.0181249	0.0188367	0.0177831	0.0206607	0.0219803	0.0241371	0.0281072	0.0166953	0.0311139
Archaeal membrane bound hydrogenases	0.0205384	0.0102534	0.0196964	0.0133676	0.0194754	0.0148977	0.0180951	0.0174145	0.0183481	0.0162203	0.0183916	0.0144158	0.0170999	0.0180874	0.0202293	0.0166121	0.0181893	0.015172	0.0192115	0.0154703	0.0155798	0.0105324	0.0175889	0.018029	0.0164878	0.0182297	0.0216461	0.0154718	0.0204544	0.014445	0.013523	0.0192965	0.018654	0.0146213	0.0241129	0.0167977	0.0270572	0.0125254	0.024988	0.0173049	0.0186105	0.00871031	0.0171483	0.0197153	0.0201707	0.0236271	0.0236549	0.0139696	0.0280803
Archease	0.000219878	0.000154869	0.000465265	0.000238283	0.00031543	0.000116226	0.000324573	0.000180944	0.000112186	0.000229369	0.000228036	0.000227936	0.000189523	0.00023253	0.000223092	0.000242707	0.000265515	0.000334466	0.000199304	0.00020248	0.000202779	8.34339e-05	0.000193915	0.000275078	0.000233802	0.000354567	0.000232155	0.000297189	0.000341468	0.000201768	0.000177928	0.000181124	0.000195409	0.000198531	0.000170258	0.00016492	0.000435672	0.000133194	0.000375438	0.000143795	0.000434432	0.000165189	0.000114106	0.000187583	0.000257651	0.000315497	0.000407201	0.000141943	0.000327884
Archease2	6.3589e-05	6.24737e-05	0.000185593	0.000136501	6.46408e-05	3.88067e-05	6.63838e-05	8.43019e-05	0.000108429	0.00012798	5.47937e-05	5.83269e-05	6.96682e-05	3.68866e-05	0.00013554	9.57014e-05	3.62261e-05	0.000133857	9.17116e-05	8.94986e-05	4.01325e-05	0.000137366	0.000121243	0.000114016	0.000102522	9.38493e-05	5.67722e-05	5.55362e-05	0.000233665	9.38689e-05	7.88979e-05	0.000149473	0.000117245	2.69268e-05	0.000160189	5.48969e-05	7.36521e-05	7.64105e-05	0.000164658	3.05516e-05	9.33342e-05	3.80909e-05	2.46218e-05	0.000154376	0.00013987	0.000190533	0.000115632	8.85186e-05	6.45307e-05
Arginine Biosynthesis extended	0.342113	0.347267	0.353736	0.32155	0.344301	0.347539	0.344763	0.353162	0.33459	0.333885	0.368053	0.371195	0.342639	0.3504	0.343806	0.361622	0.34632	0.345458	0.356151	0.350088	0.365364	0.337977	0.355452	0.344933	0.35915	0.343065	0.300767	0.361462	0.344293	0.30061	0.356369	0.318252	0.321626	0.337794	0.346586	0.347223	0.320252	0.30883	0.346803	0.342832	0.344286	0.351497	0.360353	0.348371	0.364674	0.331942	0.326661	0.343938	0.334948
Arginine Deiminase Pathway	0.0939227	0.0786431	0.0918082	0.0938627	0.0933907	0.0819644	0.0867695	0.0836739	0.0921173	0.114853	0.0687741	0.0798898	0.0911854	0.0784543	0.0903817	0.0827121	0.0888452	0.106788	0.0835604	0.0658118	0.0814756	0.0873381	0.0903533	0.120723	0.0763632	0.086002	0.12222	0.0713363	0.0928834	0.11177	0.0780675	0.101668	0.0904078	0.0931564	0.0962001	0.0854288	0.105567	0.0981048	0.0873614	0.0886234	0.0790061	0.0751546	0.0894731	0.0911291	0.0911792	0.110656	0.111519	0.0740415	0.108052
Arginine and Ornithine Degradation	0.255828	0.250495	0.246156	0.25613	0.2579	0.264894	0.265739	0.266501	0.248333	0.269741	0.250607	0.263606	0.259173	0.268036	0.250944	0.262627	0.260735	0.259459	0.259325	0.263817	0.267173	0.260436	0.266966	0.260077	0.288014	0.261525	0.270312	0.264194	0.244392	0.27457	0.269623	0.265165	0.245504	0.253557	0.260798	0.263225	0.262736	0.265491	0.253513	0.256489	0.263423	0.285887	0.269268	0.267504	0.254815	0.261975	0.263234	0.257514	0.25161
Arginine metabolism and urea cycle in plants	4.67025e-05	2.58369e-05	4.34273e-05	3.49474e-05	3.57635e-05	1.93617e-05	2.02704e-05	2.81178e-05	2.81164e-05	6.55625e-05	8.82504e-05	4.62523e-05	3.09636e-05	7.54109e-05	3.49593e-05	4.79893e-05	1.21471e-05	7.81566e-05	1.15648e-05	4.311e-05	1.86211e-05	6.07591e-05	4.03164e-05	6.68733e-05	3.41473e-05	1.74835e-05	5.66687e-05	5.57022e-05	8.20836e-05	6.25439e-05	7.58793e-05	6.07191e-05	2.95848e-05	2.69268e-05	3.21688e-05	3.61386e-05	4.92589e-05	9.96117e-05	0.000101505	5.13264e-05	6.20349e-05	1.92379e-05	4.92436e-05	6.14499e-05	5.37518e-05	4.84875e-05	3.21265e-05	4.61466e-05	0.000115589
Aromatic Amin Catabolism	0.00503484	0.00410084	0.0043408	0.00612763	0.0148154	0.00878904	0.00418929	0.00423118	0.00539499	0.00881675	0.00551846	0.00527072	0.00768727	0.00565383	0.0106956	0.00394614	0.00503693	0.0106355	0.00786745	0.00577282	0.00430998	0.00640375	0.0112806	0.0112112	0.00450443	0.00536226	0.00663545	0.0027567	0.0106807	0.0039993	0.00740399	0.00783484	0.0065138	0.0120701	0.00535461	0.0053312	0.0149934	0.00346723	0.00535931	0.00444828	0.00844239	0.00522474	0.00443391	0.00441037	0.00609525	0.00753547	0.00704552	0.00847202	0.0081347
Aromatic amino acid degradation	0.0221683	0.0247181	0.0235348	0.0376324	0.0279116	0.0210099	0.0256374	0.0179109	0.0287244	0.035735	0.0141184	0.0191424	0.0262585	0.0179044	0.0231159	0.0178849	0.0239723	0.0298108	0.0248482	0.0138299	0.0185834	0.0232589	0.0256887	0.0312102	0.0210821	0.0240496	0.0504721	0.0181195	0.0247031	0.0563351	0.0209296	0.0339196	0.0258465	0.028656	0.0211603	0.0232165	0.0347589	0.043817	0.0256497	0.0241205	0.0229914	0.0250663	0.0201096	0.0227813	0.0239137	0.0274462	0.042542	0.0189743	0.0386866
Aromatic amino acid interconversions with aryl acids	0.326106	0.333487	0.335712	0.315221	0.333079	0.322752	0.355088	0.345178	0.317478	0.341303	0.299823	0.304993	0.325731	0.322617	0.352189	0.290458	0.303592	0.316704	0.313808	0.338028	0.329759	0.320699	0.332284	0.337418	0.295892	0.323166	0.311702	0.312162	0.326237	0.314238	0.292992	0.32313	0.314714	0.312344	0.328111	0.32301	0.30876	0.309705	0.321178	0.305683	0.31867	0.273228	0.330138	0.322481	0.332458	0.323152	0.343377	0.32082	0.334718
Arsenic resistance	0.0239574	0.0147217	0.0195784	0.0183991	0.0177989	0.0208369	0.0180863	0.0211936	0.0211223	0.0160208	0.0130527	0.0182363	0.0158826	0.0180141	0.0154802	0.0189829	0.0207023	0.0174222	0.0172482	0.0171336	0.0206947	0.0170801	0.0210865	0.0155529	0.0185668	0.0187355	0.0176833	0.0162221	0.0173695	0.0147855	0.0144343	0.0178003	0.0206779	0.0189195	0.0177124	0.0215367	0.022355	0.0215506	0.0207866	0.0177852	0.0170489	0.0189914	0.0175013	0.0197799	0.0173173	0.0192959	0.0187095	0.0181563	0.0212004
At1g01770	0.00142119	0.00145296	0.000975473	0.00132672	0.0010949	0.00205267	0.00146463	0.00149825	0.00199764	0.00162497	0.00120035	0.00133627	0.00192627	0.00109324	0.00135078	0.00105755	0.000918014	0.00163916	0.000998287	0.00142583	0.00117769	0.00147004	0.00258727	0.00181588	0.00127996	0.0015176	0.00145407	0.000997316	0.0016798	0.000979099	0.00104906	0.00181804	0.00135434	0.00265645	0.00135944	0.000737929	0.00236443	0.00177455	0.00179974	0.000618359	0.00090054	0.00128047	0.00150864	0.00105979	0.00159391	0.00154411	0.00220901	0.00127478	0.00166043
At1g14345	0.00421186	0.00397184	0.00521194	0.00353812	0.0051422	0.00348714	0.00368819	0.00468753	0.00512478	0.00503392	0.00367736	0.00485414	0.00542669	0.0048849	0.00435044	0.00377906	0.00543211	0.00367886	0.00474166	0.00315768	0.00468117	0.00407196	0.00351066	0.00608597	0.0038716	0.00460047	0.0042417	0.00308981	0.00444606	0.00508146	0.00485551	0.00653577	0.00600864	0.00523332	0.0051088	0.00609144	0.00361859	0.00443877	0.00424316	0.00479637	0.00503682	0.00487852	0.00527685	0.00546412	0.00510361	0.00544263	0.00404582	0.00390726	0.00467431
At1g21350	0.00728503	0.00756358	0.00847961	0.00958483	0.00762499	0.00951539	0.0057639	0.00749181	0.00948612	0.00820351	0.0091721	0.00956841	0.00897817	0.0090454	0.00682296	0.00863894	0.0100597	0.010529	0.0094282	0.00721452	0.00841398	0.0097347	0.00886521	0.00795456	0.00951462	0.0089043	0.00676977	0.00665782	0.00843419	0.00711023	0.00745972	0.00826486	0.0103214	0.0099005	0.00936386	0.0084947	0.00771076	0.00965523	0.00653979	0.0105886	0.00956848	0.0117902	0.0122987	0.00820128	0.00705928	0.00585662	0.00566071	0.00865489	0.00595528
At1g24340	0.000713552	0.000445295	0.000639938	0.000587798	0.00063222	0.000678761	0.00062348	0.000483144	0.000758599	0.000446264	0.000729236	0.000685531	0.000756183	0.00063692	0.000532117	0.000645288	0.000613595	0.000770923	0.000641137	0.000561362	0.000590154	0.000709479	0.000493416	0.000622375	0.000644	0.000600005	0.000744964	0.00058687	0.000587692	0.000571057	0.000509302	0.000529635	0.000967637	0.00061166	0.000949992	0.00044566	0.000704267	0.000389493	0.000785958	0.000582817	0.000662645	0.000436429	0.000422003	0.000764882	0.000756074	0.000637004	0.000662064	0.000625894	0.000638141
At1g26220 At1g32070	0.0379008	0.0370204	0.0356684	0.0421713	0.0384536	0.0360464	0.0382833	0.0345892	0.0394495	0.0382607	0.0406806	0.0366768	0.0403071	0.040981	0.040755	0.0362256	0.0381394	0.0367752	0.0364807	0.0356014	0.0342428	0.0418425	0.0370998	0.0396754	0.0333235	0.0385569	0.0445617	0.0338126	0.0370779	0.0455595	0.0372749	0.0438332	0.039307	0.0403714	0.0403036	0.0398003	0.0384446	0.0418506	0.0375018	0.0356198	0.0372442	0.0320117	0.0355259	0.0411936	0.0387488	0.0403114	0.0403233	0.0370422	0.0395622
At1g33290 At1g73170 At3g10420	0.00217375	0.000803845	0.00308735	0.00135253	0.00221645	0.000793413	0.0016102	0.00207708	0.00345622	0.00200204	0.00337827	0.00375974	0.00299396	0.00165193	0.00230127	0.00157121	0.00215384	0.00125051	0.00217549	0.00236227	0.00132737	0.00168819	0.00161207	0.00251538	0.00214344	0.0017	0.00227842	0.000918027	0.00303217	0.00205442	0.00223488	0.00230436	0.00333656	0.00168869	0.00120801	0.00318677	0.0031938	0.00216434	0.00286017	0.00197606	0.00137153	0.000874166	0.00126123	0.00242783	0.00175242	0.00391783	0.00143469	0.00155364	0.00196984
At1g48360	0.00301913	0.00298489	0.00379567	0.00192161	0.0026927	0.00263544	0.00224676	0.00314676	0.00276644	0.00325122	0.00236052	0.00251809	0.00339437	0.00344573	0.00275925	0.00242497	0.0024398	0.0034885	0.0028074	0.00208904	0.00281694	0.00330023	0.00243423	0.00344632	0.00216577	0.00321752	0.00311433	0.00194787	0.00343602	0.00228547	0.00241147	0.00338102	0.00198549	0.00338197	0.00274295	0.00295264	0.00381639	0.00334839	0.00271763	0.00240684	0.00322807	0.00458219	0.00280072	0.00256154	0.00337662	0.00399959	0.00340697	0.0031936	0.0033069
At1g54520	0.000392074	0.000564359	0.00042725	0.000431694	0.00046084	0.000243974	0.00040714	0.000420887	0.00053951	0.000342164	0.000349422	0.00039949	0.000507139	0.000398414	0.000392392	0.000559722	0.000447284	0.000394238	0.000467194	0.000393508	0.000287421	0.000336517	0.000368212	0.000350999	0.000414098	0.000456987	0.000407031	0.000661775	0.000455465	0.000362712	0.000388889	0.00032998	0.000458339	0.000715506	0.000194928	0.000734645	0.000503523	0.000335234	0.000311983	0.000482777	0.000433285	0.000479227	0.000247488	0.000333149	0.000352904	0.000444564	0.000477383	0.000520437	0.000341175
At1g69340 At2g40600	0.0749597	0.062753	0.0706262	0.0703782	0.0704156	0.0669294	0.0620293	0.0708241	0.0763836	0.0733496	0.059029	0.0617044	0.0703874	0.0648314	0.0776325	0.0684021	0.070339	0.0660752	0.0655767	0.0572014	0.0690267	0.0732174	0.0648914	0.0723298	0.0647562	0.0693964	0.0730602	0.0622659	0.0690969	0.0583751	0.0631626	0.0698481	0.0770303	0.0676604	0.0791152	0.0681794	0.0750768	0.0706203	0.0668515	0.0695158	0.059533	0.0582842	0.0718769	0.0735662	0.0724733	0.0702072	0.0690796	0.066041	0.0779337
At2g23840	0.0263176	0.0241893	0.023997	0.0230149	0.0270848	0.0185108	0.0212992	0.0214916	0.0249257	0.0286677	0.0219234	0.0211331	0.0237705	0.0209964	0.0266721	0.0194264	0.0228249	0.0231579	0.0219216	0.0185906	0.0192185	0.0267206	0.0226608	0.0293435	0.0157135	0.0238083	0.0282288	0.0159476	0.0226204	0.0264444	0.0213834	0.0250079	0.0251331	0.0259098	0.0251593	0.0249683	0.0249887	0.0241839	0.0240077	0.0271168	0.0195484	0.0221756	0.0234464	0.0255229	0.0256893	0.0284822	0.0269497	0.0213328	0.0258943
At2g25870	0.0133604	0.0145013	0.0138955	0.0122882	0.0136601	0.0126985	0.0149744	0.0134692	0.0132147	0.0111726	0.0113397	0.0115398	0.0133197	0.0125026	0.0133416	0.0144067	0.0120959	0.0117953	0.0145917	0.0147927	0.0142826	0.011965	0.0131948	0.011432	0.0143564	0.0136378	0.0120211	0.0152578	0.013097	0.0120361	0.0134536	0.0127994	0.0153139	0.0134807	0.0126569	0.0138293	0.0141445	0.0111611	0.0155246	0.0117465	0.0159334	0.0135846	0.0118628	0.0132883	0.013149	0.0138997	0.0131986	0.0129764	0.0137663
At2g33980 At1g28960	0.0239108	0.0200511	0.0198774	0.0241174	0.0221098	0.0183093	0.021538	0.0208875	0.0182324	0.0242289	0.0203906	0.0187918	0.0213905	0.0203637	0.0238657	0.0166387	0.0206602	0.0206864	0.0191401	0.0159415	0.018519	0.0235594	0.0215623	0.0223216	0.01642	0.0225258	0.0266197	0.0168103	0.0209798	0.0291414	0.0192893	0.0201293	0.0173022	0.0206258	0.0215482	0.0194001	0.0194	0.0235955	0.0203973	0.0223985	0.0217652	0.0193313	0.0194973	0.0235174	0.0219705	0.020294	0.0245835	0.0215101	0.0218504
At2g44920 At1g12250	0	0	0	0	0	0	0	0	0	0	0	0	0	0	0	0	0	0	0	0	0	0	0	0	0	0	0	0	0	0	0	0	0	0	0	0	0	0	0	0	0	0	0	0	2.15774e-05	0	0	0	1.6229e-05
At3g21300	0.101134	0.102887	0.100466	0.0982339	0.107648	0.0982447	0.0938396	0.0964358	0.0992233	0.0947974	0.0936404	0.0828966	0.0991877	0.0928841	0.0977315	0.0953923	0.0941198	0.0979159	0.0983978	0.100267	0.093785	0.0944829	0.0969796	0.097322	0.092084	0.0915835	0.100662	0.0981499	0.105719	0.0966291	0.10029	0.103237	0.0982259	0.105909	0.0971755	0.0946883	0.107684	0.0958737	0.106084	0.0926132	0.10088	0.0979591	0.0920958	0.0918789	0.102876	0.100305	0.103068	0.09439	0.106109
At3g50560	0.000220079	0.000286914	0.000184779	0.00012757	0.000324093	0.000217838	0.000152528	0.000124812	0.000175094	0.000258676	0.000200627	0.000305484	0.000243228	0.000249549	0.000266977	0.000214	0.000180917	0.000295696	0.00026827	0.000274209	0.000179877	0.000164661	0.000312235	0.00022564	0.000161693	0.000167467	0.000224787	0.0002899	0.000288862	0.000139136	0.000178107	0.000129491	0.000315355	0.000362228	0.00044709	0.00012369	0.000203276	0.000215078	0.000105887	0.000256021	0.00028241	0.000292415	0.000297227	0.000201996	0.000205346	0.000246526	0.000255338	0.00029599	0.000284307
At4g10620 At3g57180 At3g47450	0.027038	0.0232371	0.024252	0.0248362	0.0246601	0.0206145	0.0239693	0.0240502	0.026369	0.0282049	0.0186309	0.0204511	0.02411	0.0232578	0.025035	0.0202475	0.0237186	0.0253241	0.0241919	0.018532	0.0214677	0.0241082	0.024668	0.0300268	0.0198939	0.0247736	0.0285473	0.0189084	0.0246739	0.0277398	0.0225744	0.0255351	0.0251705	0.0249694	0.0264308	0.0245692	0.0299452	0.0238531	0.026311	0.0279282	0.0229585	0.0300548	0.0235087	0.026585	0.0273948	0.0274944	0.0290608	0.0209257	0.0292365
At4g17370	0.000368756	0.000376444	0.000538773	0.000439926	0.000128616	0.000258267	0.000448474	0.00038045	0.000504137	0.000393375	0.000208134	0.000436735	0.000517343	0.000637797	0.000491363	0.000402694	0.000471154	0.000624328	0.000574552	0.000608839	0.00021562	0.000673007	0.000198042	0.000560036	0.000257545	0.000521809	0.000367466	0.000570211	0.000378953	0.000125159	0.000574111	0.000356564	0.000529244	0.000487085	0.000856774	0.000452727	9.94633e-05	0.000378649	0.000327825	0.000680683	6.14713e-05	7.61818e-05	0.000293074	0.00014768	0.000247182	0.000186756	0.000300139	0.000581364	0.000161519
At5g04520 AT1G06240	0.0393704	0.0407457	0.0367303	0.0387499	0.0394364	0.0345049	0.0370596	0.0337264	0.0326996	0.0344959	0.0423134	0.0359363	0.0355374	0.0353383	0.0370163	0.0361628	0.0370178	0.032711	0.0344227	0.0359144	0.0366004	0.0359268	0.0356904	0.0351788	0.0363158	0.0360224	0.0391641	0.0393838	0.0349046	0.0414166	0.037508	0.0379439	0.033253	0.0369728	0.034303	0.0365562	0.0389652	0.0388352	0.0345904	0.0382564	0.0377754	0.0376126	0.0328393	0.0365599	0.0386669	0.0378578	0.0406855	0.0355828	0.0409754
At5g37530 (CsdL protein family)	0.263647	0.224129	0.254442	0.235115	0.252207	0.235026	0.247268	0.249643	0.269878	0.279351	0.213699	0.220877	0.242783	0.223512	0.244872	0.232002	0.243715	0.266453	0.254853	0.210816	0.23484	0.260994	0.24374	0.290913	0.197434	0.238511	0.250069	0.192491	0.258352	0.236569	0.221055	0.249881	0.259153	0.263528	0.258007	0.240584	0.248181	0.242795	0.251695	0.252867	0.234865	0.19834	0.268082	0.242547	0.261387	0.29316	0.265327	0.223656	0.271617
At5g63290	0.470388	0.461863	0.483758	0.459132	0.476943	0.476265	0.466111	0.47502	0.514366	0.462716	0.464853	0.474535	0.479812	0.488831	0.464549	0.480064	0.469703	0.474204	0.489635	0.486677	0.455339	0.507316	0.449074	0.475153	0.477204	0.497963	0.451983	0.484533	0.469785	0.444625	0.454651	0.46565	0.515677	0.473976	0.488185	0.485454	0.465861	0.452399	0.472558	0.477498	0.47592	0.438825	0.505915	0.461869	0.474721	0.479857	0.459727	0.484958	0.464219
Autoinducer 2 (AI-2) transport and processing (lsrACDBFGE operon)	0.0183677	0.00893132	0.0199161	0.00671405	0.0151216	0.0137484	0.0184334	0.0143689	0.0127298	0.0208073	0.0114613	0.0126301	0.0158	0.00997162	0.0278232	0.0119049	0.017203	0.00683418	0.0105912	0.0139936	0.0138455	0.0148297	0.013894	0.021315	0.0103651	0.0134784	0.0213491	0.0110135	0.0107445	0.0151467	0.0132623	0.0159425	0.013824	0.011703	0.0160356	0.0170025	0.0144601	0.0217069	0.0121324	0.0127378	0.0120848	0.0150241	0.0144081	0.0109323	0.0144639	0.0138439	0.0152859	0.0166384	0.0219132
Auxin biosynthesis	1.26272e-05	3.89277e-05	0	2.11056e-05	4.26499e-05	0	0	0	0	1.95571e-05	0	0	0	0	0	9.63253e-06	0	0	0	0	0	0	8.10731e-06	0	7.84329e-06	0	2.83861e-05	0	0	0	0	0	0	0	0	0	0	2.54702e-05	0	0	0	0	0	0	2.15774e-05	4.1392e-05	0	0	0
Auxin degradation	2.34268e-05	1.12199e-05	1.39957e-05	2.09227e-05	1.43276e-05	1.12457e-05	1.52028e-05	0	2.00199e-05	5.07516e-05	2.81817e-05	1.47354e-05	6.37053e-05	6.12906e-05	3.75095e-05	8.57569e-06	9.00274e-06	1.55574e-05	5.72477e-06	4.49047e-06	0	5.88695e-05	4.55578e-05	4.75065e-05	1.0511e-05	4.36525e-05	7.49198e-05	1.94563e-05	6.23562e-05	1.57245e-05	2.80855e-05	0	2.90378e-05	0.000113196	0	0	6.16919e-05	3.35821e-05	1.18411e-05	0.000124649	0	8.01448e-05	1.23109e-05	0	3.47333e-05	4.84055e-05	5.78869e-05	3.27042e-05	4.43858e-05
B12 duf71	0.00580295	0.00417728	0.00671798	0.00478285	0.00693563	0.00387814	0.00639335	0.00542899	0.00402556	0.00594528	0.00399945	0.00476515	0.0047452	0.00571959	0.00535923	0.00475941	0.00569481	0.0048864	0.00489828	0.00477456	0.00590959	0.00336208	0.00497645	0.00556713	0.00459183	0.00616468	0.0062044	0.00475094	0.00525819	0.00516335	0.00431632	0.00550367	0.00464862	0.00407149	0.00505399	0.00521405	0.00835418	0.0034853	0.00637559	0.00461217	0.00603903	0.00263087	0.00354255	0.00557362	0.00671744	0.00661699	0.00744698	0.00453317	0.00813152
BEY LIP	0.323773	0.315226	0.31724	0.336054	0.332269	0.324996	0.335131	0.321023	0.336836	0.320309	0.321059	0.319872	0.323571	0.314883	0.318545	0.335633	0.335616	0.330632	0.328574	0.330604	0.325327	0.321499	0.302564	0.322666	0.343005	0.326035	0.34277	0.345783	0.327242	0.329138	0.320535	0.331162	0.336098	0.331825	0.322878	0.322958	0.331707	0.340248	0.32538	0.319874	0.329363	0.312538	0.317668	0.311161	0.318043	0.323235	0.329653	0.327747	0.329823
BOX RUP and SPRITE repeats in Streptococcus pneumoniae	0	9.61708e-06	0	0	0	0	1.01352e-05	0	0	1.97289e-05	0	0	0	0	0	0	0	0	0	0	0	1.14838e-05	0	1.14987e-05	0	0	0	0	0	0	0	0	0	0	0	0	0	0	0	0	0	0	0	1.23901e-05	0	0	4.30471e-05	0	8.11449e-06
Bacillibactin Siderophore	0.000237369	0.000278216	0.000186007	0.000309662	0.000107291	0.000238489	0.000285048	0.000174619	0.000241777	0.000291672	8.52347e-05	0.000131594	0.000317525	0.000233279	0.000167516	8.27887e-05	0.000193278	0.000124751	0.000145911	8.04399e-05	0.000229341	0.000148118	0.000142495	0.000438233	0.000129509	0.000257558	0.000282101	0.000139276	0.000208356	0.000125052	0.000257347	6.07191e-05	0.000378585	5.46546e-05	0.000256041	0.000293702	0.000302109	0.000465809	0.000210904	0.000215082	0.00048378	9.61893e-05	0.000206002	0.00013529	0.000283144	0.000283797	0.000263591	0.000408463	0.000217987
Bacillus Sporulation Killing Factor A Biosynthetic Cluster	0	0	1.67405e-05	2.08313e-05	0.000128616	0	0	1.86651e-05	2.42196e-05	1.97289e-05	1.80943e-05	0.000117473	9.24472e-05	2.43666e-05	2.07918e-05	0	0	2.24097e-05	0.000138086	0.000161035	0	2.26749e-05	1.62146e-05	2.27546e-05	0	2.07556e-05	0.000281998	0	4.48724e-05	0.00010398	0.000118836	5.91689e-05	5.91696e-05	5.46546e-05	0	0	0	0.000100746	0	0	0	0	4.92436e-05	2.45299e-05	0	0	0	0	0.00017744
Bacillus biofilm matrix protein component TasA and homologs	0.000202034	9.64005e-05	8.44264e-05	4.22112e-05	0.000107291	1.9445e-05	8.1839e-05	0.000261723	0	0.000372959	9.11526e-05	0.000117473	9.28909e-05	2.43666e-05	0	0.000153289	7.28824e-05	0.000178538	4.62592e-05	8.9654e-05	0.000160272	9.12849e-05	3.21358e-05	0.000205277	0.00026779	0.000104452	0.000433597	2.77058e-05	0.000178669	2.51591e-05	3.95467e-05	0	0.000117245	0.000107707	0	0.000108416	0	0	9.39837e-05	0	6.14713e-05	0	0	4.93101e-05	8.59262e-05	6.22848e-05	8.53795e-05	6.41455e-05	3.23039e-05
Bacillus subtilis yydFGHIJ operon	0	0	0	0	0	1.9445e-05	0	0	0	0	0	0	0	0	0	0	0	0	0	0	0	0	0	0	0	0	1.89241e-05	0	0	0	0	0	0	0	0	0	4.87862e-05	0	0	0	0	0	0	0	0	0	0	0	0
Bacilysin biosynthesis	0	0	0	0	0	0	0	0	0	0	0	0	0	0	0	0	0	0	0	0	0	0	0	0	0	0	0	0	0	0	0	0	0	0	0	0	0	0	0	0	0	0	0	0	0	0	0	0	0
Bacitracin Stress Response	0.0434463	0.0365613	0.0518464	0.0452991	0.0409842	0.0421453	0.0463295	0.0524307	0.0500384	0.0518661	0.0318994	0.0306982	0.0406768	0.036517	0.0464399	0.0408459	0.0381715	0.0477143	0.0468119	0.0344731	0.0437524	0.0473275	0.0407712	0.055764	0.0344881	0.0423673	0.0417018	0.0291365	0.0488334	0.0372164	0.0371302	0.0457977	0.047577	0.0489425	0.0462572	0.0404234	0.0444174	0.0401255	0.0483298	0.0409679	0.0385144	0.0362399	0.0444779	0.0407916	0.0492103	0.0463455	0.0486879	0.0415115	0.0507359
BactLuciferaseComplex	0.000387228	0.000338033	0.000494958	6.64687e-05	0.000248734	0.000242354	0.00019652	0.00012701	0.000305558	0.000221706	0.000332563	0.000349588	0.000309229	0.000140297	0.000130452	0.000890754	0.000585591	0.000232232	0.000294835	0.000449431	0.000264294	0.000190677	0.000135788	9.11397e-05	0.000542458	9.41675e-05	7.06202e-05	0.000709765	0.000234089	9.72393e-05	0.000261258	4.47642e-05	0.000380591	0.000130146	0.000213477	0.000562421	0.000174061	0.000171399	9.96338e-05	0.000458881	0.00036907	0.000135801	0.000213091	0.000320516	0.00041047	0.000266605	1.60831e-05	0.000404626	6.07688e-05
Bacterial Caspases	0.000368756	0.000328359	0.000387475	0.000399224	0.000257897	0.000396623	0.000305823	0.000290133	0.000313457	0.000235716	0.000364951	0.000176415	0.000603347	0.00037959	0.000314765	0.000670638	0.000363982	0.000379486	0.000667416	0.000187589	0.000224098	0.000285778	0.000606141	0.000297266	0.000228973	0.000437888	0.000347714	0.00050244	0.00029085	0.000250317	0.000691188	0.000775397	0.000351735	0.000461761	0.000446435	0.000276551	0.000245822	0.000354313	0.000141348	0.000372725	0.000927706	0.000113888	0.000242637	0.00029536	0.000129273	0.00034237	0.00024633	0.00027706	0.000517402
Bacterial Cell Division	0.482233	0.501876	0.491715	0.492987	0.480108	0.505077	0.50049	0.488589	0.520164	0.478693	0.514208	0.543578	0.501101	0.532218	0.489867	0.508505	0.494313	0.538909	0.529612	0.508886	0.490797	0.512709	0.480715	0.487041	0.498599	0.517445	0.479415	0.574328	0.489765	0.499245	0.516966	0.482194	0.518312	0.492676	0.528471	0.491563	0.483431	0.492945	0.495253	0.503754	0.534735	0.512634	0.485168	0.492877	0.48292	0.458052	0.476084	0.512218	0.463933
Bacterial Chemotaxis	0.111003	0.0981533	0.11186	0.0876524	0.0957599	0.115964	0.0790642	0.110115	0.132219	0.09092	0.0946474	0.118806	0.0933617	0.105258	0.0883306	0.126353	0.159489	0.106615	0.137092	0.0977739	0.142125	0.10911	0.0902082	0.102005	0.106395	0.10643	0.0731236	0.114194	0.129104	0.0865718	0.101862	0.110536	0.138069	0.130189	0.120158	0.109639	0.102733	0.106583	0.107296	0.14135	0.112946	0.103798	0.130135	0.0996268	0.123774	0.104078	0.0922494	0.114371	0.0980251
Bacterial Cytoskeleton	0.303184	0.31063	0.292568	0.308188	0.32074	0.324056	0.306508	0.302746	0.293756	0.280353	0.319097	0.319734	0.295937	0.31777	0.292943	0.30745	0.319295	0.30075	0.302619	0.328335	0.323069	0.302119	0.305228	0.263422	0.338032	0.305514	0.276996	0.326417	0.296892	0.301456	0.315874	0.296057	0.287299	0.302209	0.293357	0.311718	0.300218	0.30218	0.300894	0.29458	0.313058	0.345109	0.299108	0.29902	0.292213	0.283464	0.296243	0.30623	0.289734
Bacterial Luciferases	0.000387228	0.000309067	0.000494958	6.64687e-05	0.000227076	0.000242354	0.00019652	0.00012701	0.000305558	0.000231484	0.000314128	0.000320527	0.000309229	0.000189479	0.000130452	0.000890754	0.000657612	0.000187413	0.000271936	0.000449431	0.000264294	0.000167709	0.000135788	9.11397e-05	0.000526692	8.36774e-05	5.16961e-05	0.000709765	0.000189217	9.72393e-05	0.000261258	4.47642e-05	0.000380591	7.62926e-05	0.000213477	0.000562421	0.000174061	0.000171399	9.96338e-05	0.000427719	0.00036907	0.000135801	0.000163847	0.000320516	0.00041047	0.000266605	1.60831e-05	0.000351352	6.07688e-05
Bacterial cyanide production and tolerance mechanisms	3.37731e-05	0	0	7.0352e-06	7.10831e-06	1.29078e-05	0	0	7.97998e-06	3.94577e-05	0	0	0	0	0	0	0	2.22248e-05	0	0	5.35101e-06	0	0	0	1.56866e-05	6.99339e-06	0	0	1.12181e-05	0	0	0	0.000116151	0	0	0	0	1.69801e-05	0	0	3.12993e-05	0	0	8.17662e-06	0	0	3.58726e-06	0	1.35242e-05
Bacterial hemoglobins	0.0390338	0.0342266	0.0462464	0.0404251	0.0415778	0.0429363	0.0339048	0.0422325	0.0498921	0.0425641	0.0381193	0.0453565	0.0371295	0.0343985	0.0455489	0.0416005	0.0492098	0.0367666	0.0444021	0.0401205	0.0403382	0.0405748	0.0391748	0.0456946	0.0432591	0.0400341	0.0303554	0.0345664	0.0443122	0.0359009	0.0362206	0.0433874	0.0496924	0.0429762	0.0450565	0.0419185	0.0380422	0.035949	0.0395652	0.045881	0.043806	0.0449201	0.043607	0.0407023	0.0402034	0.0377371	0.034784	0.0468415	0.0434305
Bacterial motility:Gliding	0.189665	0.202264	0.167596	0.196671	0.182034	0.182095	0.184544	0.166993	0.169991	0.198357	0.213662	0.18961	0.198043	0.211811	0.184253	0.165965	0.1997	0.17705	0.17284	0.169846	0.170673	0.208703	0.177302	0.174424	0.179829	0.218666	0.189922	0.164249	0.162623	0.222098	0.175236	0.174377	0.174408	0.18457	0.197053	0.183961	0.177972	0.204712	0.168732	0.203483	0.174745	0.212034	0.18964	0.186655	0.17981	0.179534	0.186389	0.210691	0.163304
Bacterial pathways for dimethylsulfoniopropionate and acrylate catabolism	0.000263893	0.000384358	0.000232587	0.000307145	0.000313569	0.000125962	0.000291616	0.000221187	0.000192465	0.000405343	0.000263327	0.000351103	0.000580195	0.000236252	0.000237698	0.000156084	0.000163268	0.000246076	0.000126656	0.000131254	0.000171326	0.000133002	0.00017641	0.00030118	0.000284005	0.000259616	0.000397701	0.000203179	0.000493907	0.000149245	0.00017463	0.000383414	0.000253302	0.00029934	9.65065e-05	0.000219128	0.000358824	0.000201492	0.000187408	0.000123936	9.79871e-05	0.000322554	0.000295909	5.56095e-05	0.000152249	0.00034894	0.000403065	0.000171963	0.000312546
Bacteriocin-like peptides Blp	8.23787e-05	1.94638e-05	0.00013501	8.41482e-05	2.16579e-05	1.9445e-05	4.05409e-05	7.50724e-05	0.000240798	3.94577e-05	5.53046e-05	4.35915e-05	8.15568e-05	0.000146424	8.34296e-05	9.59093e-05	0.000108463	6.70442e-05	0.000138317	3.57683e-05	3.19771e-05	6.861e-05	3.22825e-05	0.000206248	7.84329e-05	0.000145738	1.8717e-05	0.000223141	0.000111087	8.36514e-05	7.87024e-05	0	5.91696e-05	0.000108508	6.43376e-05	0.000271039	0	5.09403e-05	4.66192e-05	0.000123428	0	0	4.92436e-05	7.384e-05	6.47322e-05	0.000103677	4.96657e-05	0.000149311	0.000134317
Bacteriocins in Lactobacilli	0.00276994	0.00248514	0.00449862	0.00425171	0.00463649	0.00259363	0.0023883	0.00339982	0.0026954	0.00264039	0.00365053	0.00417049	0.00287473	0.00234885	0.00294989	0.00280736	0.00273582	0.00373855	0.00398252	0.00251191	0.00292726	0.0031418	0.00414071	0.00403621	0.00331808	0.00287029	0.00269041	0.00388252	0.00283353	0.00379892	0.00308445	0.00374766	0.00227587	0.00390549	0.00305809	0.0033494	0.00393977	0.00314125	0.002515	0.00320301	0.00310175	0.00753892	0.00375356	0.00296949	0.00335227	0.00339077	0.00297796	0.00329918	0.00507133
Bacteroides capsular polysaccharide transcription antitermination proteins	0.00157544	0.00142267	0.00160101	0.00233764	0.001821	0.00107786	0.00209187	0.00185274	0.0016494	0.00205148	0.00168893	0.00110822	0.00208671	0.00135412	0.0018422	0.00164764	0.0023249	0.00157412	0.00182843	0.00127024	0.00170044	0.00174192	0.0020338	0.0019921	0.00149525	0.00157592	0.00295382	0.00154502	0.00182472	0.00223817	0.00220429	0.00224984	0.00157222	0.00211511	0.00185949	0.00151552	0.00153998	0.00260185	0.00150113	0.00209521	0.00132379	0.00143347	0.00134987	0.00149194	0.00148576	0.00203677	0.00246151	0.00185843	0.00184207
Benzoate catabolism	0.000150378	0.000148113	7.36983e-05	0.00013016	0.000233389	0.00014218	0.000136557	0.000143494	0.00019426	0.000465413	0.00025008	0.000290669	0.000309007	0.000246744	0.000236865	0.000145044	0.000121667	0.000365637	0.000148657	6.26076e-05	0.000169221	0.000118309	0.000292338	0.000119142	5.5329e-05	0.000338213	0.000245281	6.48959e-05	0.000257761	0.000136941	8.57497e-05	0.000141067	0.000427893	9.04235e-05	0.000219056	0.000197345	0.000172012	8.33879e-05	0.000119954	0.000242724	0.00017241	0.000172371	7.68747e-05	0.000152803	0.000275728	0.000143721	0.000188505	0.000163747	0.000160187
Benzoate degradation	0.00293853	0.00246518	0.00289216	0.00272548	0.00329893	0.00251808	0.0025248	0.00320085	0.00252466	0.00379591	0.00219496	0.00174667	0.00414309	0.00200163	0.00371628	0.00308469	0.0023088	0.00272015	0.00422798	0.00211878	0.00339712	0.00267908	0.00246841	0.00502775	0.00208726	0.00352764	0.00371284	0.00136204	0.00348525	0.00190476	0.00228461	0.00297687	0.00275288	0.00336175	0.00315044	0.00315138	0.00332637	0.00252592	0.00371288	0.00230917	0.00249741	0.00265865	0.0040807	0.00242287	0.00336458	0.00313279	0.00320593	0.00279215	0.0040053
Benzoate transport and degradation cluster	0.00071318	0.000671223	0.000514212	0.000595088	0.000341647	0.000551933	0.0003322	0.00032754	0.000710424	0.000984812	0.000405667	0.000477531	0.00064731	0.000336986	0.000557846	0.000569427	0.000421634	0.000589077	0.00065992	0.000300649	0.000594763	0.000591499	0.000413876	0.000468925	0.00037543	0.000480585	0.000602386	0.000528403	0.000587537	0.000523891	0.000638589	0.000286758	0.000582207	0.000519568	0.000428836	0.00027724	0.000351998	0.000713713	0.000760007	0.000706083	0.00024814	0.000702372	0.0007297	0.000360981	0.000545318	0.000484329	0.000592879	0.000437654	0.000856156
Beta-Glucoside Metabolism	0.456905	0.485055	0.55799	0.448121	0.497528	0.491094	0.429408	0.484121	0.472817	0.507369	0.451186	0.470479	0.51691	0.416492	0.489875	0.476594	0.428153	0.539015	0.501219	0.534021	0.491228	0.458565	0.506902	0.512472	0.419292	0.450209	0.472432	0.486085	0.540321	0.382904	0.548027	0.496646	0.453404	0.530302	0.441584	0.439332	0.428811	0.435773	0.454103	0.446294	0.498019	0.507488	0.462342	0.45272	0.445048	0.469269	0.461767	0.432248	0.465011
Beta-lactamase	0.0885895	0.0813455	0.0923814	0.0924648	0.0963808	0.0836749	0.0919616	0.0959727	0.0877815	0.100707	0.0816078	0.0792282	0.097413	0.0899105	0.0976237	0.0825893	0.0776411	0.086993	0.0924679	0.0734792	0.0861235	0.0919298	0.0881015	0.101612	0.0723545	0.0919569	0.0998215	0.0715401	0.0909509	0.0939948	0.0883732	0.0963842	0.0813137	0.0955257	0.0878002	0.0914927	0.0940345	0.0963822	0.0867439	0.0879998	0.0842141	0.0828237	0.087877	0.0824042	0.0945199	0.0998501	0.100483	0.0806195	0.0965461
Beta-lactamase cluster in Streptococcus	0.00272893	0.00239317	0.00512199	0.00253383	0.00334569	0.00252265	0.00191541	0.00245266	0.00275659	0.00314931	0.00208113	0.00216291	0.00293895	0.0023026	0.002565	0.00281433	0.00259706	0.00243335	0.00259684	0.00347039	0.00249576	0.00258065	0.00321788	0.00322779	0.00260736	0.00194701	0.00298624	0.00275381	0.00275477	0.00317631	0.00382628	0.00283347	0.00287415	0.00370046	0.00249436	0.00354494	0.00254505	0.00273175	0.00317379	0.00265654	0.00277381	0.00299635	0.00254266	0.00223698	0.00230922	0.00222546	0.00225624	0.00294154	0.00487562
Betaine biosynthesis from glycine	0	0	0	2.08313e-05	0	0	0	0	2.394e-05	0	0	0	0	0	0	0	3.6011e-05	0	0	0	0	2.29676e-05	0	2.27546e-05	0	0	9.3585e-06	0	0	0	4.9189e-06	6.07191e-05	0	0	0	0	0	0	0	0	0	3.84757e-05	0	0	0	0	0	0	4.01873e-06
Betaine lipids in bactera	0.000331328	0.000270886	0.000622294	0.000293833	0.000365188	0.000213395	0.000264778	0.00029895	0.000505815	0.000275002	0.000531887	0.000116654	0.000348008	0.000319011	0.000188964	0.000114966	0.000108893	0.000267992	0.000184576	0.000286302	0.000175681	0.000411953	9.67007e-05	0.000526269	1.58463e-05	0.000353743	0.000678161	5.54117e-05	0.000267593	0.000354934	0.00033644	0.000420383	0.000175321	0.000216215	0.000383407	0.000216832	0.000392181	0.000150552	0.000141348	0.000309179	0.000250394	0.000494027	0.000193393	0.000197491	0.000300742	0.000353407	0.000363518	0.000255859	0.000145445
Biflavanoid biosynthesis	0.00241261	0.0014814	0.00262554	0.00230598	0.00180178	0.00184808	0.00189651	0.00168465	0.00263457	0.00141455	0.00152705	0.00165096	0.00210094	0.00151679	0.00129592	0.0029972	0.00305842	0.00199596	0.00208205	0.00214587	0.00262161	0.00223809	0.00189744	0.00162444	0.00210598	0.00176328	0.00142964	0.00178226	0.00359185	0.00193932	0.00210659	0.00183023	0.00254981	0.00208938	0.00267468	0.00214098	0.00337637	0.00173759	0.00138868	0.00166505	0.00161291	0.00110387	0.0019969	0.0015171	0.00137415	0.00154864	0.00222702	0.00204317	0.00192177
Bilin Biosynthesis	0	0	0	0	0	0	0	0	0	0	0	0	0	0	4.21087e-05	0	0	0	0	0	0	0	0	2.29974e-05	0	0	0	0	0	0	0	0	1.93585e-05	0	0	0	0	0	0	0	0	0	0	2.45299e-05	0	0	0	0	0
Biofilm Adhesin Biosynthesis	0.000126272	0.000425678	0.000437787	0.000773776	0.000494469	0.000619407	0.000510042	0.000411456	0.000626354	0.000470917	0.000603583	0.000555847	0.000314339	0.000294195	0.000313977	0.00028752	0.000288948	0.000200763	0.000828747	0.000312623	8.01362e-05	0.000296822	0.000499131	0.0005023	0.000125972	0.000104002	9.42062e-05	0.000222643	0.000936848	0.000313852	0.000395467	0.000957554	0.000525962	0.00113974	6.43376e-05	0.000108416	0.000246767	0.000354313	0.000423299	0.000613474	0.000494025	0.000420924	0.000194587	0.00044329	0.000514982	0.000207944	0.000493136	0.000255859	0.000225819
Biofilm formation in Staphylococcus	0.000156723	0.00021032	0.000145617	0.000143796	0.000227346	0.00018138	0.000148401	0.000160595	0.000148835	0.000123233	0.000190082	0.000118557	0.000208419	0.000124251	7.71169e-05	0.000137715	0.000141389	0.000254386	0.000286411	0.000146234	0.000130601	0.000155055	0.000170407	0.000104155	0.000137566	0.000225418	0.000132404	0.000159428	0.000227663	0.000148828	0.000132424	0.000267177	0.000173	0.000148188	0.00017431	0.000124808	0.000263477	0.000214942	0.000135008	0.000153776	7.10984e-05	0.000213681	0.000166197	0.000143441	0.000105721	0.000149913	0.000154669	0.000177971	0.000224209
Biogenesis of c-type cytochromes	0.140517	0.133958	0.140355	0.150838	0.131647	0.160386	0.150602	0.145238	0.143316	0.142417	0.151123	0.140276	0.149127	0.142144	0.129734	0.144818	0.13188	0.156664	0.141461	0.138149	0.137909	0.148115	0.149259	0.13002	0.170736	0.145972	0.127717	0.135745	0.134592	0.142529	0.135808	0.127137	0.14901	0.143073	0.140278	0.136269	0.134251	0.150899	0.135006	0.134586	0.140963	0.16689	0.162545	0.132228	0.129451	0.135968	0.137295	0.148887	0.128291
Biogenesis of cbb3-type cytochrome c oxidases	0.000892441	0.000811936	0.00104898	0.0010476	0.00159181	0.000735114	0.000933984	0.00115665	0.000974338	0.00122739	0.00141423	0.000552599	0.00175321	0.000839898	0.0016109	0.00105287	0.00094489	0.000899647	0.000591431	0.000784324	0.00115234	0.000853711	0.00102452	0.00144804	0.000700078	0.00104805	0.000953101	0.000555237	0.00148391	0.00154301	0.000857393	0.00146747	0.000876813	0.00163058	0.00146733	0.00202104	0.00231056	0.00193963	0.00095488	0.000711235	0.00091256	0.00134357	0.00048587	0.000715789	0.0016099	0.0011122	0.00106887	0.00134689	0.00187977
Biogenesis of cytochrome c oxidases	0.000101622	0.000360224	3.37525e-05	0.000146962	0.000284053	7.09929e-05	0.000122632	7.80115e-05	0.000100496	0.000177016	0.000317474	0.000234742	0.000143003	0.000147098	0.000235461	0.000124599	7.26673e-05	0.000319388	0.000134116	1.1871e-05	0.000125061	8.38242e-05	0.000102032	0.000141372	1.0511e-05	7.6815e-05	0.000174899	0.000190236	0.00028255	0.000295283	0.000266924	5.91689e-05	0.000300787	0.000596395	9.51971e-05	8.33787e-05	0.000580928	0.000202438	0.000189085	0.000276185	4.09809e-05	0.000513265	7.20746e-05	9.02349e-05	0.000289506	0.000183602	0.000156648	9.19919e-05	0.000460523
Biolumenescence	0	0	0	0	0	0	0	0	0	0	0	0	0	0	0	0	0	2.22248e-05	0	0	0	0	0	0	0	0	0	0	0	0	0	0	5.80756e-05	0	0	0	0	0	0	0	0	0	0	0	0	0	0	0	0
Biotin biosynthesis	0.128845	0.115548	0.129707	0.123626	0.127566	0.136716	0.132509	0.126185	0.13292	0.131122	0.134997	0.122017	0.132155	0.118074	0.131993	0.132176	0.13404	0.141452	0.135211	0.106892	0.120736	0.134247	0.121721	0.126328	0.124259	0.123162	0.121627	0.121638	0.133431	0.108239	0.128163	0.123931	0.14251	0.134919	0.13222	0.128474	0.137772	0.119239	0.128143	0.127348	0.131297	0.123085	0.125957	0.130201	0.133304	0.140684	0.136994	0.129602	0.128807
Biotin biosynthesis in plants	0	0	0	7.0352e-06	5.41448e-06	0	0	0	0	0	0	2.17958e-05	0	0	0	0	0	1.12048e-05	0	0	0	0	0	2.85039e-05	0	2.09802e-06	0	0	0	0	4.96777e-06	0	0	0	0	0	0	0	0	0	0	0	0	0	0	0	0	0	0
Biotin synthesis & utilization	0.622045	0.635113	0.633687	0.606206	0.642163	0.671091	0.610213	0.638522	0.629464	0.626489	0.665548	0.665018	0.656477	0.667773	0.668098	0.614619	0.614027	0.612392	0.643422	0.631463	0.636778	0.654707	0.635867	0.622116	0.640212	0.661785	0.589826	0.624707	0.613467	0.609405	0.655942	0.609385	0.641085	0.618767	0.662494	0.647229	0.619954	0.62007	0.63049	0.629663	0.660561	0.666887	0.649449	0.627312	0.644097	0.635345	0.600369	0.681131	0.592314
Biphenyl Degradation	0.00207612	0.00170287	0.00212073	0.00200565	0.00316153	0.00267987	0.00250354	0.00156404	0.0029116	0.00224153	0.00170134	0.00184497	0.00273548	0.00195327	0.0024449	0.00184628	0.00143544	0.00231989	0.00210629	0.00160238	0.00180705	0.00184798	0.00251776	0.00247587	0.00204377	0.00197367	0.0021406	0.00108714	0.00286871	0.00154091	0.00185949	0.00231137	0.00313377	0.00184926	0.00186658	0.00256871	0.00251464	0.00187908	0.00210665	0.00206362	0.00181957	0.00183179	0.00232693	0.00191953	0.00215079	0.00388531	0.00210449	0.00220627	0.00284471
BlaR1 Family Regulatory Sensor-transducer Disambiguation	0.0152306	0.0140853	0.0142728	0.0137269	0.0159848	0.0136918	0.0157633	0.0144172	0.0145273	0.017424	0.0138722	0.0137386	0.0146856	0.0154574	0.0163065	0.0126829	0.0150854	0.0157075	0.0156826	0.013176	0.0157855	0.016084	0.0160624	0.0174742	0.0138226	0.0170425	0.0185484	0.0120718	0.0153753	0.0178747	0.0116173	0.0155539	0.0136994	0.0182533	0.016689	0.0153476	0.0162921	0.0165053	0.0172485	0.0152306	0.0161063	0.0158496	0.0143199	0.0178524	0.0160236	0.0157961	0.0181074	0.0148277	0.0179853
Branched chain amino acid degradation regulons	0.000105148	0.000127345	4.26717e-05	0.000178675	0.000140239	9.4064e-05	0.000251466	7.04974e-05	0.000167527	0.000264786	9.96524e-05	0.000102533	0.000124136	6.82638e-05	0.000170855	7.88503e-05	0.000181274	0.000123444	8.00917e-05	5.82309e-05	0.000117914	0.000121823	6.61278e-05	0.000186025	7.25417e-05	0.000235004	0.000381873	9.1424e-05	0.000128178	0.000561341	3.69559e-05	5.62105e-05	0.000112132	0.000170236	7.84332e-05	0.000109334	0.000198338	0.000259521	0.000199865	0.000124996	1.02452e-05	0.000134793	4.06384e-05	0.000242153	0.000327578	0.000216851	0.000315311	0.00012793	0.00027404
Branched-Chain Amino Acid Biosynthesis	0.613314	0.629974	0.59845	0.544235	0.561099	0.649261	0.619043	0.621946	0.614451	0.537067	0.632899	0.662572	0.616168	0.659055	0.569509	0.65723	0.648901	0.611238	0.643976	0.650921	0.665589	0.593051	0.607744	0.534201	0.660665	0.61684	0.505307	0.681509	0.606349	0.517249	0.649196	0.562691	0.624074	0.614429	0.582494	0.611483	0.582601	0.573803	0.61787	0.602903	0.622213	0.628194	0.626854	0.596226	0.625781	0.565699	0.561157	0.630611	0.555109
Branched-chain amino acid metabolism in plants	9.69593e-05	2.88512e-05	0.000108994	1.05528e-05	7.49703e-05	1.92784e-05	2.38171e-05	6.54823e-05	0	9.83008e-05	5.4964e-05	2.9061e-05	6.97051e-05	0.000109762	2.43446e-05	6.39396e-05	0.000126684	2.22248e-05	0	8.07508e-05	4.80301e-05	6.861e-05	7.56682e-05	4.20809e-05	3.13732e-05	5.93315e-05	6.56131e-05	0	7.46505e-05	1.72946e-05	1.98711e-05	8.09588e-05	0	7.26058e-05	0.000189085	5.55858e-05	9.80452e-05	0.000100179	0	3.05516e-05	2.08662e-05	1.92379e-05	0	2.89103e-05	2.87699e-05	7.97939e-05	3.21662e-05	2.12011e-05	4.56996e-05
Broadly distributed proteins not in subsystems	0.0263548	0.0327283	0.0277707	0.0279296	0.026404	0.0280939	0.0274919	0.0293616	0.0230012	0.0266303	0.0342338	0.0292413	0.0288651	0.0289125	0.0288133	0.0302679	0.0295393	0.0275056	0.0281567	0.0285485	0.0321067	0.0260874	0.0275517	0.0241991	0.0316028	0.0248848	0.0264256	0.0354696	0.0298188	0.020681	0.0332224	0.0288751	0.0246894	0.028368	0.0248167	0.0305392	0.031344	0.0238463	0.0267069	0.0272604	0.0293171	0.0400143	0.021288	0.0252007	0.0289774	0.0292996	0.0234273	0.0274152	0.0243089
Brucella Wbk Region and LPS genes	0.000524793	0.000681339	0.000448163	0.00141855	0.000569218	0.000480163	0.000917218	0.000311891	0.000514075	0.000461453	0.000403183	0.000622495	0.000937204	0.000641147	0.000639006	0.000273706	0.000941448	0.000420416	0.000448568	0.000304575	0.000346204	0.00043748	0.000453771	0.000753976	0.000338886	0.000951117	0.000871742	0.000361338	0.00024917	0.000643512	0.000466541	0.00163119	0.000665483	0.000588888	0.00106356	0.000529981	0.000238794	0.00140196	0.000329316	0.000918169	0.000134315	0.000886736	0.0015651	0.000555218	0.00058729	0.000370522	0.000880455	0.000569358	0.000664241
Butanol Biosynthesis	0.133547	0.140214	0.144883	0.148947	0.155595	0.14332	0.144305	0.146663	0.149405	0.147686	0.126408	0.136211	0.147057	0.139517	0.149637	0.147821	0.143649	0.131463	0.142039	0.122639	0.142914	0.137828	0.143742	0.154661	0.132884	0.144748	0.149076	0.13351	0.139616	0.152553	0.153367	0.151255	0.143547	0.139307	0.140357	0.147813	0.153909	0.155489	0.138937	0.137195	0.131748	0.131245	0.14062	0.148231	0.144115	0.139038	0.156991	0.135379	0.154402
C jejuni colonization of chick caeca	0.00712357	0.00528132	0.00626444	0.00458291	0.00616654	0.00576064	0.00612152	0.00568793	0.00610598	0.0055787	0.00576154	0.00548602	0.0065508	0.00520956	0.00525071	0.00491383	0.00647428	0.00671064	0.00541022	0.00563569	0.00563593	0.0054958	0.00529192	0.00567372	0.00707658	0.00508626	0.00490405	0.006931	0.00549167	0.00500804	0.00503785	0.00477136	0.00407618	0.00547846	0.0043974	0.00583155	0.00612636	0.00478601	0.00590325	0.00431874	0.00499691	0.00450755	0.00587968	0.00490861	0.00631395	0.00599782	0.00581941	0.0050863	0.00737155
CBSS-100226 1 peg 2266	0.0390676	0.050782	0.0367715	0.0480509	0.039724	0.0405854	0.0445538	0.0422016	0.0356699	0.0349639	0.0458447	0.0464251	0.0414264	0.0462373	0.0390697	0.0428965	0.0401503	0.0382448	0.0416469	0.0514315	0.0441628	0.039185	0.0446396	0.0344916	0.0505381	0.0383514	0.0459419	0.057176	0.0392313	0.0512123	0.0503788	0.0432773	0.0337562	0.0411959	0.0339883	0.0437312	0.0413432	0.0492587	0.0417961	0.0368908	0.0435057	0.0487217	0.032971	0.0418153	0.0366134	0.0333292	0.045066	0.0452809	0.0352319
CBSS-176299 3 peg 235	0.0114028	0.00814627	0.0136203	0.0104283	0.0132485	0.0133845	0.0109216	0.0121635	0.012104	0.012575	0.00842823	0.00965187	0.0107595	0.009123	0.0122192	0.0140247	0.00933177	0.0128792	0.0117527	0.0125109	0.0108559	0.0103887	0.0121485	0.013897	0.0104108	0.00966739	0.0117744	0.00799878	0.0136849	0.00990291	0.00988209	0.0115528	0.0127792	0.0133208	0.0109193	0.0112178	0.0146654	0.0102246	0.0126469	0.00998052	0.0101094	0.00916259	0.0141971	0.0103133	0.0118294	0.0123697	0.0109833	0.00972948	0.0128865
CBSS-176299 4 peg 1292	0.0480732	0.0418361	0.0508647	0.0362965	0.039104	0.0411275	0.0372331	0.0373861	0.0494794	0.0409137	0.0372987	0.0412861	0.0405553	0.0366834	0.0381175	0.0471592	0.0452715	0.0454721	0.0392803	0.038635	0.0413607	0.0410804	0.0360745	0.0419793	0.0386865	0.0350232	0.0339615	0.046133	0.0437204	0.0329269	0.0385443	0.0358188	0.0483485	0.0420991	0.0438612	0.0405201	0.0404589	0.0363356	0.0450873	0.0409465	0.0406541	0.0343248	0.0468255	0.0412061	0.0452457	0.0414569	0.0384341	0.0355114	0.0406066
CBSS-1806 1 peg 1285	8.26053e-05	0.000177844	0.000223003	0.000170945	0.000276973	7.09095e-05	8.8133e-05	4.20737e-05	0.000310996	0.00014878	0.000310611	0.000140871	0.000151114	0.000245799	0.000216686	0.000131975	0.000156334	0.000106731	0.000168618	6.24003e-05	3.47171e-05	0.000136952	9.42184e-05	0.000247277	0.000120583	0.000183809	0.00019767	0.000217776	0.000104383	0.000219151	0.000178481	0.000119888	0.00012583	0.000395445	0.000126711	0.000154278	0.000124329	0.000195073	0.000191852	0.000144202	0.000248703	2.52656e-05	0.000161957	0.000155794	8.60221e-05	0.00017488	0.000135959	3.55762e-05	0.000137176
CBSS-188 1 peg 9880	0.00166594	0.00133428	0.00175006	0.00122576	0.0017533	0.00107462	0.00111143	0.00192755	0.00122639	0.00194363	0.00213063	0.00161106	0.00191682	0.00149332	0.00139302	0.000766027	0.0021547	0.00216385	0.000874315	0.000875703	0.00158396	0.001254	0.00138749	0.000959941	0.00164843	0.0012629	0.0018909	0.00154328	0.00147203	0.000896651	0.00110604	0.00122769	0.00154666	0.00135675	0.00146471	0.00159683	0.000713546	0.00196739	0.00115111	0.00194856	0.001272	0.00120006	0.00186902	0.00209393	0.00121366	0.0019326	0.0009302	0.00148887	0.00127716
CBSS-194948 1 peg 143	2.54054e-05	0	0	0	0	0	3.04056e-05	0	7.26589e-05	8.82647e-05	0	0	2.31118e-05	7.34365e-05	5.2242e-05	0	0	1.11124e-05	3.43486e-05	0	3.99391e-05	0.000274001	8.10731e-06	1.13773e-05	1.56866e-05	1.03778e-05	7.51786e-05	0	0	0	0	0	0	0	0	2.71039e-05	0	0	0.000281206	0.000216303	0	3.77061e-05	0	0.000123025	7.52334e-05	5.20352e-05	8.59751e-05	8.5437e-05	0
CBSS-196164 1 peg 1690	0.0430795	0.042418	0.0492194	0.0409452	0.0435882	0.0385879	0.0441134	0.0404399	0.0470563	0.0478858	0.0414359	0.0405771	0.0454828	0.0396516	0.0418805	0.0436551	0.0400219	0.0447214	0.0438128	0.0401668	0.0386327	0.045928	0.0399754	0.0481538	0.0437052	0.0441459	0.0430567	0.0377051	0.0429001	0.0430886	0.037472	0.0412841	0.0523439	0.0444924	0.0448976	0.0407408	0.0435274	0.0455961	0.0406363	0.0460613	0.0393435	0.0401598	0.0471929	0.043947	0.0453953	0.0464885	0.0425937	0.0449049	0.0438156
CBSS-196164 1 peg 461	0.0429454	0.0373973	0.038853	0.0351768	0.0416815	0.04426	0.0366706	0.0400892	0.0419059	0.0466994	0.0411756	0.0409618	0.0475467	0.0431741	0.0388908	0.0431368	0.044688	0.0420186	0.0446975	0.0391559	0.041391	0.0425148	0.0427624	0.042453	0.041673	0.0454133	0.0440717	0.0374252	0.0404257	0.0423026	0.0370971	0.0400969	0.0431691	0.038492	0.046936	0.0366076	0.0468338	0.0319	0.0433124	0.0432313	0.0404613	0.04109	0.0465587	0.0422144	0.042523	0.0466326	0.0473193	0.0465699	0.049195
CBSS-196620 1 peg 2477	0.000463107	0.000614627	0.000544051	0.000325263	0.000271919	0.000250869	0.000592302	0.000509636	0.000474888	0.000638326	0.000446716	0.000268646	0.000232301	0.000685744	0.000593476	0.000558466	0.000586265	0.000388792	0.000525552	0.000491905	0.000373109	0.000344232	0.000215755	0.000510512	0.000596218	0.000493199	0.000416102	0.000331178	0.000385748	0.00041497	0.000590321	0.00063641	0.000252755	0.000308107	0.000606625	0.000349517	0.000483828	0.000796345	0.00031704	0.000443809	0.000289872	0.00101595	0.000369376	0.000808986	0.000467663	0.000509545	0.000438811	0.000401366	0.000224472
CBSS-198094 1 peg 4426	0.00429125	0.00492598	0.0044987	0.00610306	0.00502605	0.00369908	0.00556436	0.00458451	0.00578018	0.0076903	0.00350071	0.00359916	0.00450176	0.0046882	0.00529366	0.00362535	0.00436535	0.00411489	0.00511463	0.00297489	0.00375979	0.00670837	0.00520984	0.00730013	0.00276655	0.00550242	0.00792148	0.00252328	0.00472597	0.008194	0.00393284	0.00545258	0.00533137	0.0061196	0.00576407	0.00559044	0.00600392	0.00685074	0.00528714	0.00575486	0.0043948	0.0042245	0.00573688	0.00679128	0.00547866	0.00557172	0.00730496	0.00454176	0.00700328
CBSS-203122 12 peg 188	0.0684247	0.0651635	0.0665008	0.0694814	0.0724471	0.0642159	0.0690576	0.0685322	0.0681188	0.0748481	0.0652257	0.0593647	0.0658323	0.0659631	0.0726926	0.0610613	0.0632126	0.0616041	0.0605626	0.0662345	0.0641594	0.0705603	0.0642584	0.071322	0.0699931	0.0661133	0.0792829	0.0569546	0.0628631	0.074688	0.0662007	0.0670088	0.0635151	0.0671884	0.0667798	0.0688055	0.0706527	0.0713956	0.0649737	0.063127	0.0624201	0.0606615	0.0613682	0.0691159	0.068305	0.0682326	0.0682754	0.0688144	0.0717942
CBSS-205914 5 peg 1403	0.0013112	0.00196325	0.000878152	0.000152854	0.0003071	0.000383826	0.000528966	0.000149733	0.000264784	0.000157402	0.000820714	0.0012349	0.000379785	0.000441078	0.000279324	0.00160045	0.00223236	0.000631798	0.000463489	0.000995993	0.000748142	0.000268905	0.000475396	6.82637e-05	0.000975039	0.000177208	6.60272e-05	0.00238268	0.000609517	0.000111748	0.000606415	0.000200847	0.000644301	0.000325525	0.000254732	0.00129854	0.000222847	0.000456194	0.000469919	0.000678241	0.00103467	0.000223415	0.000890861	0.000830429	0.000915524	0.000477091	0.000160831	0.000731218	0.000193669
CBSS-205922 3 peg 1809	0	0	1.67405e-05	4.16626e-05	0	1.92784e-05	2.05229e-05	0	0	3.91142e-05	1.84349e-05	0	0	0	0	0	0	0	0	0	1.59241e-05	0	0	0	0	0	3.78482e-05	0	4.48724e-05	0	1.98711e-05	0	0	0	0	0	0	5.09403e-05	0	0	0	7.54121e-05	9.84872e-05	0	2.15774e-05	0	0	0	4.8687e-05
CBSS-208964 1 peg 1012	0.000131488	0.000244858	7.03252e-05	0.000195431	0.000316095	7.73912e-05	0.000109077	8.73097e-05	0.000148981	0.000278748	0.00020074	0.000132004	0.000248375	0.000130554	0.000253579	0.000111894	9.67463e-05	0.000178107	9.98441e-05	8.35113e-05	5.85602e-05	9.13825e-05	0.000123823	0.000133625	1.0511e-05	9.54291e-05	0.000288513	8.32005e-05	0.00033481	0.000156678	0.000112342	7.94086e-05	0.00017605	0.000490823	7.50606e-05	0.000238116	9.8833e-05	0.000134706	1.57882e-05	4.11425e-05	0.000311866	0.000164676	6.56582e-05	4.11335e-05	0.000172044	0.000256694	0.000113919	0.000120441	0.000241517
CBSS-211586 1 peg 2357	0.00906018	0.0112797	0.0126135	0.00930269	0.00806572	0.00978735	0.00838289	0.0079023	0.00996159	0.00975509	0.00852827	0.00872826	0.0104416	0.00836882	0.00867677	0.00912707	0.00890217	0.00921446	0.00929325	0.00863277	0.00873268	0.00889236	0.00759222	0.0102095	0.00796032	0.00824675	0.0102815	0.00892206	0.00900143	0.0101529	0.00849121	0.00922591	0.00916136	0.00846254	0.00856525	0.00924227	0.00848675	0.0103593	0.0084057	0.00728976	0.00806425	0.00711107	0.00922962	0.00971624	0.010598	0.00992938	0.00925415	0.008422	0.00895361
CBSS-211586 1 peg 3133	0.00266511	0.00334358	0.00307315	0.000957643	0.00124836	0.00208531	0.00177217	0.000789794	0.00240704	0.00142766	0.00245066	0.00297197	0.00168127	0.00114352	0.00109643	0.00283054	0.00348361	0.00234272	0.001809	0.00238442	0.00248743	0.00127223	0.00104033	0.000844841	0.00176153	0.00125241	0.000819288	0.00290456	0.00138118	0.000535638	0.00163703	0.000803961	0.00237782	0.00125913	0.00175546	0.00253592	0.00111757	0.00147995	0.00140516	0.00285954	0.00209011	0.00206343	0.00266609	0.00183006	0.00213852	0.00191091	0.000581417	0.00141748	0.000930695
CBSS-216592 1 peg 3534	0.00343754	0.00167455	0.00468018	0.001692	0.0021688	0.00171635	0.00225389	0.00215842	0.00233787	0.00317221	0.00229786	0.00394189	0.00242342	0.00274129	0.00218038	0.00204305	0.00280435	0.00294449	0.00266049	0.00182228	0.00355924	0.0028814	0.000976362	0.00179651	0.00136074	0.00268645	0.00154297	0.00246305	0.00212898	0.00228377	0.00182571	0.00272005	0.00175977	0.00249609	0.0024193	0.00313188	0.00179425	0.00181833	0.00228227	0.00256448	0.0021935	0.00319002	0.00481901	0.00241557	0.00312988	0.00213381	0.00204143	0.00376551	0.00209102
CBSS-216592 1 peg 3937	0.0270884	0.0303458	0.0266773	0.0279013	0.0233999	0.0255546	0.0272817	0.0222856	0.0231669	0.0235556	0.0252675	0.0246736	0.023525	0.0237683	0.0235599	0.025307	0.0311346	0.0258095	0.0229332	0.0256792	0.0248185	0.0245469	0.022638	0.0234155	0.022296	0.0224553	0.0276675	0.0270608	0.0236165	0.0291473	0.0255458	0.0233771	0.0250274	0.0204767	0.0213415	0.0232508	0.0232289	0.0278359	0.0270166	0.0257505	0.0249571	0.027499	0.0196629	0.0266163	0.0264693	0.0219462	0.0268915	0.0246803	0.0220037
CBSS-222523 1 peg 1311	0.0282801	0.0171069	0.0222634	0.0217454	0.0236343	0.0238886	0.0216745	0.0269264	0.0235915	0.0194063	0.0147517	0.0227007	0.0176283	0.0148808	0.0222227	0.0237964	0.0208187	0.0200488	0.0210222	0.0170956	0.0200194	0.0207523	0.0247197	0.0230008	0.0194343	0.0195052	0.0177602	0.0196547	0.0236948	0.019265	0.0171169	0.0226986	0.0232597	0.0192905	0.0254563	0.0245361	0.0213555	0.0156506	0.0225076	0.0204297	0.0197016	0.0232451	0.0262288	0.0265428	0.0227208	0.0204571	0.0206355	0.0180825	0.0219392
CBSS-232721 5 peg 360	0.000123846	0.00014506	0.00010247	8.9356e-05	0.000141749	0.000125726	0.000140208	0.000120668	9.49124e-05	0.000122302	0.000111398	0.000173917	0.000162781	8.66079e-05	7.00331e-05	0.000100882	9.97831e-05	0.000128301	8.50148e-05	5.2078e-05	0.000113707	0.000135633	7.97561e-05	0.000153002	7.09091e-05	0.000114605	0.00012617	0.000117037	6.86995e-05	0.00017178	3.44812e-05	4.43767e-05	0.000117519	9.91989e-05	9.61791e-05	0.000160533	0.000157014	0.000113481	0.000164285	0.000170171	3.12993e-05	8.44542e-05	0.00014594	5.51922e-05	8.05319e-05	0.00014087	0.00014579	7.32251e-05	0.000141125
CBSS-243265 1 peg 198	0.0557762	0.0500714	0.0558902	0.0596273	0.0570411	0.0623618	0.0526798	0.0546634	0.0602522	0.0605689	0.0610035	0.054589	0.0579157	0.0606799	0.0572649	0.0603986	0.0589443	0.0604871	0.0655186	0.043833	0.0577923	0.0584031	0.0594647	0.0612395	0.0653846	0.0601107	0.0587725	0.0485202	0.0612087	0.066908	0.0493384	0.0574313	0.061265	0.0640972	0.0656439	0.057568	0.0607714	0.0643702	0.0565861	0.0607765	0.0547963	0.0618546	0.064863	0.0551447	0.0562672	0.0559183	0.0608377	0.0639859	0.0579004
CBSS-246196 1 peg 364	0.0427045	0.0541423	0.0413623	0.0528124	0.0438972	0.0442873	0.048655	0.0476251	0.0392619	0.0450822	0.0550526	0.0484025	0.0455861	0.0501102	0.0448143	0.0447043	0.0475762	0.0439928	0.0431182	0.0534112	0.0463766	0.0410381	0.0455744	0.042652	0.0527175	0.0461484	0.0560809	0.047915	0.0437219	0.057646	0.051099	0.0454607	0.0391515	0.0439722	0.0384635	0.0467323	0.0450511	0.0573787	0.0436017	0.0431085	0.0477954	0.0495715	0.0369088	0.0483559	0.0422498	0.0485035	0.051168	0.0508824	0.0453869
CBSS-257314 1 peg 488	0.053082	0.0538338	0.0611175	0.0597101	0.0538236	0.0584904	0.0594187	0.0564372	0.0642705	0.0591999	0.0581492	0.0522095	0.0581864	0.0498807	0.0568771	0.0610741	0.0547384	0.0563028	0.0615452	0.0652031	0.0517993	0.0605183	0.0565927	0.0534259	0.0648288	0.0548298	0.0546872	0.0553343	0.0580293	0.053149	0.054465	0.055955	0.0610816	0.0559663	0.0561993	0.0607347	0.0594602	0.0555767	0.0568719	0.0520893	0.0562087	0.0575994	0.0618297	0.0507618	0.0556364	0.0606803	0.0545657	0.0572113	0.0577511
CBSS-257314 1 peg 676	0.0499888	0.0313573	0.050499	0.0383079	0.0456491	0.0415766	0.0507123	0.0513673	0.0495222	0.0550491	0.0306837	0.0389121	0.0421111	0.0316451	0.0516091	0.0447616	0.0409248	0.0441698	0.0423673	0.0406005	0.0454274	0.0456108	0.0445889	0.0647438	0.0386909	0.0464876	0.0467511	0.0316317	0.046357	0.0370246	0.0379539	0.0425042	0.0472004	0.0448537	0.0501205	0.0497389	0.0458988	0.0400657	0.0528275	0.043927	0.0456744	0.0398158	0.0549418	0.0483753	0.0532705	0.0564538	0.049281	0.0407871	0.0579397
CBSS-258594 1 peg 3339	0.301325	0.388904	0.292408	0.335116	0.304383	0.359183	0.346603	0.34166	0.283509	0.292527	0.391843	0.39219	0.317807	0.406071	0.334567	0.339139	0.335486	0.314343	0.309036	0.367149	0.36306	0.337426	0.328218	0.26646	0.427569	0.378646	0.297647	0.397308	0.313327	0.347864	0.365675	0.292468	0.289676	0.29971	0.325461	0.355472	0.301163	0.355223	0.32764	0.329371	0.37075	0.42895	0.343634	0.342575	0.323808	0.284491	0.302082	0.386337	0.28049
CBSS-261594 1 peg 788	0.00332173	0.00348347	0.00343624	0.00272467	0.00330429	0.0031946	0.00295498	0.00344658	0.00381399	0.0051712	0.00233258	0.00266899	0.00325448	0.00315485	0.00411648	0.00360867	0.00226452	0.00337049	0.00366306	0.00228332	0.00304106	0.00354712	0.00338543	0.00610453	0.00228291	0.0032575	0.0043117	0.00184488	0.00320783	0.00293325	0.00257615	0.00313862	0.00507406	0.00444146	0.00368267	0.00248345	0.00307158	0.00291563	0.00333294	0.00295493	0.00261722	0.00318527	0.00445575	0.00301205	0.00390435	0.00385784	0.0037962	0.00193882	0.00456414
CBSS-262316 1 peg 2929	0.00106854	0.000406903	0.000638673	0.000734308	0.000645076	0.000638019	0.000802689	0.000841885	0.000674794	0.00077251	0.000256385	0.000627475	0.000731682	0.00102789	0.000732963	0.000611699	0.00101433	0.000780456	0.000690891	0.000696939	0.000540763	0.000866621	0.00076073	0.00108271	0.00080369	0.000729365	0.000715388	0.000333466	0.000757906	0.000397291	0.000306927	0.000320735	0.000996037	0.000649447	0.000636829	0.000824142	0.000638948	0.000602208	0.000984966	0.000931202	0.000746674	0.000432979	0.000874447	0.00083727	0.000977171	0.00129812	0.000887867	0.000383246	0.00092043
CBSS-262719 3 peg 410	0.0754119	0.0607054	0.0787242	0.0640761	0.0726099	0.0727332	0.0687856	0.0783763	0.083885	0.0681595	0.0515825	0.0587296	0.0669773	0.0619735	0.0650337	0.0696419	0.0683159	0.0801509	0.0709275	0.0668546	0.0729864	0.0699873	0.0635819	0.0736492	0.0650802	0.0685512	0.057206	0.060125	0.0766844	0.0548355	0.0668704	0.064506	0.0828372	0.0736652	0.0706556	0.0654302	0.075418	0.0681756	0.074413	0.0633463	0.0644087	0.0701458	0.0749071	0.0636362	0.0685648	0.0687606	0.072466	0.0626708	0.0743534
CBSS-265072 7 peg 546	0.00411718	0.00540147	0.0037991	0.00375431	0.00328769	0.00272808	0.00383735	0.00469719	0.00303321	0.00270413	0.00401787	0.00427036	0.00301762	0.00518682	0.00552605	0.00235754	0.00511283	0.00341389	0.00265232	0.00413086	0.00486039	0.00300077	0.0035353	0.00226363	0.00449288	0.00479736	0.00290865	0.00535914	0.00354602	0.00335874	0.0057631	0.00403841	0.00222328	0.00292972	0.00184484	0.003665	0.00295648	0.005146	0.00342556	0.00425886	0.00447102	0.00323426	0.00172905	0.00362392	0.00431674	0.00332612	0.0030295	0.0038013	0.00274398
CBSS-269482 1 peg 1294	0.0217211	0.0190927	0.0244245	0.0196992	0.0208701	0.0245802	0.0202974	0.0235425	0.0244837	0.0250982	0.0175576	0.020357	0.0213418	0.0210324	0.0236653	0.0216448	0.0251072	0.0235305	0.0206034	0.0197694	0.02098	0.0235461	0.022096	0.0249423	0.02285	0.0217005	0.020385	0.0184909	0.0230067	0.0190106	0.0193771	0.0215996	0.0244458	0.0251208	0.0252789	0.0235814	0.0231969	0.0207456	0.021742	0.0246004	0.0203518	0.0222991	0.0268324	0.0208667	0.0242255	0.0238666	0.0217051	0.0230183	0.0226238
CBSS-269799 3 peg 2220	0	0.000173796	0.000219074	0.000126359	6.46408e-05	0.000251452	2.02704e-05	0.000112403	0.000145038	0.000333673	0.000912548	0.00032131	0.000208672	0.000219748	0.000188964	0.000325634	7.24522e-05	0.000111864	0.000207244	7.18476e-05	0.000208173	0.000206123	0.000484531	0.000114744	0.000897809	0.000354417	0	0.000138778	0.000178942	0.000124734	0.000157991	0.000239776	0	0.000108508	0.000191704	0.000108416	9.75725e-05	0.000251298	4.66192e-05	6.23244e-05	0.000369955	0.0019007	0.00038798	0.00024605	0.000128698	4.15888e-05	8.5856e-05	0.000553578	9.70658e-05
CBSS-269801 1 peg 2186	0.000500546	0.000432874	0.000388508	0.000172796	0.000294521	0.000403975	0.00027599	0.000248136	0.000207186	0.000291957	0.000310044	0.000426333	0.000550449	0.00029151	0.000170214	0.000356865	0.000410562	0.000347631	0.000217581	0.000352999	0.000489169	0.000345842	0.000153342	0.000248106	0.000323132	0.000283165	0.000107142	0.000412028	0.000208356	0.000317996	0.000362402	0.000289213	0.000261483	0.000112863	0.000215475	0.000631314	0.000306918	0.000270107	0.000293357	0.000171699	0.000441484	0.000248553	0.000251814	0.000211132	0.00051662	0.000367762	0.000290793	0.000317053	0.000235134
CBSS-279010 5 peg 3195	0.0012474	0.00106166	0.00148739	0.00120699	0.00149493	0.000948972	0.00102188	0.00120597	0.00118326	0.00244799	0.0011162	0.00203034	0.00135046	0.00117056	0.00142532	0.000964131	0.000682115	0.00193208	0.00173133	0.000701267	0.000739057	0.00118383	0.00190671	0.0026692	0.000696378	0.0012774	0.0015005	0.000876967	0.00187701	0.00146907	0.00150893	0.00144217	0.00122534	0.00152535	0.00105782	0.00113446	0.00155577	0.00122845	0.000975734	0.00102846	0.00195227	0.00587831	0.00219894	0.00085777	0.00159422	0.00289003	0.00208861	0.00102853	0.0019088
CBSS-280355 3 peg 2835	5.78403e-05	3.28588e-05	7.94842e-05	1.75194e-05	6.9972e-05	2.00978e-05	0.000100063	7.36862e-05	9.66482e-05	9.06465e-05	8.37552e-05	9.8446e-05	0.000143221	7.15369e-05	5.75056e-05	2.29205e-05	7.88125e-05	0.000107851	8.61597e-05	5.59254e-05	5.33489e-05	4.07881e-05	5.25875e-05	5.88433e-05	5.83332e-05	3.82952e-05	7.33064e-05	3.4819e-05	6.10156e-05	4.51784e-05	2.63482e-05	1.51798e-05	9.8069e-05	2.73273e-05	9.45424e-05	5.60148e-05	0.000178802	6.25409e-05	5.36517e-05	6.66021e-05	0	3.16783e-05	8.00829e-05	4.94144e-05	6.26306e-05	9.2129e-05	0.000112305	5.68074e-05	4.42308e-05
CBSS-281090 3 peg 464	0.097313	0.109657	0.0994962	0.11211	0.103341	0.114646	0.0968042	0.0994498	0.101041	0.105197	0.118113	0.104395	0.108388	0.103898	0.101315	0.103984	0.0994327	0.102412	0.112321	0.102069	0.101318	0.108284	0.111805	0.0946292	0.116775	0.104473	0.104001	0.0998071	0.10172	0.111506	0.105408	0.112054	0.101329	0.105944	0.104723	0.105221	0.105789	0.103155	0.0964552	0.108197	0.106045	0.123689	0.109142	0.101202	0.0964234	0.0980781	0.101001	0.112354	0.0995666
CBSS-288000 5 peg 1793	0.000101017	5.79322e-05	5.04025e-05	0.000168845	8.66317e-05	2.69897e-05	0.000167988	0.000112196	7.60895e-05	3.91142e-05	0.000146457	9.3405e-05	7.00009e-05	0.000171015	0.000146855	7.68523e-05	3.64412e-05	8.9269e-05	2.31296e-05	7.15367e-05	5.05552e-05	0.000410489	3.22825e-05	2.27546e-05	3.96158e-06	0.000270721	7.52822e-05	0.000167231	0.000177575	6.24731e-05	0	0	0	0	0	5.55858e-05	4.87862e-05	0.000152821	0	0.000122206	6.25986e-05	3.84757e-05	0.000145343	0.00017221	8.63096e-05	6.22848e-05	0	0.000106186	4.85329e-05
CBSS-292415 3 peg 2341	0.00294989	0.00294056	0.00240829	0.00261238	0.00301774	0.00321806	0.00268974	0.00281698	0.00238129	0.00222848	0.00275771	0.00286198	0.00275008	0.00265378	0.00238292	0.00299919	0.00336931	0.00251172	0.00266309	0.00271545	0.00289933	0.00262126	0.00278552	0.00245171	0.00277424	0.00284258	0.00268964	0.00242951	0.00280772	0.00317287	0.0023319	0.00260325	0.00283317	0.00308631	0.0028378	0.00277729	0.00240046	0.00365101	0.00261048	0.00260543	0.00261475	0.00311035	0.00292077	0.00283099	0.00279419	0.00300549	0.00308786	0.00276054	0.00252745
CBSS-306254 1 peg 1508	9.27502e-05	5.17122e-05	2.51107e-05	3.49017e-05	6.48073e-05	0.000126226	5.10547e-05	0	6.78299e-05	0.000118087	6.09387e-05	0.000102533	6.989e-05	0.000105776	0	3.83221e-05	1.80055e-05	0.000100197	4.61439e-05	1.78842e-05	7.72028e-05	5.72726e-05	3.4936e-05	1.13773e-05	1.58463e-05	7.3206e-05	0.000122075	8.33665e-05	0.000137855	3.12365e-05	3.9449e-05	0	8.87544e-05	0	0	0.000164002	0.000318529	0.000100179	2.36823e-05	0	0	9.58045e-05	9.84872e-05	2.4655e-05	6.43488e-05	0	6.06261e-05	4.24022e-05	0.00015884
CBSS-314267 3 peg 390	1.26272e-05	2.57604e-05	8.37025e-06	0	0	6.79742e-05	2.3733e-05	1.56057e-05	1.21098e-05	1.9643e-05	1.84349e-05	1.45305e-05	3.47786e-05	0	2.78099e-05	0	0	0.000122699	9.20574e-05	3.87102e-05	7.96204e-06	1.14838e-05	3.23559e-05	1.14987e-05	1.31254e-05	0	1.5701e-05	5.1043e-05	7.81619e-05	3.13427e-05	2.96112e-05	2.95845e-05	0	0	3.15141e-05	2.77929e-05	9.80452e-05	4.98059e-05	2.36823e-05	0	6.25986e-05	1.92379e-05	0.000114902	2.05667e-05	4.3059e-05	4.82907e-05	3.21662e-05	3.55762e-05	1.60749e-05
CBSS-316057 3 peg 1308	0.0285745	0.0239088	0.0247001	0.0200199	0.0207966	0.0219061	0.0185544	0.0216705	0.0229221	0.0252587	0.0252516	0.0252312	0.0291757	0.0234008	0.0219322	0.0237195	0.0239181	0.0242839	0.0223483	0.0189744	0.0196293	0.0252927	0.0226466	0.0229275	0.0199382	0.0234093	0.0228511	0.0220685	0.0214758	0.0196576	0.0208684	0.0189919	0.0213708	0.024468	0.0253018	0.0258036	0.0227041	0.0212376	0.0206445	0.0243825	0.0209033	0.022497	0.0251247	0.0244095	0.0263259	0.0278545	0.0194153	0.0237575	0.021266
CBSS-316057 3 peg 563	0.00210744	0.0022559	0.00261511	0.0012302	0.00208344	0.00222876	0.00114673	0.00133811	0.00228044	0.00227281	0.00273819	0.00305	0.00212034	0.00134012	0.00181	0.00275619	0.00212933	0.00274437	0.00231323	0.00193737	0.00176903	0.00172059	0.00227574	0.00263195	0.00237155	0.00153407	0.0016029	0.00291336	0.0022215	0.00113613	0.00215027	0.00187148	0.00225323	0.00215502	0.00141371	0.00210002	0.00174285	0.00142272	0.00133305	0.0027647	0.00252332	0.00125174	0.00171228	0.00178743	0.00234601	0.00236424	0.00173368	0.00146286	0.00222794
CBSS-316057 3 peg 659	0.0372971	0.0361979	0.0332209	0.0340013	0.0334162	0.0356877	0.0412947	0.0367265	0.0291861	0.0373169	0.0359252	0.0373786	0.0344019	0.0386924	0.0309655	0.042604	0.037968	0.0353416	0.0321467	0.039751	0.0374157	0.033036	0.031706	0.0316456	0.0453197	0.0346226	0.0405942	0.0397501	0.031792	0.0423868	0.0399872	0.0357556	0.0298349	0.0336043	0.0302601	0.0343758	0.0348273	0.0354961	0.0322649	0.0309636	0.0354459	0.0342732	0.0301304	0.0363236	0.0310915	0.0368915	0.0357652	0.0326194	0.0335634
CBSS-316275 9 peg 382	0.00012748	9.68598e-05	0.000252736	2.11056e-05	0.000150606	1.92784e-05	6.10637e-05	1.87681e-05	2.42196e-05	0	0.000110269	5.8122e-05	0.000255339	2.45911e-05	0.000146855	0.000249198	0.000469003	0.000178723	0.000160524	0.000196648	9.60602e-05	2.26749e-05	1.60679e-05	2.27546e-05	4.7539e-05	0	0	0.00024985	2.24362e-05	0	3.95467e-05	0	0	0	6.43376e-05	0.000109794	0.000147304	0	0.000140603	0.000122206	0	7.61818e-05	4.92436e-05	0.00029561	8.59262e-05	0.000477386	0	0.00012793	3.2458e-05
CBSS-316407 3 peg 1371	0.00269606	0.00434128	0.00348975	0.00302759	0.00216031	0.00350268	0.00246529	0.0028174	0.00271863	0.00346915	0.00346795	0.00308506	0.00332861	0.00272703	0.00268577	0.00352445	0.00331387	0.00274871	0.00417177	0.00260668	0.00298485	0.00300837	0.00254405	0.00260653	0.00338467	0.00213432	0.00294038	0.00462336	0.00251473	0.00228225	0.00269922	0.00280839	0.00334898	0.00318224	0.00296093	0.00302993	0.00307753	0.00290862	0.00260233	0.00354875	0.00356946	0.0029852	0.002828	0.00322843	0.00239944	0.00364027	0.0023764	0.00355468	0.00203048
CBSS-318161 14 peg 2599	0.00067838	0.000985888	0.000644479	0.000311126	0.000384713	0.000490571	0.00046165	0.000249529	0.0005517	0.000515822	0.000521407	0.000844863	0.000428255	0.000371906	0.000303305	0.000797909	0.000963275	0.000547118	0.000488278	0.000623168	0.000451596	0.000392832	0.000230894	0.000127633	0.000401021	0.000226162	0.000163349	0.000861277	0.000328677	0.000274619	0.000604144	0.000175547	0.000582356	0.00028788	0.000422262	0.000432131	0.000398287	0.000461653	0.000262775	0.000579458	0.000436933	0.000431581	0.000544485	0.000493835	0.000668971	0.000402498	0.000174843	0.000429067	0.000246479
CBSS-320372 3 peg 6046	0.0091226	0.010308	0.00858558	0.00979411	0.00862781	0.00727826	0.00875149	0.0061869	0.00857647	0.00933209	0.00945349	0.00806235	0.0097996	0.00695726	0.00731931	0.0080898	0.00974479	0.00895639	0.00932013	0.00633516	0.00794566	0.00813436	0.0095831	0.00954966	0.00555178	0.00886966	0.011679	0.00738028	0.00869289	0.0138023	0.00770113	0.00801497	0.010252	0.00968279	0.00779979	0.0100124	0.00982778	0.0122205	0.00652856	0.0104134	0.0076924	0.00772597	0.0067064	0.0112109	0.00986718	0.00899847	0.0106386	0.0075702	0.00986959
CBSS-320388 3 peg 3759	0.00251272	0.00195543	0.00259319	0.00214688	0.00302544	0.00273342	0.00289422	0.00303071	0.00277871	0.00317044	0.0031484	0.00293374	0.00231219	0.00197096	0.00242943	0.00321605	0.00231456	0.00227678	0.00302394	0.0032704	0.00303863	0.00301706	0.00271807	0.00320051	0.00337369	0.00207354	0.00263937	0.00320541	0.00240031	0.0021752	0.00230003	0.0019535	0.00246367	0.00215726	0.00231076	0.00377953	0.00234981	0.00226905	0.00293485	0.00243427	0.00342241	0.00275853	0.00255028	0.00293575	0.00282079	0.00346841	0.00216876	0.00293645	0.00230488
CBSS-323098 3 peg 2823	0.0052274	0.00705444	0.0045315	0.00510035	0.0060938	0.00589119	0.00543151	0.00466517	0.00588152	0.00549403	0.00691859	0.00807637	0.00613799	0.00652534	0.00542263	0.00775808	0.00737811	0.00584654	0.00694796	0.00765187	0.00725129	0.00582752	0.00594577	0.0046251	0.00839559	0.0050755	0.00593768	0.00656843	0.00560355	0.00524686	0.00837943	0.00476645	0.00641773	0.00546846	0.0066617	0.0059303	0.00472589	0.00489044	0.00478744	0.00576635	0.00655319	0.0072788	0.00472131	0.00643153	0.00401053	0.0048424	0.00406754	0.00670224	0.00468639
CBSS-323850 3 peg 3142	0.00409193	0.00392353	0.00395339	0.00172567	0.00190313	0.00328889	0.00193066	0.00182448	0.00341	0.00241699	0.00419118	0.00481781	0.00360939	0.00203521	0.0015255	0.0046777	0.004786	0.00329138	0.00308885	0.00313106	0.00338266	0.00267086	0.00230124	0.00200151	0.00491516	0.0023527	0.00123838	0.00460124	0.00293015	0.00151318	0.00267224	0.00179832	0.00361507	0.00292892	0.00244074	0.00325913	0.00156674	0.00261507	0.00216427	0.00348163	0.00352545	0.00384654	0.0038495	0.0035389	0.00313136	0.00352924	0.00130623	0.00346643	0.001651
CBSS-323850 3 peg 3269	0.0065905	0.00532084	0.00595133	0.0033424	0.00344488	0.00656414	0.00304622	0.00239579	0.00524254	0.00382216	0.00657116	0.00737607	0.00514859	0.00478979	0.00293125	0.00646883	0.00604782	0.00606026	0.00451265	0.00348241	0.0048642	0.00451655	0.00362078	0.00302351	0.00742991	0.00347845	0.00238317	0.00628533	0.00382163	0.00436135	0.00482606	0.00350117	0.0050462	0.00480978	0.00343405	0.0050017	0.0031926	0.00496368	0.00321232	0.00505079	0.00412859	0.00712765	0.00564058	0.00464603	0.00488399	0.00394273	0.00344739	0.00551835	0.00303531
CBSS-323850 3 peg 3284	0.000888736	0.000885303	0.00111922	0.00106021	0.00106524	0.000835183	0.00108952	0.00108893	0.00132509	0.0014207	0.00118083	0.00109757	0.00152225	0.000905605	0.0010251	0.00114987	0.000616489	0.00145948	0.0012053	0.00121519	0.000998221	0.00133585	0.000861062	0.00160604	0.000598726	0.00088292	0.000829139	0.000974062	0.00132848	0.00091698	0.001352	0.00143323	0.00134996	0.00164504	0.00117846	0.000986765	0.000897156	0.00161307	0.00105713	0.000805332	0.00169948	0.000703334	0.00210663	0.000713119	0.0010525	0.00100444	0.00119841	0.00118037	0.00127985
CBSS-326442 4 peg 1852	0.0477103	0.0436348	0.0500682	0.0528287	0.0474669	0.0484572	0.0460323	0.0458554	0.0537145	0.0508746	0.0440098	0.0467516	0.0486169	0.0423654	0.0491597	0.0497036	0.0484704	0.0467782	0.0513969	0.0374222	0.0444988	0.0492493	0.0452757	0.0539485	0.0450268	0.0480783	0.0553011	0.0410407	0.0508767	0.0513342	0.0427488	0.0527088	0.0554891	0.0534613	0.0539169	0.0506423	0.0524523	0.0538297	0.0481491	0.0508166	0.0472281	0.0515541	0.0541127	0.0464963	0.0501168	0.0491232	0.0530476	0.0471583	0.052751
CBSS-342610 3 peg 1536	0.0485392	0.0547954	0.0450656	0.0502872	0.0447377	0.0417866	0.0515796	0.0415609	0.0455531	0.0494553	0.0529248	0.0464334	0.0460015	0.0415008	0.0509075	0.0486911	0.0515361	0.0428807	0.0432476	0.0453921	0.0483133	0.0452612	0.0457106	0.0489986	0.0474076	0.0458705	0.056844	0.0511171	0.0501746	0.0587056	0.0477067	0.0432868	0.0451054	0.0495124	0.0426685	0.0480565	0.0499975	0.0565453	0.045936	0.046077	0.0482384	0.0429132	0.0394592	0.0481095	0.0482087	0.0496284	0.0496188	0.0457546	0.0479925
CBSS-342610 3 peg 283	0.0150595	0.0220776	0.0149516	0.0156224	0.016153	0.0176767	0.0182976	0.0192021	0.014664	0.0140137	0.0215941	0.0188384	0.0155662	0.0214228	0.0187654	0.021814	0.0173189	0.0151317	0.0161115	0.0259795	0.0212957	0.0164685	0.0202864	0.011475	0.0223512	0.0184702	0.0132361	0.0233472	0.0174655	0.0170856	0.0237541	0.0164276	0.0158086	0.0134072	0.0133604	0.0181221	0.0156454	0.0175269	0.0162255	0.0178808	0.0187905	0.0245533	0.016494	0.0181806	0.0180651	0.0144292	0.014084	0.0174316	0.0129402
CBSS-344610 3 peg 2335	0	0	1.96512e-05	6.94377e-06	1.79373e-05	3.85567e-05	6.75681e-06	0	0	0	1.82078e-05	2.74241e-05	3.33338e-06	1.30404e-05	4.15835e-06	0	0	0	0	3.59238e-06	0	1.51166e-05	2.19594e-05	0	0	0	1.00928e-05	0	4.48724e-06	4.15071e-05	0	1.21438e-05	0	0	0	1.85286e-05	0	0	0	0	0	3.20631e-05	0	8.26007e-06	0	4.1392e-06	0	0	4.08772e-05
CBSS-350688 3 peg 1509	0.190088	0.154876	0.190347	0.182933	0.185587	0.201345	0.193463	0.202969	0.20182	0.222766	0.179025	0.180931	0.19092	0.190173	0.201744	0.179224	0.172538	0.182492	0.18734	0.176427	0.172819	0.207496	0.196521	0.220134	0.200083	0.206161	0.185119	0.140284	0.178044	0.177568	0.161174	0.184639	0.206529	0.188379	0.213242	0.189666	0.187759	0.190578	0.188695	0.19476	0.177998	0.19988	0.239474	0.18951	0.194595	0.200387	0.196249	0.203473	0.197927
CBSS-354 1 peg 2917	0.069172	0.0707519	0.075659	0.0741406	0.0700015	0.0849555	0.0678768	0.064316	0.0661897	0.0824506	0.0821756	0.0716233	0.0770918	0.0694806	0.0651411	0.0715135	0.070952	0.0749925	0.0737054	0.0608723	0.0698963	0.0676962	0.0716472	0.0787189	0.0778567	0.0665586	0.0810888	0.0694678	0.0700791	0.080797	0.0745523	0.0751072	0.0724703	0.0796596	0.0738964	0.0723554	0.0715511	0.0723864	0.0679659	0.0747123	0.0702969	0.0855055	0.0830643	0.0730586	0.0712773	0.0752663	0.0771448	0.0708002	0.0736954
CBSS-376686 6 peg 291	0.000203243	0.000249097	0.000454165	0.000157332	0.000328814	0.000454958	0.000397798	0.000327411	0.00035758	0.000402724	0.000338831	0.00016127	0.000336452	0.000452017	0.000386223	0.00023677	0.000187347	0.000401341	0.000160755	0.000241397	0.000288116	0.000479978	0.000411638	0.000869287	0.000149262	0.000302191	0.000405108	9.73439e-05	0.00024543	0.000489408	0.000431604	0.000359664	0.000500206	0.000540138	0.000256041	0.000521865	0.00034434	0.000401283	0.000445118	0.000521819	3.12993e-05	0.000344742	0.000242637	0.000419136	0.000558041	0.000271115	0.000363995	0.0002979	0.000594378
CBSS-393121 3 peg 2760	0.378201	0.364497	0.409435	0.392065	0.414586	0.395961	0.389339	0.418805	0.418258	0.398439	0.363284	0.361742	0.386025	0.380173	0.390578	0.399921	0.377842	0.408043	0.420157	0.381795	0.391726	0.404094	0.395401	0.412122	0.38933	0.389839	0.387212	0.356247	0.430076	0.368587	0.384111	0.412133	0.415443	0.419095	0.410923	0.392611	0.409721	0.381455	0.407655	0.388688	0.403578	0.366619	0.423361	0.380008	0.397732	0.398211	0.395611	0.379762	0.424635
CBSS-393130 3 peg 129	0	0	0	2.08313e-05	2.16579e-05	0	0	0	2.42196e-05	0	7.23771e-05	0	0	0	0	0	0	0	0	0	7.96204e-06	0	0	0	0	0	0	0	0	1.0483e-05	0	0	0	0	0	0	0	0	0	0	0	0	0	1.23901e-05	0	0	0	0	1.6229e-05
CBSS-393130 3 peg 794	0.0245677	0.0235374	0.0256673	0.0267017	0.0256431	0.0257985	0.0216046	0.0248683	0.0290034	0.0290184	0.0220225	0.0230916	0.025707	0.0236945	0.0277699	0.0245323	0.0237965	0.0258313	0.0249679	0.0204167	0.0231606	0.0288171	0.0266852	0.0313589	0.019249	0.0259339	0.0283251	0.0209281	0.0266398	0.0235203	0.0228	0.0292678	0.0275559	0.0278803	0.0293672	0.0260668	0.0267577	0.0247818	0.0267171	0.0258371	0.0228273	0.0251719	0.0261414	0.024076	0.0267222	0.0285965	0.0260687	0.0241047	0.0278126
CBSS-49338 1 peg 459	0.130499	0.0993406	0.131274	0.117945	0.141018	0.137989	0.107425	0.105656	0.139665	0.127009	0.0864691	0.0893982	0.121408	0.104547	0.124823	0.124659	0.114215	0.118871	0.123487	0.122393	0.115176	0.108576	0.113881	0.135414	0.112458	0.114516	0.138814	0.0908431	0.150097	0.109805	0.126233	0.13312	0.128976	0.138422	0.115847	0.115861	0.149493	0.108889	0.117014	0.11513	0.118819	0.0797069	0.129728	0.1085	0.11885	0.104267	0.117793	0.104353	0.168908
CBSS-498211 3 peg 1514	0.00576748	0.00936124	0.00252374	0.00667044	0.00287386	0.00449008	0.00183696	0.0109268	0.00260174	0.00139577	0.00321048	0.00944939	0.00197449	0.00739373	0.00238575	0.00415764	0.00561569	0.00113772	0.00209258	0.00448854	0.00732366	0.0025077	0.0142356	0.000822563	0.00333913	0.00264876	0.00146738	0.00623275	0.001405	0.00571727	0.00253001	0.00618121	0.00211369	0.00135675	0.00190918	0.0122262	0.0155976	0.00316386	0.00193151	0.00740565	0.00551604	0.0194371	0.00199511	0.00719952	0.00854774	0.00210014	0.00126131	0.00462395	0.00758895
CBSS-502800 3 peg 2785	0	4.02252e-05	0.000105171	0	0	3.14361e-05	6.75681e-06	1.99781e-05	7.18199e-05	7.9367e-05	3.70755e-05	0	3.65937e-05	2.43666e-05	5.37777e-05	0	4.84449e-05	1.30723e-05	1.91978e-05	8.47813e-05	0	4.56425e-05	1.60679e-05	6.89921e-05	2.09154e-05	3.47423e-05	4.3742e-05	0.000111819	7.12487e-05	2.09659e-05	1.96756e-05	0	0	6.8118e-05	3.15141e-05	0	5.87326e-05	0	4.73645e-05	2.03677e-05	0	0	0	0	3.23661e-05	3.17995e-05	2.12853e-05	0	1.75044e-05
CBSS-52598 3 peg 2843	0.0171488	0.0186868	0.0183262	0.0200347	0.0189145	0.0178713	0.0183432	0.0177803	0.0183094	0.0233936	0.0176482	0.0164251	0.0173975	0.0179973	0.0199665	0.0158621	0.0162874	0.0167752	0.0171567	0.0135375	0.0165305	0.020122	0.0175896	0.021152	0.0159246	0.019364	0.0220045	0.0134835	0.0191958	0.0283056	0.0150849	0.0178976	0.0193284	0.0173906	0.0204055	0.0175001	0.0193005	0.0211708	0.0185655	0.0194129	0.0173402	0.0168135	0.0188245	0.0190627	0.0181629	0.0163639	0.0222819	0.0182183	0.0184789
CBSS-56780 10 peg 1536	0.102911	0.122716	0.105848	0.127819	0.111841	0.130611	0.111016	0.111909	0.108481	0.106778	0.125157	0.123302	0.113284	0.11729	0.103781	0.120331	0.119883	0.115075	0.12582	0.113922	0.124817	0.109327	0.121767	0.100333	0.127039	0.112526	0.110643	0.123866	0.116648	0.130271	0.12059	0.124722	0.112685	0.117009	0.11418	0.113657	0.118119	0.125185	0.109806	0.117817	0.121629	0.138306	0.113974	0.112157	0.108977	0.100163	0.111749	0.118702	0.108342
CBSS-584 1 peg 841	0.0019736	0.00182732	0.00185481	0.00155496	0.00134491	0.00217822	0.0013928	0.00148195	0.0013287	0.00166988	0.00205639	0.00214084	0.00125088	0.00129182	0.00153045	0.00142773	0.00278628	0.00203671	0.001408	0.00183177	0.00165025	0.00179144	0.000976686	0.00171819	0.0028859	0.00130412	0.00128953	0.00244142	0.000947702	0.00106108	0.00137715	0.00163408	0.00113483	0.00124611	0.00229717	0.00162738	0.000804405	0.00154139	0.00172726	0.00267894	0.00153204	0.000927263	0.00301152	0.00190878	0.00121713	0.00142996	0.000802647	0.0021136	0.00189084
CBSS-69014 3 peg 2094	0.00188917	0.000485103	0.00139706	0.000755413	0.00172914	0.00106548	0.000835505	0.0014699	0.00109458	0.00193574	0.000911575	0.000701357	0.00127814	0.00067502	0.00161971	0.000955675	0.00101541	0.000959549	0.00171624	0.0019367	0.000879628	0.000605714	0.0013157	0.00168254	0.00114295	0.00122444	0.00181499	0.000777755	0.00123477	0.00108418	0.00116653	0.00134913	0.000824545	0.000730228	0.00165314	0.00134187	0.00106476	0.000605044	0.00138235	0.000862161	0.000836626	0.000816837	0.00128884	0.00106067	0.00111647	0.00117135	0.00125162	0.00156551	0.00189271
CBSS-83331 1 peg 3039	0.136475	0.160304	0.133599	0.142281	0.144493	0.156334	0.142949	0.143808	0.136236	0.125241	0.158723	0.155354	0.141731	0.155812	0.141928	0.151049	0.147519	0.138382	0.141224	0.163312	0.156577	0.141573	0.151521	0.122061	0.167031	0.142763	0.127448	0.158194	0.136506	0.13797	0.160498	0.138507	0.135404	0.13839	0.135114	0.145435	0.137104	0.137162	0.13938	0.139485	0.153483	0.167854	0.139255	0.145007	0.135243	0.130165	0.133476	0.151371	0.129017
CBSS-84588 1 peg 1247	0.066191	0.0578606	0.0644458	0.0539235	0.0589399	0.0653052	0.0608517	0.0631623	0.0616917	0.0618506	0.0541635	0.0569794	0.0556401	0.0580409	0.0613424	0.05952	0.0617734	0.0599049	0.0581518	0.0617957	0.0618291	0.0603867	0.0585829	0.0583782	0.0642138	0.0594408	0.0531627	0.0568648	0.0634392	0.0495864	0.0567394	0.0569731	0.0629822	0.0594896	0.0642694	0.0616754	0.0594132	0.0540301	0.0611704	0.0596565	0.0567145	0.0552191	0.0669874	0.0569155	0.0615472	0.0599532	0.0556117	0.0592678	0.0610391
CBSS-89187 3 peg 2957	0.0402917	0.0379668	0.043716	0.0340684	0.0416617	0.0390462	0.0391546	0.0332439	0.0455663	0.0364407	0.0345959	0.0480764	0.0393782	0.0344176	0.0373175	0.0431962	0.0335193	0.0500224	0.0478526	0.0374243	0.0315128	0.0392413	0.032814	0.0410122	0.0331391	0.0385213	0.0382171	0.0519118	0.037657	0.0349161	0.0363906	0.0353894	0.0444593	0.040099	0.0435439	0.0367696	0.0331256	0.0316247	0.0359895	0.0362073	0.0415645	0.0262887	0.0401513	0.0383344	0.0351509	0.0357931	0.0367263	0.0359954	0.0366865
CDP-diacylglycerol biosynthesis in plants	2.11208e-05	5.50135e-05	5.64049e-06	2.2613e-05	2.50733e-05	2.71564e-05	1.5329e-05	1.39988e-05	3.30535e-05	2.61907e-05	5.8072e-05	1.95106e-05	8.03717e-05	3.70907e-05	2.43227e-05	1.43968e-05	9.1103e-06	6.2198e-05	4.67536e-05	0	2.67228e-05	5.02018e-05	1.07119e-05	5.68864e-06	2.22759e-05	2.66925e-05	1.41068e-05	9.73232e-05	2.59248e-05	0	4.12026e-05	0	4.8761e-05	6.30962e-05	0.0001152	0	0	0	2.52611e-05	3.59488e-05	1.56496e-05	1.28252e-05	0	6.13247e-06	3.39086e-05	1.86264e-05	1.4349e-05	3.5546e-05	5.40966e-06
CFE Sulfur Oxidation	0.000315841	0.000254551	0.000292589	0.000368643	0.000251288	0.000217479	0.000272597	0.00032589	0.000264971	0.000372845	0.000206658	0.000261449	0.000502811	0.000326983	0.000410403	0.00033097	0.000194277	0.000279539	0.000364375	0.000266649	0.000103807	0.000437773	0.000182922	0.000404585	0.000285423	0.000187362	0.00038166	0.000192162	0.000469446	0.000256143	0.000227345	0.000242769	0.000254213	0.00060161	0.000352548	0.000146851	0.000336682	0.000339309	0.000257151	0.00015459	0.000175672	0.000113503	0.000283872	0.000272812	0.000454485	0.00040071	0.000311843	0.000393817	0.000572554
CLO thiaminPP biosynthesis	0.0151764	0.0118439	0.0152607	0.0125285	0.0152807	0.011966	0.0130159	0.0133593	0.0140526	0.0144322	0.0127975	0.0123676	0.0135059	0.0138497	0.0145149	0.0136787	0.0141167	0.0135124	0.0137502	0.0110539	0.0125666	0.0124229	0.0128254	0.0141801	0.0115815	0.0143166	0.0139285	0.0121082	0.0148721	0.0113449	0.0116091	0.0140852	0.0145874	0.0130621	0.0142129	0.01401	0.0169637	0.0118549	0.0152163	0.014635	0.0137096	0.0113641	0.0127234	0.0137357	0.0152478	0.0162319	0.0151969	0.0125785	0.0174791
CMP-N-acetylneuraminate Biosynthesis	0.0856118	0.0937969	0.0883914	0.0719814	0.0889408	0.071782	0.0867277	0.0879429	0.084553	0.0795573	0.102561	0.0833515	0.0789174	0.0866106	0.0991168	0.0888136	0.0826306	0.0775055	0.0767711	0.0939628	0.090362	0.0893196	0.0895098	0.0889689	0.0929149	0.0888282	0.0779134	0.0697435	0.0894758	0.0774947	0.0877276	0.0885374	0.0869018	0.0809805	0.074032	0.0868573	0.0834786	0.0720931	0.0854199	0.0870272	0.0845239	0.0704129	0.0786732	0.0879178	0.082349	0.0862802	0.0816704	0.0886055	0.0850928
CMP-pseudaminic acid pathway in Helicobacter pylori	0	0	1.45084e-05	6.94377e-06	7.2193e-06	1.29078e-05	0	0	7.97998e-06	0	0	0	0	8.12219e-06	6.93059e-06	1.92651e-05	0	0	0	0	6.36963e-06	0	0	0	0	8.39207e-06	0	9.31828e-06	0	0	6.55854e-06	0	0	0	0	0	0	0	9.32384e-06	0	2.04904e-05	1.25687e-05	0	0	0	0	0	0	0
CO Dehydrogenase	0.000541881	0.000468003	0.00055497	0.00081969	0.000711883	0.000635528	0.000710083	0.000529977	0.000541586	0.000821374	0.000373147	0.000563112	0.000638902	0.000390763	0.00065796	0.000642052	0.000452934	0.000469032	0.000844704	0.000310174	0.000581003	0.000491608	0.000624006	0.00105278	0.000339178	0.000666873	0.000931254	0.000444912	0.000889057	0.000684807	0.00063304	0.00110703	0.000760453	0.000950849	0.00102024	0.000675224	0.00099643	0.00029337	0.000682686	0.000372114	0.000777409	0.000457475	0.000556154	0.000357561	0.000770826	0.000842518	0.000715798	0.000475479	0.000999563
CO2 uptake carboxysome	0.087769	0.109456	0.0752479	0.0723942	0.0825052	0.0795244	0.100946	0.0914198	0.0679023	0.0705255	0.105074	0.100969	0.0813033	0.114981	0.0971543	0.0761758	0.0892602	0.0841799	0.0681511	0.116134	0.106559	0.0885046	0.0780642	0.0655613	0.101981	0.0993982	0.0683683	0.121596	0.0793215	0.079215	0.0895919	0.0700381	0.0739279	0.0741946	0.068808	0.0950505	0.0732002	0.0852259	0.0874184	0.0728791	0.101615	0.100201	0.0722199	0.106203	0.0880285	0.0706917	0.0737656	0.104345	0.0682224
COG0277	0.00477579	0.00385466	0.00503085	0.00480295	0.00476426	0.00375236	0.00371531	0.00423972	0.00495713	0.00503699	0.0038413	0.0035111	0.00526813	0.00324175	0.0045123	0.00378357	0.00398059	0.00443455	0.00465572	0.00345774	0.00373419	0.00433137	0.00415109	0.00472263	0.00379816	0.0037802	0.00483968	0.00381527	0.0055837	0.00487431	0.00433751	0.00551186	0.00471486	0.00548372	0.00422354	0.00435837	0.00447646	0.00396699	0.00465668	0.00441472	0.00465884	0.00333348	0.00371338	0.00446103	0.00437414	0.00461039	0.0045608	0.00393009	0.00495092
COG1836	0.00929613	0.0062497	0.00794629	0.00641554	0.00978167	0.00637442	0.00644102	0.00673149	0.00809688	0.00878487	0.0080507	0.00748463	0.00853945	0.00665653	0.00821335	0.00720573	0.00715582	0.00756788	0.00793444	0.00614287	0.00670872	0.00755952	0.006609	0.00751932	0.00653009	0.00684166	0.00841411	0.00611649	0.00796605	0.00608291	0.00732082	0.0083273	0.00953266	0.00867997	0.00890115	0.0082261	0.00815582	0.00726379	0.00839278	0.00865519	0.00684933	0.00556528	0.00769305	0.00716745	0.00843819	0.00879427	0.00824993	0.00688494	0.00899465
COG2016	0.00357884	0.00211797	0.00352442	0.0025587	0.00394076	0.00255574	0.00396759	0.00256366	0.00291701	0.00362246	0.00297883	0.0032745	0.00374196	0.00389214	0.00335444	0.00307759	0.00296903	0.00361539	0.00371805	0.00252167	0.00248599	0.0023157	0.00267229	0.00411134	0.00234848	0.00388221	0.00408437	0.00309191	0.00390609	0.00224375	0.00252534	0.0036885	0.00284566	0.0030125	0.00371858	0.00261151	0.00460737	0.00239074	0.00358173	0.00352074	0.00342252	0.00156173	0.00309175	0.00319896	0.00399701	0.00398228	0.00406732	0.00308645	0.00472364
COG2363	0.0112306	0.0121251	0.00914353	0.0104715	0.00951061	0.0103722	0.0110934	0.0119574	0.011807	0.0110591	0.00963174	0.00946703	0.0108783	0.0118321	0.0112053	0.010845	0.0125579	0.0092164	0.0107394	0.010869	0.0104683	0.0112386	0.0101396	0.0111442	0.0104806	0.0108399	0.0128171	0.0111413	0.0112991	0.0111051	0.0109598	0.00997458	0.0119131	0.0106338	0.0119097	0.0116061	0.0119962	0.0119943	0.0115154	0.0114759	0.011673	0.0108161	0.0108183	0.0122566	0.0110256	0.00954716	0.0119198	0.00898503	0.0109512
CRISP Cmr Cluster	0.000772976	0.000627866	0.000782324	0.000545729	0.000793351	0.000852081	0.000377527	0.000627083	0.000577635	0.000490474	0.000903501	0.000716911	0.00071813	0.000636899	0.000646645	0.000661421	0.00101347	0.000547281	0.00047335	0.000303487	0.000959184	0.000774897	0.000548802	0.000572506	0.00121306	0.00085592	0.00094082	0.00107016	0.00135944	0.00044875	0.000444461	0.000778497	0.00108534	0.000678377	0.000636829	0.00120497	0.000737466	0.00065485	0.000493601	0.00116829	0.000711993	0.000439007	0.000510492	0.000788586	0.00121347	0.000697351	0.000919557	0.000787332	0.000404646
CRISPR-associated cluster	0.0033765	0.000948905	0.0015732	0.00584198	0.0048429	0.00210045	0.00169103	0.00102982	0.00286494	0.00165027	0.00132563	0.00439111	0.00171926	0.00127245	0.00147501	0.00298975	0.00387339	0.00181899	0.00193367	0.00240406	0.00299853	0.00179139	0.00174347	0.0015903	0.00301155	0.0021803	0.00131837	0.00505139	0.00208438	0.00184487	0.00332378	0.0017407	0.00267143	0.00157297	0.00302592	0.00260795	0.00159737	0.00151573	0.00265523	0.00210254	0.00183031	0.00285605	0.00187797	0.0020331	0.00223456	0.00211108	0.00279191	0.00180905	0.00145498
CRISPRs	0.109742	0.0689946	0.102049	0.0777956	0.0775526	0.0843904	0.115616	0.0766443	0.120524	0.0827679	0.093857	0.0903095	0.0801128	0.0875782	0.0739238	0.0925805	0.0892162	0.0771991	0.0927516	0.0967285	0.0859143	0.132576	0.074802	0.0708374	0.110711	0.0801558	0.0703455	0.109397	0.0996588	0.0634156	0.079189	0.0786372	0.120061	0.0927041	0.105011	0.108525	0.114112	0.0730535	0.113323	0.0864298	0.0862272	0.0786123	0.0816405	0.0815871	0.0905195	0.0906046	0.0736376	0.105012	0.083336
CXXX repeat peptide maturase system	0.00310036	0.00125711	0.00112722	0.00247291	0.00317807	0.00598168	0.00199635	0.00278913	0.00168503	0.00125509	0.00231398	0.00423966	0.00146225	0.00372011	0.00186123	0.00208762	0.00126942	0.00100492	0.00246173	0.0018409	0.00311822	0.0014373	0.00145286	0.0017146	0.00145035	0.0046505	0.000996764	0.00679209	0.0024305	0.000981152	0.00591252	0.0064693	0.00152309	0.00108749	0.00273247	0.00329381	0.00453466	0.00191871	0.00201953	0.00308325	0.00173698	0.00114504	0.00203958	0.00377185	0.00305191	0.00226689	0.0011977	0.00508875	0.00208476
Cadmium resistance	0.0213084	0.0147867	0.0216806	0.0183913	0.0196904	0.0203978	0.0225803	0.0212664	0.0220818	0.0226124	0.0155991	0.0169133	0.0206849	0.0190896	0.0209123	0.0209382	0.0193382	0.0193965	0.0201831	0.0177389	0.0193982	0.0192656	0.0188527	0.0249248	0.0188913	0.0185375	0.0203409	0.0141786	0.0217186	0.0172504	0.0167919	0.0206991	0.0223726	0.0209684	0.0248656	0.0194263	0.0242462	0.0194654	0.0211328	0.022094	0.0211372	0.0152542	0.0230222	0.021119	0.0218537	0.0232611	0.0222465	0.0178511	0.0245652
Caffeic acid derivatives	7.66694e-05	4.53008e-05	6.7143e-05	5.93878e-05	8.56327e-05	4.86125e-05	2.05229e-05	0.000224496	0.000114344	0.000216331	7.0738e-05	0.000197391	2.33336e-05	2.43666e-05	2.07918e-05	4.78507e-05	1.80055e-05	0.000183586	1.53429e-05	0.000116597	0	8.65037e-05	1.60679e-05	4.59947e-05	0.000173191	6.29405e-05	5.63581e-05	7.88941e-05	5.02078e-05	4.19319e-05	7.45166e-05	0	0.000145736	0.00019049	2.14459e-05	5.55858e-05	6.21646e-05	6.6786e-05	0	0	0	0	0	0	7.1733e-05	0.000186855	0.000106903	0	0.000209898
Callose biosynthesis in plants	0	0	0	0	0	0	0	0	0	0	0	0	0	0	0	0	0	0	0	0	0	0	0	0	0	0	0	0	2.24362e-05	4.19319e-05	0	0	0	0	0	0	0	0	0	0	0	0	0	0	0	0	0	0	0
Calvin-Benson cycle	0.274452	0.27776	0.27638	0.256701	0.268579	0.259251	0.255026	0.254511	0.278208	0.283899	0.25209	0.247318	0.270645	0.241756	0.263379	0.265534	0.257368	0.282346	0.266233	0.243161	0.255626	0.272316	0.265381	0.288921	0.234036	0.262992	0.275531	0.242823	0.264494	0.267541	0.2573	0.267323	0.282597	0.27011	0.270887	0.256566	0.270214	0.261255	0.265528	0.258298	0.256311	0.243608	0.262383	0.27134	0.27341	0.285175	0.276737	0.254501	0.272997
Calvin-Benson-Bassham cycle in plants	2.32505e-05	1.5113e-05	2.42612e-05	2.9831e-05	1.20705e-05	5.18468e-06	1.65323e-05	1.09223e-05	5.57929e-05	6.27672e-05	8.919e-05	3.38661e-05	3.69205e-05	0.000100891	1.54398e-05	3.59426e-05	7.20219e-06	3.7041e-05	1.55303e-05	3.67965e-05	2.81451e-05	2.83436e-06	2.12029e-05	4.19095e-05	2.28188e-05	0.000108467	5.03262e-05	2.37616e-05	4.02666e-05	2.77422e-05	3.41138e-05	4.13364e-05	3.87171e-05	1.69147e-05	6.26187e-05	1.85286e-05	1.62621e-05	2.54702e-05	5.50102e-05	3.08569e-05	1.04331e-05	1.25687e-05	3.00862e-05	1.61064e-05	3.64792e-05	9.57587e-06	3.76662e-05	4.24474e-05	4.66588e-05
Campylobacter Iron Metabolism	0.0980935	0.0712235	0.113536	0.0923166	0.106024	0.0924635	0.0883083	0.0955982	0.106422	0.108745	0.0847645	0.0817716	0.0965162	0.0725572	0.103304	0.0985048	0.0816185	0.0872908	0.0930456	0.0811254	0.0888271	0.0910602	0.0930475	0.11307	0.0874777	0.0879918	0.112945	0.0817534	0.0998264	0.087962	0.0915717	0.103221	0.0993383	0.0959923	0.0998015	0.0964999	0.104278	0.0893234	0.0953766	0.0981016	0.0892859	0.081632	0.0969759	0.0945845	0.100474	0.0981885	0.0975219	0.0890339	0.121088
Cannabinoid biosynthesis	0	0	0	0	0	0	0	0	0	0	0	0	0	0	0	0	0	0	0	0	0	0	0	0	0	0	0	0	0	0	0	0	0	0	0	0	0	0	0	0	0	0	0	0	0	0	0	0	0
Capsular Polysaccharide (CPS) of Campylobacter	0.00125248	0.000822275	0.000558756	0.000177752	0.000449489	0.00070691	0.000203966	9.37375e-05	0.000461646	0.000304939	0.000699745	0.000774624	0.000627013	0.000367632	0.00035556	0.000989296	0.00155708	0.000665875	0.000552344	0.000760038	0.000327926	0.000296969	9.16627e-05	0.000255185	0.00048892	0.000236577	0.000301025	0.00132175	0.000155959	0.000177149	0.000445438	0.000119888	0.000584585	0.000577242	0.000328265	0.000685177	0.000588271	0.000402985	0.000540965	0.000587197	0.000590741	0.000292543	0.000582566	0.000492725	0.000762739	0.00141471	0.000224568	0.000612514	0.000193823
Capsular Polysaccharides Biosynthesis and Assembly	0.05162	0.0567866	0.063984	0.0590006	0.0576419	0.0800672	0.0489657	0.0559419	0.058152	0.0564001	0.0635583	0.0620341	0.0637434	0.0620343	0.0497446	0.061859	0.0602853	0.0591486	0.0592579	0.0568928	0.0542599	0.0622718	0.0648779	0.0548565	0.0791737	0.0647867	0.0481032	0.0541519	0.0550967	0.0573263	0.052179	0.0530582	0.0581237	0.0544889	0.0716698	0.0593516	0.0576069	0.0638692	0.0539805	0.0627762	0.0543383	0.0763194	0.0768512	0.0527633	0.0547915	0.0566117	0.0548595	0.0656711	0.0522952
Capsular heptose biosynthesis	0.135961	0.180031	0.131162	0.155222	0.13102	0.116083	0.1603	0.129682	0.139828	0.131401	0.144468	0.128676	0.143526	0.148798	0.13889	0.151375	0.14796	0.13873	0.154548	0.159781	0.141589	0.15732	0.148903	0.14496	0.137281	0.160857	0.155677	0.147523	0.137172	0.221672	0.131337	0.136214	0.142716	0.137033	0.13988	0.145476	0.125803	0.159053	0.136681	0.149415	0.137569	0.14273	0.140062	0.15207	0.143295	0.135133	0.154968	0.14351	0.142922
Capsular surface virulence antigen loci	0	0	0	0	0	0	0	0	0	0	0	0	0	0	0	0	0	0	0	0	0	7.5583e-06	0	0	0	0	0	0	0	0	0	0	0	0	0	0	0	0	0	0	0	0	0	0	0	0	0	0	0
CarD	0.250592	0.276273	0.26562	0.271534	0.269545	0.253793	0.263303	0.265529	0.262961	0.257946	0.263602	0.256299	0.262984	0.263864	0.254229	0.255599	0.260309	0.247768	0.258932	0.266921	0.255988	0.269418	0.254186	0.248863	0.273493	0.256771	0.265248	0.26192	0.259944	0.273458	0.260001	0.266301	0.267665	0.271054	0.261634	0.264873	0.257453	0.270679	0.260769	0.256855	0.266913	0.269323	0.248718	0.253529	0.257703	0.255098	0.263773	0.259784	0.260509
Carbon Starvation	0.114958	0.128901	0.122013	0.125032	0.126295	0.133886	0.116855	0.116183	0.11942	0.11575	0.123553	0.124748	0.120035	0.122451	0.121757	0.135205	0.115488	0.126297	0.109479	0.12298	0.120566	0.115889	0.126941	0.113324	0.118346	0.121396	0.117735	0.123074	0.12309	0.13337	0.131662	0.112368	0.120781	0.117309	0.110827	0.119916	0.120248	0.11743	0.120379	0.118275	0.125066	0.122592	0.108774	0.111223	0.118985	0.111363	0.117207	0.12089	0.121863
Carbon monoxide dehydrogenase maturation factors	0.00066785	0.000405755	0.000487827	0.000964138	0.000612256	0.000900943	0.000643188	0.00045853	0.000746893	0.000736312	0.000581742	0.00033625	0.000602903	0.000463863	0.000774809	0.000583945	0.000490235	0.000468847	0.000644517	0.000667702	0.000503994	0.000606153	0.000572317	0.000777661	0.000670833	0.000520461	0.000696257	0.00055698	0.000879937	0.000469504	0.000514009	0.0014893	0.000761546	0.000568266	0.00137082	0.000879039	0.000491171	0.000475992	0.000778161	0.000743618	0.000467798	0.000477483	0.000726119	0.000605613	0.000806085	0.000967777	0.000587848	0.000453194	0.000814941
Carbon monoxide induced hydrogenase	0.046402	0.0413985	0.0448763	0.0590045	0.0477757	0.0525168	0.0365232	0.0433141	0.0571308	0.0492623	0.0349394	0.0287536	0.0499272	0.0374085	0.0423305	0.0338775	0.0426392	0.0480436	0.0432481	0.0323763	0.0371932	0.0450806	0.0469326	0.0455141	0.0279753	0.0419217	0.0426673	0.0326387	0.0601071	0.0314848	0.0427603	0.0474692	0.054238	0.0520784	0.0404181	0.0342729	0.0539029	0.0331275	0.0397558	0.0456097	0.0414296	0.0230027	0.04665	0.0401613	0.047338	0.0383326	0.0549373	0.0429159	0.0394731
Carboxysome	8.51883e-06	0	2.52012e-05	1.56921e-05	5.41448e-06	2.4098e-05	5.06761e-06	9.38405e-06	5.98499e-06	0	0	0	0	6.14777e-06	5.19794e-06	0	0	0	0	8.98095e-06	0	5.66872e-06	4.05365e-06	1.90431e-05	0	0	4.73102e-06	0	0	0	1.28282e-05	0	0	0	0	2.77929e-05	0	0	9.32384e-06	1.55811e-05	0	9.42651e-06	1.60166e-05	0	1.25229e-05	5.174e-06	4.28089e-05	0	2.3378e-05
Carnitine Metabolism in Microorganisms	0	3.89277e-05	3.3843e-05	0.000125262	0.000150606	7.74468e-05	2.05229e-05	4.66626e-05	4.81596e-05	7.87437e-05	4.5406e-05	0	8.54088e-05	0.000122282	0.000104484	4.76427e-05	2.40073e-05	0.000156313	6.89278e-05	8.94986e-05	0	4.53498e-05	6.4565e-05	9.17466e-05	7.92316e-06	6.27159e-05	8.11761e-05	2.79548e-05	8.91976e-05	0.000104617	5.96133e-05	0.000119888	0	5.38536e-05	0.000126057	0.000109794	9.94633e-05	0	0.000187222	0.000122206	0	0.000153133	0	0	4.83095e-05	0.000124766	2.15236e-05	0.000170874	0.000178365
Carotenoid biosynthesis	0.000968708	0.00138757	0.00134032	0.000971264	0.0013428	0.00111141	0.00134715	0.00125678	0.00174323	0.00141309	0.00106333	0.00098375	0.00102991	0.00112575	0.00146749	0.00107751	0.000996612	0.00106465	0.00130617	0.000664838	0.00102031	0.00141611	0.00106242	0.00145901	0.000964954	0.0012504	0.00128708	0.000681739	0.00148634	0.000932793	0.00105138	0.00129228	0.00152593	0.00120043	0.00110745	0.00110184	0.00117783	0.00108538	0.000976699	0.00114058	0.0010842	0.000958108	0.00117585	0.00116296	0.00133548	0.00137337	0.00144845	0.00110335	0.00131668
Carotenoids	0.0282925	0.0169582	0.021159	0.0185173	0.0182304	0.0157396	0.021597	0.0179006	0.0324467	0.0207508	0.0198565	0.0447426	0.0283121	0.0378932	0.0223008	0.0280242	0.0209094	0.0435979	0.0375674	0.0264344	0.0116514	0.0292124	0.00884718	0.0280412	0.0110745	0.0289683	0.0229816	0.0546309	0.0168064	0.0147731	0.0228468	0.0132862	0.0313282	0.0247894	0.0430594	0.0242618	0.0114972	0.0171155	0.0194592	0.0255268	0.0339751	0.00337536	0.00996163	0.0198618	0.0184435	0.012794	0.0134621	0.0256763	0.00891368
Catechol branch of beta-ketoadipate pathway	0.00368236	0.00281901	0.0033803	0.00363738	0.00382338	0.00300985	0.00315918	0.0027071	0.00409553	0.00375552	0.00239225	0.00258705	0.00412083	0.00269341	0.00332342	0.00333866	0.00364276	0.00425804	0.00250929	0.00286897	0.00304331	0.00309975	0.00396818	0.00406226	0.00245925	0.00303301	0.00386646	0.0027738	0.00381981	0.00346681	0.00359201	0.00313505	0.00315028	0.00345738	0.00374995	0.00375282	0.00361438	0.00274902	0.00362972	0.00237786	0.00309162	0.00361626	0.00359031	0.00376283	0.00437597	0.00464829	0.00399352	0.00292464	0.00478547
CbiZ Main	0.00673466	0.00491702	0.00737321	0.00516964	0.00762718	0.00447622	0.006866	0.0058738	0.0046496	0.00673783	0.0044872	0.00558409	0.00567066	0.00642171	0.00605856	0.00531642	0.00619353	0.00562405	0.00527775	0.00517234	0.00661093	0.00417353	0.00567049	0.00633926	0.00513209	0.006527	0.00696765	0.00528191	0.00597768	0.0059051	0.00482914	0.00597339	0.0050821	0.00501521	0.00572937	0.00575801	0.0092528	0.00433396	0.00673069	0.00520008	0.00680808	0.00333502	0.00415664	0.00641183	0.0073787	0.00745686	0.00844657	0.00526555	0.00894319
Cell Division Cluster	0.0712718	0.0481785	0.0674963	0.059906	0.0698569	0.0588601	0.0747075	0.0666109	0.075454	0.0825456	0.0458597	0.0587459	0.0630583	0.0603539	0.0737579	0.062623	0.058569	0.0678252	0.068695	0.0641936	0.055804	0.0701707	0.06571	0.0865425	0.0551944	0.0690652	0.0714492	0.0474661	0.0674865	0.0568649	0.0548734	0.0692291	0.0682816	0.062945	0.0664869	0.065033	0.0663389	0.0583738	0.0705812	0.0654962	0.0680382	0.0608659	0.0782316	0.0658549	0.075516	0.0865534	0.0728497	0.0641397	0.0798614
Cell Division Subsystem including YidCD	0.422215	0.46038	0.397999	0.448796	0.428175	0.449996	0.420698	0.412059	0.396187	0.414497	0.469745	0.458928	0.430057	0.445695	0.416986	0.43306	0.434622	0.412706	0.42941	0.442574	0.431113	0.436595	0.446023	0.396187	0.470016	0.422791	0.418132	0.442655	0.411424	0.468344	0.444844	0.439255	0.4125	0.43325	0.43364	0.429347	0.416636	0.450304	0.421903	0.449756	0.443742	0.499278	0.42845	0.430168	0.410168	0.413933	0.413446	0.442947	0.385816
Cell division cluster containing FtsZ and FtsW	0.000935339	0.001159	0.00113284	0.0010225	0.00152034	0.00093942	0.00080185	0.000948649	0.00105789	0.000912377	0.000579243	0.00103622	0.00106332	0.00101263	0.000912753	0.000911195	0.00117681	0.00110598	0.000893509	0.000698105	0.00106355	0.000804309	0.000547115	0.00082749	0.0010055	0.000755513	0.000909353	0.00185826	0.00113104	0.000974666	0.00103773	0.000551222	0.00120397	0.000592561	0.000542287	0.00123126	0.00167034	0.00117233	0.00157994	0.000767145	0.000875135	0.000621061	0.0016273	0.000935528	0.0009851	0.000975528	0.00103426	0.000919984	0.00101689
Cell division-ribosomal stress proteins cluster	0.384268	0.390289	0.383431	0.384058	0.389933	0.382751	0.384027	0.386128	0.39792	0.378749	0.386032	0.413982	0.388407	0.41536	0.38313	0.400002	0.37029	0.427722	0.406697	0.394777	0.374904	0.402831	0.370857	0.382776	0.379247	0.409466	0.382234	0.445838	0.384535	0.377404	0.39591	0.381031	0.395844	0.383453	0.415842	0.38421	0.386156	0.384162	0.376405	0.381133	0.403164	0.360195	0.37984	0.381259	0.369285	0.355422	0.369427	0.390854	0.363902
Cell envelope-associated LytR-CpsA-Psr transcriptional attenuators	0.022396	0.0212915	0.0224762	0.0234003	0.0199374	0.021974	0.0204125	0.0240202	0.0262305	0.0216661	0.0143523	0.0204914	0.0197031	0.0189789	0.0190873	0.0211383	0.021685	0.0204776	0.0222054	0.0203172	0.0209761	0.0214139	0.020483	0.0208065	0.0210486	0.021765	0.0161976	0.0225363	0.0232597	0.0194186	0.0204384	0.0174352	0.022237	0.0260572	0.0206275	0.0212317	0.0213994	0.0191277	0.0257588	0.019623	0.0209248	0.0353613	0.0227629	0.021847	0.0242113	0.0207064	0.0208343	0.0180045	0.021929
Cellulose biosynthesis in plants	0	0	0	0	0	0	0	0	0	0	0	0	0	0	0	0	0	0	0	0	0	0	0	0	0	0	0	0	2.24362e-05	0	0	0	0	0	0	0	0	0	0	0	0	0	0	0	0	0	0	0	0
Cellulosome	0.466488	0.468009	0.450749	0.492208	0.401876	0.532575	0.503036	0.562544	0.275217	0.41427	0.613039	0.550676	0.442221	0.527188	0.492723	0.516923	0.491223	0.358275	0.380298	0.478422	0.512104	0.369415	0.414041	0.321569	0.589919	0.473714	0.44863	0.540705	0.369685	0.37449	0.519142	0.456338	0.279581	0.393683	0.300452	0.472855	0.413488	0.450899	0.448279	0.433435	0.541997	0.585973	0.372997	0.500377	0.402543	0.474714	0.374678	0.502796	0.392028
Central meta-cleavage pathway of aromatic compound degradation	0.00246683	0.00284695	0.00200454	0.00247591	0.00265018	0.00387124	0.00282139	0.00273599	0.00318859	0.00318153	0.00217336	0.00219851	0.00283768	0.00269163	0.00268127	0.00215673	0.00215244	0.00272425	0.00277688	0.00267094	0.00282009	0.0028344	0.00253211	0.0035091	0.00173858	0.00281652	0.00287941	0.00152098	0.00292082	0.00385918	0.00291012	0.00264998	0.00376291	0.00300226	0.00223412	0.00303706	0.00467347	0.00273123	0.00340064	0.0026845	0.0022578	0.00275857	0.00258652	0.00298678	0.0034154	0.00276313	0.0042214	0.00239269	0.00323214
Chitin and N-acetylglucosamine utilization	0.42141	0.336388	0.414538	0.328844	0.350152	0.321893	0.345162	0.345234	0.426027	0.393614	0.339676	0.461408	0.418427	0.377701	0.388738	0.405967	0.405851	0.443201	0.449436	0.383498	0.337855	0.411138	0.300708	0.426881	0.3324	0.369952	0.421851	0.476841	0.354488	0.316205	0.340324	0.323485	0.423001	0.387934	0.445349	0.371002	0.308277	0.338657	0.380154	0.416403	0.390658	0.252207	0.340939	0.360614	0.375393	0.356798	0.322233	0.363578	0.349462
Chitobiose	0	1.92342e-05	0	6.94377e-06	0	0	0	3.74332e-05	1.21098e-05	9.77856e-06	0	0	2.31118e-05	0	4.90393e-05	1.90571e-05	0	0	0	0	0	0	8.10731e-06	4.57519e-05	3.15329e-05	0	2.5025e-05	2.31712e-05	0	0	1.96756e-05	0	0	0	0	0	0	5.09403e-05	0	6.23244e-05	0	2.51374e-05	0	2.45299e-05	0	0	4.28089e-05	0	0
Chloroaromatic degradation pathway	0.00210973	0.00180557	0.00258164	0.00230713	0.00272898	0.00224492	0.00227367	0.00204382	0.00268124	0.00252663	0.00179893	0.00209622	0.0021594	0.0019424	0.00219316	0.00224563	0.00243057	0.00283892	0.00165264	0.00217486	0.00202743	0.00211007	0.002413	0.00285779	0.0018052	0.00224909	0.00273615	0.00208344	0.0027294	0.00199413	0.00227826	0.00202867	0.00209726	0.00218879	0.00204508	0.00251941	0.00279583	0.00175876	0.00274778	0.00167121	0.00224118	0.0024465	0.00251464	0.00217236	0.00284332	0.0035944	0.0026718	0.00175434	0.00381359
Chlorobenzoate degradation	9.71125e-05	0.000166348	6.13177e-05	7.3001e-05	1.96589e-05	0.000118433	5.63537e-05	0.000108948	0.000124389	0.000140589	3.63021e-05	2.17958e-05	0.000131503	4.22431e-05	8.10075e-05	9.584e-05	4.80146e-05	0.000121572	7.81297e-05	3.57165e-05	7.37676e-05	7.61683e-05	8.31938e-05	0.000106856	6.30126e-05	8.08426e-05	0.000118182	3.2531e-05	7.42857e-05	6.98865e-06	0.000118445	0.000111482	3.38774e-05	0.000109042	0.000153191	0.000275901	9.86755e-05	0.000100935	5.4389e-05	9.2876e-05	7.79664e-05	0.000316783	0.000126317	6.88047e-05	0.000136699	0.000116258	0.000146993	5.22289e-05	9.83283e-05
Chlorophyll Biosynthesis in plants and prokaryotes	0.00182707	0.00272626	0.00231376	0.00192549	0.00245807	0.00247721	0.00194008	0.00269503	0.0030694	0.00235544	0.00224297	0.00197575	0.00281172	0.00193186	0.00218416	0.00274894	0.002174	0.00266686	0.00320072	0.00227145	0.00183823	0.00283027	0.00239855	0.00263074	0.00170358	0.00205644	0.00293745	0.00253244	0.00260848	0.0018652	0.00212422	0.00256907	0.00325383	0.00325044	0.00276399	0.00274415	0.00251741	0.00248978	0.00219973	0.00333376	0.00242556	0.00322067	0.00286239	0.00244097	0.00237175	0.00226561	0.00245937	0.00207352	0.00308487
Chlorophyll Degradation	5.08108e-05	0	0.000134829	4.16626e-05	0	0	8.15866e-05	0	2.42196e-05	5.90149e-05	0	5.85317e-05	7.00009e-05	0	6.26379e-05	5.77952e-05	0	4.44496e-05	6.93888e-05	3.56129e-05	3.19771e-05	2.26749e-05	4.86439e-05	2.29974e-05	3.16926e-05	0	9.42062e-05	2.77058e-05	4.45988e-05	0	7.87024e-05	6.07191e-05	0	5.38536e-05	0.000127366	0	0	0.000100746	0	0	0	0	0	0	4.27714e-05	2.0696e-05	2.15236e-05	2.12011e-05	1.6229e-05
Chlorosome	0.000152432	0.000155022	0.000403582	0.000629877	0.000473477	0.000368289	0.000203714	0.000543038	0.000264458	0.00060919	0.00106003	0.000203427	0.000441343	0.00026893	0.000335294	0.000191403	0.00068722	0.00049061	0.000507007	0.000447337	0.000256075	0.000204659	0.000484531	0.000319292	0.000599924	0.000291476	0.000545899	0.000250348	0.000446809	0.000333968	0.000315592	0.000720878	0.000586226	0.000380179	0.000191704	0.000271039	0.00034434	0.00070182	0.000472155	0.000369061	0.000492898	0.000419385	0.000290686	0.00029536	0.000429439	0.000790581	0.000385756	0.000276699	0.000274814
Cholera toxin	1.27782e-05	4.86596e-06	4.18512e-06	0	0	0	0	0	1.7955e-05	4.88928e-06	0	0	0	0	0	0	9.00274e-06	0	0	0	7.99427e-06	5.66872e-06	0	0	0	0	9.46204e-06	0	5.54065e-06	0	0	1.47922e-05	0	1.36637e-05	0	0	0	0	0	1.55811e-05	0	0	0	0	0	9.35257e-06	0	0	0
Cholesterol catabolic operon in Mycobacteria	0	0	0	0	0	0	0	0	2.394e-05	0	0	0	1.15559e-05	0	0	0	0	0	0	0	0	0	8.03394e-06	2.27546e-05	0	0	3.7434e-05	5.56607e-05	2.21626e-05	0	0	6.07191e-05	0	0	0	0	4.87862e-05	0	0	0	0	0	0	0	0	0	2.15236e-05	0	0
Choline Transport	0.000453491	0.000616536	0.000423685	0.000943444	0.000538007	0.000445319	0.00052043	0.000455677	0.000902503	0.000549317	0.000465832	0.000385573	0.0005419	0.000628552	0.000547114	0.000411911	0.000507165	0.000613586	0.000651228	0.000196804	0.00032553	0.000398372	0.00050527	0.000936579	0.00029156	0.000654459	0.000621561	0.000389251	0.000669392	0.00022967	0.000414654	0.000748138	0.000910017	0.000435234	0.000289519	0.000653172	0.000678973	0.000576171	0.000346346	0.000587807	0.000714811	0.000299469	0.000688067	0.000358437	0.000722541	0.000675507	0.000571143	0.00047554	0.000692702
Choline and Betaine Uptake and Betaine Biosynthesis	0.0954007	0.0980958	0.10825	0.0928058	0.0947193	0.109208	0.0899939	0.103823	0.107228	0.10786	0.0714846	0.0781541	0.104383	0.0805034	0.0995689	0.100676	0.0865078	0.118161	0.0925991	0.0823783	0.0963373	0.093462	0.100973	0.108472	0.0771232	0.0880468	0.0962535	0.0916084	0.117572	0.0789481	0.0969082	0.0944743	0.0976896	0.123646	0.0936195	0.0933215	0.0998188	0.078731	0.0949997	0.0821496	0.0945424	0.0814938	0.106255	0.0828971	0.092274	0.103013	0.10148	0.0791492	0.121212
Choline biosynthesis in plants	0.00187924	0.0010192	0.00207103	0.00104226	0.00157771	0.00102667	0.00149074	0.00129634	0.00271941	0.00135674	0.00172813	0.00276143	0.00203365	0.00222277	0.00164187	0.00195878	0.00171805	0.00309654	0.00367588	0.00205254	0.000731879	0.00235457	0.000580315	0.00241299	0.000513168	0.00267667	0.001656	0.00337471	0.00138263	0.0010701	0.00162093	0.000747363	0.00265445	0.0013013	0.00318022	0.00118453	0.000921596	0.000715689	0.000813312	0.00244472	0.00208959	0.000150824	0.000376266	0.00138131	0.00150929	0.000945063	0.00101246	0.00193698	0.00041597
Chorismate Synthesis	0.169479	0.184026	0.155986	0.153174	0.157692	0.171358	0.17519	0.169487	0.148797	0.138896	0.17077	0.180778	0.156051	0.180276	0.162738	0.182315	0.175649	0.160409	0.15919	0.193833	0.183653	0.150211	0.162271	0.136077	0.176156	0.163619	0.14166	0.201752	0.159078	0.15526	0.181782	0.153261	0.149679	0.153368	0.137449	0.175081	0.157357	0.156164	0.16929	0.151332	0.180435	0.17312	0.143431	0.165162	0.165653	0.149278	0.152802	0.165741	0.146126
Cinnamic Acid Degradation	0.000166815	9.30201e-05	9.42782e-05	6.62632e-05	0.000261389	0.000214731	0.000127176	0.000149617	9.75051e-05	0.000180236	0.000266283	2.26293e-05	0.000104118	0.000111453	0.000133792	9.76315e-05	0.000139178	0.000291425	5.61271e-05	0.000135499	0.000195962	0.00011538	0.000158734	0.00012624	0.000110328	0.000152167	0.000112131	0.000170096	0.000154864	5.95578e-05	0.00020553	0.000328529	0.000123761	0.000361713	0.000158225	0.000214951	0.000366699	0.00011089	0.000251696	0.000146893	9.99328e-05	0.000256607	0.00026451	0.000151893	0.000104661	0.00023901	0.000134952	6.11506e-05	0.000211315
CitAB	0.00325343	0.00342048	0.00489038	0.00459287	0.00523033	0.00515696	0.0031016	0.00467954	0.00588651	0.00504966	0.00420608	0.00404977	0.0043962	0.00422917	0.0044903	0.00480264	0.00549128	0.00452699	0.00512852	0.00438961	0.00409723	0.00504208	0.00439818	0.00490975	0.0048403	0.00434418	0.0031017	0.00304654	0.00438106	0.00429195	0.0042253	0.00547712	0.00635053	0.0049273	0.00547604	0.00449957	0.00382861	0.00417678	0.00422964	0.00512	0.00468636	0.00549812	0.00669275	0.00423266	0.00424166	0.00386291	0.00401758	0.00574463	0.00458985
Citrate Metabolism KE2	0.00730499	0.00748542	0.00578075	0.00768549	0.00867826	0.0118549	0.00638734	0.00802419	0.00952454	0.01192	0.00835388	0.00473833	0.00912162	0.00465266	0.00801496	0.00538499	0.00645324	0.00839712	0.00558408	0.00508704	0.00603083	0.00583229	0.0096113	0.0116993	0.00848236	0.00644712	0.0104933	0.00819897	0.00941445	0.00594191	0.0062774	0.00949964	0.00841043	0.00814332	0.00436523	0.00810946	0.0108323	0.00650774	0.00704822	0.00477334	0.00711921	0.00666058	0.00451972	0.00712593	0.00571843	0.0106866	0.00747498	0.00467494	0.0124377
Citrate Utilization System (CitAB CitH and tctABC)	7.57629e-05	0.00019326	1.69215e-05	2.08313e-05	6.46408e-05	0.000154894	0.000102109	5.62013e-05	0.000241078	1.97289e-05	1.84349e-05	8.80025e-05	0.000116225	4.87332e-05	4.21087e-05	0	7.24522e-05	6.68593e-05	0.000138317	8.9654e-05	6.36963e-05	0	0.000112769	0.000114016	3.15329e-05	4.17357e-05	5.63581e-05	2.79548e-05	0.000111087	0	0.000158382	6.07191e-05	0.000177509	0	0.000189085	2.77929e-05	0	9.96117e-05	0.000139858	6.11031e-05	6.25986e-05	3.77061e-05	0	0.000123651	4.29631e-05	4.15888e-05	6.45707e-05	8.53466e-05	3.21498e-05
Clavulanic acid biosynthesis	0	0	0	4.19369e-05	2.13249e-05	1.92784e-05	0	1.87681e-05	0	5.86714e-05	0	0	0	0	4.371e-05	1.90571e-05	3.6011e-05	0	0	1.79619e-05	0	6.861e-05	4.82036e-05	0	0	4.17357e-05	0	0	0	0	7.87024e-05	0	0	0	0	2.71039e-05	0	0	0	0	0	0	0	3.27065e-05	6.41571e-05	4.15888e-05	2.12853e-05	0	0
Cluster Ytf and putative sugar transporter	0.00228582	0.00167317	0.00254542	0.00207506	0.00221725	0.00222412	0.00190465	0.00266625	0.0022386	0.00269144	0.00170525	0.00232932	0.00210608	0.0017595	0.00264398	0.00276222	0.00235903	0.00193733	0.00241158	0.00190216	0.00223368	0.00238333	0.00202525	0.00234691	0.00195556	0.0021318	0.00228454	0.00184447	0.00267255	0.00183435	0.00167516	0.00315843	0.002593	0.00216133	0.00294089	0.00183242	0.00160144	0.00175757	0.00208729	0.00235209	0.00245771	0.00178142	0.0026927	0.00246283	0.0024521	0.00170111	0.00187096	0.00172322	0.00272103
Cluster-based Subsystem Grouping Hypotheticals - perhaps Proteosome Related	0.0279949	0.0248802	0.022569	0.0227897	0.0266164	0.0228583	0.0223628	0.0262984	0.0279588	0.0224252	0.0309894	0.0307015	0.0252174	0.0311263	0.0246968	0.0257927	0.0246149	0.0268111	0.0249259	0.0318307	0.0233936	0.0271649	0.0234636	0.0213234	0.0234857	0.0273046	0.0215534	0.0355544	0.0232963	0.023122	0.0276452	0.0269277	0.0278114	0.0241648	0.0270526	0.0279836	0.0253183	0.0224923	0.0255253	0.025343	0.0290752	0.0199397	0.0227571	0.0272536	0.0272386	0.0273479	0.0204907	0.0272502	0.0215929
Coagulation cascade	0	0	0	0	2.13249e-05	0	0	1.87681e-05	0	1.97289e-05	1.84349e-05	0	0	0	0	0	0	0	0	0	0	0	0	0	0	4.19604e-05	0	0	0	2.09659e-05	0	0	0	0	0	0	0	0	0	0	0	0	0	0	0	0	4.30471e-05	0	1.6229e-05
Cobalamin	0.25199	0.272803	0.260997	0.246971	0.26169	0.274765	0.271347	0.269417	0.234946	0.268759	0.253968	0.262217	0.259669	0.277763	0.260848	0.260445	0.259739	0.26933	0.240012	0.293686	0.281472	0.240722	0.256758	0.251988	0.301157	0.266058	0.278109	0.282065	0.261879	0.240479	0.279284	0.255134	0.23125	0.24941	0.229909	0.269235	0.270555	0.256249	0.254051	0.225967	0.261746	0.278476	0.243503	0.262891	0.256401	0.263181	0.271075	0.266138	0.27214
Cobalamin Dh	1.89407e-05	4.80854e-06	0	0	4.21497e-05	0	3.65877e-05	8.39927e-06	1.81647e-05	6.72983e-06	9.04714e-06	0	5.77795e-06	6.09164e-06	0	0	1.50046e-05	1.11586e-05	2.57128e-05	2.64647e-05	1.75165e-05	1.02769e-05	9.22357e-06	4.59947e-06	3.96158e-06	1.24533e-05	1.32469e-05	1.38529e-05	5.54065e-06	8.70041e-06	3.84065e-05	0	1.93585e-05	1.07707e-05	0	9.1441e-05	9.94633e-06	0	0	1.03874e-05	0	3.77061e-05	2.56265e-05	0	4.1798e-05	1.5522e-05	3.29219e-05	3.53351e-06	2.41432e-05
Cobalamin synthesis	0.356233	0.339821	0.357103	0.308204	0.360146	0.339957	0.350171	0.380666	0.319406	0.361706	0.326292	0.328924	0.350649	0.372055	0.351898	0.348356	0.347318	0.356052	0.32101	0.394078	0.387066	0.314405	0.338026	0.344826	0.388433	0.340224	0.371235	0.361108	0.361925	0.28656	0.375154	0.320679	0.303649	0.324208	0.292203	0.360926	0.354808	0.315512	0.345693	0.296903	0.344549	0.320724	0.316984	0.347456	0.353351	0.366984	0.352105	0.344858	0.380822
Cobalt-zinc-cadmium resistance	0.321012	0.312779	0.306487	0.345349	0.314019	0.263292	0.337867	0.349921	0.28764	0.330965	0.304162	0.272124	0.303214	0.3163	0.350386	0.273622	0.344797	0.285809	0.302078	0.319651	0.306178	0.324675	0.291548	0.328956	0.277337	0.321324	0.360864	0.304436	0.310093	0.40651	0.285651	0.318544	0.294713	0.307769	0.31429	0.34133	0.323169	0.377744	0.343929	0.351316	0.304516	0.341435	0.305711	0.346397	0.328777	0.322689	0.355822	0.309114	0.34229
Coenzyme A Biosynthesis	0.151019	0.144261	0.140892	0.147941	0.143449	0.138609	0.151196	0.138995	0.143306	0.142582	0.147501	0.1377	0.144289	0.131256	0.121516	0.144973	0.153083	0.141698	0.134479	0.138872	0.137208	0.135908	0.131975	0.137539	0.161419	0.147168	0.152885	0.150592	0.142039	0.16306	0.126354	0.15863	0.147725	0.145966	0.14043	0.14452	0.149483	0.156346	0.136546	0.143767	0.147068	0.151038	0.140503	0.145914	0.140769	0.150109	0.147226	0.138996	0.147766
Coenzyme B synthesis	0.0103216	0.00476708	0.00948182	0.0070677	0.0100676	0.00686321	0.0103536	0.00806309	0.00883088	0.00824539	0.00870616	0.00763067	0.00862089	0.00907396	0.00882371	0.00798394	0.00868007	0.00575146	0.00893254	0.0070078	0.00847146	0.00664879	0.00907634	0.00807603	0.00867144	0.00963522	0.0101548	0.00742097	0.0106587	0.00645565	0.00708623	0.00918292	0.00795215	0.0081414	0.0111695	0.00891598	0.0133245	0.00720123	0.0120352	0.00712051	0.00855003	0.00458522	0.00856912	0.00999083	0.0101859	0.0114371	0.0110454	0.00729632	0.0133357
Coenzyme B12 biosynthesis	0.266334	0.247617	0.279236	0.260193	0.294814	0.24432	0.26876	0.281075	0.254287	0.278837	0.255217	0.248369	0.281665	0.271543	0.280466	0.265879	0.260007	0.272375	0.272999	0.274391	0.274887	0.240728	0.278686	0.2744	0.268808	0.266531	0.296388	0.254829	0.285139	0.231641	0.285388	0.273864	0.255096	0.272671	0.229116	0.260068	0.304826	0.237072	0.271697	0.24367	0.264069	0.233784	0.237922	0.248459	0.281891	0.295204	0.291503	0.254392	0.299598
Coenzyme B12 related Hypothetical: Clusters with cobST	0.0002288	0	0.000185412	4.22112e-05	0.000181595	6.77243e-05	8.13342e-05	9.38405e-05	0	1.95571e-05	0.000146117	8.80025e-05	1.16668e-05	0.000147098	0.000104747	1.92651e-05	3.64412e-05	4.46345e-05	4.60287e-05	8.93431e-05	3.99391e-05	0.000296822	0.000161412	0	1.58463e-05	0.00029215	0.000103565	1.39774e-05	0.000111223	0.0001457	8.93221e-05	8.87534e-05	2.95848e-05	0	9.51971e-05	0.000108416	0.00014825	7.5276e-05	4.73645e-05	0.000707571	0.000186668	0	4.92436e-05	0.00034492	0.0001497	8.35712e-05	6.3856e-05	5.31835e-05	0
Coenzyme F420 hydrogenase	0.0152247	0.00914269	0.0143019	0.0104852	0.0178112	0.0117426	0.015129	0.0132131	0.014555	0.0130801	0.015373	0.0107129	0.013913	0.0146803	0.0157689	0.0129883	0.0146874	0.0102849	0.0132307	0.0137781	0.0132046	0.00960701	0.0128569	0.0130732	0.0125354	0.0136984	0.0155454	0.0114174	0.0174294	0.0116356	0.0101355	0.0163009	0.0165097	0.0118399	0.0191108	0.0120934	0.0238202	0.0099235	0.0184389	0.0123354	0.0139175	0.0081703	0.0128505	0.0136501	0.0149902	0.0193012	0.0174613	0.0111255	0.0231085
Coenzyme F420 synthesis	0.00990485	0.00481656	0.00966579	0.00584015	0.00934344	0.00680418	0.00969914	0.00902641	0.00784775	0.00777645	0.00819385	0.00623574	0.00714245	0.00787659	0.00894234	0.00775406	0.00763278	0.00711837	0.00799499	0.00753395	0.00787599	0.00509699	0.00837942	0.00785049	0.00721162	0.0082877	0.00955778	0.00722678	0.00989706	0.0068318	0.00656924	0.00931053	0.00743685	0.00783375	0.0103472	0.00682176	0.014049	0.0058827	0.0102247	0.00779935	0.0088818	0.00411895	0.00693852	0.00894813	0.0096188	0.0111364	0.011137	0.00695993	0.013164
Coenzyme F420-H2 dehydrogenase (methanophenazine)	0.000254356	0.000270197	0.000193421	0.00034646	0.000308321	0.000280453	0.000408185	0.000242955	0.000385976	0.000275689	0.000246998	0.000424662	0.000580457	0.000232717	0.00029371	0.000325634	0.000416708	0.00100455	0.0004035	0.000286147	0.000359581	0.000330981	0.000338746	0.000389256	0.00022073	0.000412887	0.000394403	0.000444787	0.000234212	0.000260906	0.000524043	0.000720878	0.000847019	0.000840338	0	0.000493383	0.000396908	0.000302238	0.000327825	0.000185752	0.000122943	9.465e-05	0.00029188	0.000394731	0.000397457	0.000322559	0.000364471	0.000586012	0.000468021
Coenzyme PQQ synthesis	0.000732245	0.000689272	0.000900322	0.000883004	0.00078452	0.000498793	0.000918564	0.000859088	0.000697195	0.00101134	0.000889273	0.000792432	0.000739164	0.000526576	0.00104137	0.000833559	0.000689156	0.00065075	0.000754965	0.00089163	0.000638962	0.000448818	0.000825392	0.00100691	0.00118515	0.000768839	0.000593658	0.000704371	0.000795437	0.000782825	0.000658884	0.000723204	0.00063681	0.000660559	0.0005075	0.00110192	0.0010091	0.000777852	0.000321794	0.000511635	0.000650521	0.000437853	0.00057615	0.000944317	0.00068343	0.000893865	0.000577801	0.00117019	0.00144987
CoenzymeM Archaea	0.0197025	0.0113102	0.0178474	0.013306	0.0206378	0.011024	0.0191072	0.0163503	0.0116325	0.015889	0.0118041	0.0132231	0.0103141	0.0184717	0.0165704	0.0157571	0.0182358	0.0136196	0.0151521	0.0150023	0.0174584	0.00983317	0.0143994	0.0152362	0.0121705	0.0174754	0.0151346	0.0142532	0.0157307	0.0145765	0.0125124	0.0170495	0.0124023	0.0090449	0.0131967	0.01434	0.0243463	0.00909327	0.0202727	0.013057	0.0185489	0.00599297	0.0109742	0.0154912	0.0175244	0.0218153	0.0212183	0.0143227	0.0272322
Colanic acid biosynthesis	0.0845113	0.104829	0.0818537	0.105409	0.0871645	0.085877	0.0970466	0.0889122	0.0705218	0.0772623	0.093341	0.093006	0.0890764	0.0933629	0.0787664	0.0966582	0.0926569	0.0814973	0.093753	0.105371	0.096529	0.0875027	0.0967625	0.0747707	0.0982483	0.0994994	0.0981791	0.0992814	0.0817137	0.116495	0.094924	0.0928185	0.0734015	0.0858938	0.0844458	0.0923846	0.0856242	0.106025	0.0903619	0.0850877	0.0938081	0.110512	0.0829398	0.0962698	0.081612	0.0837759	0.0920531	0.0884571	0.0857615
Cold shock CspA family of proteins	0.00576687	0.00536048	0.00562191	0.00482137	0.00526989	0.00470847	0.00381657	0.00454787	0.00553556	0.00491144	0.00463852	0.00468377	0.00517634	0.00452915	0.00464833	0.00477184	0.00539661	0.00573156	0.00520032	0.00450635	0.00468587	0.00595678	0.0043913	0.00560328	0.00484054	0.00471861	0.00459201	0.00481303	0.00521888	0.00400635	0.00579291	0.00466168	0.00516535	0.00656835	0.00585359	0.00428471	0.005517	0.00392797	0.00587808	0.00494076	0.00520417	0.0043793	0.0053956	0.00387022	0.00573452	0.00563401	0.00567111	0.00451415	0.00571948
Colicin V and Bacteriocin Production Cluster	0.0384055	0.0484413	0.0359692	0.0414858	0.0344073	0.0345319	0.0349139	0.0309551	0.0338587	0.0298545	0.0383209	0.0412514	0.0362367	0.0306727	0.0271561	0.0394881	0.0502049	0.0334305	0.0396824	0.0361685	0.0345352	0.0347413	0.0335194	0.0277385	0.0316813	0.0338542	0.0350036	0.0402854	0.0349741	0.0464644	0.0342207	0.0315611	0.038578	0.0375249	0.0341469	0.0386501	0.0297236	0.0502525	0.0347209	0.0431446	0.0381408	0.0390829	0.0328739	0.0369168	0.0344836	0.0339426	0.036929	0.0340723	0.0296476
Colonization factor antigen I fimbriae	0	0	3.3481e-05	6.30425e-05	2.13249e-05	0	0	0	0	0	0	2.9061e-05	0	0	0	0	0	0	0	0	0	0	0	2.29974e-05	0	0	0	5.54117e-05	2.24362e-05	0	0	0	0	5.46546e-05	0	0	9.94633e-05	0	0	0	0	7.69514e-05	0	0	2.15774e-05	6.24816e-05	0	0	0
Commensurate regulon activation	0.000532758	0.000367975	0.000537596	0.000408954	0.000300047	0.000580601	0.000245265	0.000383664	0.000324028	0.000471518	0.00030094	0.00112704	0.000162004	0.00047773	0.00029266	0.000996688	0.000361831	0.000390783	0.00124393	0.0003141	0.000447164	0.00076356	0.00042822	0.000491894	0.00041865	0.000615883	0.000395438	0.000696505	0.000200284	0.000721626	0.000317546	0.000719328	0.000204906	0.000543743	0.000574456	0.00060731	0.000371569	0.000253567	0.000705996	0.000431386	0.000186668	0.000171601	0.0011723	0.000518632	0.000279931	0.000805068	0.000299424	0.000766131	0.000540281
Common Pathway For Synthesis of Aromatic Compounds (DAHP synthase to chorismate)	0.198838	0.193868	0.209382	0.19418	0.190966	0.207312	0.196526	0.199479	0.205408	0.190968	0.197094	0.201937	0.197681	0.19323	0.188495	0.211802	0.212792	0.198882	0.20568	0.200319	0.201103	0.198247	0.186906	0.189608	0.208195	0.194944	0.18704	0.201815	0.202692	0.193583	0.194749	0.187554	0.20869	0.19847	0.190456	0.200955	0.195644	0.206071	0.194262	0.203737	0.201693	0.19475	0.202247	0.19471	0.201852	0.196212	0.197898	0.196746	0.192714
Competence in Streptococci	0.000481947	0.000251192	0.000244366	0.000393832	0.000364855	0.00020021	0.00035371	0.000580162	0.000386395	0.000490502	0.000182986	0.000205066	0.000297932	0.000343377	0.000345165	0.000479027	0.000435574	0.000222803	0.000414489	0.00026834	0.000279703	0.000320375	0.000339773	0.00081684	0.000299722	0.000343927	0.000429753	0.00125025	0.000397787	0.000282085	0.000454494	0.000587253	0.000176415	0.000647845	6.30283e-05	0.00016538	0.00103586	0.000268278	0.000962401	0.000461937	0.000185541	0.000931495	0.000334707	0.00035731	0.000794146	0.000842223	0.000435383	0.000649073	0.000258585
Competence or DNA damage-inducible protein CinA and related protein families	0.386755	0.361581	0.390603	0.378158	0.40003	0.396839	0.38405	0.386141	0.404993	0.392601	0.366772	0.366711	0.37901	0.374788	0.381749	0.379962	0.388611	0.397891	0.386986	0.372169	0.372652	0.386447	0.377667	0.393153	0.384319	0.392467	0.387135	0.361382	0.399633	0.37445	0.361465	0.388906	0.412823	0.391653	0.393632	0.384453	0.39462	0.378529	0.393419	0.381267	0.381632	0.370749	0.391873	0.37019	0.401085	0.406834	0.38716	0.384613	0.396848
Conjugative transposon Bacteroidales	0.304483	0.437979	0.260452	0.372936	0.269653	0.282216	0.517882	0.582049	0.266357	0.159402	0.625886	0.499151	0.264945	0.637717	0.447012	0.335005	0.484825	0.245006	0.375301	0.391172	0.314562	0.271976	0.372055	0.183485	0.45878	0.446502	0.188497	0.530019	0.212276	0.284503	0.388727	0.247089	0.267504	0.269409	0.352279	0.309917	0.218274	0.283341	0.335443	0.487901	0.33141	0.562745	0.306182	0.393135	0.363318	0.29432	0.184226	0.499697	0.223035
Conserved cluster around inner membrane protein gene yghQ probably involved in polysaccharide biosynthesis	2.55565e-05	0	0	2.11056e-05	0	0	0	0	2.42196e-05	0	1.84349e-05	0	0	0	0	0	0	0	0	0	0	0	0	0	0	0	0	2.79548e-05	2.21626e-05	0	0	0	0	0	0	0	4.97316e-05	0	0	0	0	7.69514e-05	0	0	0	2.0696e-05	2.12853e-05	0	1.60749e-05
Conserved gene cluster possibly involved in RNA metabolism	0.0421241	0.0319564	0.0402715	0.0357901	0.0422782	0.0340562	0.0377052	0.0386807	0.0427332	0.0428905	0.0292704	0.0310828	0.0391231	0.0361316	0.0380267	0.0362264	0.0354898	0.0396668	0.0379899	0.0314761	0.036074	0.0385501	0.0363404	0.0459572	0.030224	0.0360453	0.040038	0.0291591	0.0413023	0.0349343	0.033532	0.0400036	0.0390932	0.0378633	0.0410489	0.037754	0.044177	0.033811	0.0430474	0.0376674	0.0345244	0.0277431	0.0396573	0.0373399	0.0416015	0.0450337	0.0431386	0.0330186	0.0443094
Control of Swarming in Vibrio and Shewanella species	0	7.7396e-05	0.000185231	6.30425e-05	0.000257897	0.000212729	4.10457e-05	5.59952e-05	0.000121098	0.000117514	0.00010054	0.000116654	4.63345e-05	2.43666e-05	8.39548e-05	0.000211708	7.20219e-05	3.35221e-05	0.000114956	5.38857e-05	0.000127844	2.29676e-05	9.68475e-05	7.98838e-05	0.000126611	0.000166943	1.8717e-05	5.56607e-05	8.91976e-05	0.00016709	8.93221e-05	6.07191e-05	0.000118339	5.46546e-05	0	5.42079e-05	4.87862e-05	0.000100746	0	0.000155811	0	3.84757e-05	4.80498e-05	2.47802e-05	6.43488e-05	7.31248e-05	6.45707e-05	0	0.000129061
Control of cell elongation - division cycle in Bacilli	0.0193799	0.0157447	0.0178604	0.01663	0.0192857	0.0180328	0.0187124	0.0184226	0.0183177	0.0225393	0.0142918	0.0158921	0.0178065	0.0173639	0.0193943	0.0169647	0.0154292	0.0205285	0.0180562	0.0179183	0.0172679	0.0165336	0.0194106	0.0217846	0.0143218	0.0154888	0.017824	0.0129571	0.0192847	0.0199076	0.0185379	0.0195458	0.0163925	0.017639	0.0172956	0.0158928	0.0190942	0.0158165	0.0195755	0.0170014	0.0157583	0.0258324	0.0195811	0.0173408	0.0198952	0.0218454	0.0208672	0.016992	0.0216613
Copper homeostasis	0.410594	0.315724	0.413374	0.375916	0.410622	0.399399	0.397147	0.404276	0.428427	0.412841	0.347111	0.383424	0.390248	0.365354	0.404425	0.42204	0.396905	0.416104	0.417744	0.375776	0.391586	0.388849	0.382762	0.437893	0.394498	0.395091	0.390405	0.415474	0.412834	0.327977	0.370024	0.406312	0.411487	0.407088	0.427779	0.401841	0.402339	0.366671	0.401636	0.38858	0.401741	0.32564	0.40106	0.39751	0.407619	0.42224	0.399442	0.405764	0.42415
Copper homeostasis: copper tolerance	0.0314794	0.0345759	0.0348269	0.0393607	0.0313064	0.0373756	0.0325851	0.0324948	0.0330641	0.0392749	0.0413836	0.0334786	0.0399374	0.0355604	0.0313336	0.0328265	0.0329499	0.0351718	0.0349513	0.0318446	0.0330419	0.034803	0.0374705	0.0311723	0.0392338	0.0325789	0.04287	0.040008	0.0336962	0.0415607	0.0358947	0.0361709	0.0372136	0.0385984	0.0342064	0.0319796	0.0410373	0.0425235	0.0348524	0.0351935	0.0382592	0.0390654	0.0339807	0.033857	0.030617	0.0380956	0.0386597	0.0366526	0.0336775
Core Oligosaccharide Glycosylation in Pseudomonas	0.000177687	1.92342e-05	0.000134829	2.08313e-05	2.16579e-05	1.9445e-05	2.05229e-05	3.75362e-05	0.000120539	0.000117858	9.3998e-05	0.000117883	4.64454e-05	0.000122506	0	3.83221e-05	3.64412e-05	2.22248e-05	6.91583e-05	7.13812e-05	7.98783e-05	9.18703e-05	0.000128983	0.000114501	0.000125972	0.000146637	9.37921e-05	0	0	6.28978e-05	5.94178e-05	0.000179057	0.000118339	5.46546e-05	6.30283e-05	0.000216832	9.94633e-05	4.98059e-05	0.000186477	0	6.14713e-05	0.000152364	0.000194587	0.000110885	0.000128889	7.26328e-05	6.43325e-05	4.25829e-05	6.46078e-05
Core tetrapyrrole biosynthesis in plants	0.00024052	0.000289661	0.000270382	0.000145819	0.000150606	0.000387234	0.000295941	0.000290081	0.000421466	0.000275002	0.000319886	0.000278743	0.000511122	0.000538759	0.000240156	0.000440289	0.000270512	0.000413008	0.000426284	0.000321449	0.00047163	0.000445965	0.000121169	0.000354031	0.000331335	0.000603259	0.000357694	0.000486595	0.0003795	0.000145912	0.000237573	0.000271686	0.000175321	0.000433232	0.000669653	0.000333515	0.000320892	0.000199223	0.000373699	0.00049371	0.000311866	0.000626383	0.000289492	0.000172711	0.000268759	0.000145266	0.0002779	0.000531473	0.000129216
Creatine and Creatinine Degradation	0.0173799	0.0140533	0.0152894	0.0158674	0.0167459	0.0160401	0.0145794	0.0142598	0.018646	0.0183969	0.0112125	0.012769	0.017798	0.0122354	0.0165761	0.0144377	0.0146151	0.0201749	0.0124044	0.0112281	0.0136514	0.0147066	0.0211042	0.020829	0.0128745	0.0151149	0.0202399	0.0114121	0.0219614	0.0158601	0.0167656	0.0179262	0.0176494	0.0196143	0.0134695	0.0137696	0.0171385	0.0161088	0.0186663	0.0164263	0.0151352	0.0155056	0.014632	0.01565	0.016549	0.0174437	0.020497	0.0123379	0.0237012
Cresol degradation	0.0002975	0.000193031	0.000630316	0.000269913	0.000449156	0.000121198	0.000521313	0.000324558	0.000253327	0.000710425	0.000336958	8.80025e-05	0.000344489	0.000408157	0.000683567	0.000313784	0.000180915	0.000383376	0.000437618	9.80909e-05	0.00030346	0.000469225	0.000390897	0.000651661	0.000193947	0.000188148	0.000582816	4.15588e-05	0.000545036	0.000329258	0.000513814	0.000241326	0.000324339	0.00038098	0.000256041	0.000407937	0.000296026	0.000580709	0.000187967	0.000309179	0.000308484	0.000341279	0.00014594	0.000271331	0.000608484	0.00025032	0.000751108	0.000168248	0.000560606
Curli production	0.00213496	0.00253598	0.00604133	0.000817084	0.00539651	0.00408657	0.00306076	0.00177751	0.00317685	0.00137415	0.00336477	0.00134459	0.0038323	0.00567774	0.00328768	0.00153143	0.00369549	0.00591287	0.00234562	0.00194899	0.00391803	0.00205391	0.00461508	0.00258632	0.00225484	0.00156453	0.00169364	0.00431557	0.0035006	0.00552794	0.00652188	0.00156475	0.00292566	0.00227867	0.00241341	0.00213615	0.00220862	0.00212021	0.00244507	0.00387514	0.00434357	0.00198073	0.00223775	0.00180044	0.00309066	0.00214487	0.00106975	0.00261948	0.00625258
Cuticular wax in plants	0	0	0	0	0	0	0	0	0	1.95571e-05	0	0	2.31118e-05	0	0	0	3.64412e-05	0	0	5.34193e-05	0	0	0	0	0	0	3.7434e-05	0	0	0	0	0	0	0	0	0	0	0	0	0	0	0	0	0	0	0	0	0	0
Cutin biosynthesis in plants	0	0	0	0	0	0	0	0	0	0	0	0	0	0	0	0	0	0	0	0	0	0	0	0	0	0	0	0	0	0	0	0	0	0	0	0	0	0	0	0	0	0	0	0	0	0	0	0	0
Cyanate hydrolysis	0.0243275	0.0284418	0.0232113	0.0254232	0.0233648	0.0210998	0.0299036	0.0263628	0.0204123	0.0200416	0.0226491	0.0294599	0.0220981	0.0297488	0.026609	0.0219662	0.0202962	0.0219913	0.0213754	0.0303639	0.0291847	0.0228918	0.0286923	0.0207453	0.0240536	0.024137	0.0239086	0.0309175	0.0207627	0.0166196	0.0282072	0.0268685	0.0197651	0.0228986	0.0238124	0.0252788	0.0282341	0.0215453	0.0243946	0.0197644	0.0251314	0.0222694	0.0202446	0.0211	0.0244023	0.0215942	0.0169617	0.0270728	0.0166782
Cyanobacterial Circadian Clock	0.0257429	0.0242013	0.0279007	0.0259958	0.0298905	0.0289936	0.0246146	0.0290576	0.0277105	0.0265361	0.0223146	0.0216607	0.0290936	0.0274216	0.0274445	0.0231533	0.0247974	0.0289933	0.0278368	0.0235553	0.0257387	0.0287478	0.0277466	0.0298344	0.0237144	0.0262194	0.0245728	0.0213911	0.0305399	0.0226441	0.0250933	0.0270067	0.028286	0.029993	0.0277731	0.0270285	0.030032	0.0219627	0.0279796	0.0252138	0.0240918	0.0220872	0.026937	0.0254333	0.0280068	0.0270463	0.0292124	0.0293392	0.0286302
Cyanobacterial bypass in the TCA	7.57629e-05	0.000289661	0.000404125	0.000450068	0.000482142	0.00253655	2.05229e-05	0.00024347	0.000627053	0.000589547	0.0013212	0.000613559	0.000151003	0.000929747	0.000198309	6.68038e-05	0	0.000881115	0.0005062	0.000125267	0.00036793	0.000456717	0.000548802	0.000312193	0.000110126	0.000606067	9.42062e-05	0.000264824	0.000233528	0.00041762	0.000266598	0.000295845	0.00058185	0.000299799	0.00152446	0.000358552	0.000320892	0.00022753	0.000188713	0.000894544	0.00046498	0.000646775	0.000654044	0.000666563	0.000192951	0.000114517	0.000353471	0.00110652	8.03745e-05
Cyanophycin Metabolism	0.0040519	0.0033907	0.00376078	0.00361448	0.00433982	0.00311078	0.00403866	0.00367177	0.00417717	0.00399822	0.00293012	0.00329705	0.00331315	0.00365055	0.00411676	0.00377149	0.00394171	0.00339651	0.00499592	0.00421122	0.00388653	0.00419052	0.00301434	0.00410368	0.00282198	0.00400081	0.00362964	0.00300543	0.00401987	0.00301186	0.0032578	0.00369887	0.00445404	0.00452868	0.00507824	0.00281689	0.00398017	0.00392267	0.00380535	0.00451773	0.00350855	0.00311409	0.00431734	0.00330866	0.0044076	0.00384631	0.00343735	0.00384013	0.00382074
Cyclopropane and cyclopropene fatty acids biosynthesis in plants	2.55565e-05	0	0	0	0	0	0	0	0	0	0	0	0	0	0	0	0	0	0	0	1.6053e-05	0	0	2.29974e-05	0	0	0	0	0	0	0	0	0	0	0	0	0	0	0	6.11031e-05	0	0	0	0	2.13857e-05	0	0	2.12011e-05	0
Cysteine Biosynthesis	0.149757	0.162284	0.153948	0.142228	0.137335	0.15208	0.1563	0.146003	0.151051	0.139745	0.177115	0.1747	0.147883	0.158626	0.145779	0.161394	0.166419	0.151387	0.155382	0.151033	0.148975	0.158352	0.145493	0.136154	0.18014	0.162186	0.122569	0.160119	0.138109	0.162012	0.151125	0.139709	0.155658	0.145911	0.166293	0.15112	0.142712	0.154697	0.145513	0.158118	0.15726	0.158798	0.177764	0.151442	0.149382	0.134547	0.145334	0.174433	0.129522
Cysteine Biosynthesis MCB 432	0.204159	0.218132	0.218441	0.194389	0.189252	0.211252	0.216217	0.214057	0.229711	0.191093	0.251948	0.241692	0.204025	0.223823	0.205234	0.231745	0.236313	0.217172	0.224891	0.199431	0.215476	0.222448	0.200958	0.203384	0.245482	0.224742	0.171755	0.219041	0.207325	0.230656	0.208479	0.201027	0.238208	0.211266	0.258521	0.20751	0.207778	0.203114	0.202864	0.228114	0.221144	0.209011	0.260682	0.205032	0.213254	0.187479	0.205846	0.241942	0.185751
CytR regulation	0.00146424	0.00133489	0.00135995	0.000367062	0.00050802	0.0011099	0.000608479	0.000274407	0.000775243	0.000556981	0.00125206	0.00134098	0.000750905	0.000367445	0.000355298	0.00164171	0.00149235	0.00102369	0.000905577	0.00120688	0.00118251	0.000623292	0.000245286	0.000197409	0.00126062	0.000320348	0.000147134	0.00187275	0.000572397	0.000323061	0.000721222	0.000180607	0.000995672	0.000486952	0.000424335	0.000900093	0.000116041	0.00120631	0.000414287	0.00079067	0.000961448	0.000723727	0.00121696	0.000830804	0.00102347	0.000652444	7.84035e-05	0.000663569	0.000167006
Cytochrome b6-f complex in plants (plastidial) and cyanobacteria	0	0	0	0	0	0	0	1.87681e-05	1.21098e-05	0	0	0	0	0	2.07918e-05	1.90571e-05	3.64412e-05	0	7.63303e-06	0	0	0	1.60679e-05	4.59947e-05	1.58463e-05	0	0	0	0	0	0	0	0.000118339	0	0	0	0	0	0	0	0	0	0	4.95604e-05	0	0	6.43325e-05	0	0
Cytolethal distending toxin of Campylobacter jejuni	0	0	0	0	0	0	0	0	0	0	0	0	0	0	0	0	0	0	0	0	0	0	0	0	0	0	0	0	0	0	0	0	0	0	0	0	0	0	0	0	0	0	0	0	0	0	0	0	0
Cytolethal distending toxins	0	0	0	0	0	0	0	0	0	0	0	0	0	0	0	0	0	0	0	0	0	0	0	0	0	0	0	0	0	0	0	0	0	0	0	0	0	0	0	0	0	0	0	0	0	0	0	0	0
Cytolysin and Lipase operon in Vibrio	0	1.92342e-05	3.3662e-05	2.08313e-05	2.16579e-05	0	4.07933e-05	0	0	0	5.53046e-05	2.94707e-05	0	0	0	7.64363e-05	0.000144044	0	0	8.93431e-05	0	0	0	0	0	0	0	2.77058e-05	0	0	0	0	0	0	0	0	0	0	0	0	0	0	0	0	0	0	0	0	0
D-Alanyl Lipoteichoic Acid Biosynthesis	0.00245871	0.00252389	0.00313478	0.0017065	0.00175452	0.00149922	0.00164811	0.00229479	0.00178984	0.00122503	0.00175322	0.00152303	0.00186819	0.00147867	0.00249738	0.00150368	0.00180674	0.00267321	0.00222258	0.00368686	0.00211989	0.00258318	0.00278852	0.00167308	0.00189544	0.00222182	0.00164563	0.00310278	0.00189975	0.00128731	0.00245655	0.00159009	0.00163075	0.00147104	0.00170619	0.00150063	0.00265254	0.0011833	0.00229803	0.00248264	0.00203008	0.00842777	0.00177268	0.00193055	0.00213432	0.00167238	0.00255952	0.00235196	0.00200603
D-Galacturonate and D-Glucuronate Utilization	0.716297	0.836749	0.72275	0.751627	0.694887	0.663971	0.76366	0.747792	0.691705	0.659552	0.872711	0.889951	0.74377	0.783959	0.811483	0.766295	0.701615	0.691668	0.769784	0.8811	0.835491	0.765752	0.813854	0.703285	0.757226	0.763409	0.621394	0.869205	0.717909	0.670201	0.870207	0.649352	0.696363	0.725391	0.709386	0.756438	0.631231	0.687445	0.728728	0.742562	0.80253	0.779025	0.718198	0.774199	0.743113	0.646885	0.626386	0.807302	0.608131
D-Sorbitol(D-Glucitol) and L-Sorbose Utilization	0.0246837	0.0256083	0.0251248	0.018349	0.0170114	0.0242354	0.0187644	0.0238147	0.026131	0.0238345	0.0123146	0.0159107	0.0252905	0.0177302	0.0251098	0.0243094	0.0224342	0.0259865	0.0146754	0.0240074	0.0182213	0.021062	0.0281989	0.029147	0.0232831	0.0181624	0.0205519	0.0161098	0.0262588	0.0142538	0.0259654	0.017236	0.0213457	0.0270477	0.0228151	0.0193514	0.0182575	0.0192163	0.0197654	0.0140072	0.0166254	0.0181243	0.0167845	0.0230591	0.0213709	0.0212627	0.0217384	0.0140654	0.0275506
D-Tagatose and Galactitol Utilization	0.06956	0.0647809	0.0671083	0.0676359	0.0626999	0.0593478	0.0760938	0.0687696	0.0684575	0.068469	0.065253	0.0691319	0.0615367	0.0647644	0.0762975	0.0697908	0.0699235	0.0651761	0.058169	0.0692452	0.0667291	0.0686292	0.0717224	0.0723432	0.061392	0.0706459	0.0719121	0.0652354	0.0618527	0.0808689	0.0688465	0.0566319	0.0655047	0.0581813	0.0685777	0.0685022	0.0628744	0.0751827	0.0707694	0.0677255	0.0626966	0.0629619	0.059347	0.0728434	0.0696889	0.0671844	0.0714417	0.0650766	0.0705165
D-allose utilization	0.00251161	0.00150092	0.00276122	0.00232793	0.00261351	0.00271029	0.00177486	0.00247959	0.00223722	0.00237629	0.00159807	0.00215196	0.002867	0.00128633	0.00223674	0.00326202	0.00163552	0.00366516	0.00192356	0.00201414	0.00251626	0.00279187	0.00233447	0.00221764	0.00148458	0.0023563	0.0024149	0.00227228	0.00324326	0.00186372	0.00292241	0.00163983	0.00213251	0.0023934	0.00289307	0.00331941	0.00213959	0.00180683	0.0025108	0.00143561	0.002418	0.00248771	0.00215288	0.00201018	0.00266594	0.0020649	0.00287048	0.00170573	0.00249133
D-galactarate D-glucarate and D-glycerate catabolism	0.0265253	0.0206369	0.0344268	0.0269225	0.0350109	0.0291407	0.0261419	0.0278066	0.0269986	0.0280417	0.0200909	0.0217535	0.0263692	0.0201564	0.0256363	0.0271412	0.0235118	0.0299436	0.0226197	0.027353	0.0252555	0.0255897	0.0243574	0.0299022	0.0224583	0.025374	0.0276552	0.0206277	0.0327928	0.023498	0.0301654	0.0275308	0.0251679	0.0287841	0.0237778	0.0254063	0.0266485	0.0244261	0.0275425	0.0214285	0.024519	0.0165913	0.0269443	0.021948	0.0258037	0.0260604	0.0246563	0.0224264	0.0336062
D-galactarate D-glucarate and D-glycerate catabolism - gjo	0.0265958	0.0205926	0.0342961	0.0268879	0.0351516	0.0293012	0.0260637	0.0277	0.0269284	0.0280434	0.0200114	0.0217069	0.0264303	0.0200203	0.0255602	0.0272648	0.0232767	0.0297916	0.0228296	0.0273371	0.0252885	0.025646	0.0242384	0.0297759	0.0222259	0.0252927	0.0274565	0.0206081	0.0328426	0.0233274	0.0302065	0.027216	0.0254003	0.0289523	0.0237169	0.0256309	0.0266395	0.0242542	0.0272705	0.0213506	0.0243634	0.0165375	0.0269503	0.0216384	0.0255963	0.0259763	0.0245252	0.0223909	0.0335683
D-galactonate catabolism	0.00135807	0.000463457	0.000924528	0.000809092	0.000781577	0.000877563	0.0012181	0.000860722	0.00102276	0.00125695	0.000891502	0.00096393	0.00142558	0.00115024	0.00133665	0.00204198	0.00155435	0.00128292	0.000921496	0.000381684	0.000847369	0.00161616	0.000836667	0.00101743	0.00112502	0.00137631	0.000821228	0.000668924	0.00119724	0.00133263	0.000844384	0.00113661	0.0015998	0.00085869	0.00122759	0.00170157	0.00137831	0.00130516	0.00139702	0.000877434	0.000933342	0.000412715	0.00182699	0.000690341	0.00199208	0.0016081	0.0010532	0.00132007	0.00157758
D-gluconate and ketogluconates metabolism	0.110006	0.0869031	0.116122	0.0874193	0.098936	0.0981614	0.095999	0.104904	0.126665	0.117281	0.0804416	0.0963595	0.111309	0.102343	0.117966	0.106903	0.0944447	0.103638	0.105464	0.0908805	0.0917809	0.109923	0.0953093	0.123823	0.0888291	0.107309	0.109512	0.0895212	0.10307	0.0841569	0.0970682	0.0940144	0.11248	0.104875	0.115431	0.10478	0.105006	0.0916918	0.101467	0.110856	0.100406	0.0891735	0.102367	0.0967324	0.108785	0.11235	0.100065	0.100219	0.109368
D-glucosaminate utilization	0.000288885	8.38074e-05	5.04025e-05	0.0003455	0.000139445	5.46776e-05	0.000132136	0.000102812	5.62328e-05	0.000327498	0.000109928	0	2.31118e-05	0.000171539	0.000104747	0.000133816	0.000108463	0.000123161	9.18269e-05	0.00019959	0.000122321	0.000220264	0.000290616	0.000274512	0.000300441	0.000191513	0.000275759	0.000120432	9.98686e-05	0.000187207	0.000197343	9.91316e-05	5.80756e-05	5.38536e-05	0	7.41144e-05	0.000171697	0.000117726	0.000139858	0.000123428	6.14713e-05	0.000275678	0.000317696	0.000215888	0.000152648	0.000336357	0.00024956	7.45653e-05	0.000560011
D-mannitol and D-mannose degradation in plants	0	0	0	0	0	0	0	0	0	0	0	0	0	0	0	0	1.80055e-05	0	0	0	0	0	0	0	0	0	0	0	0	0	9.93554e-06	0	0	0	0	0	0	0	0	0	0	0	0	0	0	0	0	0	0
D-nopaline catabolic operon	0	0	0	0	0	0	0	0	0	0	0	0	0	0	0	0	0	0	0	0	0	0	0	0	0	0	0	0	2.24362e-05	0	0	0	0	0	0	0	0	0	0	0	0	0	0	0	0	0	0	0	0
D-ribose utilization	0.183271	0.137239	0.230905	0.178543	0.184858	0.196117	0.160711	0.192024	0.20796	0.209597	0.115565	0.135464	0.170557	0.130221	0.204686	0.160674	0.155099	0.169204	0.150654	0.153028	0.154965	0.162963	0.190386	0.219849	0.14458	0.16795	0.196891	0.125884	0.209086	0.160002	0.172924	0.188462	0.202731	0.183479	0.172015	0.17824	0.205365	0.150434	0.173335	0.170621	0.166929	0.136345	0.176627	0.167834	0.188837	0.155701	0.17541	0.149464	0.241039
D-tyrosyl-tRNA(Tyr) deacylase	0.00877653	0.00947654	0.00900373	0.00966706	0.00983277	0.00887841	0.00898044	0.00920067	0.00988765	0.00979139	0.00992195	0.00837446	0.0092085	0.00917709	0.00893564	0.00918602	0.00895901	0.00961828	0.00958671	0.00823355	0.00924473	0.00951208	0.00995333	0.00984614	0.0093157	0.00971744	0.00932759	0.00894321	0.00955902	0.00983891	0.0100416	0.00936994	0.01036	0.00938907	0.00938014	0.00944862	0.00966319	0.00903956	0.0087589	0.0100027	0.00863403	0.00936436	0.00976961	0.00837214	0.00978935	0.00888571	0.00961488	0.00848054	0.00913085
DNA Helicase of Unknown Function	0.0012928	0.000908829	0.00183376	0.000944541	0.00158837	0.000831803	0.0017113	0.00112392	0.00122569	0.00271159	0.000712489	0.000936508	0.00209049	0.00122506	0.00179728	0.00103532	0.000690662	0.00178593	0.000991807	0.000822206	0.000847329	0.00189519	0.00119475	0.00180562	0.000424975	0.00206401	0.00188392	0.000668426	0.00113604	0.00187525	0.00128478	0.00166913	0.00111547	0.000813411	0.00140102	0.00115214	0.00152845	0.00156213	0.00117517	0.00160578	0.00111437	0.000951118	0.00115916	0.00140697	0.00246894	0.00243186	0.00147822	0.00163899	0.00172726
DNA Repair Base Excision	0.53386	0.527684	0.535405	0.53504	0.532668	0.531302	0.525863	0.513398	0.541531	0.542262	0.524305	0.515965	0.525496	0.505414	0.519081	0.548632	0.522053	0.539042	0.527517	0.515169	0.518545	0.543958	0.533961	0.546932	0.514637	0.512572	0.531881	0.506177	0.532101	0.538711	0.524384	0.542251	0.538849	0.535251	0.55163	0.547437	0.536744	0.554944	0.535696	0.5288	0.506309	0.515364	0.549534	0.52664	0.541876	0.547935	0.539515	0.521018	0.541202
DNA phosphorothioation	0.0118471	0.0073762	0.030127	0.00851237	0.00930895	0.0184976	0.00964421	0.0130387	0.0177875	0.0090157	0.0100389	0.00840115	0.0138031	0.0101058	0.0091843	0.0176071	0.0114787	0.0154884	0.0134667	0.0103976	0.014453	0.0148094	0.0100875	0.0138002	0.017183	0.015319	0.00814035	0.0152549	0.0204788	0.0119679	0.0161163	0.0117366	0.0157076	0.0104714	0.0104571	0.0148139	0.0193602	0.0132192	0.0129187	0.0132703	0.0126427	0.00770449	0.0161507	0.00902049	0.0132839	0.0123899	0.0125435	0.0114332	0.0107229
DNA processing cluster	0.280246	0.2995	0.29031	0.311298	0.30031	0.325368	0.276572	0.312213	0.292595	0.272832	0.301503	0.304583	0.290721	0.310139	0.284543	0.290616	0.292849	0.298664	0.294637	0.277001	0.29517	0.290874	0.305567	0.269636	0.324399	0.28586	0.266783	0.29608	0.291312	0.27089	0.311299	0.294282	0.29265	0.290519	0.303889	0.289349	0.297889	0.282528	0.286742	0.292843	0.288679	0.309943	0.322528	0.262515	0.282103	0.265334	0.267796	0.308886	0.275868
DNA recombination archaeal	0.00916615	0.0057865	0.00886245	0.00630598	0.00910115	0.00667787	0.00839353	0.00841189	0.00790417	0.00780513	0.00670685	0.0070105	0.00743305	0.00875113	0.0100824	0.0069188	0.00885758	0.00750168	0.00724767	0.00687103	0.00762812	0.00537403	0.00743227	0.00802958	0.00636781	0.00896969	0.00919993	0.00719146	0.00885218	0.00691421	0.00604849	0.00804649	0.0082963	0.00670379	0.00868323	0.00762584	0.0124773	0.00592345	0.00848825	0.00598318	0.00826136	0.00296724	0.0058003	0.00879972	0.00880465	0.00983064	0.0117771	0.00600456	0.0128718
DNA repair and recombination eukaryotic	0.00322422	0.00170409	0.00273544	0.00186962	0.00177263	0.00172361	0.00375475	0.00222763	0.00367126	0.00219984	0.00299505	0.00507609	0.0038992	0.00648914	0.00270934	0.00403055	0.00308244	0.00569099	0.00462842	0.00316604	0.00154357	0.00460901	0.000976949	0.00329365	0.00167076	0.0046417	0.00318046	0.00871152	0.00171555	0.00152244	0.00213572	0.00143866	0.00321932	0.00217016	0.00519507	0.00263505	0.000984234	0.00221074	0.00243836	0.00271174	0.0038518	0.000493257	0.00248038	0.00327774	0.00232135	0.00128965	0.001679	0.0038437	0.000727069
DNA repair UvrABC system	0.918793	0.932221	0.915558	0.96554	0.951471	0.92972	0.906204	0.910868	0.953844	0.986267	0.965036	0.889095	0.929867	0.931997	0.936995	0.901966	0.913248	0.958145	0.924671	0.867516	0.893701	0.943822	0.971727	0.961918	0.936694	0.925	0.986986	0.854121	0.938601	0.975736	0.916593	0.98225	0.967769	0.964811	0.953371	0.901326	0.995748	0.925769	0.909721	0.943198	0.912741	0.926272	0.943075	0.950328	0.919292	0.97293	0.972098	0.930345	0.955382
DNA repair bacterial	0.621389	0.611253	0.607525	0.611675	0.620152	0.636234	0.626183	0.633796	0.609863	0.624872	0.591882	0.603174	0.587508	0.636014	0.611121	0.608868	0.60882	0.597374	0.579201	0.614823	0.612192	0.607409	0.621332	0.594331	0.653096	0.622581	0.605971	0.619164	0.591663	0.606425	0.596644	0.619278	0.625246	0.592811	0.635927	0.616083	0.617708	0.612815	0.60106	0.60124	0.596666	0.634255	0.634934	0.607837	0.619439	0.596897	0.596213	0.620322	0.617054
DNA repair bacterial DinG and relatives	0.0389995	0.033211	0.0483996	0.040624	0.0406046	0.0562911	0.0338436	0.0414627	0.0443814	0.0434576	0.0419479	0.0454771	0.0426412	0.0476308	0.0371899	0.0401667	0.0422681	0.0535449	0.046478	0.0327749	0.0437095	0.0406069	0.0471773	0.0402928	0.0506838	0.0457014	0.0323294	0.0322577	0.0481683	0.0361371	0.039374	0.0397944	0.0448994	0.0461366	0.0547963	0.0328721	0.0479757	0.0364056	0.0410238	0.0417582	0.0442941	0.0545259	0.0546558	0.036957	0.041314	0.0413964	0.0407187	0.045323	0.0401859
DNA repair bacterial MutL-MutS system	0.305577	0.324202	0.304978	0.313085	0.314171	0.308568	0.322511	0.315445	0.298071	0.309935	0.325533	0.310649	0.310762	0.317101	0.302947	0.305366	0.314615	0.295595	0.31449	0.316599	0.314956	0.315986	0.314137	0.303917	0.317903	0.308758	0.318002	0.312382	0.309627	0.329508	0.319771	0.318684	0.294808	0.316267	0.297633	0.315309	0.310048	0.326746	0.31287	0.306615	0.311373	0.332499	0.30486	0.30665	0.309323	0.301019	0.306976	0.317863	0.297918
DNA repair bacterial RecBCD pathway	0.233791	0.18374	0.195436	0.205368	0.188522	0.223743	0.199162	0.229089	0.21447	0.195914	0.174809	0.190634	0.188279	0.211782	0.210784	0.204462	0.212193	0.206021	0.174127	0.202587	0.211143	0.197445	0.208768	0.191758	0.213719	0.200997	0.170952	0.19418	0.217233	0.178002	0.198298	0.185963	0.213811	0.185528	0.216975	0.21435	0.214087	0.196621	0.2145	0.206809	0.22211	0.184076	0.20739	0.189087	0.208186	0.197006	0.188107	0.203633	0.208519
DNA repair bacterial RecFOR pathway	0.319028	0.358651	0.333543	0.389714	0.338413	0.344961	0.346377	0.334929	0.341619	0.323071	0.349493	0.33384	0.332894	0.32544	0.328981	0.351021	0.337127	0.326352	0.358199	0.36194	0.338881	0.32345	0.338837	0.318314	0.346321	0.330766	0.370333	0.344897	0.354031	0.387756	0.343499	0.361615	0.346174	0.359481	0.332366	0.330757	0.355063	0.372579	0.345943	0.337983	0.34531	0.347986	0.322452	0.334639	0.319124	0.338912	0.360551	0.332045	0.333776
DNA repair bacterial UmuCD system	0.113817	0.0992097	0.102403	0.121791	0.119528	0.118053	0.105044	0.121032	0.102466	0.0929171	0.103	0.13099	0.114331	0.13051	0.11275	0.109912	0.115752	0.0991497	0.103177	0.0856965	0.113805	0.108462	0.10127	0.0951502	0.097186	0.114098	0.0911411	0.119958	0.108142	0.0893861	0.114576	0.110422	0.102142	0.112306	0.109709	0.111348	0.109658	0.102959	0.105936	0.111319	0.115268	0.114706	0.106013	0.110658	0.113646	0.10666	0.0924278	0.11368	0.100532
DNA repair bacterial UvrD and related helicases	0.277032	0.257586	0.270898	0.278895	0.275594	0.272864	0.269252	0.267731	0.280669	0.277239	0.263135	0.262606	0.277622	0.270848	0.265156	0.267512	0.267929	0.287761	0.279804	0.245555	0.269391	0.269396	0.275868	0.279358	0.265433	0.274481	0.263697	0.240569	0.292456	0.304948	0.272168	0.285554	0.291542	0.291329	0.286663	0.263293	0.283155	0.280207	0.272352	0.28892	0.2627	0.290064	0.281439	0.265128	0.262276	0.2708	0.283532	0.272443	0.275426
DNA repair bacterial photolyase	0.00012748	5.77025e-05	8.44264e-05	0	0.000280887	0.000145588	4.05409e-05	8.40443e-05	0.000168698	5.91866e-05	0.000109247	2.94707e-05	0.000263043	0.000232717	6.29004e-05	0.000191819	0.000144904	8.88992e-05	0.000207705	8.93431e-05	6.38253e-05	0.000175012	0.000113502	0.000297266	0.000115408	6.24913e-05	0.000122489	0	2.21626e-05	0.000104193	7.92889e-05	0.000239776	0.000117245	5.46546e-05	0.000220599	0.000275173	0.000174061	0.000101881	0.000141348	0.000185752	0	5.77136e-05	0	0.000172961	0.000160968	0.00045728	0	9.96615e-05	0.000201938
DNA replication archaeal	0.118752	0.072244	0.11981	0.085859	0.125634	0.086693	0.114908	0.10203	0.0999677	0.103513	0.102227	0.0892137	0.0988646	0.11522	0.115031	0.0988606	0.108499	0.103026	0.108251	0.0933754	0.0966964	0.0747726	0.100443	0.10903	0.0854896	0.112023	0.121921	0.0924955	0.114813	0.0906428	0.0823819	0.116489	0.103864	0.0895525	0.117433	0.103759	0.162631	0.079582	0.12884	0.0936984	0.120164	0.0499691	0.0896929	0.105412	0.11477	0.132358	0.131169	0.0924877	0.153678
DNA structural proteins bacterial	0.0378279	0.0409451	0.0382481	0.039194	0.0368703	0.0419003	0.0357071	0.0396201	0.0398007	0.0380286	0.0393165	0.0402932	0.0376122	0.0403806	0.040271	0.0401471	0.0357406	0.0369533	0.0372823	0.0404027	0.03884	0.0386696	0.0408602	0.0404387	0.0415815	0.0385963	0.0360901	0.0403729	0.0379503	0.0382428	0.0405954	0.0405113	0.0403214	0.0395356	0.0434634	0.0400108	0.0386915	0.04225	0.0413927	0.0453614	0.042093	0.043963	0.0410653	0.0428445	0.0386401	0.0366093	0.0354907	0.0382553	0.036977
DNA topoisomerases Type I ATP-independent	0.0625469	0.0589529	0.0562442	0.0609887	0.0663191	0.0460564	0.0711949	0.0682494	0.0556947	0.0638579	0.067693	0.0573839	0.0583406	0.0687632	0.0701298	0.0519007	0.0689508	0.0522549	0.0521969	0.0575083	0.0528789	0.0645132	0.0637398	0.0637752	0.053387	0.067027	0.0633771	0.0545083	0.0547868	0.0612106	0.0550813	0.0642585	0.0569954	0.0636516	0.0608523	0.063447	0.0621199	0.0558027	0.0591288	0.0708085	0.0570275	0.0589905	0.051599	0.0673365	0.0682898	0.064742	0.0617829	0.0621659	0.0626498
DNA topoisomerases Type II ATP-dependent	0.426155	0.427803	0.43089	0.430108	0.437484	0.418939	0.426275	0.42343	0.432674	0.452548	0.430697	0.412528	0.435197	0.424165	0.433473	0.418192	0.418134	0.442837	0.431351	0.405716	0.408675	0.44684	0.431448	0.455933	0.405141	0.436787	0.449963	0.396298	0.435457	0.439111	0.424411	0.452633	0.447671	0.434374	0.443424	0.43353	0.450204	0.434889	0.443935	0.444077	0.419857	0.403815	0.444749	0.423635	0.436369	0.459987	0.449018	0.430271	0.443199
DNA-binding regulatory proteins strays	0.0167617	0.0132543	0.015355	0.015475	0.01754	0.0148582	0.0147696	0.0171352	0.0134331	0.0157266	0.0113348	0.0119137	0.0156093	0.0134044	0.0161908	0.0158133	0.0144056	0.0172205	0.015394	0.0149089	0.0139555	0.0153556	0.0150963	0.0158126	0.0137427	0.0128508	0.014451	0.0134253	0.0188914	0.0130332	0.0144537	0.0153249	0.0126653	0.0139889	0.013841	0.014849	0.0168071	0.0163212	0.0155778	0.013978	0.0150438	0.0143556	0.0169833	0.0137401	0.0156182	0.014002	0.0165048	0.0132894	0.0169228
DNA-replication	1.22884	1.37118	1.24285	1.32651	1.26087	1.35969	1.25613	1.29227	1.22018	1.24412	1.32369	1.30219	1.26117	1.33814	1.25459	1.26198	1.255	1.27972	1.24041	1.3341	1.31042	1.27509	1.31037	1.1964	1.38306	1.28755	1.2346	1.34623	1.26956	1.33026	1.38124	1.29676	1.21396	1.26713	1.2682	1.29784	1.29963	1.309	1.26135	1.26598	1.3022	1.39801	1.2849	1.28764	1.25027	1.20703	1.26046	1.31741	1.20379
De Novo Purine Biosynthesis	1.10114	1.21633	1.08122	1.15712	1.12687	1.1374	1.17153	1.10686	1.12946	1.10243	1.13349	1.1068	1.14731	1.16892	1.13943	1.14964	1.13542	1.08707	1.1627	1.09689	1.1698	1.1785	1.17074	1.12617	1.10728	1.14144	1.06968	1.12265	1.125	1.21481	1.1528	1.13825	1.15013	1.11877	1.11937	1.13244	1.11247	1.16941	1.13687	1.16012	1.15205	1.18656	1.17806	1.12686	1.16867	1.02551	1.17118	1.14917	1.09876
De Novo Pyrimidine Synthesis	1.0541	1.05164	1.07044	1.06119	1.14769	1.10093	1.0795	1.10069	1.07293	1.0915	1.13266	1.06937	1.12183	1.1001	1.08545	1.07857	1.03088	1.07243	1.11918	1.01678	1.08231	1.10228	1.12511	1.11046	1.09405	1.09574	0.999399	1.02795	1.124	1.01865	1.07432	1.10089	1.06321	1.09787	1.11073	1.04811	1.05676	1.00386	1.06324	1.0739	1.06705	1.10103	1.14259	1.04579	1.11847	1.02568	1.09029	1.09187	1.096
Dehydrogenase complexes	0.023212	0.0198168	0.0194612	0.0280274	0.0201645	0.0183859	0.0255418	0.0171858	0.0234971	0.0244179	0.0175377	0.0170929	0.0216298	0.0190461	0.023293	0.0173611	0.0199561	0.0195981	0.0213709	0.0143866	0.016602	0.0216612	0.0195254	0.0267897	0.0157611	0.022414	0.0313839	0.0154996	0.0214546	0.0428744	0.0179496	0.0211594	0.0231042	0.0233289	0.0226878	0.022611	0.0273304	0.0353165	0.0235372	0.0248009	0.0197367	0.018635	0.0202033	0.0244814	0.0252794	0.0240445	0.0332661	0.0168794	0.0291345
Denitrification	0.0140849	0.0101226	0.0116705	0.00932841	0.017241	0.0119095	0.0150821	0.0152251	0.0115028	0.0171705	0.0126331	0.00885494	0.0146816	0.00933301	0.0149944	0.00983688	0.0125069	0.0176813	0.0105079	0.0150567	0.00935416	0.0125225	0.013646	0.0158341	0.0137132	0.0114629	0.0203002	0.00928462	0.015582	0.0126612	0.0102207	0.0125753	0.0119062	0.0138964	0.0142923	0.0145743	0.0148316	0.0108298	0.0093928	0.0102376	0.0134061	0.00794099	0.0119659	0.0102624	0.00975911	0.0176736	0.0105656	0.0121816	0.0175475
Deoxyribose and Deoxynucleoside Catabolism	0.228325	0.18077	0.233662	0.220068	0.25279	0.203335	0.21264	0.226403	0.233129	0.280272	0.184543	0.198043	0.220933	0.205229	0.248681	0.19983	0.200196	0.232941	0.216741	0.184615	0.202124	0.228001	0.235401	0.300677	0.17521	0.208556	0.252997	0.162065	0.236874	0.221494	0.20444	0.242332	0.233348	0.245974	0.237643	0.220626	0.237219	0.206135	0.223227	0.23176	0.214071	0.180736	0.239399	0.235055	0.239336	0.264679	0.241813	0.200384	0.268602
Diadenylate cyclase cluster	0.00505522	0.00427739	0.00535243	0.00532352	0.00544282	0.0049187	0.00438465	0.00539089	0.00667192	0.00455821	0.00359761	0.0040657	0.00466943	0.00447907	0.00504285	0.00486379	0.00514496	0.00593639	0.00471736	0.0051861	0.0057397	0.00536635	0.00464809	0.00544399	0.00408231	0.00484112	0.00406296	0.00472991	0.00561918	0.00308555	0.00516426	0.00538721	0.00550505	0.00704823	0.00591269	0.00685866	0.00414531	0.00438416	0.00619845	0.00512285	0.00569369	0.00598219	0.00568151	0.00399487	0.00517734	0.0045728	0.00449184	0.00410754	0.00613481
Dihydroxyacetone kinases	0.0602556	0.0474974	0.0637101	0.0549988	0.0518055	0.0515248	0.0495757	0.0565372	0.0613883	0.0664712	0.0377323	0.0376461	0.0585916	0.0464599	0.0577195	0.0560999	0.0463835	0.0639423	0.0486475	0.0471076	0.0472313	0.0537918	0.0541919	0.065319	0.0470241	0.0482593	0.058545	0.0459627	0.0616718	0.0497522	0.0509759	0.0588056	0.0594524	0.0571048	0.0556469	0.0536831	0.0565796	0.0449502	0.0531647	0.052844	0.046439	0.0504509	0.0543163	0.0545412	0.0602092	0.0593299	0.0583158	0.0432931	0.0674428
Dimethylarginine metabolism	0.0171778	0.0195652	0.0148823	0.0320922	0.0192762	0.0189755	0.023466	0.0152418	0.0190578	0.0278796	0.0101351	0.00759602	0.0181935	0.0150746	0.0201776	0.0117099	0.0190064	0.0187434	0.0137222	0.0101391	0.0146162	0.0204526	0.0236639	0.0271347	0.0131173	0.0171762	0.0444233	0.0105258	0.0203592	0.0476229	0.0148196	0.0235393	0.0173677	0.0213117	0.0172146	0.0147243	0.0340776	0.037756	0.0199661	0.0202505	0.014437	0.022446	0.0162024	0.0208803	0.0183965	0.0222085	0.0356372	0.0141008	0.0302066
Dimethylsulfoniopropionate (DMSP) mineralization	0	0	0	0	0	0	0	0	0	0	0	0	0	0	0	0	0	0	0	0	0	0	0	0	0	0	0	0	0	0	0	0	0	0	0	0	0	0	0	0	0	0	0	0	0	0	0	0	0
Dimethylsulfoniopropionate (DMSP) mineralization WBW	0.00076037	0.000670293	0.000495078	0.000587459	0.000837321	0.000578977	0.000565278	0.000519635	0.000841021	0.000843753	0.000875567	0.000730613	0.00094	0.000874252	0.00068556	0.000566705	0.000576725	0.000748576	0.000424981	0.000457269	0.000397158	0.000580427	0.000620959	0.000694339	0.000502394	0.000635267	0.000821021	0.000480033	0.000853384	0.000479948	0.000738519	0.00054019	0.000727081	0.000923413	0.000724192	0.000826155	0.00117721	0.000685533	0.000514886	0.000584439	0.000445157	0.00058004	0.000615103	0.000665935	0.000678639	0.000848595	0.000716725	0.000539739	0.000819198
Dimethylsulfoniopropionate (DMSP) mineralization gjo	0.000745487	0.000629891	0.000520617	0.00064467	0.000777179	0.000586906	0.000600244	0.000492466	0.000794879	0.000848835	0.000833045	0.000781101	0.000900833	0.000859617	0.000598502	0.00061394	0.000523865	0.000752861	0.000418862	0.000513517	0.000414033	0.000563257	0.000612399	0.000675736	0.000509628	0.000640388	0.000824293	0.000452171	0.000977017	0.00050298	0.000659576	0.000607014	0.000713359	0.000902256	0.000772402	0.000859495	0.00118331	0.000711145	0.000551195	0.000558674	0.000437333	0.000654913	0.000628235	0.000691502	0.00067617	0.00085138	0.000737059	0.00058115	0.000788704
Diphthamide biosynthesis	0.0505806	0.0322639	0.0505974	0.0381873	0.0462283	0.0365806	0.0477211	0.0407978	0.0516381	0.0420331	0.0438318	0.058795	0.0471821	0.0553139	0.0485646	0.0459442	0.0439044	0.0597237	0.059704	0.0446626	0.0346679	0.0438422	0.034148	0.0493947	0.0332623	0.0521412	0.0473195	0.0660672	0.043603	0.0375925	0.0401829	0.0395616	0.0543404	0.0437851	0.0663408	0.0445635	0.0484568	0.0340459	0.0488864	0.04397	0.05323	0.0195287	0.03497	0.043349	0.0458204	0.0456184	0.0438651	0.0463463	0.047837
Diphtheria toxin	8.89189e-05	9.16494e-05	0.000117591	3.66605e-05	7.53865e-05	6.30296e-05	5.61854e-05	5.61497e-05	7.82244e-05	5.8886e-05	0.000122988	0.000124738	6.36129e-05	6.09164e-06	6.77701e-05	6.22995e-05	1.82206e-05	2.79659e-05	0.000120854	2.23746e-05	7.59295e-05	6.25755e-05	7.25622e-05	7.44379e-05	5.4943e-05	5.74147e-05	6.59754e-05	0.00014614	7.23705e-05	5.22025e-05	4.44167e-05	7.43487e-05	0.000117519	8.15814e-05	0.000127693	0	8.58486e-05	3.82052e-05	0.000106011	0.000107541	4.69489e-05	0	0.000181679	5.538e-05	5.90024e-05	8.3276e-05	8.0356e-05	9.57664e-05	0.000105065
Dipicolinate Synthesis	0.00894858	0.00400524	0.00667991	0.0057862	0.00623956	0.00625383	0.0101645	0.00776851	0.00850668	0.00515919	0.0036635	0.00386958	0.00520211	0.00528575	0.00643495	0.00663812	0.00675649	0.00468814	0.00531654	0.00797541	0.00623955	0.00568768	0.00424274	0.00513079	0.00792388	0.00647014	0.00549167	0.00499747	0.00540822	0.00435527	0.00395428	0.00414466	0.00958561	0.00354784	0.00748897	0.0074515	0.00617845	0.0061319	0.00743168	0.00583226	0.00688137	0.00348243	0.00660998	0.00551009	0.00686321	0.00827282	0.00543137	0.00578602	0.0059127
Dissimilatory nitrite reductase	0.00760188	0.00805746	0.00738003	0.00816358	0.00748502	0.00962275	0.00571972	0.00787919	0.0100389	0.00837179	0.0072936	0.00749158	0.00939893	0.00675165	0.00690825	0.00852689	0.00890002	0.008069	0.00820568	0.00656942	0.00699989	0.00716526	0.00863543	0.0071011	0.00794648	0.00770724	0.00863858	0.00786321	0.00995588	0.00649162	0.00802753	0.00666132	0.00881566	0.0085967	0.00837835	0.00733474	0.00856479	0.00763191	0.00843473	0.00815029	0.0069558	0.00748768	0.00886566	0.00820775	0.00802474	0.00717642	0.00658657	0.00787078	0.00907815
Dot-Icm type IV secretion system	0	7.71663e-05	5.04025e-05	4.19369e-05	8.56327e-05	0.000116004	0.000142398	5.59952e-05	9.65988e-05	1.97289e-05	0.00206202	0	2.31118e-05	4.91822e-05	2.07918e-05	7.66443e-05	0	0.000133903	6.91583e-05	3.59238e-05	9.63181e-05	0.000250887	9.6554e-05	0.000206005	3.13732e-05	0.000104452	9.3585e-05	8.38645e-05	0.000266772	0	5.94178e-05	0	0	0.000162362	0	0	0.000442858	0.000200358	0	6.11031e-05	0	3.84757e-05	4.92436e-05	0	2.13857e-05	8.33744e-05	0.000106903	4.25829e-05	1.60749e-05
EC 2.7.1.- Phosphotransferases with an alcohol group as acceptor	0.0349641	0.0433833	0.0326941	0.0405389	0.0367066	0.0364473	0.0354981	0.0328053	0.030691	0.0346739	0.0414811	0.0345688	0.0378258	0.0356278	0.0347885	0.0325444	0.0337939	0.0337984	0.0326334	0.0447108	0.0346632	0.0351067	0.0374229	0.033182	0.0371443	0.0350062	0.0431192	0.0411885	0.0326244	0.0501545	0.0342396	0.0368994	0.0323437	0.0337216	0.0317594	0.0353634	0.0336301	0.043778	0.0350696	0.0330623	0.0367696	0.0481464	0.029207	0.0336893	0.0320776	0.0341012	0.0349951	0.0367347	0.0346253
EC 3.13.1.- Hydrolases acting on carbon-sulfur bonds	2.55565e-05	0	0	2.08313e-05	4.29828e-05	7.72801e-05	0	0	0	1.95571e-05	0	2.9061e-05	4.66673e-05	0	2.10543e-05	7.68523e-05	0	0.000133903	6.86973e-05	3.57683e-05	0	0	3.22825e-05	2.27546e-05	0	0	3.78482e-05	0	4.45988e-05	2.09659e-05	5.96133e-05	0	0	0	6.30283e-05	0	0	0	0	0	0	0	4.80498e-05	7.43407e-05	0.000171852	2.08928e-05	8.53795e-05	0	4.8687e-05
EC 3.4.11.- Aminopeptidases	0.208375	0.250767	0.206754	0.216041	0.212557	0.228356	0.222592	0.221836	0.20196	0.219008	0.232692	0.238848	0.222072	0.238285	0.213788	0.228784	0.222053	0.225703	0.214937	0.239935	0.234963	0.208869	0.233895	0.208705	0.247968	0.21216	0.227209	0.251053	0.216337	0.213226	0.24968	0.216225	0.202002	0.210431	0.199209	0.212914	0.215374	0.218759	0.210605	0.208104	0.236484	0.251663	0.200914	0.220679	0.203719	0.212372	0.210162	0.219084	0.19519
EC 3.4.13.- Dipeptidases	0.0413539	0.0567764	0.0382579	0.0529414	0.0430336	0.0483291	0.053133	0.0451523	0.0398653	0.0392513	0.0533288	0.0433435	0.0431095	0.0501341	0.048767	0.0445616	0.0438704	0.0405611	0.0413166	0.0519552	0.0503359	0.0427542	0.0478022	0.0379916	0.0484868	0.0438344	0.0476813	0.0557659	0.0417737	0.0578016	0.0534888	0.0467391	0.0400719	0.0414125	0.0349978	0.0444902	0.0480421	0.0552438	0.0443857	0.0428807	0.0461999	0.0512185	0.0341407	0.0491366	0.0415716	0.0394026	0.0492037	0.0457836	0.041143
EC 3.4.17.- Metallocarboxypeptidases	0.0102225	0.00757002	0.0125475	0.00861917	0.0103001	0.00802088	0.00966337	0.0110495	0.0121569	0.0146153	0.00644994	0.00829373	0.0104916	0.00824195	0.0125035	0.00877266	0.00756804	0.0086733	0.00892328	0.00740465	0.00923928	0.0127579	0.0116497	0.0151672	0.00686322	0.00992216	0.0134326	0.00615713	0.0102088	0.00779261	0.00826212	0.0101736	0.0106786	0.0122179	0.0123203	0.0115655	0.0103712	0.00835096	0.00917792	0.00967573	0.00832881	0.00774852	0.0120967	0.0120583	0.0119008	0.0107565	0.0120844	0.00869971	0.0139772
EC 3.4.19.- Omega peptidases	0.0110982	0.00609482	0.011898	0.00897313	0.00955269	0.00830675	0.00793114	0.00749509	0.0109733	0.0124924	0.00517843	0.00515141	0.0117383	0.00707259	0.0103044	0.00851465	0.0051276	0.00991932	0.00688071	0.00568654	0.00979121	0.0109325	0.0100962	0.012555	0.0054055	0.00707567	0.0110611	0.00478968	0.0132319	0.00859061	0.014228	0.0101438	0.00860984	0.00941169	0.0123912	0.00815459	0.00998415	0.00718412	0.00949795	0.00689116	0.00598891	0.0161698	0.00910111	0.0107158	0.00961208	0.00939947	0.0105192	0.00706949	0.0108712
EC 3.4.21.- Serine endopeptidase	0.0305084	0.0315638	0.0286664	0.054728	0.0411821	0.0297545	0.0557779	0.0341521	0.0291816	0.042308	0.042479	0.0294983	0.0354859	0.0410317	0.0388557	0.029025	0.038265	0.0412165	0.028279	0.0166038	0.0341325	0.0385051	0.0177555	0.0313868	0.0434887	0.0359119	0.0594544	0.0436422	0.0300084	0.0769522	0.0363236	0.0380559	0.0275274	0.0289934	0.0277867	0.0309317	0.0359332	0.0674014	0.0405596	0.0336823	0.0294874	0.0248237	0.0315087	0.0318601	0.0316892	0.0346792	0.0487997	0.0358718	0.0384534
EC 3.4.24.- Metalloendopeptidases	0.000863028	0.000879633	0.000698712	0.000146093	0.000386846	0.000988279	0.000692729	0.00032736	0.000589885	0.000412846	0.000465151	0.000277514	0.000584457	0.000306491	0.000397144	0.000239669	0.000614768	0.000576329	0.000425362	0.000464678	0.000660624	0.000620294	0.000266074	0.000445414	0.00019728	0.000406755	0.000264109	0.000861869	0.000780753	0.000903463	0.000731321	0.000179057	0.000176415	0.000679578	0.000382098	0.000407937	0.000441912	0.000554671	0.000820308	0.000680073	0.000928833	0.000152748	0.000339333	0.000505992	0.000687122	0.000623242	0.00073887	0.000426372	0.000396146
EC 4. 1. 1.- Carboxy-lyases	0.0718746	0.0658967	0.0717196	0.0652546	0.0731024	0.0720007	0.0718226	0.0771652	0.0780262	0.0741901	0.065016	0.0691359	0.0735897	0.0703702	0.0681583	0.0775527	0.0746848	0.0740902	0.0825368	0.0791455	0.0710063	0.0762262	0.0703226	0.0744616	0.0700602	0.0700786	0.0661841	0.0658312	0.0726727	0.0662484	0.0614204	0.0724107	0.07829	0.0751013	0.0767936	0.0725725	0.0680054	0.0671826	0.0679381	0.0761057	0.0685254	0.0633621	0.0822426	0.0727093	0.073657	0.0700878	0.070148	0.0723021	0.0691403
EC 4.1.2.- Aldehyde-lyases	0.097775	0.107886	0.100999	0.105969	0.10185	0.102658	0.102685	0.108314	0.10872	0.11167	0.10119	0.122835	0.101413	0.120691	0.117574	0.112239	0.105803	0.108655	0.103679	0.103609	0.119148	0.113328	0.111656	0.11579	0.0964673	0.109741	0.0960426	0.104995	0.102739	0.102718	0.116031	0.109694	0.112297	0.109722	0.109633	0.106029	0.100451	0.103876	0.109988	0.106425	0.105466	0.0995879	0.11874	0.107733	0.110986	0.1061	0.0977531	0.114918	0.105192
EC 4.1.3.- Oxo-acid-lyases	0.0745563	0.0646648	0.0637055	0.0706566	0.0794106	0.100777	0.0736644	0.0761979	0.0853604	0.0971463	0.0757248	0.062014	0.0779813	0.0592104	0.083171	0.0634512	0.0732996	0.074288	0.0592315	0.0753629	0.0690492	0.061121	0.0834919	0.0903319	0.0861621	0.0689494	0.0923607	0.0682847	0.0870143	0.0613958	0.0668651	0.0809713	0.0816737	0.0652359	0.0617082	0.0743277	0.090031	0.062035	0.0737387	0.0645858	0.0707653	0.075614	0.0661663	0.0835224	0.0711732	0.0908507	0.0687756	0.0643318	0.102384
EC 5.1.2.- Racemaces and epimerases acting on hydroxy acids and derivatives	0	2.88512e-05	5.04025e-05	0	2.16579e-05	3.889e-05	0.000142145	1.86651e-05	2.394e-05	1.97289e-05	0	0	6.95572e-05	0	8.3167e-06	1.92651e-05	3.6011e-05	0	4.60287e-05	0	4.81591e-05	0	4.86439e-05	0	3.16926e-05	6.24913e-05	1.8717e-05	2.77058e-05	2.24362e-05	0	1.98711e-05	0.000118338	5.80756e-05	5.38536e-05	0	0	0	0	0	0.000122206	0	3.84757e-05	0	9.91209e-05	0	4.15888e-05	2.15236e-05	2.13818e-05	1.6229e-05
EC 6.3.4.- Ligases that form carbon-nitrogen bonds	0.39226	0.370171	0.37886	0.392401	0.396832	0.381207	0.403652	0.385901	0.393933	0.381629	0.363371	0.362472	0.384593	0.38325	0.386696	0.395381	0.387568	0.380044	0.385354	0.374269	0.391531	0.397679	0.379261	0.392532	0.366288	0.383655	0.381353	0.362196	0.379866	0.390819	0.374551	0.391317	0.390666	0.38444	0.381078	0.39069	0.37782	0.392094	0.401454	0.395534	0.379519	0.367957	0.393149	0.396219	0.401323	0.384306	0.403623	0.376805	0.398617
EC 6.4.1.- Ligases that form carbon-carbon bonds	0.207743	0.200997	0.196317	0.227602	0.215333	0.200222	0.218156	0.208273	0.21705	0.217305	0.199638	0.192763	0.21325	0.200075	0.211346	0.197058	0.214582	0.203859	0.216397	0.202568	0.199664	0.224009	0.209031	0.216685	0.192231	0.208507	0.218988	0.182396	0.205307	0.246748	0.192957	0.201587	0.217958	0.210198	0.202999	0.210583	0.217726	0.221143	0.217347	0.214238	0.190891	0.199601	0.207317	0.211779	0.211964	0.208771	0.242795	0.208547	0.223977
EC699-706	0.0132252	0.0122914	0.012821	0.0129369	0.0127439	0.0110955	0.0107551	0.0135482	0.013547	0.0165873	0.00929006	0.00983374	0.0123534	0.00965168	0.0106653	0.0129409	0.0127368	0.0138129	0.0126459	0.0108351	0.0123496	0.0114722	0.010966	0.0135055	0.0108207	0.0108545	0.0142414	0.0121566	0.011917	0.0137357	0.0121773	0.0118012	0.0132712	0.0145742	0.0108393	0.0131447	0.0134074	0.012304	0.0127551	0.0134896	0.0112295	0.0121783	0.0122248	0.0102708	0.0129574	0.0128206	0.0153251	0.00955866	0.0186478
ECF class transporters	0.0851529	0.0798851	0.10677	0.0896661	0.0998413	0.0900101	0.0885888	0.104216	0.107788	0.104057	0.0646293	0.0708106	0.0943129	0.0757086	0.0889002	0.0771761	0.0831671	0.101457	0.102223	0.0714247	0.0851897	0.0917047	0.0919287	0.112305	0.0747664	0.0841536	0.0880441	0.0714308	0.108116	0.0800178	0.0871188	0.0986966	0.10407	0.110357	0.0872643	0.0809795	0.0935842	0.0836698	0.0991939	0.0858785	0.0881615	0.0862855	0.0990025	0.0778682	0.103242	0.094285	0.100931	0.0830521	0.104622
ESAT-6 proteins secretion system in Firmicutes	0.0123726	0.0108945	0.0158076	0.00960136	0.0127302	0.0106362	0.0120538	0.0135496	0.0173236	0.00995822	0.00779778	0.00664602	0.0112156	0.00920696	0.00905613	0.0103489	0.0129784	0.00959549	0.0100326	0.00915285	0.0106931	0.0118977	0.00908334	0.0123085	0.0106892	0.0098061	0.00921917	0.0085992	0.0131312	0.00872256	0.00990713	0.00932336	0.0156418	0.00977295	0.0119711	0.00981482	0.0134529	0.00831893	0.0115503	0.0112282	0.00874749	0.00646698	0.0125544	0.0112863	0.0112546	0.00977633	0.0125205	0.0100925	0.0115923
ESAT-6 proteins secretion system in Mycobacteria (locus ESX-1)	0.00252761	0.00444214	0.00220122	0.00319278	0.00256814	0.00249857	0.00229558	0.00290511	0.00202632	0.00287594	0.00318317	0.00354834	0.00247416	0.00255269	0.00213244	0.0029284	0.0026161	0.00276567	0.00230579	0.00506919	0.00333827	0.00238538	0.00347646	0.00259588	0.00448346	0.00262507	0.00364845	0.00326255	0.00236761	0.00255569	0.00197289	0.00305426	0.00214109	0.00300153	0.00237267	0.00251875	0.00184152	0.00233412	0.00269427	0.00176689	0.0030101	0.00404687	0.00201735	0.00224645	0.00188235	0.00182567	0.00170697	0.00254305	0.00239639
Ectoine biosynthesis and regulation	0.00774517	0.00346083	0.00685121	0.00471886	0.00442956	0.00414999	0.00775199	0.00750458	0.00671602	0.0055111	0.0032313	0.00481802	0.00449276	0.00502642	0.00608637	0.00715973	0.00445774	0.00401341	0.00469354	0.00715429	0.00521188	0.00636698	0.00387419	0.00483874	0.0057241	0.00509356	0.00416048	0.0039836	0.00413428	0.00342142	0.0031147	0.00411275	0.00620962	0.00408688	0.00627113	0.00642638	0.00442669	0.00720846	0.00583519	0.00406456	0.00496279	0.0023601	0.00704959	0.00467457	0.00560793	0.00619683	0.00462574	0.00454604	0.00488801
Energy conserving hydrogenase b Methanococcales-Methanobacteriales-Methanopyrales	0.0105414	0.00569684	0.0105335	0.00745614	0.0106224	0.00854714	0.0102373	0.00915158	0.00971445	0.00903655	0.00989821	0.00797731	0.00970965	0.00988788	0.011184	0.00933207	0.0094535	0.0086203	0.0112641	0.0084792	0.00894517	0.00554849	0.00941611	0.0096769	0.00875118	0.0105393	0.0115672	0.00834922	0.0115311	0.00816728	0.0075429	0.0094346	0.00978942	0.00789537	0.0143569	0.00937841	0.0155367	0.00680263	0.013534	0.00987542	0.0109444	0.00441662	0.00948372	0.0109746	0.0108683	0.0130483	0.012501	0.0077288	0.0152002
Energy conserving hydrogenase Methanococcales-Methanobacteriales-Methanopyrales	0.010226	0.00465338	0.00951643	0.00616363	0.00911153	0.00662147	0.00808226	0.00844999	0.00925805	0.00734056	0.00865759	0.00649702	0.007692	0.00837143	0.00923405	0.0074143	0.00880787	0.00675305	0.00831661	0.00711604	0.00666671	0.00528011	0.00838224	0.00862713	0.00806826	0.00785737	0.0106807	0.0072898	0.0094596	0.00650708	0.00623684	0.0102823	0.00951217	0.00715834	0.0104558	0.00774735	0.0117663	0.00617666	0.0117359	0.0081065	0.00785052	0.00459996	0.00790837	0.00879028	0.0096245	0.0111192	0.0115628	0.00647459	0.013252
Energy-conserving hydrogenase (ferredoxin)	0.00847579	0.00787566	0.00742391	0.00965152	0.0107211	0.0108511	0.00849785	0.0104415	0.0109584	0.0100319	0.00641275	0.00872791	0.00996973	0.00928783	0.00914614	0.00941541	0.00832906	0.0115276	0.0121745	0.0107365	0.0106752	0.00900244	0.00853562	0.00998771	0.00936871	0.00690619	0.0100682	0.0121139	0.0112633	0.00964592	0.00862155	0.0101745	0.0109131	0.00791292	0.00839128	0.00926478	0.00934959	0.00878451	0.0120314	0.00904382	0.0100194	0.00886889	0.0112367	0.00767661	0.0104529	0.0113724	0.0123645	0.00744823	0.0120832
Entner-Doudoroff Pathway	0.606921	0.664381	0.588855	0.580828	0.579474	0.583997	0.62565	0.614127	0.563008	0.573366	0.613786	0.62442	0.58502	0.652077	0.656928	0.596826	0.581806	0.563191	0.577501	0.668661	0.640981	0.61592	0.616789	0.577519	0.587731	0.615902	0.564027	0.623726	0.606425	0.598776	0.644381	0.608499	0.565548	0.586532	0.547641	0.60411	0.564453	0.58265	0.605671	0.590638	0.62768	0.58935	0.577483	0.620742	0.624549	0.554116	0.566107	0.620741	0.578971
Ergothioneine Cyano	2.55565e-05	7.66701e-05	4.04306e-05	7.94884e-05	8.27894e-05	0.000105136	4.07933e-05	1.87681e-05	4.81596e-05	0.000259463	1.13634e-05	6.27418e-05	0.000254268	7.34739e-05	0.000104484	1.90571e-05	5.05874e-05	1.11124e-05	0	5.71672e-05	6.64793e-05	6.83174e-05	7.85149e-05	0.00021714	5.03089e-05	5.23381e-05	7.11458e-05	0.00017006	0.000155549	0.000143335	6.89624e-05	5.91689e-05	5.91696e-05	0.000107707	4.20188e-05	0.000227474	0.000171689	0.000193638	0	0	0	9.15721e-05	4.92436e-05	0.000183974	6.45269e-05	9.36241e-05	3.21662e-05	1.06005e-05	7.82645e-05
Erythritol utilization	0.000216021	0.000192571	0.000336258	0.000439378	0.00025823	5.81684e-05	0.000143155	0.000234138	0.000337676	0.000196602	0	2.94707e-05	5.81123e-05	7.35488e-05	0.000104484	0.000172138	0.000144474	0.000133903	0.000160985	0.000161191	0.000207787	0.000158724	0.00017748	0.000160253	0.000315489	0.000406306	0.000263695	0.000236247	0.000267593	6.24731e-05	0.000177862	6.07191e-05	5.91696e-05	0.000271671	0.000256041	0.000162624	0.000171697	0.000150552	0.000234587	6.11031e-05	0.000374464	3.77061e-05	7.20746e-05	8.62301e-05	0.000300167	0.000103874	0.000128427	0.000170693	0.000242048
Erythromycin resistance	0	1.60285e-05	1.67405e-05	6.63773e-05	4.29828e-05	0	5.10547e-05	2.79976e-05	9.2469e-05	9.86444e-06	1.53624e-05	0	0	6.14777e-05	8.38235e-05	9.63253e-06	0.00018113	5.20428e-05	0.000115072	1.78064e-05	6.40187e-05	4.54961e-05	3.23314e-05	5.3094e-05	3.93762e-05	4.15111e-05	0	1.86366e-05	7.44225e-05	2.07536e-05	0	3.03596e-05	0.000147924	5.42541e-05	0	5.48969e-05	0.000148722	0	0	0.000122206	6.25986e-05	9.61893e-06	4.80498e-05	1.22649e-05	4.27714e-05	6.56686e-05	7.4856e-05	3.20728e-05	1.60749e-05
Ethanolamine utilization	0.0224643	0.021232	0.0217427	0.0216459	0.0223341	0.0185142	0.0219681	0.0206823	0.0212824	0.0259933	0.0172789	0.0194312	0.022895	0.0187123	0.0230857	0.0203479	0.0216954	0.0207912	0.0213831	0.0185091	0.0201835	0.0224252	0.0220286	0.0262543	0.0170532	0.0200154	0.0258671	0.0184046	0.021145	0.021768	0.0185222	0.0212499	0.0211737	0.0205711	0.0225126	0.019552	0.0237054	0.0212815	0.0230092	0.022589	0.0197568	0.0187622	0.0218139	0.0220651	0.0232899	0.0257679	0.0254978	0.0198784	0.0227421
Ethylmalonyl-CoA pathway of C2 assimilation	0.000533959	0.000551248	0.000214735	0.000278705	0.00057722	8.84271e-05	0.000264007	0.000325683	0.000201341	0.000407655	0.000485134	0.000996351	0.000240084	0.00025719	0.000665106	0.000381092	0.000325174	0.000288966	0.000354685	0.000396037	0.000264808	0.000533392	0.000914356	0.000320511	0.000251187	0.00131214	0.000842234	0.000302042	0.000137313	0.000393385	0.000194962	0.0020604	7.70198e-05	0.000452785	0.000457403	0.000396395	0.00044935	0.000357704	0.000518464	0.000122308	0.000343309	0.000108168	0.000106695	0.000148513	0.000456667	0.000307507	0.000417507	0.000241634	0.000198309
Ethylmalonyl-CoA pathway of C2 assimilation GJO	0.000178838	0.000136753	0.000150833	0.00017696	0.000327178	8.84332e-05	0.000111158	0.000136776	8.16359e-05	0.000171846	0.000142195	0.000476593	0.000176123	0.000189327	0.000238143	9.02555e-05	0.000109109	0.000103124	0.000101181	9.73612e-05	0.000151683	9.11589e-05	0.000445087	0.000178946	7.62977e-05	0.000471184	0.000232291	0.000102146	7.16253e-05	0.000123196	0.000111625	0.000296788	2.13238e-05	0.000407267	7.2687e-05	0.000163207	0.000236052	6.37354e-05	0.000152496	3.05516e-05	0.000221493	7.78491e-05	2.34149e-05	8.61864e-05	0.000236327	0.000206938	0.000108639	8.02719e-05	0.00011417
Exopolysaccharide Biosynthesis	0.219426	0.240996	0.238834	0.244756	0.218159	0.234802	0.223107	0.226566	0.235942	0.208654	0.214968	0.21258	0.220243	0.22165	0.225238	0.233081	0.227212	0.230558	0.210178	0.232465	0.239199	0.233449	0.21803	0.218366	0.233715	0.222521	0.222101	0.244273	0.224237	0.246986	0.240591	0.226896	0.226961	0.217931	0.214848	0.21707	0.226837	0.226155	0.228493	0.210326	0.22917	0.231465	0.219015	0.22499	0.213492	0.212898	0.234252	0.216666	0.2258
Exosporium	0.000242182	5.77025e-05	0.000151569	0.000125811	0.000257897	0.000116337	0.000153038	0	9.63192e-05	3.91142e-05	0	2.9061e-05	0.000139114	0.000134802	3.14502e-05	5.75872e-05	3.64412e-05	0.000122606	8.03773e-05	0	1.59241e-05	4.59351e-05	0.000104735	6.82637e-05	4.73792e-05	3.1358e-05	3.76411e-05	5.56607e-05	0.000100142	9.064e-05	0.000148251	6.07191e-05	5.91696e-05	0.000108508	0.000126057	0	9.94633e-05	0	9.32384e-05	0	3.07356e-05	0	9.72934e-05	2.47802e-05	0.000106928	0.000156106	5.32133e-05	4.27637e-05	8.09909e-05
Experimental ThMP RZ	0.0130514	0.0115718	0.0113937	0.0104449	0.0103783	0.0114888	0.0136319	0.0120187	0.0133906	0.0103607	0.00820621	0.00920186	0.0123298	0.00955776	0.0108269	0.0135231	0.0155069	0.0120298	0.0127397	0.0157625	0.0132474	0.011334	0.0110129	0.0108229	0.0121068	0.0125767	0.00935336	0.0103721	0.0115774	0.00877131	0.0100143	0.0118816	0.0145318	0.0137354	0.0123791	0.0110794	0.010799	0.0115178	0.0150774	0.0119377	0.0112664	0.00944963	0.0137402	0.0114594	0.0120798	0.0107151	0.0110579	0.0106936	0.0117447
Extracellular Polysaccharide Biosynthesis of Streptococci	0.0103308	0.0101788	0.013063	0.00979655	0.0109593	0.015072	0.00727916	0.0137899	0.0107271	0.0118689	0.0089071	0.00945977	0.0120556	0.0118145	0.0111394	0.0100454	0.0102165	0.00902634	0.0131548	0.0102835	0.011408	0.0139958	0.0116914	0.010434	0.01124	0.0106721	0.00840264	0.0100023	0.00912406	0.00750301	0.00941128	0.010164	0.00880135	0.0127966	0.0108843	0.0111796	0.0115406	0.00951524	0.0106651	0.0119664	0.0109657	0.0103378	0.0134366	0.00937906	0.0111282	0.0122305	0.00976338	0.0111334	0.0098458
F0F1-type ATP synthase	0.411955	0.460178	0.378316	0.441065	0.426904	0.414681	0.429509	0.419984	0.429463	0.434165	0.424802	0.423838	0.398963	0.416211	0.426093	0.432599	0.441419	0.441347	0.423365	0.411924	0.447761	0.425472	0.439069	0.453391	0.387068	0.402931	0.436953	0.437976	0.438599	0.46417	0.442776	0.438698	0.405067	0.429225	0.397378	0.420069	0.427084	0.428202	0.437998	0.434377	0.418357	0.423897	0.425767	0.433018	0.436209	0.434206	0.458147	0.40414	0.430345
F0F1-type ATP synthase in plants (mitochondrial)	0	4.80854e-06	0	5.20783e-06	5.33123e-06	0	0	4.66626e-06	0	0	0	0	0	0	0	0	0	5.60242e-06	0	4.49047e-06	7.99427e-06	0	0	5.74934e-06	0	5.24504e-06	0	0	0	0	0	0	0	0	0	1.3552e-05	1.24329e-05	2.54702e-05	0	1.55811e-05	0	0	0	0	0	0	2.15236e-05	0	0
F0F1-type ATP synthase in plants (plastidial)	3.81836e-05	0	1.69215e-05	0	0	9.7225e-06	5.13071e-05	0	4.81596e-05	1.97289e-05	0	0	4.64454e-05	0	0	0	3.6011e-05	6.68593e-05	4.60287e-05	0	0	9.09922e-05	3.21358e-05	6.82637e-05	3.13732e-05	3.11333e-05	4.68961e-05	0	6.28853e-05	3.13427e-05	9.83781e-06	0.000121438	0	0	0	5.55858e-05	4.97316e-05	0	2.33096e-05	6.23244e-05	0	0	0	3.692e-05	8.57345e-05	2.07944e-05	3.55947e-05	4.24022e-05	1.60749e-05
F1453 mlsummers	0.00162731	0.00109958	0.00120832	0.0015196	0.0015049	0.00131659	0.000703747	0.0017619	0.00324489	0.00144969	0.00247109	0.00359008	0.00181775	0.00159733	0.00137378	0.00178436	0.00160724	0.0012794	0.00199195	0.00205439	0.00126802	0.00186161	0.00104881	0.00115122	0.000859551	0.00143887	0.000952377	0.000868914	0.00157717	0.00147014	0.0014227	0.00121916	0.00340777	0.00118622	0.00108196	0.00194712	0.000986124	0.00113651	0.00136276	0.00107113	0.0022623	0.000438622	0.00128347	0.00183511	0.00148907	0.00230759	0.00116897	0.00130582	0.0010821
F420 bobik	0.00980293	0.00481656	0.009455	0.00575682	0.00915118	0.00661056	0.00967862	0.00899841	0.00775171	0.00771726	0.00817507	0.0061989	0.00702667	0.00780327	0.00885865	0.00769647	0.0075959	0.00707355	0.00790317	0.00752505	0.00781216	0.00505134	0.00828228	0.00785025	0.00719577	0.0082877	0.00961414	0.00719882	0.00983002	0.0068318	0.00645001	0.00924981	0.00714209	0.00756288	0.0103472	0.006655	0.0131116	0.00593364	0.0101781	0.00779935	0.00881921	0.00408124	0.00693852	0.00894801	0.00957564	0.0111364	0.0110192	0.00685374	0.0130587
FOL Commensurate regulon activation	0.00102276	0.000702158	0.000959238	0.000318547	0.00042211	0.000456379	0.000481791	0.000293312	0.000599053	0.000600741	0.000924754	0.000759384	0.000375711	0.00043317	0.000407978	0.00131259	0.000976168	0.000666533	0.000605143	0.000482382	0.000804887	0.000551391	0.000314597	0.000335595	0.000670896	0.000472104	0.000294629	0.000945559	0.000390399	0.000293837	0.00070672	0.00022914	0.000546962	0.000664312	0.000554244	0.000420876	0.000508275	0.00101161	0.000415281	0.000809817	0.000589989	0.000860648	0.000949348	0.000745029	0.00088343	0.000448623	0.000185743	0.000555661	0.000474194
Fatty Acid Biosynthesis FASI	0.000509014	0.000154103	0.000118269	0.00333412	0.000278889	0.000328732	0.000245012	0.000131171	0.000338795	0.000353746	0.000257066	0.000116654	0.000186004	0.000318337	0.000103959	0.000153289	0.000832124	0.000334666	0.000414028	0.00026834	0.000336211	0.000341294	0.000241458	0.000228517	0.000772317	0.00025019	0.000300507	0.00083491	0.000423278	0.000125159	0.000276827	0.000118338	0.000292566	0.000596395	0.000319069	0.000548969	0.000343395	0.000101881	0.000424045	0.000185752	0.000125197	0.000305497	0.000342318	0.000320641	0.000257779	0.000435797	0.000213568	0.000468231	0.000129524
Fatty Acid Biosynthesis FASII	0.66052	0.729413	0.655061	0.718726	0.65002	0.651557	0.720263	0.652395	0.667511	0.652974	0.680539	0.677069	0.652735	0.652739	0.646771	0.645903	0.722977	0.648933	0.653495	0.712874	0.660835	0.691365	0.632553	0.620364	0.675785	0.674413	0.736751	0.658407	0.642165	0.738298	0.63647	0.635366	0.662366	0.662838	0.63658	0.658387	0.65386	0.796954	0.666125	0.708017	0.657124	0.683248	0.61367	0.697352	0.667742	0.663206	0.733366	0.670165	0.627668
Fatty acid biosynthesis in plants (mitochondrial)	2.52543e-05	0	1.6831e-05	3.13841e-05	0	0	1.02614e-05	1.86651e-05	0	6.57629e-06	7.23771e-05	0	0	1.22955e-05	2.07918e-05	0	0	1.85207e-05	0	0	0	0	0	4.57519e-05	0	5.21135e-05	9.3585e-06	0	0	0	6.88646e-05	1.9723e-05	0	0	0	0	0	0	1.55397e-05	0	0	3.84757e-05	0	2.45299e-05	3.23661e-05	4.1392e-05	3.91422e-05	1.06909e-05	8.11449e-06
Fatty acid biosynthesis in plants (plastidial)	0.000190465	0.000138955	0.000207703	0.000174646	0.000156993	0.000161542	0.000170603	0.000162124	8.04058e-05	0.000188353	5.48505e-05	0.000330043	0.0001823	0.000336893	0.00019901	0.000199759	9.39247e-05	0.000446345	0.000422698	0.000200005	7.72243e-05	0.00016382	4.05365e-05	0.000261926	6.81615e-05	0.000222403	0.000177115	0.000389583	0.000123034	2.08952e-05	9.56526e-05	0.000208383	0.000360321	0.000171204	0.000616038	0.000238116	4.06552e-05	0.000209982	8.54685e-05	0.000132797	0.000423999	5.73287e-05	4.88457e-05	0.000162552	9.31506e-05	5.88027e-05	0.000142577	0.000237951	7.25682e-05
Fatty acid degradation regulons	0.0106882	0.0111957	0.0116379	0.0103403	0.00939196	0.0104123	0.00937525	0.0103201	0.0127443	0.0149675	0.00861917	0.00874058	0.0119824	0.0101906	0.012279	0.0103009	0.00938308	0.0121585	0.0107752	0.00843451	0.0100166	0.0110593	0.0141245	0.0136957	0.00868141	0.0110305	0.0131979	0.0103558	0.0124739	0.00825012	0.0100418	0.0118006	0.0127049	0.0137311	0.0131613	0.00892905	0.012061	0.00961061	0.0124726	0.0102407	0.00968978	0.00759913	0.0103624	0.00980747	0.0106952	0.0119402	0.0137698	0.0108096	0.0136286
Fe(III) respiration - Shewanella type	0	0	0	0	0	0	0	0	0	0	0	0	0	0	0	0	0	0	0	0	0	2.26749e-05	0	0	0	0	0	0	0	0	0	0	0	0	0	0	0	0	0	0	0	0	0	0	0	0	0	0	0
Fe-S cluster assembly	0.107214	0.114125	0.109685	0.114666	0.118676	0.10972	0.114538	0.111187	0.110801	0.110739	0.115952	0.108418	0.111393	0.111996	0.112209	0.109755	0.108065	0.110781	0.114559	0.111364	0.111393	0.112095	0.111988	0.112011	0.111365	0.108441	0.120383	0.111627	0.11096	0.119925	0.116981	0.122984	0.111522	0.118487	0.108226	0.113746	0.117029	0.11789	0.118046	0.108546	0.111168	0.11215	0.104879	0.108317	0.107378	0.111436	0.120244	0.10934	0.115295
FeFe hydrogenase maturation	0.112154	0.0883679	0.110977	0.101356	0.114631	0.0930882	0.106191	0.110961	0.123094	0.115266	0.0724537	0.0803327	0.104011	0.0956411	0.104878	0.104223	0.106223	0.114328	0.0905035	0.093727	0.0909099	0.112196	0.0960433	0.109159	0.0939697	0.104139	0.116424	0.0773441	0.108988	0.0900674	0.083251	0.11222	0.118447	0.102299	0.0977262	0.100418	0.111184	0.0990978	0.106606	0.0885109	0.0889835	0.065079	0.099141	0.101313	0.107095	0.1236	0.108939	0.0883079	0.113825
Fermentations: Lactate	0.15441	0.128709	0.15507	0.142511	0.145246	0.141188	0.139649	0.142094	0.178498	0.139094	0.114944	0.138245	0.140519	0.127492	0.141377	0.146975	0.143882	0.14668	0.141446	0.141909	0.136953	0.148421	0.136304	0.149605	0.127746	0.145005	0.123421	0.126844	0.156728	0.119353	0.130808	0.144905	0.170147	0.144047	0.154325	0.144168	0.151147	0.132053	0.148236	0.1403	0.145185	0.135469	0.149385	0.146506	0.152318	0.15951	0.13678	0.134673	0.150842
Fermentations: Mixed acid	0.312357	0.279007	0.323601	0.270088	0.287102	0.317906	0.286269	0.307253	0.333387	0.309211	0.258267	0.31295	0.297756	0.286641	0.276904	0.294219	0.314738	0.311413	0.308859	0.269875	0.296798	0.323244	0.292728	0.296333	0.279542	0.30184	0.271257	0.273291	0.313252	0.252633	0.293381	0.298953	0.330962	0.296391	0.318526	0.297826	0.310367	0.278816	0.310535	0.305739	0.304247	0.322869	0.348665	0.314808	0.312478	0.293417	0.285887	0.305012	0.292734
Ferrous iron transporter EfeUOB low-pH-induced	0.00198162	0.00216479	0.00185213	0.00222293	0.00311676	0.00166527	0.00236525	0.00241439	0.00332553	0.00178863	0.00233208	0.00196225	0.00241538	0.00124808	0.00213625	0.00233682	0.00184602	0.00178298	0.00188672	0.0018776	0.00100709	0.00143701	0.00203453	0.00180781	0.00296297	0.00168996	0.00156407	0.00150259	0.00245075	0.00221135	0.00169973	0.000898385	0.00281279	0.00276015	0.00178705	0.00186374	0.00345474	0.00180776	0.00202624	0.00160456	0.00204546	0.000877245	0.00228699	0.00197416	0.00234216	0.00174693	0.00216244	0.00163845	0.00255062
Flagellar motility	0.079945	0.0635914	0.0727492	0.0652319	0.0692514	0.071623	0.0512611	0.0780749	0.108274	0.0647808	0.0767098	0.0892583	0.0736553	0.0906565	0.0649247	0.099167	0.126274	0.0758746	0.106185	0.0733429	0.107267	0.0915383	0.0611031	0.0790471	0.085058	0.0853825	0.0590679	0.0818611	0.0894537	0.0707238	0.0811185	0.0890676	0.115582	0.092699	0.0897887	0.0885147	0.0807409	0.0822483	0.0780798	0.109839	0.0800085	0.0778823	0.0945531	0.0818519	0.0908844	0.089973	0.0678767	0.0903771	0.0666917
Flagellum	0.174387	0.128752	0.139063	0.145589	0.155392	0.155881	0.113258	0.152013	0.207359	0.140662	0.160602	0.204672	0.140858	0.163783	0.131846	0.229944	0.25295	0.144152	0.220481	0.153739	0.20041	0.159583	0.157945	0.147126	0.179309	0.168743	0.12524	0.181221	0.187768	0.164505	0.15225	0.177485	0.224805	0.187505	0.193588	0.17939	0.148628	0.172763	0.140437	0.212432	0.172989	0.172232	0.177099	0.169882	0.175919	0.184117	0.132779	0.181463	0.137489
Flagellum in Campylobacter	0.0448625	0.033917	0.0412143	0.0406142	0.0422154	0.0461849	0.0315197	0.0425227	0.0557851	0.032835	0.0426239	0.0452568	0.0368564	0.0447694	0.0348436	0.0601549	0.0655952	0.0447326	0.0587308	0.0406106	0.0563711	0.0468427	0.0372794	0.0387801	0.0505153	0.0457223	0.0342441	0.0508481	0.0550815	0.040206	0.0468732	0.0481593	0.0560168	0.0479345	0.0515374	0.0444673	0.0434144	0.0464919	0.0458052	0.0527531	0.0439145	0.044836	0.0517192	0.0413419	0.0488741	0.0487433	0.0420412	0.0481525	0.0385087
Flavanones and dihydroflavonols biosynthesis in plants	0	0	0	6.94377e-06	0	0	0	0	0	0	3.61886e-06	0	0	0	0	0	0	0	7.63303e-06	0	0	1.78937e-05	0	0	0	0	0	0	0	0	0	0	0	0	0	0	0	0	0	0	0	0	0	0	0	0	0	0	0
Flavocytochrome C	5.05086e-05	3.89277e-05	3.3481e-05	8.41482e-05	2.13249e-05	5.80018e-05	2.02704e-05	9.35314e-05	7.26589e-05	9.86444e-06	3.65292e-05	0	5.82232e-05	9.81399e-05	8.39548e-05	0.000181978	0.000181346	2.22248e-05	0.000103276	5.34193e-05	6.38253e-05	6.80247e-05	8.06329e-05	0	9.42792e-05	5.22258e-05	5.65652e-05	0.000125299	6.64879e-05	2.07536e-05	3.93512e-05	0	8.71134e-05	0	0.000190394	5.55858e-05	9.75725e-05	4.98059e-05	4.73645e-05	0	0	3.84757e-05	0	2.45299e-05	4.31548e-05	2.08928e-05	4.25706e-05	0	4.8687e-05
Flavodoxin	0.128163	0.117394	0.135942	0.124741	0.134143	0.130615	0.131373	0.126789	0.132382	0.117593	0.114433	0.126219	0.120453	0.12332	0.119829	0.123283	0.127284	0.127555	0.120914	0.140229	0.118119	0.126825	0.130708	0.11523	0.132555	0.117669	0.115993	0.123945	0.141232	0.114017	0.124491	0.123895	0.12539	0.123606	0.130932	0.133562	0.133015	0.129093	0.122598	0.113717	0.127679	0.100069	0.128753	0.126305	0.121125	0.114128	0.117753	0.118002	0.123967
Flavohaemoglobin	0.0708052	0.061371	0.0748697	0.0575069	0.0644244	0.0806199	0.0569343	0.064944	0.0765799	0.0709411	0.0657229	0.0688683	0.0714943	0.0657847	0.0645739	0.068014	0.0654611	0.0726349	0.0671166	0.0634513	0.0611228	0.0662003	0.0700303	0.0643386	0.0766858	0.0684444	0.0553299	0.0565317	0.0657756	0.0551201	0.0592068	0.060389	0.0777455	0.0665098	0.0783208	0.064337	0.0636928	0.0591754	0.0603163	0.0651091	0.0622387	0.0736848	0.0882861	0.0655633	0.0641004	0.0608721	0.0573888	0.0729493	0.0630558
Folate Biosynthesis	0.563602	0.585025	0.574646	0.61282	0.571007	0.588784	0.58946	0.564988	0.601091	0.58888	0.589133	0.59194	0.583173	0.57502	0.562481	0.584389	0.583175	0.618703	0.610077	0.572322	0.583749	0.590298	0.571997	0.587612	0.578189	0.585021	0.596557	0.570854	0.602386	0.628553	0.570683	0.597288	0.610249	0.604103	0.621151	0.570216	0.586239	0.618344	0.575909	0.589603	0.571727	0.599343	0.597674	0.568618	0.576655	0.578354	0.595235	0.590479	0.572474
Folate biosynthesis in plants	5.95311e-05	9.73191e-06	4.23037e-06	5.20783e-06	4.84528e-05	1.9445e-05	0	3.74332e-05	1.197e-05	2.93357e-05	1.20629e-05	4.85033e-05	1.16114e-05	2.04177e-05	4.87767e-05	1.92651e-05	1.82206e-05	5.00983e-05	5.7824e-06	8.98095e-06	4.79656e-05	1.70062e-05	2.41018e-05	0	5.28211e-06	0	0	0	1.67587e-05	2.08598e-05	0	0	0	1.82182e-05	6.30283e-05	0	1.65772e-05	0	1.18411e-05	3.05516e-05	0	0	0	1.23901e-05	4.31548e-05	0	3.75471e-05	0	1.60749e-05
Folate-mediated one-carbon metabolism in plants	3.57791e-05	1.58495e-05	2.11519e-05	1.56235e-05	4.55928e-05	4.86125e-06	0	0	5.98499e-06	1.97289e-05	3.03274e-05	2.681e-05	6.38348e-05	0	3.81182e-05	4.81626e-06	7.24522e-05	5.5562e-06	1.72319e-05	1.33937e-05	5.86032e-06	7.8643e-05	2.54408e-05	5.17441e-05	3.92164e-06	4.21041e-05	2.46855e-05	0	2.04981e-05	4.19319e-05	4.9189e-06	7.58989e-05	7.25945e-06	9.1091e-06	0.000285591	0	2.43931e-05	2.54702e-05	0	3.05516e-05	3.11114e-05	0	1.20124e-05	1.10885e-05	8.95863e-06	4.5728e-05	3.37805e-05	5.1492e-05	2.53873e-05
FolateExerciseMaizeClassVDC	0.00124429	0.000730406	0.00087558	0.000497975	0.00168392	0.000810294	0.00092098	0.000558052	0.000717077	0.0011086	0.000851389	0.000929884	0.000801518	0.00084699	0.00102252	0.000861459	0.00124437	0.000624325	0.000540738	0.000984563	0.000862067	0.000718465	0.000637685	0.000729683	0.00106728	0.000734704	0.000889706	0.00072483	0.000807413	0.00100412	0.000735107	0.000851078	0.000877244	0.00119221	0.00110028	0.0010154	0.000715616	0.000921743	0.00100727	0.00096497	0.000802947	0.000752437	0.000714517	0.00076057	0.00111245	0.000848433	0.000924497	0.000962111	0.000863718
Formaldehyde assimilation: Ribulose monophosphate pathway	0.271076	0.270694	0.289259	0.276682	0.275055	0.274891	0.266626	0.280064	0.26942	0.283031	0.269825	0.275023	0.283995	0.268985	0.278798	0.267393	0.265615	0.274967	0.272436	0.265449	0.269042	0.278576	0.286591	0.285911	0.282296	0.277802	0.277309	0.257654	0.278119	0.277585	0.276118	0.282143	0.274428	0.283726	0.277087	0.270562	0.273674	0.271889	0.276332	0.269654	0.266417	0.282009	0.290327	0.276038	0.271711	0.279532	0.278919	0.272894	0.289308
Formate dehydrogenase	0.0241244	0.0133718	0.0253224	0.0193845	0.0253757	0.0178418	0.0243244	0.0224131	0.0217641	0.0199054	0.0222134	0.0183343	0.0222423	0.0252315	0.024395	0.0190665	0.0210902	0.0210117	0.0237443	0.020854	0.0240954	0.0154917	0.0213465	0.021527	0.0208926	0.0222529	0.028955	0.019824	0.0249065	0.0204652	0.0187143	0.0238347	0.0245242	0.0150222	0.0253331	0.0230507	0.0329773	0.0148632	0.029394	0.0216275	0.0253159	0.0127879	0.0201062	0.0247021	0.0258526	0.029527	0.029362	0.018251	0.038332
Formate hydrogenase	0.233749	0.182746	0.21999	0.172009	0.198806	0.200313	0.192528	0.197719	0.207511	0.239135	0.154201	0.186681	0.218129	0.198504	0.213373	0.20428	0.21592	0.206609	0.197778	0.181174	0.216878	0.218719	0.197259	0.241134	0.171827	0.191375	0.233441	0.169526	0.217544	0.169587	0.187711	0.202919	0.198206	0.20333	0.221069	0.198838	0.218359	0.189249	0.219292	0.203557	0.193092	0.161335	0.219806	0.207816	0.220073	0.240024	0.231381	0.199386	0.23768
Fosfomycin resistance	0	0	0	0	0	0	0	0	0	0	0	0	0	0	0	0	0	0	0	0	0	0	0	0	0	0	0	0	0	0	0	0	0	0	0	0	0	0	0	0	0	0	0	0	0	0	0	0	0
Fratricide in Streptococcus	0.000101168	0.000231384	0.000207281	0.000115258	7.14161e-05	0.000319926	0.000132136	0.00017309	0.000128752	2.95074e-05	7.9033e-05	0.000102738	9.278e-05	9.76908e-05	7.84286e-05	5.73792e-05	0.000108248	0.000141281	0.000138547	7.15367e-05	0.000167912	7.98011e-05	0.000129277	7.64151e-05	4.74591e-05	0.000156228	3.76411e-05	0.000166484	0.000146861	2.08598e-05	4.94822e-05	8.95285e-05	5.80756e-05	0.000235769	6.36829e-05	2.74484e-05	4.92589e-05	0.000177157	0.000117293	9.34866e-05	0.000269006	0.000171217	0.000273675	0.000141673	6.46364e-05	0.000247677	0.000103792	2.83585e-05	0.000134728
Fructooligosaccharides(FOS) and Raffinose Utilization	0.604519	0.612536	0.633956	0.56072	0.594174	0.586392	0.554623	0.610935	0.588573	0.619377	0.500557	0.564769	0.648557	0.560497	0.649868	0.618339	0.54821	0.593653	0.611459	0.659519	0.641528	0.594677	0.668733	0.650122	0.536033	0.586121	0.554939	0.53961	0.647181	0.501376	0.658981	0.599163	0.549027	0.609542	0.577847	0.559317	0.540279	0.537652	0.602353	0.571639	0.604561	0.531092	0.607868	0.597366	0.597124	0.587245	0.603159	0.541709	0.594503
Fructose and Mannose Inducible PTS	0.0100813	0.0168955	0.0213811	0.0110568	0.0117938	0.0197689	0.00857479	0.0133205	0.0164089	0.00775052	0.00754125	0.00926916	0.0119697	0.00629836	0.00963074	0.0123664	0.0148314	0.0151011	0.00774369	0.0112724	0.0104857	0.0075963	0.0108288	0.00894365	0.011437	0.00805101	0.00781981	0.0163794	0.0164648	0.00730879	0.0135714	0.00869533	0.0136059	0.0164572	0.00823589	0.00837556	0.0080837	0.0075341	0.00968002	0.00686632	0.00957435	0.0140036	0.00973506	0.00868811	0.00594462	0.00629103	0.00981066	0.00646408	0.0152176
Fructose utilization	0.129389	0.103219	0.133694	0.107743	0.115289	0.118131	0.121858	0.130529	0.126022	0.117096	0.0931895	0.11416	0.108251	0.0973307	0.115558	0.127575	0.134544	0.112119	0.107274	0.117898	0.12347	0.115978	0.102949	0.115615	0.129742	0.110608	0.111157	0.123155	0.117355	0.0895873	0.101585	0.102348	0.121078	0.115248	0.120259	0.125015	0.1044	0.107396	0.131068	0.120728	0.107501	0.120709	0.116429	0.121466	0.120298	0.139795	0.109144	0.109832	0.130185
Fructoselysine (Amadori product) utilization pathway	0.000963894	0.000426137	0.000732917	0.00057629	0.000472811	0.00034851	0.000326851	0.000542729	0.00072754	0.000334189	0.000439031	0.000645078	0.000580901	0.000318113	0.000438728	0.00082403	0.000651209	0.00044616	0.00036846	0.000268185	0.000847071	0.000706726	0.00064565	0.000572992	0.00132662	0.000585199	0.000695635	0.000471746	0.000801684	0.000709019	0.000533783	0.000602541	0.000410905	0.000487085	0.000575111	0.00066014	0.000542321	0.000501462	0.000421809	0.000244412	0.000745547	0.000266251	0.000538098	0.000665811	0.000753676	0.000477976	0.000213806	0.000851839	0.000613774
G-protein-coupled receptor (GPCR) system in Actinobacteria	5.05086e-05	9.64005e-05	5.02215e-05	1.04157e-05	0	5.81684e-05	8.1839e-05	7.48663e-05	0	5.90149e-05	5.42828e-05	0	6.97791e-05	9.81399e-05	0.00011488	9.52855e-06	0.000108463	6.70442e-05	0	2.69428e-05	3.19771e-05	2.29676e-05	0	6.85065e-05	0.000204405	6.24913e-05	2.8179e-05	5.59097e-05	0	0	5.94178e-05	6.07191e-05	5.80756e-05	0.000107707	9.45424e-05	0	0	4.98059e-05	0	6.11031e-05	0.000307356	0.000153133	4.80498e-05	4.90597e-05	6.43488e-05	4.1392e-05	3.21662e-05	2.13818e-05	9.70658e-05
GABA and putrescine metabolism from cluters	0.0098665	0.0102219	0.00981707	0.0022291	0.00328058	0.0070209	0.00471716	0.00274381	0.00608388	0.00358349	0.00758031	0.00978193	0.00565681	0.00388375	0.00408467	0.0114956	0.0112619	0.00529505	0.00483825	0.00718959	0.00722393	0.00431831	0.00256583	0.00281728	0.00812134	0.00314467	0.00213838	0.0123951	0.00489759	0.00258329	0.00629806	0.00194585	0.00592052	0.0040822	0.00461734	0.00643327	0.0025628	0.00531209	0.00427769	0.00692396	0.0082311	0.00421481	0.00732054	0.00715193	0.00792565	0.00499438	0.00182974	0.0056383	0.0030883
GDP-sugars biosynthesis and interconversions in plants	0.000719453	0.000710659	0.000841197	0.000689246	0.000829769	0.00064079	0.000807437	0.000988713	0.000987831	0.000878239	0.00079688	0.00121337	0.000912373	0.000964629	0.000663169	0.000589477	0.000544626	0.00122336	0.0011495	0.000663868	0.000572812	0.00123583	0.000728562	0.00102676	0.000474099	0.00106371	0.000616084	0.00126064	0.000566678	0.000642098	0.000661997	0.000445601	0.00114878	0.000678377	0.00141258	0.00118453	0.000592459	0.000498973	0.000737511	0.00085947	0.00116112	0.000330736	0.000727193	0.00113318	0.000923683	0.000502959	0.00043786	0.000819138	0.000536858
Galactose degradation in plants	0.00010137	8.38456e-05	7.18107e-05	0.00017323	0.000138278	0.000189283	8.31916e-05	0.000239844	0.000108755	0.000170497	0.000257297	0.000317252	0.000208783	0.000191807	4.35131e-05	0.00011488	0.000108893	0.000265862	0.00014942	0.000107305	6.66082e-05	0.00019626	0.000236604	0.000165476	0.00024283	0.00020545	6.41396e-05	0.000158175	0.000204388	0.000142666	0.000168562	0	0.000165094	0.000108508	0.000139753	0.000239724	0.000172012	8.37661e-05	0.000238409	0.00010306	0.000145688	0.00037206	0.000213712	4.53052e-05	0.000149821	4.56854e-05	7.64735e-05	0.000143024	0.000123986
Galactose-inducible PTS	2.76862e-05	6.29129e-05	4.18965e-05	3.20328e-05	0	3.93104e-05	2.04598e-05	9.33253e-06	1.3965e-05	6.30894e-05	2.2703e-05	4.14771e-05	1.54079e-05	2.2467e-05	2.7788e-05	7.05345e-05	3.37536e-05	4.07455e-05	1.15648e-05	1.79619e-05	3.86444e-05	0	1.61046e-05	8.56938e-05	2.16034e-05	6.77925e-05	6.56131e-05	0	1.68271e-05	3.81544e-05	3.79396e-05	5.91689e-05	0.000108113	0	6.30283e-05	9.52083e-05	6.09828e-05	6.6975e-05	2.36823e-05	3.05516e-05	9.27706e-05	6.33565e-05	4.06384e-05	4.70824e-05	1.06928e-05	6.95443e-05	1.13522e-05	3.62588e-05	3.21498e-05
Galactosylceramide and Sulfatide metabolism	0.403145	0.432214	0.420725	0.425852	0.403458	0.405946	0.418379	0.414268	0.398108	0.388698	0.453101	0.469814	0.422207	0.43485	0.419946	0.384742	0.384268	0.391857	0.395213	0.450134	0.438216	0.430753	0.473183	0.399314	0.40002	0.413666	0.385433	0.444569	0.409339	0.401386	0.443293	0.376099	0.394134	0.382667	0.389758	0.434595	0.373546	0.400189	0.422294	0.406337	0.4297	0.453953	0.402877	0.419108	0.428174	0.389978	0.36746	0.434454	0.357347
Gallic acid utilization	0.000431287	0.000410291	0.000269477	0.000241069	0.000243347	0.000328982	0.000421163	0.00036182	0.000361896	0.000362409	0.000241537	0.000205476	0.000296228	0.000212	0.000334506	0.000133816	0.000506735	0.00016761	0.000229913	0.000232417	0.000304105	0.00046864	0.00020991	0.000397083	0.000209285	0.000631506	0.000290469	0.000334462	0.000279495	0.00016709	0.000365758	0.000479552	0.000176415	0.000434033	0.000320379	0.000547591	0.000658362	0.000400716	0.000409686	0.000337288	0.000323006	0.000217195	0.000318293	0.000258941	0.000429823	0.000464179	0.000541611	0.000191714	0.00048425
General Secretion Pathway	0.0246205	0.0252875	0.0244203	0.00494381	0.00823094	0.0163291	0.0123677	0.0068199	0.0135731	0.010907	0.0192643	0.0225771	0.0150812	0.0108676	0.0090216	0.0247847	0.029814	0.0153026	0.0137488	0.0197409	0.0166137	0.010453	0.0057212	0.00469662	0.0215785	0.00843152	0.00545832	0.0309209	0.0115608	0.00633343	0.0133369	0.0041094	0.0124548	0.00947291	0.0110445	0.0164439	0.00664703	0.013097	0.0124091	0.0181117	0.0188303	0.0103038	0.0155883	0.0160649	0.0187965	0.0136488	0.00457972	0.0136998	0.00641289
Gentisate degradation	0.00139849	0.00192952	0.0015776	0.00180052	0.00177079	0.00121962	0.00129229	0.00134519	0.00205554	0.00140763	0.00161747	0.00180827	0.0016469	0.00129173	0.0015852	0.00175466	0.00187091	0.00126755	0.00217898	0.00137854	0.0015782	0.00142172	0.00153645	0.00159575	0.00164757	0.00148275	0.00150244	0.00183129	0.00145189	0.00115835	0.00200463	0.001673	0.00136086	0.00225363	0.00126749	0.00162796	0.00127567	0.00102914	0.00141565	0.0010082	0.00195998	0.00111509	0.00166195	0.00142125	0.00130462	0.00150326	0.0013264	0.00151185	0.00151916
Global Two-component Regulator PrrBA in Proteobacteria	0	0	1.69215e-05	0	6.46408e-05	0	2.02704e-05	0	2.394e-05	0	0	0	2.31118e-05	0	2.07918e-05	0	0	8.88992e-05	0	0	3.19771e-05	2.29676e-05	0	0	0	2.09802e-05	0	0	8.97447e-05	0	0	0	0	0	0	0	0	4.98059e-05	0	0	0	0	0	4.93101e-05	0	0	0	4.27637e-05	3.2458e-05
Glutamate dehydrogenases	0.0667083	0.0672976	0.0649135	0.0675059	0.0667467	0.0630885	0.0660353	0.0614495	0.0690121	0.0672483	0.0687767	0.0623601	0.0702442	0.0635065	0.0671222	0.0642036	0.06222	0.0694418	0.0674102	0.0626311	0.0627864	0.0671715	0.0656205	0.0694139	0.0612949	0.0626693	0.0717956	0.0638899	0.0655138	0.0713618	0.0670639	0.0670794	0.065503	0.0666514	0.0617637	0.0656201	0.0671024	0.0634086	0.0638378	0.0632781	0.0624351	0.0582559	0.0610524	0.0642948	0.0649683	0.0718338	0.0713364	0.0638061	0.0676582
Glutamate transporter involved in acid tolerance in Streptococcus	0.000584777	0.000231729	0.000336439	0.000459935	0.000376183	0.000338538	0.00014265	0.000552062	0.000288678	0.000205951	0.000310328	0.000496905	0.000406231	0.000612757	0.000501365	0.000363956	0.000580478	0.000502369	0.000253734	0.000330352	0.000527687	0.000524742	0.000330345	0.000663403	0.000458106	0.000407317	0.000385459	0.000375523	0.000245977	0.000292886	0.000286371	0.000359664	0.000118339	0.000487886	0.000698548	0.000326625	0.000318056	0.000176589	0.000422554	0.000866435	0.000187796	0.000802602	0.000605994	0.000197741	0.00044042	0.00068474	0.000384565	0.000543249	0.000509826
Glutamine synthetases	0.134193	0.125641	0.134295	0.131802	0.13241	0.134514	0.134743	0.131288	0.136298	0.135755	0.129015	0.130713	0.134354	0.137558	0.134025	0.134057	0.131602	0.136851	0.136598	0.123739	0.137161	0.132019	0.130749	0.136888	0.121732	0.131495	0.126348	0.126019	0.134403	0.12172	0.135725	0.131816	0.131123	0.134587	0.13	0.132932	0.133965	0.121018	0.135905	0.130446	0.129403	0.119467	0.134578	0.128853	0.136472	0.133367	0.131762	0.130262	0.133585
Glutamine Glutamate Aspartate and Asparagine Biosynthesis	1.09121	1.08867	1.09559	1.07423	1.08008	1.10511	1.11943	1.10998	1.08859	1.05018	1.07179	1.09085	1.07591	1.07609	1.0993	1.12692	1.07523	1.06822	1.10032	1.14283	1.12037	1.07905	1.07944	1.07561	1.07968	1.06096	1.00316	1.09764	1.09849	1.03762	1.10244	1.07468	1.08153	1.11443	1.06728	1.08096	1.03054	1.0203	1.09819	1.07311	1.10287	1.05824	1.05607	1.08148	1.09618	1.07317	1.06725	1.0936	1.06008
Glutamine glutamate aspartate asparagine metabolism in plants	0.000254367	0.000244858	0.000158364	0.000261315	0.000296482	0.000205984	0.000312523	0.000232419	8.39688e-05	0.000300401	0.000199307	0.000249776	0.000203414	0.000263391	0.000148572	0.000152134	0.000302601	0.000488139	4.59519e-05	0.000217705	0.000119739	0.000215602	0.00028727	0.000284936	0.000189277	0.000312962	0.000505925	0.000395302	0.000334965	0.000593105	0.000204154	0.000399885	0.000245393	0.000277246	0.000212167	0.000202912	0.000243335	0.000741087	0.000323038	0.000423135	6.14713e-05	0.00016179	9.5723e-05	0.000247389	0.000221929	0.000186604	0.000398493	0.000140989	0.00040334
Glutaredoxins	0.143617	0.155824	0.133305	0.139712	0.139224	0.161017	0.147314	0.139878	0.137557	0.137026	0.155068	0.161319	0.144461	0.159551	0.140849	0.150617	0.142433	0.146807	0.140944	0.143323	0.148192	0.146824	0.153766	0.133202	0.155869	0.15294	0.125679	0.152934	0.139801	0.140003	0.15958	0.137157	0.132785	0.141224	0.144261	0.144887	0.133812	0.143781	0.143326	0.148187	0.145789	0.173364	0.149191	0.147442	0.141299	0.135614	0.135243	0.153919	0.127023
Glutathione analogs: mycothiol	0.00165586	0.000990462	0.00105898	0.0013121	0.00113738	0.00132596	0.00151074	0.00156291	0.00108689	0.00165672	0.000968193	0.000995859	0.000871462	0.00152234	0.00130811	0.000440289	0.00125706	0.00140186	0.000994304	0.00107052	0.00146331	0.0012883	0.0010706	0.00142577	0.00119153	0.00147119	0.00208698	0.000889948	0.00147217	0.00184055	0.00119643	0.00176874	0.00152747	0.00134564	0.00176277	0.00105939	0.00220814	0.00148944	0.00181049	0.00144997	0.00091321	0.00145823	0.00154707	0.00227657	0.0012282	0.00108536	0.00104379	0.00137708	0.00146002
Glutathione-dependent pathway of formaldehyde detoxification	8.89944e-05	0.000116324	0.000128887	1.40704e-05	7.54697e-05	0.000135948	6.10637e-05	5.61497e-05	0.000132649	0.000127465	7.33989e-05	1.47354e-05	6.95572e-05	9.81399e-05	0.000208968	9.59093e-05	3.6011e-05	0.000122883	9.22879e-05	0.000124956	6.39542e-05	0.000114545	9.67007e-05	0.000285767	1.58463e-05	4.19604e-05	0.000217006	0.000138529	0.000189613	0.000261225	5.90268e-05	0.000237451	0.000177509	0.000176826	0	5.55858e-05	0.000171697	5.09403e-05	0	0.000153979	6.14713e-05	3.77061e-05	4.92436e-05	2.47802e-05	0.000160872	8.31776e-05	6.3856e-05	0.000106186	4.01873e-05
Glutathione-regulated potassium-efflux system and associated functions	0.187048	0.205064	0.20132	0.191446	0.198144	0.210867	0.188131	0.212588	0.197386	0.189467	0.20151	0.212875	0.192214	0.204467	0.203585	0.204063	0.204544	0.196219	0.202156	0.213497	0.20987	0.195534	0.191594	0.191005	0.221395	0.195175	0.170845	0.201191	0.197096	0.181862	0.202067	0.193606	0.201783	0.192588	0.206951	0.204141	0.19219	0.185999	0.190933	0.204124	0.21043	0.228038	0.210419	0.203554	0.198884	0.183663	0.177897	0.206807	0.184109
Glutathione: Biosynthesis and gamma-glutamyl cycle	0.100976	0.103218	0.10104	0.0924672	0.100528	0.0991458	0.0921767	0.102402	0.097559	0.113846	0.0936825	0.0896334	0.106065	0.0968563	0.105741	0.101504	0.0913301	0.100828	0.0975611	0.102825	0.101814	0.0989073	0.105378	0.109847	0.100076	0.0909581	0.102252	0.0976732	0.105263	0.0799192	0.103882	0.109002	0.0930856	0.113206	0.0987249	0.100461	0.103779	0.0843648	0.0943536	0.0953024	0.0975304	0.104999	0.093055	0.0963556	0.0993645	0.0989734	0.0952337	0.100494	0.104747
Glutathione: Non-redox reactions	0.0262936	0.0240365	0.0246999	0.0218834	0.0284725	0.0262257	0.0261342	0.0261666	0.0242528	0.0271686	0.0216639	0.0229961	0.0253092	0.0250016	0.0246032	0.026512	0.0246165	0.0253709	0.026017	0.0256981	0.0260357	0.0262998	0.0244686	0.0258915	0.0238607	0.0249883	0.025573	0.0225405	0.0269715	0.0216271	0.0252289	0.0254019	0.0232739	0.0253238	0.0272352	0.0247731	0.0264082	0.0240669	0.0269362	0.0238566	0.0268884	0.0222225	0.0272742	0.0238387	0.0275763	0.0277816	0.024985	0.0256675	0.0259051
Glutathione: Redox cycle	0.0846845	0.0833387	0.0818513	0.0859983	0.0803924	0.0821378	0.0807937	0.0902538	0.0854911	0.0903993	0.0830253	0.0816214	0.0860546	0.0910176	0.0927604	0.0819674	0.0862229	0.088694	0.0826135	0.0898527	0.0793704	0.0917673	0.092195	0.0942268	0.0775678	0.0868065	0.0948321	0.0845373	0.0899459	0.088246	0.0903079	0.0844113	0.0835785	0.0866708	0.0915847	0.0882134	0.0953277	0.0941037	0.0926183	0.0956594	0.0949076	0.0915226	0.0863166	0.0897449	0.0893565	0.0865197	0.0881626	0.0863175	0.0851674
Glutathionylspermidine and Trypanothione	2.52543e-05	0.000116094	1.69215e-05	2.08313e-05	0	0	0	0	7.26589e-05	1.97289e-05	0	8.80025e-05	6.93354e-05	0	0	0.000114966	0	6.66744e-05	2.28991e-05	3.57683e-05	3.19771e-05	0	0	0	1.56866e-05	0	0	0.000473489	6.73086e-05	0	3.95467e-05	0	0.000117245	5.46546e-05	0	5.42079e-05	7.36521e-05	5.09403e-05	4.73645e-05	0	6.14713e-05	0.000113888	0	2.47802e-05	4.29631e-05	0	2.15236e-05	4.27637e-05	3.2458e-05
Glycerate metabolism	0.0779099	0.070184	0.0814608	0.0744237	0.0835235	0.0737008	0.0735687	0.0758729	0.0718804	0.0796857	0.0640866	0.0706798	0.0699536	0.0688988	0.0802274	0.0737693	0.0690047	0.0770578	0.0595454	0.07798	0.076071	0.0714722	0.0727084	0.077438	0.0741987	0.0665857	0.0738379	0.0726737	0.0795761	0.0652041	0.0764892	0.0647266	0.0666058	0.0683886	0.068481	0.0785875	0.0740267	0.0666255	0.0720978	0.0693726	0.0687453	0.0646061	0.0756771	0.0796105	0.0747124	0.0721852	0.0663737	0.0709316	0.0828818
Glycerol and Glycerol-3-phosphate Uptake and Utilization	0.120697	0.104345	0.126223	0.117895	0.123681	0.117265	0.106898	0.116429	0.133722	0.135713	0.0998616	0.110223	0.124409	0.101321	0.126134	0.108952	0.0974128	0.135169	0.11747	0.0985404	0.105928	0.120373	0.13536	0.143798	0.101413	0.108174	0.124679	0.0989103	0.123514	0.0993102	0.113702	0.122394	0.128894	0.133301	0.116802	0.110025	0.129437	0.101067	0.115024	0.10579	0.108616	0.119784	0.121017	0.107827	0.123954	0.14035	0.121075	0.105121	0.132478
Glycerol fermentation to 1 3-propanediol	0.0110189	0.00853211	0.00750586	0.00778214	0.0103292	0.0071182	0.00851247	0.0106644	0.00775511	0.00961793	0.00614893	0.00692228	0.00990945	0.00838315	0.0103981	0.00870085	0.00996854	0.00895177	0.00762267	0.00884765	0.0099966	0.0100799	0.00884962	0.00925037	0.00650043	0.0108015	0.0107295	0.0103529	0.00900155	0.00792507	0.010548	0.00823673	0.0081018	0.00717454	0.00891211	0.00983899	0.0119165	0.00664478	0.0116394	0.00796617	0.00739093	0.00637843	0.00820188	0.0100272	0.0132992	0.0101121	0.0112428	0.00784498	0.00953381
Glycerolipid and Glycerophospholipid Metabolism in Bacteria	0.461817	0.424766	0.444109	0.415483	0.438146	0.466411	0.425767	0.448271	0.459401	0.438789	0.417543	0.444254	0.445639	0.436629	0.431144	0.447155	0.440827	0.460941	0.439373	0.440693	0.442366	0.442968	0.455144	0.452023	0.452791	0.437286	0.399671	0.42967	0.440382	0.38687	0.441238	0.420722	0.451777	0.448434	0.451463	0.437021	0.439063	0.40462	0.445585	0.432562	0.444795	0.452172	0.468481	0.431916	0.441771	0.456792	0.428151	0.435294	0.43003
Glycine Biosynthesis	0.0738106	0.0751404	0.0682763	0.0940525	0.073593	0.0646855	0.0778794	0.0624	0.0716725	0.0883487	0.066619	0.0535732	0.0762139	0.0639011	0.0824463	0.0559623	0.0645582	0.0728105	0.0669536	0.0545361	0.0612475	0.0822588	0.0739768	0.092109	0.0559626	0.0718347	0.105433	0.0568448	0.0700382	0.105689	0.0661278	0.0846111	0.0672581	0.0746013	0.073061	0.0717706	0.0843511	0.0879994	0.0782031	0.0732641	0.0624718	0.0660838	0.0581894	0.0785046	0.0752701	0.0820527	0.0979542	0.0679079	0.0895481
Glycine and Serine Utilization	0.207815	0.229585	0.194718	0.256427	0.201723	0.187548	0.223346	0.184356	0.213105	0.220731	0.208501	0.198296	0.212925	0.198241	0.223612	0.188368	0.203304	0.212774	0.215133	0.203422	0.186723	0.22627	0.208678	0.237005	0.169652	0.218975	0.2648	0.219968	0.197953	0.291473	0.197496	0.221424	0.212838	0.225624	0.220232	0.198091	0.217647	0.248171	0.219174	0.218407	0.205206	0.191939	0.17919	0.230138	0.207243	0.213498	0.259302	0.20793	0.227656
Glycine cleavage system	0.197208	0.215859	0.17245	0.184612	0.197505	0.210132	0.207482	0.201439	0.180177	0.185305	0.21367	0.225371	0.205789	0.217951	0.195683	0.20309	0.207335	0.205543	0.186181	0.220568	0.216948	0.182538	0.199394	0.175668	0.22328	0.194426	0.200173	0.244298	0.195406	0.177496	0.214579	0.200595	0.174921	0.187502	0.177288	0.199762	0.182763	0.184347	0.191224	0.183352	0.205235	0.209872	0.178735	0.213658	0.191535	0.195652	0.18535	0.202964	0.184229
Glycine reductase sarcosine reductase and betaine reductase	0.0620425	0.0574852	0.0664251	0.0563837	0.0662059	0.056086	0.0622677	0.0535215	0.0685843	0.0585248	0.053367	0.0510695	0.0728425	0.0596007	0.0615193	0.0752856	0.0517311	0.0842446	0.0700287	0.0426411	0.0595616	0.0552531	0.0515755	0.0654468	0.055913	0.0618158	0.0684648	0.0540482	0.0645338	0.0576414	0.0784997	0.0719714	0.0670784	0.0711546	0.0553406	0.0587408	0.0819624	0.0623495	0.0616241	0.0628154	0.0603925	0.056777	0.0583307	0.0573447	0.0600818	0.0617303	0.0641855	0.0552598	0.0716388
Glycogen metabolism	0.973847	0.970937	0.971135	0.895666	0.925338	1.00424	0.959725	0.999829	0.937722	0.886386	0.916929	0.994844	0.919723	0.941475	0.91254	1.00261	0.995499	0.945692	0.894335	1.03628	0.990514	0.909096	0.890917	0.842213	1.02091	0.930231	0.827083	1.0435	0.925441	0.827172	0.957292	0.894987	0.914836	0.883934	0.900355	0.952385	0.851501	0.886005	0.937348	0.886157	0.966687	0.921584	0.943518	0.951565	0.896878	0.895827	0.846625	0.944881	0.873354
Glycolate glyoxylate interconversions	0.0579911	0.0649015	0.0559245	0.0597721	0.0636953	0.0665918	0.0585434	0.0630527	0.053583	0.0582878	0.0594457	0.0645152	0.0585715	0.0645128	0.0620982	0.0607743	0.0594033	0.0582312	0.0639645	0.0731691	0.0628171	0.0595575	0.0658814	0.0556429	0.0636543	0.0567292	0.0553676	0.0633921	0.0599951	0.0503904	0.0631425	0.0624173	0.0568759	0.0644572	0.0582667	0.0626919	0.0605923	0.0568679	0.0589054	0.0571179	0.0625995	0.0785012	0.0563727	0.0571954	0.0610858	0.0550634	0.0551183	0.0598948	0.0625126
Glycolysis and Gluconeogenesis	0.759821	0.76467	0.765822	0.756921	0.783888	0.755498	0.783319	0.793108	0.742825	0.761039	0.761394	0.767307	0.790052	0.773617	0.75881	0.777604	0.760821	0.774837	0.76243	0.786077	0.778011	0.785722	0.744651	0.773829	0.76392	0.7732	0.755148	0.772331	0.754039	0.748832	0.792567	0.803971	0.736705	0.785346	0.738702	0.769467	0.734831	0.751734	0.770866	0.749642	0.764419	0.725932	0.742881	0.758351	0.754171	0.762423	0.769849	0.762255	0.768598
Glycolysis and Gluconeogenesis in plants	0.000262679	0.000365936	0.000232222	0.000522997	0.000438073	0.000419279	0.000195993	0.000362738	0.000239679	0.000412121	0.000264125	0.000365273	0.00031766	0.000440022	0.000164546	0.000228179	0.000358746	0.000475947	0.000303884	0.000324088	0.00034414	0.00015402	0.000386682	0.00028574	0.000224021	0.000432939	0.000508495	0.000248776	0.0004496	0.000801016	0.000351434	0.000410733	0.000196068	0.000295956	0.00013637	0.000347823	0.000470135	0.000728997	0.000175536	0.000315663	0.000209208	0.000207833	0.000239695	0.000248911	0.000246815	0.000308966	0.00039402	0.000279232	0.000478846
Glycolysis and Gluconeogenesis including Archaeal enzymes	0.238148	0.217874	0.229713	0.225899	0.22159	0.207246	0.224552	0.205755	0.219505	0.234197	0.241405	0.221041	0.224857	0.207924	0.21999	0.217284	0.231593	0.232219	0.234918	0.203457	0.205488	0.215246	0.209915	0.230933	0.198551	0.223457	0.250599	0.228603	0.217475	0.248064	0.207904	0.226428	0.2209	0.22136	0.225077	0.218781	0.237484	0.241217	0.2323	0.225017	0.225784	0.189471	0.205084	0.217371	0.230114	0.254907	0.251997	0.214979	0.246091
Glycolysis test	0.000192096	0.000128056	9.26503e-05	7.83689e-05	6.53946e-05	0.000103059	3.22842e-05	6.04642e-05	3.48547e-05	6.52354e-05	7.8792e-05	4.63811e-05	7.01699e-05	0.000108345	3.37534e-05	0.000134337	7.90829e-05	3.23092e-05	4.31099e-05	0.00015072	8.66816e-05	5.56767e-05	6.52351e-05	5.53237e-05	7.13962e-05	7.98661e-05	4.22904e-05	0.000107648	5.22463e-05	6.65439e-05	7.37658e-05	4.1935e-05	6.76389e-05	6.22921e-05	9.89595e-05	0.000146033	0.000144791	0.000150268	0.000168791	3.9717e-05	6.17531e-05	5.21803e-05	0.000111743	9.46626e-05	9.5576e-05	9.19323e-05	5.88324e-05	0.000141644	6.33692e-05
Glycosylglycerides biosynthesis in plants	0	0	0	0	0	0	0	0	0	0	0	0	0	0	0	0	0	0	0	0	0	0	0	0	0	0	0	0	2.24362e-05	0	0	0	0	0	0	0	0	0	0	0	0	0	0	0	0	0	4.30471e-05	0	0
Glyoxylate bypass	0.00843909	0.00887527	0.00958794	0.00838427	0.010316	0.00807858	0.0069981	0.00638735	0.00852615	0.00950565	0.00857977	0.00810166	0.0102419	0.00690409	0.00828643	0.0088032	0.00798736	0.00755205	0.00767903	0.00745571	0.00713352	0.00863531	0.00619479	0.00799756	0.00747584	0.00735197	0.00755427	0.00910206	0.0093059	0.00761456	0.00772735	0.00802238	0.00750487	0.0103625	0.00785568	0.00812042	0.0106342	0.00657694	0.00572282	0.00761995	0.00653284	0.0071871	0.00785382	0.00833065	0.00828804	0.00881088	0.00853748	0.00826326	0.00882551
Gram Positive Competence	0.00537801	0.00370698	0.00438502	0.00440463	0.00400315	0.00416952	0.00455361	0.00474027	0.00424975	0.00452235	0.00289421	0.0031454	0.00498401	0.00401408	0.00432471	0.00344887	0.00548407	0.00488665	0.00406875	0.00466295	0.00443707	0.00436488	0.00438828	0.00481798	0.00473117	0.0043459	0.00406765	0.00425537	0.0045372	0.0036927	0.00364156	0.00429857	0.00350546	0.00402551	0.00490876	0.00454296	0.00553452	0.00342701	0.00609104	0.00370873	0.00449763	0.0171191	0.00640373	0.00382013	0.00448299	0.0054186	0.00522679	0.00384879	0.00542206
Gram-Positive Extracellular Nucleases	0	0	8.37025e-06	1.74509e-05	5.73105e-05	0	0	0	3.59099e-05	6.51904e-06	0	9.82357e-06	1.54818e-05	8.12219e-06	4.89517e-05	1.91264e-05	4.21562e-05	2.22248e-05	0	8.90322e-06	1.32701e-05	0	2.16195e-05	3.41319e-05	1.05642e-05	1.04901e-05	6.239e-06	1.85536e-05	0	6.91786e-06	6.55854e-06	0	0	0	0	0	4.94165e-05	0	0	4.07354e-05	2.08662e-05	0	0	1.65201e-05	0	6.89867e-06	0	1.06909e-05	5.3583e-06
GroEL GroES	0.210062	0.200772	0.202931	0.214121	0.210805	0.193818	0.205891	0.196271	0.218796	0.21481	0.20893	0.207563	0.208732	0.214311	0.213726	0.191643	0.207161	0.211686	0.210896	0.193563	0.192744	0.231335	0.194644	0.216689	0.182817	0.20772	0.221884	0.195552	0.202167	0.215319	0.199022	0.207767	0.221181	0.211288	0.223097	0.205583	0.196543	0.212163	0.2044	0.215457	0.201974	0.190363	0.19676	0.207845	0.211099	0.211976	0.207662	0.210335	0.205105
Group II intron-associated genes	0.111083	0.0659307	0.0952234	0.0638165	0.0666807	0.0785711	0.0909693	0.104827	0.0844316	0.0543044	0.0535978	0.0572514	0.0616378	0.0768751	0.0667714	0.0727141	0.0849872	0.0657737	0.0819555	0.144416	0.063759	0.0669813	0.0722314	0.0600547	0.067436	0.0768208	0.0418617	0.105774	0.0659288	0.061217	0.0746996	0.0605565	0.0844647	0.0805605	0.0799936	0.08898	0.0986503	0.0772258	0.0829918	0.0696193	0.0739761	0.0449472	0.0743109	0.0648647	0.0690921	0.0974327	0.061568	0.0749331	0.0660914
Gycosylglycerates	0.00139023	0.000891931	0.00117257	0.00079744	0.000763029	0.000931588	0.000973597	0.000753518	0.00122167	0.0010566	0.00090674	0.000862697	0.00118708	0.00137596	0.00104146	0.00084051	0.000811397	0.000523067	0.00124438	0.000610771	0.0010884	0.00113231	0.000981853	0.00129642	0.00062862	0.00128284	0.00115503	0.00102981	0.000930054	0.000890087	0.000849107	0.00111002	0.00121611	0.000830161	0.00102242	0.00162126	0.00132557	0.000934455	0.00133087	0.0011855	0.00102142	0.00063318	0.00101179	0.000921853	0.00126051	0.00111567	0.000762664	0.000843804	0.00143051
H2:CoM-S-S-HTP oxidoreductase	0.0349427	0.0198719	0.0338452	0.029367	0.0370339	0.0243894	0.0355499	0.0299762	0.0289467	0.0305721	0.0277894	0.0228687	0.0256694	0.0307635	0.0336042	0.029471	0.0332491	0.0261219	0.0300565	0.0265019	0.0269868	0.019548	0.0285115	0.0306203	0.0239426	0.03243	0.0354089	0.0251371	0.0351059	0.0321008	0.0218784	0.0328149	0.0318058	0.0239832	0.0342434	0.0273349	0.04119	0.0236179	0.0412678	0.0272554	0.0306218	0.0165353	0.0278016	0.0321034	0.0332661	0.037643	0.0418397	0.0263212	0.0454227
HMG CoA Synthesis	0.00323676	0.00343092	0.00158078	0.00750133	0.00190708	0.0010676	0.00761662	0.00158025	0.00122156	0.00610506	0.00152957	0.000634112	0.00154308	0.00265289	0.00385503	0.00110402	0.00609256	0.0013874	0.00170328	0.00080505	0.00324286	0.00576541	0.00159264	0.00558767	0.000953014	0.00435819	0.0106841	0.00104171	0.00153798	0.0223043	0.00130785	0.00282432	0.00192538	0.00160735	0.00152786	0.00192306	0.00319912	0.0150146	0.00699643	0.00604521	0.00125641	0.00581515	0.00230663	0.00651075	0.00339755	0.00283168	0.0135351	0.00318792	0.0067588
HMG-CoA	0.0019258	0.00201928	0.00144184	0.00367744	0.00156065	0.000836096	0.00314198	0.00112042	0.00130005	0.00263932	0.00105514	0.00103915	0.00137865	0.00155948	0.0021763	0.000978873	0.00231917	0.000972316	0.0016277	0.000636256	0.0015117	0.00291429	0.00151461	0.00286773	0.000925537	0.00236104	0.0054066	0.000961667	0.00123127	0.00769855	0.00109249	0.00171179	0.00134187	0.00131491	0.00191105	0.00125226	0.00211842	0.00569974	0.00258938	0.00244071	0.00117874	0.00194862	0.00144736	0.00300516	0.00209133	0.00153565	0.00540827	0.00169129	0.00325243
HPr catabolite repression system	0.0412553	0.0316068	0.0458865	0.0416708	0.0461071	0.0469943	0.0388664	0.0440241	0.0480209	0.0419352	0.0346601	0.0367394	0.0404612	0.0375186	0.0378827	0.0430572	0.0456414	0.0443704	0.0434352	0.0371219	0.040367	0.0411905	0.0407236	0.0435174	0.0470364	0.0409322	0.0320917	0.0314902	0.0457393	0.0337211	0.0371268	0.0437992	0.0518535	0.0471168	0.0475613	0.0365732	0.0421656	0.0351204	0.0429124	0.0447327	0.0411375	0.044721	0.0516524	0.0357775	0.0376446	0.041375	0.0389063	0.0419764	0.042506
Head-to-head olefinic hydrocarbon biosynthesis	0.0013478	0.00058646	0.00205939	0.00112443	0.00119469	0.000558581	0.000750456	0.00187814	0.000609788	0.00139843	0.00202264	0.00186087	0.00150233	0.0024034	0.00153002	0.00185738	0.00162097	0.000709677	0.000241516	0.000628758	0.000964599	0.0022191	0.000399747	0.00273507	0.00223825	0.00395659	0.00100938	0.000974269	0.00112236	0.00106028	0.000790836	0.00122093	0.000839892	0.00120363	0.00238407	0.00301611	0.00103428	0.00184871	0.0017313	0.00151983	0.00130349	0.000609839	0.00153366	0.00212868	0.00146437	0.00227342	0.000849083	0.00408841	0.00118654
Heat shock Cell division Proteases and a Methyltransferase	0.0114961	0.0104917	0.0120969	0.0141002	0.0121073	0.0116625	0.0150081	0.0124459	0.0101596	0.0117837	0.0125385	0.0122005	0.0119133	0.0123408	0.0118947	0.0106548	0.0137417	0.0118575	0.00934753	0.0089615	0.0127413	0.0114629	0.0101336	0.015196	0.0102544	0.0144022	0.0143713	0.0123186	0.0114108	0.0174847	0.00971415	0.0114109	0.0110846	0.0113878	0.0103266	0.0130473	0.0122931	0.0136611	0.0126967	0.0153843	0.0100404	0.010243	0.0131291	0.0137693	0.0137211	0.0124324	0.0158809	0.0128633	0.0148124
Heat shock dnaK gene cluster extended	0.678685	0.672326	0.675371	0.690731	0.684592	0.663278	0.681003	0.666081	0.710928	0.692244	0.654085	0.649216	0.677314	0.654249	0.662549	0.665964	0.675636	0.695083	0.719349	0.640037	0.665269	0.705174	0.666126	0.719641	0.627159	0.681743	0.708743	0.662838	0.700727	0.698352	0.66847	0.698412	0.717908	0.704938	0.7027	0.68057	0.717559	0.695877	0.69722	0.709944	0.684473	0.637581	0.696997	0.667005	0.675432	0.705008	0.717864	0.67242	0.700397
Heat shock protein Hsp22.5 involved in pathogenesis of Mycobacterium tuberculosis	0.000211963	8.71279e-05	0.0001711	0.000147465	0.000187342	0.000213312	0.00015498	0.000183986	0.000276009	0.000257776	9.11526e-05	0.000176415	0.000170226	3.65499e-05	0.000104484	0.000152873	0.000126038	7.81566e-05	0.000138086	3.56129e-05	0.000175552	0.000121518	0.00016974	0.000410796	5.13009e-05	0.000152881	7.52822e-05	8.36155e-05	0.000276166	0.000245129	0.000194503	0.000330855	0.000233396	0.000162362	0.000128675	0.000108416	0.000245822	0.000302238	0.000128171	6.11031e-05	6.25986e-05	8.65704e-05	9.84872e-05	9.86202e-05	0.000161543	0.000124766	0.000307234	0.000106186	0.000172172
Heme and Siroheme biosynthesis in plants	2.52543e-05	0	0	0	2.16579e-05	0	2.02704e-05	0	0	0	0	0	0	4.89577e-05	0	0	0	0	0	0	0	0	0	0	0	0	0	0	0	0	0	0	0	0	0	0	0	0	4.66192e-05	6.11031e-05	0	3.77061e-05	0	2.45299e-05	0	0	0	0	0
Heme biosynthesis orphans	0.0170214	0.0136905	0.028838	0.0230934	0.0219581	0.0363691	0.0117672	0.0241721	0.0215248	0.0306848	0.028272	0.0282176	0.0322569	0.0297949	0.0200534	0.0227611	0.0282665	0.0304508	0.0262656	0.0148194	0.0209732	0.0246131	0.0237018	0.0226185	0.0468497	0.0300311	0.0249314	0.0196179	0.0240002	0.0174742	0.0223082	0.0266294	0.0250017	0.0325469	0.0289816	0.0217571	0.0267432	0.0226826	0.0194259	0.0265198	0.0248095	0.0456561	0.0421007	0.0202151	0.0203171	0.0262524	0.0219143	0.0332545	0.0198005
Heme hemin uptake and utilization systems in GramPositives	0.0360968	0.0300047	0.0365159	0.0369145	0.0335095	0.037525	0.0362264	0.0388731	0.0438747	0.0353975	0.0258465	0.0252278	0.0311675	0.028347	0.0339819	0.033802	0.0359598	0.037717	0.0326981	0.0310135	0.0358276	0.0338358	0.0342331	0.0359531	0.0333984	0.033654	0.0292371	0.0318214	0.0424867	0.0312717	0.0315897	0.0349199	0.0393971	0.0358892	0.0372186	0.0319657	0.0358449	0.0314103	0.0377019	0.0328955	0.0305514	0.040056	0.0339445	0.0336417	0.0352797	0.0321929	0.0363295	0.0309347	0.036516
Hemin transport system	0.0182954	0.0192671	0.0171053	0.0332301	0.0208061	0.017536	0.0225261	0.0207671	0.016845	0.0185656	0.0210604	0.016908	0.017715	0.0186778	0.0190658	0.0237167	0.0193875	0.0164693	0.0226785	0.0171441	0.0204739	0.0194068	0.0249926	0.0175496	0.0248421	0.0186195	0.0235682	0.0235204	0.0176654	0.0284149	0.0175626	0.0255641	0.0158045	0.0197512	0.0153253	0.0205265	0.0241648	0.0200185	0.0191739	0.0223889	0.0191908	0.0222132	0.017257	0.0178166	0.0181547	0.0226053	0.0217731	0.0197098	0.0168488
Heterocyst formation in cyanobacteria	7.65184e-05	7.69367e-05	5.6043e-05	0.000108086	0.000153706	0.000134949	0.000204724	5.59952e-05	4.78799e-05	0.000118373	7.27177e-05	5.8122e-05	0.000138893	2.43666e-05	7.10596e-05	7.64363e-05	0.000180485	8.90841e-05	0.000166256	0.00016955	0.000119882	0.000238964	8.04861e-05	0.00020845	1.58463e-05	0.000145963	5.6151e-05	0.000180835	8.86505e-05	2.09659e-05	9.85735e-05	6.07191e-05	0.000117245	0	0	0.000108416	4.87862e-05	0	9.47291e-05	0.000153979	0.000185541	3.84757e-05	0	6.1575e-05	0.000128314	6.26784e-05	8.53795e-05	7.45653e-05	6.44537e-05
Hexose Phosphate Uptake System	0.000862575	0.0010437	0.000657042	0.00106569	0.00232407	0.000541294	0.000521061	0.000870501	0.00137129	0.000777229	0.000529843	0.0011561	0.00085913	0.000685407	0.000649796	0.000555567	0.00148548	0.00050126	0.000782027	0.00101081	0.000832307	0.000478514	0.00064609	0.000480759	0.000677558	0.000772223	0.000300922	0.00100164	0.000678012	0.000417301	0.000811978	0.00108209	0.000825092	0.000594793	0.000698548	0.000961039	0.000885716	0.000554671	0.000587585	0.000805332	0.000679566	0.00237164	0.00053571	0.00061575	0.00049398	0.000957133	0.00062061	0.000829554	0.000580546
Hfl operon	0.0927673	0.0937627	0.0934047	0.0884992	0.0897833	0.0883228	0.0898435	0.0865794	0.0906389	0.0933387	0.0866554	0.0852352	0.0935272	0.0818994	0.0875867	0.0911557	0.0958949	0.0905278	0.097304	0.0899917	0.089464	0.0855158	0.0880551	0.0923174	0.0862314	0.0847596	0.0914781	0.084746	0.09385	0.0945736	0.0886278	0.0920924	0.0918726	0.0914463	0.0926611	0.0860939	0.0863222	0.0951404	0.0922174	0.0881763	0.0888122	0.0923319	0.0923521	0.0879607	0.0906233	0.0864836	0.0951897	0.0891317	0.0892636
High affinity phosphate transporter and control of PHO regulon	0.0911879	0.084203	0.10034	0.093042	0.0936951	0.107943	0.0858736	0.0955819	0.108296	0.0888011	0.0841511	0.0922822	0.0932825	0.0863919	0.088027	0.102335	0.100974	0.10142	0.0921557	0.0803327	0.0918872	0.0944793	0.0924705	0.0931672	0.106772	0.0921865	0.0733189	0.0985578	0.0968676	0.0793148	0.0942381	0.0883153	0.104764	0.103268	0.100607	0.0926242	0.0895579	0.081521	0.0898275	0.0961001	0.096481	0.113014	0.107031	0.0975091	0.0943877	0.0847551	0.0836518	0.0970974	0.0924309
Histidine Biosynthesis	0.637451	0.650679	0.662009	0.618104	0.651643	0.67693	0.664473	0.660684	0.65193	0.614119	0.687831	0.675028	0.659704	0.665349	0.647342	0.672331	0.659265	0.639363	0.675574	0.689372	0.676804	0.636598	0.643144	0.615268	0.667579	0.648081	0.571818	0.670087	0.662524	0.590249	0.66777	0.629178	0.6623	0.644044	0.640084	0.65186	0.6202	0.614821	0.668254	0.633724	0.661152	0.651421	0.666867	0.637844	0.668654	0.62907	0.636088	0.660706	0.63084
Histidine Biosynthesis in plants	0.00177747	0.00156761	0.00214167	0.00177099	0.00250661	0.00150639	0.00198397	0.00184327	0.00193038	0.00237369	0.00114418	0.00185726	0.00172003	0.00123627	0.00228425	0.00198218	0.00170277	0.00186993	0.00171185	0.00129633	0.00163918	0.00202975	0.00177573	0.00256898	0.00164035	0.0015431	0.00209321	0.00111779	0.00148777	0.00216603	0.00125517	0.00191119	0.002203	0.00204197	0.00237597	0.00229671	0.0019211	0.0013063	0.00197738	0.00112816	0.00188953	0.000970355	0.00267437	0.00182422	0.00183981	0.00241192	0.00185518	0.00198349	0.00265222
Histidine Degradation	0.159328	0.164292	0.127103	0.227305	0.153411	0.159904	0.171437	0.116917	0.174048	0.223115	0.136897	0.093315	0.153901	0.121896	0.174512	0.144756	0.144066	0.14144	0.118516	0.0835672	0.122481	0.151144	0.169744	0.203923	0.111857	0.152686	0.315798	0.105682	0.154701	0.331594	0.171213	0.213294	0.165607	0.158675	0.142065	0.14296	0.229246	0.250707	0.162635	0.165745	0.129367	0.152662	0.11789	0.169918	0.145712	0.187083	0.26732	0.128813	0.238845
Homogentisate pathway of aromatic compound degradation	0.00212812	0.0022609	0.00276437	0.00233749	0.00313761	0.00203057	0.0018746	0.00161615	0.00358701	0.00244996	0.00285516	0.002025	0.00325247	0.00222455	0.00191619	0.00198777	0.00187847	0.002687	0.00277932	0.00156786	0.00253023	0.00256283	0.00225158	0.00286523	0.0015571	0.00257526	0.00262134	0.00282463	0.00298369	0.0023796	0.00271127	0.00231954	0.00368397	0.00419744	0.00295677	0.00228429	0.00253849	0.00193969	0.00327724	0.00148363	0.00291632	0.00135748	0.00205388	0.00205643	0.00264827	0.00232348	0.00245888	0.00222006	0.00288407
Homomethionine biosynthesis and methionine chain elongation pathway for glucosinolates in plants	3.80326e-05	0	3.3481e-05	1.05528e-05	1.06625e-05	0	1.36819e-05	9.38405e-06	0	0	1.84349e-05	0	3.08157e-05	3.66621e-05	1.73265e-05	6.35236e-06	3.64412e-05	0	0	8.90322e-06	1.59241e-05	1.13374e-05	1.08097e-05	3.4496e-05	1.56866e-05	1.03778e-05	9.46204e-06	0	3.35175e-05	1.03768e-05	0	8.09588e-05	0	1.79512e-05	0	0	4.92589e-05	5.03731e-05	0	3.05516e-05	2.08662e-05	0	0	0	2.15774e-05	3.12408e-05	1.06427e-05	2.12011e-05	5.3583e-06
Housecleaning nucleoside triphosphate pyrophosphatases	0.0584942	0.0623695	0.0507909	0.0511137	0.0529806	0.0557113	0.0600711	0.0498466	0.0473886	0.0515559	0.0562477	0.057492	0.0526286	0.0568463	0.053359	0.0565663	0.0562555	0.0496765	0.0496205	0.06107	0.0594826	0.0505511	0.0520996	0.0466164	0.0624479	0.051317	0.0526024	0.0654838	0.0489147	0.057678	0.0612165	0.0490656	0.0459665	0.0527196	0.0453	0.0553699	0.0513367	0.0593158	0.0513945	0.0527181	0.0575493	0.0601632	0.0534185	0.0548757	0.0538968	0.0502637	0.0530234	0.0550714	0.051239
HtrA and Sec secretion	0.0249214	0.0239884	0.0257548	0.0239274	0.0246784	0.0265493	0.0239292	0.0211083	0.0250347	0.0263006	0.0237416	0.0258847	0.0257399	0.0211396	0.0226577	0.0262237	0.0229298	0.0265061	0.0283041	0.0213282	0.0236648	0.0230962	0.0238425	0.0271883	0.0249497	0.0225926	0.0219291	0.0251379	0.0241921	0.0229531	0.0230658	0.0237481	0.0262108	0.0260789	0.024059	0.0225308	0.0263783	0.0245766	0.0207728	0.0229669	0.0244998	0.0323755	0.0246772	0.0254855	0.0248915	0.0264153	0.0262926	0.0229456	0.025138
Hydantoin metabolism	0.0286722	0.0215332	0.0307058	0.0279819	0.0320763	0.0239054	0.0255671	0.0267998	0.0253483	0.0334959	0.0190743	0.025733	0.0262924	0.0199863	0.0263142	0.0267825	0.0250768	0.0362378	0.0234363	0.0216069	0.0235545	0.0238714	0.0337532	0.0370544	0.0211025	0.0238388	0.0333174	0.0218782	0.0323769	0.0272527	0.0249279	0.0307636	0.0245492	0.0278933	0.026477	0.0255325	0.0272824	0.0237465	0.0302151	0.0241107	0.0270669	0.0198067	0.0263762	0.0286071	0.029179	0.03655	0.0300439	0.0205928	0.0413255
Hydrogenases	0.312514	0.257836	0.315872	0.308008	0.326725	0.237372	0.306842	0.283835	0.326624	0.385088	0.221323	0.246332	0.309465	0.271614	0.321863	0.270537	0.267285	0.295844	0.265791	0.237163	0.244462	0.331127	0.298387	0.396097	0.214735	0.314009	0.388285	0.203405	0.301631	0.357054	0.244443	0.319315	0.320016	0.308164	0.330619	0.293606	0.346251	0.328347	0.297248	0.301938	0.269997	0.203495	0.291967	0.322305	0.327013	0.37169	0.365387	0.269916	0.384525
Hydroxyaromatic decarboxylase family	0	1.92342e-05	1.69215e-05	3.13841e-05	0	9.68918e-05	0.000101605	3.73301e-05	4.84393e-05	9.81291e-05	1.84349e-05	0	6.94463e-05	0	0.000103959	0	3.6011e-05	8.88992e-05	4.60287e-05	0	1.0702e-05	2.29676e-05	4.86439e-05	4.59947e-05	4.73792e-05	2.09802e-05	0.000169903	8.33665e-05	6.73086e-05	0	1.96756e-05	0	0	0	4.28918e-05	0	0	0	0.000139858	6.11031e-05	0	7.69514e-05	9.60995e-05	7.40903e-05	4.27714e-05	0.00012457	0.000106665	1.06005e-05	8.91053e-05
Hyperosmotic potassium uptake	0.0229042	0.0205148	0.023725	0.0223383	0.020381	0.024171	0.0231282	0.0239794	0.0239775	0.0229588	0.0161658	0.0242507	0.0218603	0.0217526	0.0237072	0.0256843	0.0205286	0.0246892	0.0206804	0.0225856	0.0217477	0.0212088	0.0223966	0.0218174	0.0212757	0.022123	0.0217212	0.0230126	0.0247812	0.0180178	0.023329	0.0201446	0.0246581	0.0227486	0.0200361	0.0219233	0.0218787	0.0191377	0.0248958	0.0202862	0.0232617	0.0186143	0.0236014	0.0264091	0.0225769	0.0217265	0.0194797	0.022932	0.0233141
Hypothetical Coupled to RecF	0.00978995	0.0071942	0.0109953	0.00925486	0.00982136	0.00889347	0.00930519	0.0111401	0.0102543	0.00963227	0.00638635	0.00667309	0.00824917	0.00791744	0.00875768	0.0102397	0.00974558	0.00999578	0.00905689	0.00866786	0.00957356	0.00940537	0.00967158	0.0107232	0.00849572	0.0089793	0.00795645	0.00612342	0.0106296	0.00762144	0.0101988	0.00969095	0.0112048	0.00947609	0.00914341	0.00933568	0.00964908	0.00894735	0.0101842	0.00878576	0.00680495	0.00955491	0.0103854	0.00819678	0.00940254	0.010659	0.0102998	0.00832608	0.0104987
Hypothetical Related to Dihydroorotate dehydrogenase	1.70377e-05	9.73191e-06	2.52012e-05	0	1.06625e-05	9.7225e-06	2.05229e-05	1.87681e-05	2.99949e-05	2.94216e-05	5.20618e-05	2.92659e-05	2.32227e-05	1.21833e-05	2.0923e-05	2.56867e-05	4.83732e-05	1.11124e-05	0	8.98095e-06	0	1.14838e-05	5.40487e-06	0	0	0	9.3585e-06	1.39774e-05	2.21626e-05	0	6.62369e-06	0	2.95848e-05	0	0	0	0	1.69801e-05	0	6.17138e-05	0	1.92379e-05	2.40249e-05	2.4655e-05	9.70025e-05	3.63656e-05	2.12853e-05	4.25829e-05	1.60749e-05
IbrA and IbrB: co-activators of prophage gene expression	0.00429548	0.00321262	0.00466119	0.0045692	0.00709317	0.00425924	0.00316262	0.0067953	0.00443208	0.00353677	0.00522401	0.00272398	0.0125176	0.00464784	0.00347506	0.00783678	0.00482173	0.00707152	0.00457928	0.00516674	0.00406058	0.00333395	0.00647286	0.00485237	0.0171485	0.00354686	0.00502477	0.00714928	0.00332357	0.00527486	0.00385492	0.00546808	0.00386581	0.00537236	0.00599667	0.00499217	0.00896607	0.0033767	0.00644571	0.00401567	0.00478627	0.00334584	0.00344735	0.00406495	0.00582102	0.00615849	0.00466331	0.00387577	0.004553
Inclusion membrane proteins supporting intracellular life styles in Chlamydiales	0.00917241	0.0140868	0.0117651	0.015031	0.0123757	0.0120072	0.00795469	0.0104056	0.0136114	0.0114357	0.0114913	0.00640287	0.010938	0.0110624	0.0141203	0.00850523	0.00608641	0.0101533	0.0126306	0.00697312	0.0074644	0.0139934	0.0129441	0.0113883	0.00889276	0.0110816	0.00982039	0.00896236	0.0108668	0.00840234	0.00839869	0.0135021	0.0131808	0.0120444	0.0131621	0.00999261	0.0131375	0.00744727	0.0118774	0.00924729	0.0101134	0.00937036	0.0138649	0.0103546	0.0105005	0.00870725	0.00852135	0.0144811	0.010351
Indole-pyruvate oxidoreductase complex	0.121795	0.118152	0.129646	0.127643	0.136262	0.121583	0.132848	0.129115	0.125616	0.146306	0.100692	0.10488	0.126627	0.116751	0.13581	0.113071	0.118053	0.123346	0.11732	0.118542	0.119581	0.124782	0.124789	0.14042	0.110962	0.120456	0.144138	0.106759	0.126163	0.138117	0.113247	0.131332	0.126619	0.124203	0.1244	0.12134	0.125556	0.123253	0.125514	0.120723	0.119238	0.104671	0.12804	0.129948	0.122948	0.127705	0.141717	0.122886	0.149779
Inner membrane protein YhjD and conserved cluster involved in LPS biosynthesis	0	0.000309699	0.000100624	0.000309045	0	3.889e-05	0	3.75362e-05	0.000144479	5.88431e-05	0.000181965	0.000146944	2.33336e-05	7.35488e-05	2.10543e-05	0.00015412	3.64412e-05	6.7229e-05	0.000115417	3.57683e-05	3.18482e-05	0	8.10731e-05	4.55091e-05	4.73792e-05	9.34e-05	0	0.000285292	0.00011136	0.000104617	0.000118445	0	5.91696e-05	0.000273273	0	0	0.00019609	0.000149418	0.000188713	0	0	0.000418615	0	0	0.000107504	0.000124373	0	4.25829e-05	0
Inorganic Sulfur Assimilation	0.03137	0.0301555	0.0319568	0.0262195	0.0291791	0.0265666	0.0271505	0.0272883	0.0321726	0.0309526	0.0289071	0.0301383	0.029432	0.0258794	0.0313188	0.0333168	0.0277267	0.0292882	0.0270701	0.0245126	0.028078	0.0329756	0.0247625	0.0327909	0.0264799	0.0300685	0.0284971	0.0315015	0.0286151	0.026869	0.0291647	0.0259934	0.0315364	0.0284788	0.0303533	0.0297633	0.0280364	0.0237063	0.0317037	0.029177	0.0273929	0.0201235	0.0304074	0.0278688	0.0323794	0.0289853	0.0294372	0.0271837	0.0277537
Inositol catabolism	0.173846	0.128769	0.164092	0.142619	0.147141	0.141135	0.130073	0.16778	0.174154	0.203048	0.104411	0.115502	0.169251	0.126836	0.191989	0.117001	0.137382	0.125287	0.114447	0.117436	0.125098	0.152926	0.161002	0.224263	0.11412	0.143638	0.196406	0.0966141	0.159946	0.127789	0.130358	0.153243	0.159718	0.164335	0.147023	0.153073	0.157077	0.120393	0.156651	0.155882	0.116591	0.110438	0.132687	0.153536	0.168186	0.170043	0.167052	0.126855	0.211502
Integrons	0.00829599	0.00588936	0.0101071	0.0132346	0.00731459	0.00891813	0.00785708	0.00775784	0.00818741	0.0060477	0.00814362	0.00744029	0.00705608	0.00590616	0.00639913	0.00774067	0.0069919	0.00700209	0.0120475	0.00627105	0.0076556	0.00801464	0.00683708	0.00488625	0.0060732	0.00846057	0.00563188	0.00810433	0.0109847	0.00666849	0.00770279	0.00743792	0.00911443	0.00697105	0.00741612	0.00682536	0.00757737	0.00710034	0.00793566	0.00859878	0.0080049	0.00753404	0.00758356	0.00921803	0.00783616	0.00777544	0.00754346	0.0064779	0.00714539
Inteins	0.111094	0.0853512	0.117146	0.0866861	0.0843914	0.0978411	0.101038	0.0931262	0.117308	0.0873907	0.0875807	0.076063	0.0896849	0.0777271	0.0962982	0.100263	0.0801143	0.101213	0.0947577	0.0960877	0.0909469	0.0917869	0.0889456	0.0878705	0.0833956	0.0864808	0.0776403	0.0943535	0.0954362	0.0670828	0.075735	0.0903382	0.109481	0.0994959	0.0862098	0.103099	0.10248	0.0890857	0.107146	0.0952464	0.0908845	0.0812232	0.101115	0.102579	0.0981481	0.0834944	0.0781983	0.0909256	0.102314
Intracellular septation in Enterobacteria	0.000508712	0.000754266	0.000673782	0.000146642	0.000300214	0.000619574	0.000407428	0.000130655	0.000312058	0.000235372	0.000565691	0.000792432	0.000487123	0.000220422	0.00014633	0.000976903	0.00068765	0.000356706	0.000344869	0.000591033	0.000575717	0.00018257	0.000129423	6.85065e-05	0.00119761	0.000104452	5.63581e-05	0.00200553	0.00024461	0.00015682	0.000257151	0.000121438	0.000644301	0.000378577	0.000128675	0.000383589	0.000345285	0.000303373	9.39837e-05	0.000184531	0.00012407	0.000457091	0.000342318	0.000198242	0.000279931	0.000250517	0	0.0002979	9.72198e-05
Iojap	0.02174	0.0193867	0.0193087	0.0194693	0.0234472	0.0154037	0.0175732	0.015919	0.0190306	0.0204616	0.0180826	0.0164272	0.0196163	0.0157646	0.0177407	0.0170731	0.0220821	0.0184969	0.0177977	0.0153748	0.016751	0.0180804	0.016808	0.0207506	0.0147315	0.0177636	0.0213653	0.0155106	0.0175578	0.0226241	0.0176751	0.0174509	0.0196662	0.0211303	0.0178447	0.0193833	0.0197648	0.0219349	0.0184216	0.0213035	0.0169324	0.0205007	0.0166926	0.0183045	0.0191164	0.0202852	0.0215317	0.0165528	0.0202526
IojapClusters	0.40415	0.387024	0.4013	0.405518	0.409993	0.432714	0.415577	0.412075	0.423872	0.389869	0.408882	0.414561	0.397849	0.396043	0.388136	0.423791	0.42066	0.406915	0.436357	0.416824	0.433924	0.399314	0.40416	0.387374	0.430594	0.402094	0.368623	0.407205	0.420684	0.397569	0.39864	0.404385	0.430856	0.416061	0.418041	0.406424	0.395394	0.401321	0.410719	0.436867	0.425139	0.438789	0.422094	0.388552	0.402637	0.400071	0.3961	0.414215	0.38845
Iron Scavenging cluster in Thermus	7.60651e-05	0.000115864	0.000150664	0.000125536	0.000107291	0.000232674	0.000304309	0.00024347	0.000216019	7.84002e-05	9.18338e-05	0.000146124	0.00013978	0.000219973	2.10543e-05	0.000172554	0.000290239	6.70442e-05	0.000207705	0.000232727	0.000320029	0.000205537	3.21358e-05	0.000114987	0.000157824	8.36961e-05	7.52822e-05	0.000324646	0.000356243	2.07536e-05	0.00013812	0	0.000116151	5.46546e-05	0.000127366	0.000273795	4.87862e-05	0.000100746	4.73645e-05	0.000496153	0.000184414	0.000114657	0.000290686	0.000245299	0.000172236	0.00012457	0.000170997	0.000138892	8.11449e-05
Iron acquisition in Streptococcus	0.0873618	0.050255	0.104821	0.0624072	0.0877364	0.0694237	0.0713117	0.0846098	0.0878115	0.103762	0.0495551	0.0621884	0.0815293	0.0561816	0.102063	0.0755831	0.0620761	0.0612857	0.0787587	0.0658821	0.0752029	0.0790483	0.0730612	0.114368	0.0647244	0.0758109	0.107931	0.0599673	0.0858948	0.0816313	0.0771967	0.0919997	0.0796174	0.0915524	0.0797814	0.0843792	0.0891189	0.0795797	0.0800445	0.0866177	0.0737806	0.0579452	0.0842961	0.0793122	0.085067	0.0829422	0.0792387	0.0658846	0.128684
Iron acquisition in Vibrio	0.000825449	0.00174009	0.0008153	0.00560927	0.000352248	5.33071e-05	0.00395871	0.000210652	0.000484537	0.00264258	0.000279088	0.000205066	0.00113319	0.000992544	0.00100536	0.00034707	0.0033479	0.000134273	0.00058376	0.00010608	0.000831727	0.000695535	0.000358904	0.00176175	0.000161946	0.00230613	0.00553011	0.000368783	0.000663989	0.0139534	0.000563589	0.000908527	0.000116151	0.000841139	0.000353202	0.00082552	0.00182116	0.00986694	0.0017553	0.00268394	0.000261535	0.00299898	0.000425211	0.00287425	0.00122084	0.000820838	0.00735105	0.00136827	0.00317804
Iron siderophore sensor & receptor system	0	0	0	4.16626e-05	0	0	0	0	0	0	0	5.89414e-05	2.33336e-05	0	0	1.92651e-05	0	0	0	1.78064e-05	0	0	1.62146e-05	0	0	0	0	2.79548e-05	4.45988e-05	0	0	0	0.000118339	0	0	0	0	0	0	0	0	0	0	0	0	0	0	2.13818e-05	0
Iron(III) dicitrate transport system Fec	0.000270941	8.70131e-05	0.000224443	4.16626e-05	7.85244e-05	9.98826e-05	0.00010363	3.27411e-05	0.000126734	7.87437e-05	5.47937e-05	0.000101918	0.000131632	7.3661e-05	6.9831e-05	4.77467e-05	3.03677e-05	0.000104024	5.77087e-05	0.000169472	0.000194667	0.000132953	5.11017e-05	5.70078e-05	3.16926e-05	4.87291e-05	3.7434e-05	8.3491e-05	0.000128324	8.3439e-05	9.85735e-05	0.000169971	5.91696e-05	0	0.000158225	0.000388412	4.97316e-05	5.03731e-05	4.73645e-05	3.11622e-05	0.000145688	0.000152748	9.66964e-05	0.000105003	9.64273e-05	9.35257e-05	6.76418e-05	9.22028e-05	0.000177517
Isobutyryl-CoA to Propionyl-CoA Module	0	0	0	0	0	0	0	0	0	0	0	2.94707e-05	0	0	0	1.90571e-05	0	7.40827e-06	0	0	7.96204e-06	0	0	0	0	1.04901e-05	0	0	0	0	0	0	0	0	0	0	0	0	0	0	0	0	0	0	0	0	0	0	0
Isoleucine degradation	0.0158831	0.0178872	0.0143177	0.0181178	0.0163847	0.0165793	0.0173841	0.0145416	0.0167356	0.0188392	0.0159141	0.0124061	0.0177841	0.0168235	0.0162953	0.0143969	0.0166963	0.0151884	0.0153807	0.0133449	0.0157933	0.0176963	0.0148247	0.0196853	0.01589	0.0173373	0.0226201	0.0152786	0.0155434	0.0247005	0.0140684	0.0164091	0.0177978	0.0161161	0.0172044	0.0154635	0.0189179	0.021464	0.0168582	0.0159586	0.0139726	0.0162417	0.0155165	0.0171192	0.0167489	0.0180989	0.0217126	0.0164215	0.0205191
Isoprenoid Biosynthesis	0.201529	0.216173	0.200776	0.200352	0.206898	0.2164	0.192766	0.20225	0.19917	0.195023	0.22049	0.215375	0.207967	0.207668	0.194641	0.207933	0.20894	0.204917	0.21112	0.210634	0.205758	0.197327	0.212191	0.190866	0.21866	0.203287	0.188167	0.213006	0.202902	0.186585	0.216454	0.205368	0.198897	0.209643	0.199549	0.204415	0.202883	0.193263	0.200609	0.202485	0.209961	0.229584	0.207351	0.198361	0.199713	0.196002	0.19281	0.212239	0.195977
Isoprenoid Biosynthesis: Interconversions	0.0201233	0.0246908	0.0209115	0.0225558	0.0196426	0.026593	0.0212119	0.0240819	0.02018	0.0212387	0.0265019	0.025773	0.0228379	0.0262643	0.0222824	0.0230468	0.0234952	0.0210031	0.0218956	0.0257079	0.0238909	0.0228342	0.0262213	0.0179564	0.0306768	0.0237183	0.0197362	0.0244901	0.0202886	0.0266551	0.0249493	0.0204699	0.0207302	0.0221615	0.024145	0.0226581	0.0217068	0.0236592	0.0212138	0.0256505	0.0240426	0.0359321	0.0279127	0.024506	0.0205352	0.0171222	0.0227526	0.0261807	0.0202263
Isoprenoid biosynthesis in plants mevalonate branch	0	0	0	0	0	0	0	9.33253e-06	3.60498e-05	0	3.66994e-05	0	0	0	0	0	0	0	3.46944e-05	0	8.02651e-06	1.14838e-05	0	1.13773e-05	0	2.08679e-05	0	0	0	0	0	0	0	2.73273e-05	0	0	0	0	0	0	0	0	0	0	1.06928e-05	0	0	0	0
Isoprenoid biosynthesis in plants nonmevalonate branch	0	0	0	0	7.10831e-06	0	4.10457e-06	0	8.07321e-06	6.51904e-06	0	0	4.66673e-06	8.19703e-06	3.4828e-05	0	0	0	0	0	0	1.02622e-05	0	1.34151e-05	0	0	6.239e-06	0	1.47751e-05	6.98865e-06	0	0	0	0	0	0	1.24329e-05	0	0	0	0	0	0	0	1.78853e-05	1.37973e-05	2.83804e-05	1.42546e-05	1.60749e-05
Isoprenoid scratch	0.00141513	0.00116889	0.00158378	0.00149963	0.00117216	0.001362	0.00149418	0.00146938	0.00177032	0.0014662	0.000799971	0.00125164	0.00113664	0.00116778	0.00134979	0.00164261	0.00147499	0.00139439	0.00147804	0.00174592	0.00166571	0.0015237	0.00105628	0.00134409	0.00165971	0.00125062	0.00124032	0.0019542	0.00169273	0.00111404	0.00135598	0.00126376	0.00204939	0.00130164	0.00167999	0.00108684	0.0014378	0.00116612	0.00175658	0.00131473	0.00117889	0.00108386	0.00164934	0.00147793	0.00192291	0.00157634	0.0015693	0.00130105	0.00166057
Isoprenoinds for Quinones	0.0931073	0.092621	0.0874451	0.102586	0.0899074	0.0916578	0.0965919	0.091809	0.0933039	0.0916216	0.0973499	0.0899739	0.0954477	0.0878549	0.0893302	0.0925051	0.0955886	0.0910953	0.094115	0.0935853	0.0938045	0.0927923	0.0928622	0.0924527	0.0952612	0.0913098	0.0990793	0.0971357	0.0905711	0.107714	0.0916916	0.101424	0.0925636	0.0950419	0.0891828	0.0918093	0.0983961	0.103595	0.0996061	0.0884679	0.0948882	0.0950237	0.0877197	0.0912577	0.0929924	0.0922552	0.102282	0.0928452	0.0949527
KDO2-Lipid A biosynthesis	0.482249	0.577333	0.443146	0.532074	0.503938	0.523267	0.500977	0.467689	0.451793	0.463756	0.573842	0.568061	0.496075	0.541788	0.481639	0.518419	0.509824	0.506373	0.534341	0.554032	0.515606	0.499216	0.503947	0.427838	0.555815	0.502729	0.511956	0.607713	0.471088	0.565606	0.546811	0.501988	0.477528	0.495473	0.471111	0.513046	0.481904	0.539276	0.48571	0.515991	0.533294	0.549546	0.448149	0.510212	0.474456	0.452084	0.490861	0.533735	0.4393
KEOPS complex	0.00153709	0.000875763	0.00153479	0.00110548	0.00165626	0.00110056	0.00159022	0.00123367	0.00129395	0.00129196	0.00133022	0.000996784	0.00135014	0.00130604	0.00151867	0.0010962	0.00125581	0.00125991	0.00146959	0.0012528	0.00121557	0.0008891	0.00129778	0.00152819	0.00114734	0.00142284	0.00156533	0.00104429	0.00146093	0.00119975	0.000872484	0.00142011	0.00139912	0.000984655	0.00161565	0.000865257	0.00229312	0.000784056	0.00171889	0.00109594	0.001251	0.000608776	0.00133378	0.001281	0.00152241	0.0016349	0.00160893	0.00108971	0.00214625
Ketoisovalerate oxidoreductase	0.0472983	0.0353574	0.0509003	0.0437806	0.0552548	0.0443612	0.0494282	0.0459362	0.0435279	0.0512168	0.0438139	0.038488	0.0483519	0.0477287	0.0503082	0.0401759	0.0429467	0.043594	0.045784	0.0385958	0.0422866	0.0420853	0.0468546	0.051718	0.0359517	0.0504185	0.0506671	0.035105	0.0491551	0.0445825	0.0392653	0.0519137	0.0468887	0.0442443	0.0491651	0.0492394	0.0517733	0.0395323	0.0499415	0.0446759	0.0417416	0.0379068	0.044627	0.0480422	0.0520571	0.0515807	0.0527813	0.044202	0.0587186
Khodge314 Isoleucine Biosynthesis	0.0100478	0.00791785	0.00904801	0.00751375	0.00728819	0.00836921	0.00859703	0.00829362	0.00930923	0.00848354	0.00596971	0.00709509	0.00837628	0.007981	0.00785434	0.0091625	0.008822	0.00881613	0.00887389	0.00754225	0.00832843	0.0088256	0.00723506	0.00820232	0.00693412	0.00922365	0.0087202	0.00940761	0.00934925	0.00911896	0.0076824	0.00893251	0.00895632	0.00851314	0.00834394	0.00696519	0.00736761	0.010457	0.00769599	0.0078973	0.00685449	0.00716654	0.00796467	0.00870155	0.00883091	0.00854683	0.00826164	0.00765974	0.00893911
L-2-amino-thiazoline-4-carboxylic acid-Lcysteine conversion	0.000661094	0.000409343	0.000762763	0.000451119	0.000931573	0.000451495	0.000946307	0.000801994	0.000855695	0.00126098	0.000649443	0.000591663	0.000761573	0.000615695	0.00112182	0.000498812	0.000893362	0.000513512	0.00085878	0.000792891	0.000743607	0.000669618	0.00062403	0.00150622	0.000438873	0.000817493	0.000926568	0.000505398	0.000706668	0.000723351	0.000510437	0.00085037	0.000597364	0.000794926	0.000595684	0.000786166	0.000648182	0.000646738	0.000682935	0.000840165	0.000558878	0.000343716	0.00088146	0.000645579	0.00111787	0.00223095	0.0010092	0.000762628	0.00144149
L-Arabinose utilization	0.518999	0.531382	0.541944	0.523274	0.548543	0.512613	0.548597	0.571768	0.550561	0.539275	0.544903	0.562105	0.566761	0.552824	0.581379	0.510531	0.503843	0.529806	0.577146	0.581323	0.592461	0.564724	0.63059	0.580563	0.525971	0.550693	0.490709	0.528663	0.575521	0.502796	0.557567	0.554784	0.542656	0.552565	0.541401	0.5631	0.498454	0.485202	0.545285	0.581105	0.564983	0.537354	0.566845	0.554543	0.576496	0.511509	0.510709	0.558499	0.50312
L-Cystine Uptake and Metabolism	0.0168285	0.0165808	0.0193296	0.0189892	0.0194018	0.0196404	0.0177267	0.0213416	0.0230811	0.0210828	0.0172361	0.0204233	0.0190331	0.0180766	0.0209795	0.0238006	0.0216321	0.0189822	0.0211352	0.0184634	0.0213934	0.0197017	0.0203655	0.0233954	0.0180326	0.0200772	0.0195203	0.0185042	0.0216618	0.0179585	0.0176053	0.0222039	0.0268317	0.0219345	0.0260622	0.018848	0.0233924	0.0194684	0.0189887	0.0202715	0.0220257	0.0174336	0.0261069	0.0200099	0.0218131	0.0197344	0.0216286	0.0195445	0.0242238
L-ascorbate utilization (and related gene clusters)	0.0365722	0.0351221	0.0445876	0.0473061	0.0417831	0.0442621	0.0346526	0.041719	0.0422182	0.0397143	0.0335256	0.0319722	0.0410913	0.0326675	0.0412975	0.0394341	0.0363137	0.0426251	0.034478	0.0319532	0.035254	0.0352429	0.0442474	0.0378991	0.0355573	0.0356631	0.0363044	0.0353757	0.0473399	0.0350784	0.0462451	0.042121	0.040975	0.04126	0.0384405	0.0416836	0.0452218	0.0310677	0.0377503	0.032913	0.0370029	0.0331733	0.0388966	0.0349106	0.0376984	0.0324837	0.0375727	0.0345476	0.0481998
L-fucose utilization	0.22515	0.183445	0.201762	0.200182	0.183593	0.163462	0.187993	0.182854	0.189078	0.20234	0.172182	0.190158	0.209758	0.18853	0.201356	0.160797	0.170877	0.183171	0.1786	0.185147	0.188277	0.20388	0.214095	0.203037	0.163631	0.192783	0.217258	0.175706	0.190773	0.220174	0.186012	0.171112	0.192063	0.167209	0.204876	0.188289	0.197275	0.200967	0.191387	0.187489	0.188303	0.191427	0.206712	0.201509	0.197213	0.208641	0.201777	0.181361	0.192707
L-fucose utilization temp	0.00850276	0.00821187	0.00614213	0.0141374	0.00770176	0.00474586	0.0116877	0.00473746	0.00703809	0.0108754	0.00569249	0.00513872	0.00693255	0.0082049	0.0106898	0.00416759	0.00690182	0.00608066	0.00570963	0.00387884	0.00662955	0.0117431	0.00784509	0.0120711	0.00324629	0.00913121	0.0162971	0.00463914	0.00745498	0.0219155	0.00612333	0.00775771	0.00556422	0.00609498	0.0093627	0.00854117	0.0118132	0.0172038	0.00957103	0.0106316	0.00588994	0.0104581	0.00832413	0.0106418	0.0100889	0.00805907	0.0168864	0.0080373	0.0109855
L-rhamnose utilization	0.293247	0.311468	0.287552	0.279973	0.245012	0.239369	0.277265	0.281509	0.25536	0.270279	0.246064	0.382203	0.2651	0.325082	0.331037	0.299866	0.27777	0.244664	0.267515	0.31883	0.331953	0.322222	0.317568	0.274732	0.230964	0.292738	0.241551	0.3128	0.256421	0.227994	0.319862	0.227199	0.250744	0.238357	0.265211	0.317396	0.226669	0.268004	0.285565	0.296703	0.27829	0.300424	0.27316	0.273906	0.300231	0.265502	0.20798	0.300456	0.215172
LMPTP YwlE cluster	0.129861	0.132385	0.126839	0.139876	0.127794	0.124835	0.134403	0.127505	0.132322	0.134706	0.120967	0.117502	0.130318	0.130912	0.136358	0.121841	0.123269	0.128645	0.127346	0.124678	0.126904	0.131889	0.13183	0.132799	0.12156	0.129147	0.147645	0.122408	0.134873	0.139762	0.128948	0.132394	0.129382	0.126387	0.127732	0.126215	0.137033	0.136076	0.138178	0.126899	0.122239	0.123498	0.124927	0.132582	0.129515	0.132907	0.141172	0.1267	0.13321
LOS core oligosaccharide biosynthesis	0.189414	0.204473	0.179383	0.19295	0.1998	0.178225	0.185662	0.173088	0.207688	0.181283	0.165008	0.178226	0.179953	0.192324	0.174881	0.203096	0.198909	0.186387	0.193264	0.206193	0.17497	0.187158	0.171725	0.178465	0.159329	0.190863	0.19666	0.178597	0.18593	0.229437	0.17756	0.173872	0.212008	0.189295	0.176322	0.185464	0.179102	0.205295	0.177783	0.193479	0.186009	0.174846	0.194594	0.17551	0.188312	0.175664	0.195543	0.183426	0.178745
Lactate Racemization	0.00228102	0.00133462	0.00219331	0.00143083	0.00206007	0.00170735	0.0017023	0.00252602	0.00233644	0.00227001	0.00163106	0.00191456	0.00253061	0.00174917	0.00270776	0.0018	0.00214934	0.00225182	0.00235151	0.00182333	0.00198905	0.00229258	0.00198508	0.00273447	0.00228709	0.00251194	0.00203949	0.00171076	0.00227303	0.00193501	0.00179645	0.00191201	0.00149077	0.00281801	0.00223349	0.00217995	0.00159973	0.00176419	0.00207062	0.00144569	0.00241993	0.00174128	0.00227863	0.00153988	0.00305882	0.00249907	0.00209209	0.0021084	0.0025381
Lactate utilization	0.173701	0.205135	0.15908	0.157273	0.160231	0.162164	0.195167	0.169626	0.11796	0.148473	0.208896	0.199635	0.165253	0.202247	0.177723	0.15049	0.168441	0.161828	0.147417	0.21387	0.203601	0.135311	0.162918	0.126503	0.215248	0.160521	0.157323	0.228381	0.151838	0.153847	0.188749	0.169849	0.109462	0.14028	0.112854	0.190571	0.143181	0.163027	0.166759	0.12634	0.1984	0.207007	0.129263	0.175536	0.152328	0.153562	0.150597	0.17788	0.152697
Lacto-N-Biose I and Galacto-N-Biose Metabolic Pathway	0.122051	0.0841205	0.126261	0.0913691	0.0986471	0.0833714	0.102019	0.120255	0.1146	0.106738	0.0835593	0.0816911	0.102763	0.092907	0.104182	0.0926052	0.101855	0.0915372	0.0946766	0.0787173	0.112794	0.117532	0.0847679	0.116857	0.0816218	0.117859	0.0965735	0.0770716	0.1018	0.0910865	0.0896638	0.10224	0.0997217	0.094796	0.107377	0.111407	0.108798	0.0954455	0.117615	0.101485	0.0895217	0.0692523	0.103252	0.10084	0.10898	0.111167	0.103708	0.110462	0.10974
Lactose and Galactose Uptake and Utilization	0.423378	0.376654	0.426664	0.436617	0.418392	0.406401	0.413861	0.418127	0.442683	0.419696	0.406889	0.413257	0.42798	0.38433	0.431277	0.433259	0.410464	0.403812	0.403005	0.382357	0.42338	0.419736	0.425756	0.452273	0.410639	0.417302	0.439703	0.418746	0.433864	0.431587	0.408992	0.418076	0.431867	0.410759	0.429297	0.426067	0.410824	0.412181	0.422004	0.408724	0.405856	0.403714	0.419243	0.421776	0.430399	0.41403	0.430615	0.412048	0.447979
Lactose utilization	0.409353	0.434769	0.428193	0.417056	0.403944	0.407744	0.420664	0.425443	0.398967	0.3819	0.44397	0.466309	0.412494	0.430694	0.418448	0.398245	0.38588	0.391013	0.392729	0.464614	0.442504	0.426635	0.455388	0.386519	0.412502	0.414189	0.378671	0.445531	0.413135	0.393613	0.443919	0.376497	0.395053	0.380802	0.384846	0.43429	0.367451	0.395936	0.424427	0.39681	0.435813	0.451983	0.398614	0.413939	0.419734	0.385585	0.360893	0.43593	0.358435
Late competence	0.00104947	0.00108395	0.000967708	0.000916134	0.000769621	0.000812926	0.000686729	0.00108355	0.00109341	0.00124315	0.00125515	0.000952163	0.00114482	0.00075933	0.00124868	0.0008734	0.000850866	0.000896825	0.00105687	0.000830195	0.000826103	0.000984695	0.00110372	0.00126018	0.00082282	0.000655402	0.00106567	0.000895935	0.000766958	0.000978502	0.00111287	0.00077277	0.00150901	0.0012717	0.00151418	0.000888533	0.00104897	0.000940975	0.00147191	0.00102907	0.00076756	0.000701706	0.00149116	0.00104269	0.00112412	0.00165647	0.00101677	0.00105185	0.00093998
Legionaminic Acid Biosynthesis	0.0718675	0.0978504	0.0811426	0.0738696	0.0847563	0.0738762	0.0764751	0.0734098	0.0789485	0.0786669	0.0756798	0.0738617	0.0771305	0.0775231	0.0787534	0.0829546	0.0783877	0.0757824	0.0743731	0.0974822	0.0779802	0.0762621	0.089777	0.0902404	0.0757254	0.0874167	0.0867548	0.067304	0.0770012	0.102223	0.0850348	0.0850806	0.0797995	0.0810326	0.0667306	0.0772355	0.0744851	0.0819526	0.0768251	0.0752489	0.0788123	0.0786986	0.0724721	0.0905783	0.0760021	0.0818233	0.0841313	0.0737466	0.0908645
Legionella pneumophila Potential Resistome	0.00037081	0.000348226	0.000377872	0.000282471	0.000383531	0.000396817	0.000218153	0.00021098	0.000243863	0.000388687	0.000245891	0.000321788	0.000273041	0.000355333	0.000284518	0.000144522	0.000182187	0.000366506	0.000444944	0.000193629	0.000221683	0.000498264	0.000261948	0.00046445	0.000160656	0.000288409	0.000319203	0.000182727	0.000297845	0.000344444	0.000268971	0.000173351	0.000117974	0.000258408	0.000350147	0.000260687	0.000261139	9.69738e-05	0.000315797	0.000288405	0.000144185	0.000161213	0.000277318	0.000445105	0.00055649	0.000397491	0.000221928	0.000217275	0.000280253
Legionella pneumophila Virulome	0.000142136	9.04867e-05	8.99161e-05	0.000171128	0.000118286	9.67251e-05	0.000101857	2.18618e-05	0.000132882	0.000176873	0.000200627	5.85317e-05	0.000141207	0.000142662	6.6322e-05	0.000195064	6.07353e-05	6.68285e-05	7.65608e-05	0.00012493	9.57809e-05	5.32983e-05	0.000121096	0.000114137	0.000181487	9.38867e-05	6.25971e-05	0.000204131	0.00010753	0.000117958	0.000138348	0.000120921	2.95848e-05	0.000424256	9.65065e-05	2.77929e-05	1.78883e-05	0.000192624	0.000281578	0.000264879	7.28438e-05	0.000151979	0.000146139	0.000102875	7.88296e-05	0.000288263	3.91819e-05	0.000102713	0.000198976
Leucine Biosynthesis	0.203705	0.21164	0.195446	0.184702	0.185369	0.211072	0.207585	0.202717	0.202959	0.180615	0.200875	0.209622	0.204963	0.215162	0.177937	0.213428	0.210342	0.197839	0.205998	0.209947	0.21523	0.195222	0.202433	0.179944	0.20964	0.197847	0.172653	0.22029	0.196301	0.170388	0.208538	0.187683	0.204227	0.206003	0.188017	0.195385	0.190272	0.198046	0.201649	0.196293	0.204191	0.204413	0.205553	0.195514	0.204342	0.187902	0.187179	0.199158	0.187914
Leucine Degradation and HMG-CoA Metabolism	0.00864624	0.0114198	0.00658971	0.0187798	0.00766803	0.0052724	0.0166676	0.00539042	0.00762067	0.0145601	0.00430423	0.00497878	0.00747095	0.00809145	0.00958212	0.00542351	0.0134308	0.00633212	0.0074285	0.00345808	0.00734414	0.0125851	0.00693631	0.0136009	0.0046297	0.0119527	0.0250578	0.0050854	0.00747904	0.0415559	0.00503214	0.00980904	0.00703886	0.00818329	0.00824304	0.00673225	0.0106302	0.029926	0.0122735	0.0114482	0.00546131	0.0120959	0.00623686	0.0140593	0.00978936	0.00836827	0.027771	0.00798805	0.0171807
Lignin biosynthesis in plants	0	0	0	3.47189e-06	0	0	0	0	5.61396e-05	6.51904e-06	4.23335e-05	0	2.31118e-05	8.19703e-06	0	1.91957e-05	0	7.46989e-06	0	0	0	0	0	0	0	2.78238e-05	0	0	7.47873e-06	0	0	0	0	0	0	0	1.24329e-05	0	0	0	0	0	6.48622e-05	0	0	0	0	7.12728e-06	0
Lipid A biosynthesis in plants	0	5.83915e-05	0	0.000182092	6.46408e-05	0	3.05319e-05	4.67657e-05	0	1.97289e-05	4.57466e-05	4.35915e-05	0	0	0	0	0	2.24097e-05	3.81652e-06	0	0	0.000102622	3.22825e-05	1.14987e-05	0	0	9.3585e-06	2.77058e-05	2.21626e-05	1.03768e-05	0	0.000118338	5.91696e-05	5.46546e-05	0	5.42079e-05	0	0	4.73645e-05	3.05516e-05	6.14713e-05	0	0	9.83698e-05	0	0	2.15236e-05	0	0
Lipid A modifications	0.00283933	0.00302266	0.00150062	0.00244765	0.00254704	0.00268064	0.00235692	0.00387335	0.00261257	0.00257526	0.00290942	0.00289261	0.00205016	0.00262651	0.00220078	0.00259445	0.00313818	0.00183001	0.00359048	0.00487519	0.00274485	0.00258867	0.00319748	0.00213361	0.00276449	0.00247088	0.00209823	0.00268215	0.00200626	0.00351595	0.00265839	0.00212763	0.00214238	0.00234928	0.00270162	0.00197422	0.00282648	0.00179193	0.00281075	0.00242059	0.00234464	0.00313153	0.00325515	0.00335592	0.00300567	0.00331975	0.00191472	0.00228132	0.00199552
Lipid A-Ara4N pathway ( Polymyxin resistance )	0.19571	0.257461	0.211432	0.244726	0.219259	0.187342	0.238659	0.21056	0.189081	0.226163	0.229014	0.197197	0.208538	0.221291	0.213442	0.190459	0.204414	0.197751	0.197587	0.254931	0.186538	0.213572	0.233614	0.225202	0.21446	0.223993	0.271661	0.197862	0.203852	0.329684	0.208058	0.220995	0.191545	0.210555	0.212531	0.193145	0.202061	0.276577	0.199567	0.216313	0.208017	0.204629	0.194138	0.208948	0.20235	0.205251	0.224416	0.207701	0.229878
Lipid-linked oligosaccharide synthesis related cluster	0.00232316	0.00176007	0.00208185	0.00188606	0.00239438	0.00158883	0.00164338	0.00199293	0.0019968	0.00278479	0.00292204	0.00252791	0.0020976	0.00302398	0.00204523	0.00196547	0.00145418	0.00204106	0.00180438	0.00146627	0.00146331	0.00207556	0.0020652	0.00306647	0.00193151	0.00376817	0.00316268	0.00258586	0.00250437	0.00190978	0.0026883	0.00225371	0.00217505	0.0014082	0.00139972	0.00239111	0.00210083	0.00204153	0.00215753	0.00225225	0.00216897	0.00287798	0.00246785	0.00161472	0.00255862	0.00258886	0.00138136	0.00248337	0.00242233
Lipoate transport	0.0140478	0.0187981	0.0119695	0.0147846	0.0142579	0.0136609	0.0158077	0.0129626	0.0136591	0.013283	0.0147	0.014928	0.0143763	0.0152905	0.015145	0.0130425	0.0142631	0.0126252	0.0113795	0.0164041	0.0153869	0.0133848	0.0139573	0.0133035	0.0145755	0.0152013	0.0158521	0.0175458	0.0128372	0.0160225	0.0149092	0.0143731	0.0132395	0.0132527	0.013171	0.0145445	0.0137508	0.015532	0.0136653	0.0139667	0.0150812	0.0155565	0.0113025	0.015722	0.0138616	0.0138366	0.0150883	0.0145415	0.013587
Lipoic acid metabolism	0.0163731	0.0194419	0.0132427	0.0168164	0.0168595	0.0164248	0.0180244	0.0143186	0.0160094	0.0155742	0.0176362	0.0169767	0.0160748	0.0169462	0.0166547	0.0146473	0.0156821	0.0147729	0.0133342	0.0177621	0.0168846	0.0146936	0.0163241	0.0154663	0.0174438	0.0170751	0.0177026	0.0192155	0.0152016	0.0179258	0.016717	0.0163792	0.0149896	0.0161058	0.014523	0.016932	0.0166676	0.0167136	0.0158623	0.0151165	0.0166674	0.0169099	0.012862	0.0177264	0.0159114	0.0156715	0.0174984	0.0166224	0.0156475
Lipopolysaccharide assembly	0.0693557	0.0705414	0.0653032	0.0334961	0.0398144	0.0536305	0.0466033	0.0341997	0.0412943	0.0397894	0.0654079	0.0633861	0.0543778	0.0417271	0.0394271	0.0611619	0.074124	0.0519724	0.0464911	0.0542524	0.053179	0.0438679	0.0326567	0.0298405	0.0516396	0.0386101	0.0325973	0.0731082	0.0418951	0.0387702	0.0448652	0.0312236	0.0411171	0.0417067	0.0403767	0.0489099	0.0364341	0.0513206	0.0448481	0.0507333	0.0525076	0.0441548	0.0511317	0.0498294	0.0534501	0.0519441	0.034334	0.0468028	0.034073
Lipopolysaccharide assembly cluster	0.00960754	0.00775693	0.00832111	0.00562225	0.00757572	0.00826366	0.00659563	0.00597253	0.00838952	0.00594538	0.00649226	0.00753335	0.00621936	0.00555013	0.00579873	0.010302	0.00972764	0.00732982	0.00595488	0.00896711	0.00678586	0.00620685	0.00492738	0.00482219	0.00946312	0.00558208	0.0050516	0.0109161	0.00653947	0.00595336	0.00669111	0.00435994	0.00647742	0.00566251	0.00541402	0.00739233	0.00616887	0.0062599	0.00632432	0.00611097	0.00796127	0.00574275	0.00612686	0.0065306	0.00766519	0.00616747	0.00485924	0.00592446	0.00636241
Lipopolysaccharide-related cluster in Alphaproteobacteria	0.103685	0.0809703	0.115244	0.0940942	0.113978	0.0936485	0.0992399	0.108898	0.113246	0.134596	0.0841931	0.0898557	0.105192	0.0920512	0.119206	0.0954258	0.0932017	0.104296	0.111573	0.0858385	0.0952769	0.11105	0.102944	0.140223	0.0781657	0.104012	0.107881	0.0783238	0.113759	0.0877506	0.0941316	0.110498	0.109045	0.11362	0.104075	0.097435	0.106057	0.0896343	0.103546	0.107699	0.0966912	0.0798911	0.114126	0.106923	0.118638	0.113223	0.107879	0.101128	0.125723
Lipoprotein Biosynthesis	0.0574879	0.0640343	0.0613688	0.0619151	0.0647853	0.070379	0.0666605	0.0664278	0.0527186	0.056458	0.0688014	0.070893	0.0620339	0.0664295	0.060372	0.0698753	0.0642384	0.0638357	0.0661119	0.0682319	0.0683419	0.062147	0.0655648	0.0541001	0.074943	0.0653033	0.0625455	0.0726237	0.0632479	0.0695876	0.0754317	0.0615549	0.059836	0.0638482	0.0629995	0.0671645	0.0637037	0.0657854	0.062787	0.0597002	0.0682889	0.082051	0.0663956	0.0643173	0.0629492	0.0582719	0.058392	0.0633007	0.0583703
Lipoprotein sorting system	0.0776728	0.0949008	0.0738704	0.0900881	0.0844384	0.0885005	0.0843907	0.0794236	0.0734572	0.0762674	0.100525	0.0963458	0.0841752	0.0910456	0.0809861	0.0814735	0.0867657	0.074954	0.0795419	0.085597	0.0866015	0.0893348	0.089258	0.0756984	0.0947749	0.0813246	0.0884256	0.0920971	0.0760841	0.104944	0.0923346	0.0832181	0.0794466	0.0812092	0.0811128	0.0809827	0.0789877	0.100159	0.077263	0.0884881	0.0825139	0.103917	0.0808864	0.0858437	0.0769212	0.0727655	0.0829372	0.0888341	0.072719
Listeria Pathogenicity Island LIPI-1 extended	0.0044966	0.00530622	0.00437732	0.00345801	0.00311875	0.00269369	0.00538068	0.00405939	0.00498633	0.0035854	0.00464465	0.00401004	0.00366897	0.0053603	0.00497837	0.00404143	0.00354714	0.00401821	0.0029463	0.00321868	0.00378716	0.00408485	0.0025655	0.00386567	0.00380139	0.00425615	0.00454842	0.00371329	0.00290248	0.00260736	0.00397454	0.00366201	0.00433916	0.00292892	0.00350584	0.00461134	0.00448776	0.0037208	0.00417669	0.00556523	0.0029788	0.00324504	0.00354464	0.00320491	0.00496463	0.00459271	0.00330979	0.00438514	0.00329531
Listeria phi-A118-like prophages	0.00230947	0.00183896	0.00147267	0.00186523	0.00197932	0.00178044	0.00260828	0.00133032	0.00201017	0.00132586	0.00146902	0.00147557	0.00149859	0.00149254	0.00129749	0.00273071	0.00249982	0.00224457	0.00131009	0.00152054	0.00151891	0.00123235	0.00138508	0.00143973	0.00117432	0.0019512	0.00127096	0.00120993	0.00168217	0.00130975	0.00135356	0.00152741	0.00175046	0.000864862	0.00143516	0.00137035	0.00147714	0.00136291	0.0012203	0.000925096	0.00114624	0.00211116	0.00121915	0.00150221	0.00143965	0.00145581	0.000971817	0.00184239	0.00154935
Listeria surface proteins: Internalin-like proteins	0.0124434	0.00523017	0.0102642	0.00831365	0.0100077	0.00805163	0.00958339	0.0096857	0.00739978	0.0123725	0.00931936	0.00629032	0.0128239	0.00827699	0.0150552	0.00640063	0.00826944	0.00593213	0.00683353	0.00490042	0.0095761	0.0127729	0.00936603	0.013086	0.00775869	0.00894216	0.0121294	0.0107403	0.0114332	0.00684845	0.00725535	0.0122769	0.00601018	0.0115668	0.0107348	0.0123454	0.0121947	0.010267	0.0103449	0.00863016	0.00852501	0.00621356	0.00956728	0.0085165	0.0117265	0.0120121	0.0135674	0.00718456	0.0113231
Listeria surface proteins: LPXTG motif	0	0	0	4.16626e-05	0	0	2.02704e-05	1.86651e-05	0	0	0	0	0	2.45911e-05	0	0	0	6.66744e-05	0	0	1.59241e-05	0	0	2.27546e-05	0	0	3.78482e-05	0	0	0	0	0	0	0	0	5.55858e-05	0	0.000100746	0	0	0	0	0	0	0	0	0	0	1.6229e-05
Lysine Biosynthesis DAP Pathway	0.306498	0.306106	0.315344	0.309385	0.304671	0.304138	0.310824	0.303764	0.315171	0.295648	0.284103	0.300207	0.299324	0.29283	0.298252	0.304242	0.308291	0.295811	0.313966	0.307859	0.301928	0.305773	0.293559	0.293111	0.297131	0.306039	0.287711	0.298559	0.3046	0.312334	0.293945	0.282832	0.3125	0.303195	0.298248	0.307433	0.289574	0.311676	0.300437	0.293051	0.293458	0.295035	0.292861	0.29392	0.30872	0.288316	0.301043	0.299453	0.293868
Lysine and threonine metabolism in plants	2.55565e-05	1.92342e-05	1.12207e-05	7.0352e-06	1.79373e-05	0	0	4.66626e-06	8.07321e-06	1.80275e-05	6.14496e-06	0	1.15559e-05	0	7.01811e-06	1.28434e-05	1.21471e-05	0	1.33578e-05	0	0	0	1.62146e-05	0	1.05642e-05	6.99339e-06	0	9.23528e-06	7.47873e-06	0	0	2.02397e-05	1.97232e-05	0	4.20188e-05	0	0	0	0	8.30992e-05	2.08662e-05	1.8853e-05	0	1.43717e-05	0	1.04464e-05	1.07618e-05	0	0
Lysine biosynthesis AAA pathway 2	0.00062335	0.000178662	0.000364943	0.000265235	0.000497069	0.000394822	0.000617899	0.000299225	0.000392884	0.000318257	0.000426095	0.0002344	0.000508087	0.00046615	0.000641083	0.000358089	0.000346934	0.000235211	0.000307391	0.000405582	0.000360413	0.000327923	0.000315133	0.000596634	0.000295268	0.000415328	0.000603776	0.0003116	0.000601218	0.000295956	0.000242395	0.000759808	0.000595616	0.000301621	0.000126057	0.000302277	0.000332852	0.0002679	0.000542083	0.000184531	0.000455299	0.000234701	0.000608979	0.000434184	0.000525159	0.000614804	0.000786801	0.000355039	0.000466117
Lysine degradation	0.0268627	0.0301169	0.0297086	0.0454485	0.0309332	0.0231026	0.0360316	0.0263372	0.0318723	0.043526	0.0142358	0.0132802	0.0261679	0.0223852	0.0284617	0.0218657	0.0328332	0.0308118	0.0192292	0.0140345	0.0219059	0.0301353	0.0256057	0.0384729	0.0246603	0.0313753	0.0662657	0.0172645	0.0266104	0.0730266	0.0211474	0.045118	0.028801	0.0267705	0.0310847	0.0245265	0.0398912	0.0539286	0.0298612	0.0294966	0.0231546	0.0263685	0.0253748	0.0359906	0.0253161	0.0370764	0.0528914	0.0236191	0.0470257
Lysine fermentation	0.237984	0.241196	0.209728	0.270724	0.254994	0.224012	0.253438	0.229083	0.23095	0.294313	0.204183	0.203232	0.238912	0.227561	0.241109	0.207165	0.260278	0.237445	0.206654	0.204235	0.237447	0.246302	0.251369	0.275654	0.232648	0.248569	0.360617	0.209875	0.245898	0.352181	0.217728	0.288483	0.231733	0.253697	0.227461	0.237449	0.302813	0.315458	0.261517	0.238301	0.217427	0.253564	0.221794	0.264061	0.232688	0.270377	0.321019	0.220143	0.313417
Lysine fermentation MCB 432	0.0828657	0.0849202	0.0734063	0.104572	0.088182	0.0727202	0.0934602	0.0781077	0.0921742	0.113526	0.0514899	0.052775	0.0787744	0.073465	0.0854118	0.0687528	0.0940052	0.0919197	0.0696683	0.0593904	0.0789474	0.0839778	0.0821247	0.107786	0.0687651	0.0844983	0.152674	0.0614715	0.0870602	0.148257	0.0656015	0.111939	0.0920955	0.097195	0.0866218	0.077869	0.11759	0.126733	0.0954479	0.0852017	0.0751096	0.079357	0.0767627	0.0906979	0.0773221	0.10154	0.135765	0.0686049	0.122884
Lysozyme inhibitors	0	0	0	0	0	0	0	0	0	0	1.80943e-05	0	0	0	0	0	0	0	0	0	0	0	0	2.29974e-05	4.7539e-05	0	0	0	4.48724e-05	0	0	0	0	0	0	0	4.87862e-05	0	0	0	0	0	0	0	0	0	2.15236e-05	0	1.60749e-05
MLST	0.00272848	0.00246537	0.00366047	0.00263578	0.00293673	0.00245817	0.00273996	0.00262461	0.00266609	0.00340259	0.00264798	0.00286863	0.00309292	0.00243858	0.00309054	0.00230831	0.00256661	0.00329716	0.00274622	0.00177321	0.00220194	0.00260225	0.00302914	0.00425578	0.00177769	0.00277313	0.00317538	0.00185314	0.0026017	0.00304723	0.00258184	0.00240352	0.00229808	0.00297184	0.00344255	0.00285551	0.00252114	0.00281322	0.00238723	0.0035231	0.00257766	0.00185342	0.00302273	0.00319309	0.00325934	0.00398281	0.00297243	0.00227323	0.00315725
MRSA analysis Oli	0.0108879	0.0076721	0.012396	0.0101712	0.0131562	0.0105391	0.0114506	0.0124655	0.0111022	0.0131964	0.00732579	0.00890809	0.0102936	0.00927843	0.0116396	0.0104195	0.00906766	0.010132	0.010318	0.0107553	0.0113455	0.0114443	0.0118239	0.0138431	0.00935956	0.0103764	0.0115705	0.0081817	0.0126555	0.00922109	0.00892963	0.0121757	0.0102738	0.00964277	0.0110758	0.0105956	0.0124414	0.00933776	0.011589	0.0120855	0.00811247	0.00874019	0.0113499	0.0105548	0.0127032	0.0126316	0.0116681	0.00965931	0.0132503
Macromolecular synthesis operon	0.141439	0.152555	0.15664	0.161896	0.16202	0.144889	0.144665	0.15	0.147635	0.145218	0.171343	0.138801	0.160141	0.143577	0.148925	0.150739	0.150009	0.147829	0.159436	0.139442	0.145042	0.155978	0.154148	0.156535	0.141087	0.141905	0.154023	0.152089	0.158005	0.147109	0.156521	0.161423	0.143959	0.161094	0.149315	0.150527	0.151438	0.138452	0.146653	0.154546	0.150522	0.138874	0.14527	0.143714	0.155246	0.147036	0.155585	0.145495	0.146929
Magnetosome	0.000101017	0	3.3481e-05	4.16626e-05	4.29828e-05	0	0	1.86651e-05	0	0	1.80943e-05	0	4.66673e-05	0	0	0	7.26673e-05	0	3.46944e-05	0	1.59241e-05	0	5.35596e-06	0	6.30658e-05	0	0	0	2.21626e-05	2.07536e-05	9.83781e-06	0	0	0	0	0	0	0	2.33096e-05	3.11622e-05	0	0	4.92436e-05	0	0	2.0696e-05	0	0	0
Major Outer Membrane Proteins	0.000945583	0.00205454	0.000906453	0.000743626	0.00100504	0.00102577	0.000746545	0.000625459	0.00168624	0.000804618	0.00128515	0.0013906	0.00124197	0.00104247	0.000846526	0.00100014	0.00111775	0.000833331	0.000993702	0.000947822	0.000963315	0.0012215	0.000869561	0.000750507	0.00122382	0.000931342	0.000445333	0.00139119	0.000852485	0.000805763	0.000988619	0.000771736	0.00190002	0.00105126	0.00162228	0.0010324	0.00128322	0.000755596	0.00080797	0.00129151	0.00191378	0.00109611	0.00128322	0.00118686	0.00107045	0.000774124	0.000519504	0.00115289	0.000685559
Malonate decarboxylase	0.00182677	0.00142244	0.00163089	0.00366236	0.00210449	0.00178219	0.00154241	0.00152605	0.00185247	0.00236788	0.00168905	0.00166447	0.00189226	0.00165204	0.0014733	0.00218212	0.00155944	0.0024211	0.0016339	0.00152968	0.00132953	0.000947447	0.00200019	0.00286034	0.00144115	0.00139826	0.00337544	0.001405	0.002051	0.00136615	0.000939087	0.00365659	0.00208247	0.00209219	0.000917838	0.00137449	0.00305405	0.00146025	0.00211389	0.000680683	0.00148715	0.00136896	0.00105003	0.00178768	0.00161112	0.00184814	0.00166943	0.00119268	0.00243121
Malonate	0.000177385	0.000202877	8.42454e-05	0.000744038	0.000150273	7.73634e-05	0.000173435	0.000178039	2.40798e-05	0.000147623	0.000228222	0.000263393	0.000104669	0.000134802	9.39568e-05	0.000367237	7.22371e-05	0.000144923	0.000138086	8.94209e-05	6.12787e-05	5.72726e-05	0.000160972	0.00016001	0.000149582	8.34715e-05	0.000272846	0.000125548	0.000245157	9.38158e-05	9.83781e-06	0.000542597	8.82074e-05	0.000135836	0.00015888	0.000164002	0.00014825	4.98059e-05	9.3611e-05	6.11031e-05	6.20349e-05	7.61818e-05	0.000161957	0.000185226	0.000171565	0.000103972	0.000128546	6.3784e-05	0.000121101
Maltose and Maltodextrin Utilization	0.922707	0.846654	0.923932	0.788371	0.779857	0.878671	0.864792	0.820648	0.866647	0.807706	0.836189	0.826518	0.845318	0.763108	0.801068	0.894516	0.892618	0.836248	0.806503	0.842872	0.866461	0.821272	0.772733	0.809294	0.842725	0.800082	0.755878	0.93047	0.849105	0.723659	0.851543	0.773847	0.855729	0.821538	0.79903	0.821869	0.748991	0.803811	0.850189	0.820423	0.844219	0.78546	0.860777	0.826158	0.831004	0.844705	0.764174	0.816087	0.810552
Mammalian cell entry genes (MCE) in Streptomyces	0	0	0	0	0	1.92784e-05	0	0	0	0	0	0	0	2.43666e-05	0	0	1.80055e-05	2.24097e-05	0	0	0	0	0	0	0	0	0	0	0	0	0	0	0	2.73273e-05	0	0	0	0	2.33096e-05	0	0	0	4.80498e-05	0	0	0	2.12853e-05	2.12011e-05	0
Mannitol Utilization	0.0353527	0.0314976	0.0332795	0.0247338	0.0275214	0.0327388	0.0256173	0.0311605	0.030251	0.0295099	0.0176485	0.0261126	0.0278593	0.0229619	0.0322239	0.0346539	0.0280096	0.0286562	0.0235722	0.0295667	0.0271133	0.0270802	0.0288071	0.0309601	0.0318311	0.0266575	0.024161	0.0325149	0.0310744	0.0187004	0.0288234	0.0215688	0.0289527	0.0277792	0.0293279	0.0295841	0.0253483	0.0246452	0.0308829	0.0245625	0.024932	0.0278983	0.0290139	0.0308892	0.0292856	0.0307977	0.0300259	0.0210712	0.0328946
Mannose Metabolism	0.530941	0.519776	0.497152	0.573941	0.524419	0.445194	0.502043	0.467963	0.500356	0.539385	0.551518	0.461093	0.550544	0.46204	0.533964	0.49145	0.466772	0.47518	0.505979	0.448411	0.485001	0.480598	0.598964	0.557743	0.457639	0.494045	0.617975	0.475544	0.513594	0.62268	0.484705	0.503624	0.497779	0.523128	0.49414	0.495873	0.531056	0.585717	0.514588	0.501005	0.471774	0.523439	0.495708	0.513978	0.525504	0.570338	0.578085	0.459801	0.578954
Mannose-sensitive hemagglutinin type 4 pilus	0.0168178	0.0150752	0.0145556	0.00185372	0.00406988	0.0102295	0.00638895	0.00313588	0.00835401	0.00495887	0.0116152	0.0166641	0.00659647	0.00519766	0.00406157	0.0194982	0.0210092	0.00790883	0.00871249	0.0140749	0.0104379	0.00474816	0.00174267	0.00148082	0.0137218	0.00328562	0.000930323	0.0200478	0.00476113	0.003108	0.00808828	0.000781598	0.00796939	0.00552671	0.00375402	0.0101699	0.0023893	0.00686492	0.00644273	0.0094477	0.0114832	0.00660627	0.00885668	0.0107151	0.010933	0.00636466	0.00153119	0.00847563	0.00280055
Marinocine a broad-spectrum antibacterial protein	0	0	0	0	0	0	0	0	0	0	0	0	0	0	0	0	0	0	0	0	0	0	0	0	0	0	0	0	2.21626e-05	2.07536e-05	0	0	0	0	0	0	0	0	0	0	0	0	0	0	0	0	0	0	0
MazEF toxin-antitoxing (programmed cell death) system	0.00623586	0.00422846	0.00652315	0.00643156	0.0055169	0.0054059	0.00622643	0.00601139	0.00804023	0.00589561	0.00453666	0.0037712	0.00556656	0.00436693	0.00568857	0.00539199	0.00659549	0.00544896	0.00504131	0.00624546	0.00683952	0.00597592	0.00475676	0.00524295	0.00508517	0.00508404	0.00529871	0.0040032	0.00528136	0.00439788	0.00447874	0.00561868	0.00695764	0.00503235	0.00559861	0.00763763	0.0052922	0.00577477	0.00666967	0.0054416	0.00416922	0.00380498	0.00549867	0.00546291	0.00557336	0.00554248	0.00476996	0.00488668	0.00668085
Mediator of hyperadherence YidE in Enterobacteria and its conserved region	0.00445676	0.00566914	0.00467491	0.00149657	0.00146702	0.00435621	0.00292585	0.0020244	0.00238376	0.00214923	0.00485741	0.00426313	0.00338029	0.00281518	0.00170867	0.00380306	0.00431327	0.00400862	0.0030505	0.00318447	0.00364584	0.00243083	0.00208523	0.00104043	0.00447655	0.00250459	0.00108047	0.00518731	0.00231421	0.00141676	0.00293045	0.0017314	0.00266158	0.00262512	0.00204047	0.00262341	0.00108275	0.00299183	0.0023315	0.00302092	0.00387577	0.00437276	0.00346899	0.00304671	0.00328486	0.00245325	0.000923144	0.00331386	0.00141964
Melibiose Utilization	0.0911117	0.0815041	0.0977354	0.088842	0.0932517	0.0915335	0.0790435	0.0935451	0.11127	0.0985705	0.074568	0.0795188	0.0967423	0.0804944	0.0932811	0.0965325	0.0892159	0.0958073	0.090865	0.0727687	0.0912045	0.0931117	0.0937618	0.102102	0.0885252	0.0882925	0.0878316	0.0799235	0.0948417	0.0771176	0.0844529	0.0962562	0.107835	0.0930531	0.0945125	0.0881928	0.0897868	0.0751303	0.0954985	0.0882189	0.0808762	0.0740042	0.0889494	0.0899009	0.0939436	0.0926845	0.0965228	0.0815073	0.0952526
Melibiose degradation in plants	0.000912278	0.000987293	0.00125689	0.000876984	0.000724488	0.0012197	0.00109458	0.000654651	0.00137232	0.000882647	0.000895135	0.00208927	0.00164144	0.00157417	0.00105282	0.000761269	0.00135144	0.00178544	0.00132018	0.000874226	0.000794248	0.000912106	0.000843038	0.000854926	0.00110122	0.00115009	0.00114933	0.00127804	0.000870543	0.00130693	0.00100919	0.000437523	0.00132348	0.00110437	0.00116222	0.000764881	0.000689625	0.00116533	0.00111102	0.00138092	0.00101455	0.00120275	0.00128322	0.00126596	0.000809362	0.000775931	0.000905685	0.00132629	0.000565036
Menaquinone Biosynthesis via Futalosine	0.00317152	0.00611011	0.00668354	0.00705184	0.00557733	0.0135473	0.00351064	0.00574845	0.00756637	0.00733578	0.0114009	0.0101651	0.00976644	0.0102563	0.0068644	0.00686203	0.00592556	0.0083789	0.00981149	0.00501546	0.00598125	0.00916916	0.00967503	0.00644055	0.0130531	0.0090812	0.00442396	0.00639304	0.00651037	0.00694513	0.00681535	0.00712387	0.00839716	0.00973181	0.011108	0.00572018	0.00707155	0.00708454	0.00505645	0.00957611	0.00791655	0.0170487	0.0149292	0.00651274	0.00608911	0.00374287	0.00517108	0.0108696	0.0040354
Menaquinone and Phylloquinone Biosynthesis	0.0463172	0.0633801	0.0406069	0.0444098	0.0415101	0.0574149	0.0533919	0.0482676	0.0296808	0.0389034	0.0643323	0.063343	0.0401508	0.0570768	0.0479877	0.0451202	0.0431314	0.0474305	0.0477433	0.0687004	0.0573416	0.0405213	0.0525632	0.031365	0.0648276	0.0498696	0.0483532	0.063338	0.0431846	0.0353975	0.0501526	0.0437776	0.0333178	0.0378784	0.0363081	0.0535433	0.0415062	0.0453881	0.0425308	0.0408279	0.0559468	0.0630837	0.0395681	0.0472689	0.0428698	0.036419	0.0379112	0.0557998	0.0344257
Menaquinone biosynthesis from chorismate via 1 4-dihydroxy-2-naphthoate	0.0658089	0.0814157	0.0610149	0.0635289	0.0594894	0.0777774	0.0715126	0.0683175	0.0463118	0.059548	0.0806719	0.0860745	0.0603724	0.0801491	0.0639958	0.0653406	0.0632688	0.065584	0.0648816	0.084999	0.0796161	0.0586893	0.0699428	0.0509028	0.0825849	0.06975	0.0710029	0.0895343	0.0622125	0.0544919	0.0704064	0.0617661	0.0532986	0.0607251	0.0555121	0.0712438	0.0649708	0.0660161	0.0613968	0.0619707	0.0735385	0.0869688	0.0557176	0.0695235	0.0602581	0.0578757	0.0557658	0.0761764	0.0502306
Menaquinone biosynthesis from chorismate via 1 4-dihydroxy-6-naphthoate	0.00211161	0.00529428	0.00794448	0.00900938	0.00431588	0.0244548	0.00122979	0.00641683	0.00844806	0.00962599	0.0176547	0.0157479	0.0125737	0.0154732	0.00557878	0.0078802	0.00706495	0.0117388	0.011639	0.00350754	0.00477128	0.0120194	0.0132688	0.00482394	0.0200468	0.0126948	0.00322715	0.00537485	0.00553744	0.00819929	0.00699724	0.00618273	0.0120851	0.0108694	0.0199124	0.00515524	0.00799896	0.00856323	0.0024496	0.0129256	0.00905475	0.0280624	0.0248587	0.00602511	0.00363085	0.00170198	0.0041776	0.0174761	0.00298282
Mercuric reductase	0.000283819	4.18654e-05	0.000156667	0.000150434	0.0002223	0.000100327	0.000156122	0.000124502	0.000104299	0.000294903	0.000347311	0.000124056	0.000217745	0.000108349	0.000342443	0.000169239	0.000252292	0.000161746	7.2898e-05	0.000129447	0.000131986	4.1717e-05	0.000112915	0.00018232	9.30918e-05	0.000152806	0.000245675	0.000403602	0.000197138	0.0001217	0.000122147	0.000119888	0	0.000243943	0	0.000211242	8.22558e-05	0.000143196	0.000157509	9.22653e-05	0.000125197	0.00197861	0.000152158	0.00025431	0.000161511	0.000202524	0.000106983	0.000167039	0.00016134
Mercury resistance operon	0.000220382	8.05634e-05	0.000140107	7.68386e-05	8.21896e-05	8.0882e-05	0.000115581	0.000199472	0.000127959	0.000294903	0.000127795	0.000153117	0.000136188	0.000108349	6.95247e-05	0.000284621	0.000361616	0.000139336	7.2898e-05	0.000102737	5.19789e-05	4.20096e-05	9.67007e-05	4.57924e-05	9.30918e-05	0.000184164	0.000142317	0.000412837	5.59537e-05	8.01925e-05	8.22098e-05	5.91689e-05	0	8.07804e-05	0	4.58622e-05	0.000131042	9.22561e-05	0.000110145	0.000216914	6.25986e-05	0.00197861	0.000152158	0.00015594	0.000128953	0.000195625	4.62373e-05	0.000145838	0.000112961
Metabolite repair	0.0512479	0.0496755	0.0527779	0.0562319	0.05573	0.0455732	0.0513472	0.0495468	0.0516481	0.0555638	0.0524115	0.0480928	0.0558246	0.0479736	0.0524626	0.0461847	0.0489481	0.0574515	0.0488056	0.0449043	0.0469221	0.0521612	0.0501128	0.0571562	0.0434381	0.0506466	0.05991	0.0464824	0.0544533	0.0571588	0.0499258	0.0542176	0.0573792	0.0557938	0.0526433	0.0528361	0.0573209	0.0550949	0.0527653	0.0511017	0.0491721	0.0570752	0.0470154	0.0526895	0.051625	0.0543237	0.0580349	0.0498441	0.0544923
Methanofuran	0.0402543	0.0217353	0.041151	0.0280013	0.0433814	0.0275754	0.0384984	0.035933	0.0304752	0.0323097	0.0315289	0.0277792	0.0289471	0.0366005	0.0383294	0.0337977	0.0347248	0.0315611	0.0339333	0.0315402	0.033659	0.0225857	0.0325148	0.0323494	0.0276651	0.0367659	0.0405358	0.0292326	0.0370538	0.0300028	0.0269967	0.0357078	0.0346259	0.0264804	0.0388743	0.0322772	0.0522776	0.0238595	0.043294	0.0305669	0.0357083	0.016641	0.028509	0.0337365	0.0401183	0.0450962	0.0446073	0.0301139	0.0552926
Methanofuran erick jmorales	0.0452586	0.0242524	0.0456398	0.0318632	0.0487518	0.0307984	0.043888	0.0402925	0.0343998	0.0362851	0.0359911	0.0309365	0.0330513	0.0416973	0.0438725	0.0375755	0.038743	0.0346186	0.0383769	0.0360078	0.0382628	0.025295	0.0365955	0.0365545	0.0311825	0.0412966	0.0453281	0.0326177	0.0415785	0.0332127	0.0307937	0.0412184	0.0386667	0.029557	0.0439211	0.0379887	0.0585876	0.0267042	0.0494094	0.0346393	0.0401959	0.0188935	0.0319531	0.0386962	0.0462185	0.051084	0.0506268	0.0340718	0.0620565
Methanogenesis	0.035442	0.022983	0.0354517	0.0308481	0.035797	0.0270472	0.0360045	0.0306218	0.0352526	0.0328812	0.0312215	0.0265359	0.0323518	0.0329086	0.0374798	0.029381	0.034103	0.0289523	0.0336201	0.0269713	0.0292368	0.0233711	0.0316052	0.0353787	0.0258466	0.0331119	0.0416536	0.0266419	0.0384427	0.0348037	0.0251706	0.0368502	0.034681	0.0303291	0.0370833	0.0300382	0.0461412	0.0284247	0.0414721	0.030705	0.0320813	0.0194006	0.0295466	0.0337646	0.0359551	0.0435621	0.0450177	0.028121	0.0502932
Methanogenesis from methylated compounds	0.0049043	0.00989913	0.00459326	0.00765902	0.00744975	0.00512038	0.00295882	0.00412253	0.007236	0.0021752	0.00551511	0.00778595	0.00761875	0.0103107	0.00258124	0.00570655	0.00517026	0.00790944	0.010741	0.00502366	0.00638147	0.00537854	0.00640279	0.00344486	0.0035789	0.00713976	0.00666047	0.00678618	0.00492602	0.00589685	0.00538074	0.00442234	0.00659932	0.00425674	0.00611512	0.00397631	0.0106343	0.00671679	0.00522952	0.00296511	0.00807506	0.00174064	0.00493311	0.00396275	0.00396584	0.00547021	0.00533708	0.00720057	0.00524313
Methanophenazine hydrogenase	0	0	0	0	0	0	0	0	1.21098e-05	0	0	0	0	0	0	0	0	0	0	0	0	0	0	0	0	0	0	0	0	0	0	0	0	0	0	0	0	0	0	0	0	0	0	1.23901e-05	0	0	0	0	0
Methanopterin biosynthesis2	0.00438826	0.00223646	0.00396263	0.00298148	0.00371678	0.00357556	0.0035967	0.00360347	0.00331653	0.00325833	0.00360104	0.00275023	0.00312948	0.00353687	0.00386505	0.0030819	0.0027579	0.00312289	0.00354806	0.00309569	0.00307654	0.00299617	0.00357906	0.00314862	0.00386807	0.00380385	0.00412747	0.00324845	0.00402258	0.00271462	0.00235722	0.00396927	0.0035027	0.00278975	0.00417557	0.00297041	0.00541359	0.00235388	0.00454464	0.0026027	0.00316891	0.00191255	0.00400213	0.00407952	0.00382329	0.00453015	0.0041753	0.00296299	0.00543576
MethanopterinAromatic	0.0268663	0.0148404	0.0265633	0.0183437	0.0270079	0.0195485	0.0257908	0.0227741	0.0211021	0.0220228	0.0211696	0.0191583	0.0212583	0.0242971	0.024195	0.0207065	0.0222687	0.0211821	0.0228264	0.0213455	0.0221203	0.015056	0.0217103	0.0237864	0.0192237	0.0228049	0.026289	0.0203288	0.0265306	0.019637	0.0175895	0.0270378	0.0233822	0.0202544	0.0263229	0.0217066	0.0364913	0.0171013	0.0297094	0.0210653	0.0245017	0.0114857	0.0205356	0.0231279	0.0264597	0.0323341	0.0310265	0.0194307	0.0351947
Methicillin resistance in Staphylococci	0.0322734	0.0338677	0.0297821	0.0397582	0.0342827	0.0317144	0.0331425	0.0308007	0.0325131	0.0345429	0.0358641	0.0296416	0.0330487	0.028605	0.0319178	0.0293234	0.0307772	0.0318794	0.0337452	0.0325401	0.0302839	0.0338383	0.0349796	0.0346771	0.0320665	0.0315001	0.0389323	0.029738	0.0308326	0.0405784	0.0303856	0.0342378	0.0339506	0.0350085	0.030281	0.0324416	0.0359465	0.0358607	0.0338574	0.0322636	0.0307166	0.0385112	0.0281285	0.0324553	0.031295	0.0332835	0.0370228	0.0331785	0.0350775
Methionine Biosynthesis	0.914577	0.880757	0.938013	0.857564	0.905432	0.96152	0.908232	0.94147	0.924288	0.908417	0.930935	0.946814	0.931365	0.92584	0.913933	0.955776	0.936712	0.928709	0.954418	0.879363	0.937414	0.928383	0.924468	0.910631	0.96063	0.916048	0.81803	0.900593	0.92289	0.830753	0.917342	0.886088	0.938749	0.926999	0.971836	0.915395	0.870164	0.860676	0.905255	0.938369	0.925403	0.933564	1.01871	0.906819	0.938614	0.893732	0.884785	0.943695	0.891328
Methionine Degradation	0.521441	0.495801	0.529585	0.530188	0.547354	0.519912	0.51522	0.527041	0.541692	0.551349	0.490042	0.486899	0.533587	0.496026	0.528327	0.521802	0.502491	0.519195	0.534897	0.493671	0.50136	0.536225	0.531825	0.575044	0.514078	0.521963	0.547618	0.474434	0.53599	0.536298	0.509778	0.547556	0.536817	0.533242	0.540948	0.519238	0.538021	0.522525	0.535762	0.535483	0.505916	0.484601	0.550705	0.533276	0.52753	0.540375	0.545712	0.519524	0.563143
Methionine Salvage	0.0104763	0.00601216	0.00834852	0.00762009	0.0102513	0.00746727	0.00799389	0.00820881	0.00934837	0.00908276	0.00780199	0.00782916	0.00819372	0.00728486	0.00835806	0.00766752	0.00816949	0.0076067	0.00724143	0.00768492	0.0077634	0.00876798	0.0076689	0.00954694	0.0078102	0.00750221	0.00809199	0.00627547	0.00979106	0.00721077	0.00698891	0.00902122	0.0100197	0.00805632	0.00848913	0.00904985	0.00893469	0.00696773	0.00849519	0.00747087	0.00963778	0.00634061	0.00910043	0.0103282	0.00958461	0.00957139	0.00779243	0.00774699	0.00936203
Methionine and cysteine metabolism in plants	7.36584e-05	0.000122812	0.000112448	8.00362e-05	0.000114843	8.08542e-05	3.39523e-05	6.25604e-06	9.5853e-05	6.55911e-05	8.77963e-05	0.000228737	0.000139262	0.000152965	0.000100887	0.000143379	8.11322e-05	0.000100289	0.000237623	0.000122506	5.72977e-05	0.000102817	2.14972e-05	7.99647e-05	8.66489e-05	9.40364e-05	0.000177477	0.000300811	4.26379e-05	4.15071e-05	7.92889e-05	0	1.93585e-05	0.000172005	0.000121132	7.34255e-05	4.97316e-05	4.98059e-05	8.60896e-05	0.000108457	0	5.77136e-05	6.56582e-05	0.000107005	4.3011e-05	8.82861e-05	1.4349e-05	0.000157392	1.08193e-05
Methylcitrate cycle	0.0028735	0.00272657	0.00232575	0.00217528	0.00292007	0.0026698	0.00254895	0.00240017	0.00295195	0.00264177	0.00313186	0.0027805	0.00322114	0.00211241	0.00218644	0.00280031	0.00339911	0.00258246	0.00262288	0.0023986	0.00250945	0.00259324	0.00230193	0.00303303	0.00182905	0.00299485	0.00250959	0.00328994	0.0035917	0.00260489	0.00264515	0.00288885	0.00239484	0.00297796	0.0025512	0.00336925	0.00398501	0.00282179	0.0022633	0.00261432	0.00288648	0.00300907	0.00293243	0.00264713	0.00274352	0.0032177	0.00220499	0.00225599	0.00317847
Methylglyoxal Metabolism	0.0483836	0.0481443	0.0437688	0.0442473	0.0456988	0.0385919	0.0466819	0.0447633	0.0432336	0.048518	0.0377103	0.0440082	0.0485967	0.0451893	0.0497904	0.0446903	0.0421855	0.0422402	0.0449592	0.0528367	0.0477534	0.0500057	0.0442773	0.0515521	0.0372969	0.0482736	0.0493921	0.0471892	0.0448947	0.044299	0.0447305	0.043946	0.0388107	0.0436335	0.0454315	0.046746	0.0452668	0.0459282	0.0467943	0.0456938	0.0438275	0.0423421	0.0408465	0.0432558	0.0472285	0.0496647	0.0488504	0.0474567	0.0462005
Methylthiotransferases	0.0776931	0.083835	0.0793987	0.0774109	0.082551	0.0876754	0.0773098	0.0816707	0.0768598	0.0802587	0.0844556	0.0801298	0.0833481	0.0836375	0.0781418	0.0793936	0.0775639	0.0833292	0.0780811	0.084907	0.0785018	0.0779515	0.0831163	0.0782017	0.0850725	0.0800485	0.0775366	0.0798977	0.0789452	0.075325	0.0802888	0.0849272	0.0780947	0.0795007	0.0772439	0.0792432	0.0810369	0.0736058	0.0769787	0.0764566	0.0808804	0.0835353	0.0824983	0.0741196	0.0783988	0.0808464	0.0767159	0.0809079	0.0755286
MexA-MexB-OprM Multidrug Efflux System	1.26272e-05	9.73191e-06	0	0	0	9.7225e-06	0	0	6.05491e-05	0	1.84349e-05	0	0	1.21833e-05	0	9.52855e-06	3.62261e-05	1.11124e-05	0	0	0	1.13374e-05	5.40487e-06	0	7.92316e-06	1.04901e-05	0	0	5.58169e-05	0	3.29882e-05	1.9723e-05	5.91696e-05	0	0	2.71039e-05	0	0	0	0	9.27706e-05	0	0	1.23901e-05	0	0	0	2.13818e-05	1.6229e-05
MexC-MexD-OprJ Multidrug Efflux System	0	0	0	0	0	0	0	0	0	0	0	0	0	0	0	0	0	0	0	0	0	0	0	0	0	0	0	0	0	0	0	0	0	0	0	0	0	0	0	0	0	0	0	0	0	0	0	0	0
MexE-MexF-OprN Multidrug Efflux System	0.000101017	4.84299e-05	0.000159216	2.11056e-05	2.16579e-05	0.000154727	6.10637e-05	0.00011199	0.000144199	0.000117686	8.2446e-05	4.40012e-05	4.66673e-05	7.33243e-05	0.000174578	6.37316e-05	3.6011e-05	8.88992e-05	0.000130069	0.00010137	7.98783e-05	6.861e-05	8.09264e-05	0.000114016	3.15329e-05	6.27159e-05	2.5025e-05	0	5.92827e-05	2.09659e-05	3.93512e-05	0.000121438	0.000192028	0.000107707	0.000220599	2.77929e-05	0.000115095	1.27351e-05	0.000116548	0.000122206	0	5.77136e-05	0	2.47802e-05	7.12856e-06	0.000275009	0.000221457	4.25829e-05	9.66035e-05
Microbial ethylene biosynthesis	0.000427132	0.000357899	0.000420503	0.000283243	0.000279888	0.000367122	0.000346869	0.000661029	0.000594309	0.000287439	0.000401991	0.0003516	0.000297859	0.000496005	0.000333981	0.000418628	0.000483158	0.000374345	0.000414028	0.000422974	0.000514674	0.000428458	0.000236763	0.000677399	0.000194639	0.000633029	0.000320679	0.000292779	0.000659132	0.000611851	0.000376085	0.00025161	0.000351735	0.000570669	0.000126057	0.000383589	0.000566242	0.000201492	0.000281206	0.0006483	0.00037221	0.000212065	0.000242637	0.000264259	0.000447996	0.000348331	0.000353709	0.000397762	0.000566611
Modification of eukaryotic initiation factor 5A	0.0112797	0.00925798	0.00710788	0.0152079	0.0144409	0.00825639	0.0122643	0.00637292	0.0106333	0.0109532	0.00878424	0.00881108	0.00788173	0.00985425	0.00950195	0.00712969	0.0101791	0.0123294	0.0110357	0.00730619	0.00816103	0.0119972	0.0106925	0.0112996	0.00471465	0.0112423	0.0161792	0.00787175	0.00910951	0.0232995	0.00864913	0.0107284	0.0124269	0.0101652	0.0108557	0.0105312	0.0154003	0.0159575	0.0111378	0.0105567	0.00859888	0.00709645	0.00559616	0.0115605	0.0102357	0.00892662	0.0164651	0.00920996	0.013512
Molybdenum cofactor biosynthesis	0.143229	0.113771	0.15499	0.108769	0.145328	0.121126	0.121649	0.128751	0.136101	0.14697	0.100164	0.134367	0.129235	0.108395	0.135233	0.120783	0.135159	0.141225	0.120935	0.115143	0.117798	0.113956	0.127307	0.145578	0.103133	0.114876	0.145019	0.11028	0.146282	0.115284	0.122985	0.110944	0.125924	0.12914	0.129733	0.127553	0.143637	0.107294	0.130137	0.125887	0.120906	0.0913434	0.13636	0.129055	0.139082	0.145198	0.135432	0.117352	0.162141
Molybdopterin cytosine dinucleotide	0.00433977	0.00330888	0.00440738	0.00340748	0.00391619	0.00300702	0.00367899	0.00336278	0.00296849	0.00521979	0.00291727	0.0044084	0.00355175	0.00273446	0.00446376	0.00495883	0.00422781	0.00540649	0.00327494	0.00289092	0.00314933	0.00324995	0.00368163	0.00588604	0.00294755	0.00418576	0.00457332	0.00362389	0.00476861	0.00337268	0.00428998	0.0032946	0.00380115	0.00357837	0.00345902	0.00409988	0.00461238	0.00341877	0.00347037	0.00372319	0.00324493	0.00275139	0.00407951	0.00372938	0.00438958	0.00445223	0.00493803	0.00567111	0.00546738
Monika MRSA	0.00612278	0.00507391	0.0056157	0.00580954	0.00689502	0.00478281	0.00481468	0.00516939	0.00583911	0.00737548	0.00522826	0.00509703	0.00570512	0.00474336	0.00587749	0.00434042	0.0059119	0.00536563	0.00509168	0.00520749	0.00508226	0.00612342	0.00570677	0.00665702	0.00365135	0.00552189	0.00654881	0.00513677	0.00591834	0.00534338	0.00473484	0.00534711	0.00554242	0.00581255	0.00595183	0.00582159	0.00707613	0.00489394	0.00557823	0.00590711	0.00494699	0.0136486	0.00560739	0.00571772	0.00587166	0.00595053	0.0062744	0.00508938	0.00664515
Muconate lactonizing enzyme family	0.0114893	0.0114799	0.0110684	0.0107969	0.0130307	0.0127428	0.0117195	0.0121532	0.00908593	0.0140067	0.0164376	0.0101406	0.0134763	0.0103202	0.0123299	0.00960959	0.0104498	0.0155042	0.00959031	0.0116458	0.0108998	0.00979208	0.0129154	0.013065	0.0139161	0.0104907	0.0151111	0.0113098	0.0121386	0.00804375	0.0108744	0.0154574	0.0091137	0.0123764	0.0102633	0.011586	0.0130526	0.011485	0.00999811	0.00957019	0.0121045	0.0131385	0.00797062	0.00933291	0.0109261	0.0150849	0.0115382	0.00968673	0.0111957
MukBEF Chromosome Condensation	0.00106642	0.00154884	0.00166726	0.000189128	0.000214248	0.00090136	0.000631665	9.37375e-05	0.000722673	0.000480953	0.00123978	0.00134664	0.000615901	0.000404294	0.000250551	0.000545831	0.00117918	0.00073804	0.000621503	0.000651568	0.000855935	0.000352924	6.44182e-05	0.000103124	0.000212727	0.000313355	5.67722e-05	0.000905046	0.000423005	3.13427e-05	0.000592614	0	0.000643207	0.000488687	0.000190394	0.000436419	0.000147777	0.00120895	0.000563902	0.000806553	0.00111776	0.000682557	0.000586148	0.000717375	0.00124583	0.000114025	0.000234377	0.000510634	0.000194286
Multidrug Resistance Efflux Pumps	0.53663	0.655471	0.531219	0.546427	0.526386	0.598393	0.580693	0.547712	0.518454	0.48689	0.632859	0.658994	0.5544	0.596606	0.561322	0.576173	0.579103	0.539692	0.558617	0.628566	0.585214	0.569048	0.583156	0.454027	0.60435	0.591067	0.457596	0.641752	0.535356	0.534723	0.608577	0.531575	0.538745	0.542796	0.540727	0.558718	0.501379	0.568112	0.544084	0.547224	0.574647	0.666163	0.572218	0.568801	0.565495	0.482224	0.496262	0.607182	0.465665
Multidrug Resistance Operon mdtRP of Bacillus	0	0	0	0	0	0	0	0	0	0	1.80943e-05	0	0	0	0	1.92651e-05	0	0	6.86973e-05	0	0	0	1.62146e-05	0	0	0	1.8717e-05	0	0	2.09659e-05	0	0	0	0	6.30283e-05	0	4.97316e-05	5.09403e-05	0	0	0	7.69514e-05	0	0	0	0	0	2.12011e-05	0
Multidrug Resistance 2-protein version Found in Gram-positive bacteria	0.00012748	5.77025e-05	6.75049e-05	8.41482e-05	0.000172597	9.70584e-05	0.000183191	0.000112196	0.000144199	5.88431e-05	0.000219175	2.9061e-05	0.000115559	9.81399e-05	0.000187651	5.77952e-05	3.64412e-05	0.000133719	4.57982e-05	5.37302e-05	9.59313e-05	9.09922e-05	0.000145638	9.10183e-05	7.89121e-05	6.27159e-05	3.7434e-05	5.56607e-05	0.000112181	6.26855e-05	0.000118445	0	0.000116151	5.46546e-05	0	0	0.000246767	0.000201492	0	0.000246855	0.00012407	0.000841848	0.000344705	4.90597e-05	6.43488e-05	0.000125357	6.43325e-05	2.13818e-05	0.00019444
Multidrug Resistance Tripartite Systems Found in Gram Negative Bacteria	0.0264273	0.0423892	0.0194926	0.0364479	0.0287952	0.026004	0.0317927	0.0305798	0.0252122	0.0188285	0.0405384	0.0348366	0.0230094	0.0367153	0.0269563	0.0309082	0.0387246	0.0222015	0.0240948	0.0448365	0.034221	0.0264443	0.034959	0.0172722	0.0283052	0.0342234	0.034836	0.0363177	0.0221029	0.0454054	0.0296514	0.0319946	0.026435	0.0229571	0.0229614	0.0326326	0.0243827	0.040321	0.0321165	0.029311	0.0346634	0.0441339	0.0221265	0.0487917	0.0250253	0.0219367	0.0329458	0.0357215	0.0234742
Multidrug efflux pump in Campylobacter jejuni (CmeABC operon)	0.0134617	0.0191021	0.0109904	0.01383	0.0144281	0.0135544	0.0128226	0.0136123	0.0114555	0.0101075	0.0163891	0.0194604	0.0118602	0.0158034	0.0137909	0.016996	0.013315	0.01248	0.0133314	0.0226255	0.0157361	0.0117487	0.0143781	0.00854254	0.0174993	0.0142604	0.0101965	0.0177046	0.0121249	0.0121952	0.0188993	0.0123436	0.0122351	0.0109341	0.00996143	0.0156131	0.0114719	0.0132754	0.0134053	0.0128633	0.0161395	0.01739	0.0107163	0.0157623	0.0139291	0.0119866	0.0106431	0.0144971	0.00967461
Multiple Antibiotic Resistance MAR locus	0	0	0	0	0	0	0	0	0	0	0	0	0	0	0	0	0	0	0	0	0	0	0	0	0	0	0	0	0	0	0	0	0	0	0	0	0	0	0	0	0	0	0	0	2.13857e-05	0	0	0	0
Murein Hydrolases	0.119055	0.140215	0.120232	0.122323	0.108495	0.139713	0.118902	0.116795	0.117339	0.106901	0.129166	0.131855	0.115727	0.126169	0.110727	0.125479	0.13301	0.124052	0.119402	0.136615	0.12292	0.115189	0.123664	0.0968151	0.1426	0.117019	0.100976	0.140278	0.119426	0.125423	0.121197	0.106508	0.115265	0.119933	0.121275	0.116189	0.115279	0.132472	0.114212	0.121831	0.119144	0.145767	0.126153	0.119824	0.109412	0.0994493	0.110168	0.125473	0.101315
Murein hydrolase regulation and cell death	0.0423424	0.0430952	0.0453274	0.0443769	0.042573	0.0519606	0.0384334	0.0431139	0.0430415	0.0420359	0.0405365	0.0448131	0.0424027	0.0394843	0.0376014	0.0459652	0.0455888	0.0448754	0.0436831	0.0429887	0.0463149	0.0391024	0.0414306	0.0403006	0.0456064	0.0410789	0.0396012	0.0440781	0.0451913	0.0420403	0.0445914	0.0418473	0.0471087	0.0451607	0.047129	0.0374687	0.0432002	0.0413607	0.0391507	0.0449617	0.0403685	0.049952	0.0494436	0.0401613	0.0395911	0.0378479	0.0404166	0.0411145	0.0435924
Mycobacterial FadD proteins (fatty acid CoA- and AMP- ligases)	0.000114249	8.0372e-05	0.000115208	2.81408e-05	9.61287e-05	7.44837e-05	0.000115455	8.24803e-05	6.86223e-05	5.22668e-05	0.000118124	0.000116654	0.000231784	9.81399e-05	0.000118608	8.78649e-05	7.28824e-05	2.24097e-05	3.39132e-05	5.37302e-05	9.30624e-05	0.000114399	8.62089e-05	8.95267e-05	0.000152276	6.86835e-05	3.1195e-05	8.78225e-05	4.48724e-05	6.24023e-05	1.32474e-05	0.000141678	0	0.000136236	0.000105047	0.000219587	0.000220011	0.000149418	7.00778e-05	0	0.000104331	5.69439e-05	2.40249e-05	7.36731e-05	4.98999e-05	0.000114714	9.27129e-05	6.41455e-05	5.93008e-05
Mycobacterial FadE proteins Acyl-CoA dehydrogenase	0.00018826	0.00017872	0.00031503	0.00021455	0.000241654	0.000240151	0.000250648	0.000179952	0.000144828	0.000272371	0.000146457	0.000190945	0.00015067	0.000252462	0.000237928	9.24212e-05	0.000127329	0.000182242	0.000145489	0.000149475	0.000125531	0.000205245	0.000212294	0.000336726	7.33638e-05	0.000292085	0.000278844	0.000166733	0.00035907	0.000120395	9.16839e-05	0.000197337	8.87544e-05	0.000245835	0.000127366	0.00016538	0.000431037	4.98059e-05	7.08605e-05	0.000175365	0.000201191	0.000262532	0.000193393	0.000104753	0.000125325	0.000287279	0.000149891	0.000250062	0.000245834
Mycobacterial HadABC proteins ((3R)-hydroxyacyl-ACP dehydrates of FASII)	0	0	0	0	0	0	0	0	0	0	0	0	0	2.45911e-05	0	0	0	0	0	0	0	0	0	0	0	0	0	0	0	0	0	0	0	0	0	0	0	0	0	0	0	0	0	0	0	0	0	0	0
Mycobacterial MmpL1 membrane protein cluster	0	0	0	1.05528e-05	0	9.63919e-06	1.01352e-05	0	0	0	0	0	0	0	0	0	0	0	0	0	0	0	0	0	0	0	0	2.77058e-05	1.10813e-05	0	0	0	0	0	0	0	2.48658e-05	0	0	0	0	0	0	0	0	8.33744e-05	0	0	0
Mycobacterial MmpL10 membrane protein cluster	0	0	0	0	0	0	0	0	0	0	0	0	0	0	0	0	0	0	0	5.38857e-05	1.6053e-05	0	1.62146e-05	0	0	0	0	0	0	0	0	0	0	0	0	0	0	0	0	0	0	0	0	0	0	0	2.15236e-05	2.13818e-05	0
Mycobacterial MmpL11 membrane protein cluster	0	0	0	0	0	3.88067e-05	1.01352e-05	0	0	0	0	0	0	0	0	0	0	0	0	0	8.02651e-06	0	8.03394e-06	1.13773e-05	0	0	0	0	3.33807e-05	1.03768e-05	0	2.95845e-05	0	0	0	0	0	0	2.33096e-05	0	0	0	0	1.23901e-05	0	0	3.21662e-05	0	1.6229e-05
Mycobacterial MmpL12 membrane protein cluster	0	1.92342e-05	0	0	0	0	0	0	0	0	0	0	0	0	0	1.90571e-05	0	0	0	0	0	0	0	0	0	0	0	0	0	0	0	0	0	0	0	0	0	0	0	0	0	0	0	0	2.15774e-05	0	0	0	0
Mycobacterial MmpL2 membrane protein cluster	0	0	8.46074e-06	0	0	0	0	0	0	0	0	1.45305e-05	0	0	0	0	0	2.22248e-05	0	0	0	0	0	0	1.58463e-05	0	9.3585e-06	0	2.24362e-05	0	3.93512e-05	0	0	0	0	0	0	5.09403e-05	0	3.11622e-05	0	0	0	0	3.23661e-05	0	1.07618e-05	2.13818e-05	0
Mycobacterial MmpL3 membrane protein cluster	2.52543e-05	7.71663e-05	0.000117545	6.33168e-05	0.000129282	0.0001937	7.09465e-05	9.34283e-05	4.78799e-05	0.000117514	0.000182986	0.000146534	0.000115781	7.30997e-05	2.07918e-05	0.000153497	3.6011e-05	0.000111309	9.20574e-05	1.78064e-05	0.00015173	4.56425e-05	0.000120949	1.13773e-05	9.45987e-05	4.17357e-05	1.8717e-05	5.56607e-05	0.000122305	5.20963e-05	3.95467e-05	2.95845e-05	0	5.46546e-05	0	5.55858e-05	0	5.09403e-05	2.33096e-05	0.000123428	0.000185541	3.84757e-05	0	1.23901e-05	0.000150658	0.000104267	3.1928e-05	6.39648e-05	6.49159e-05
Mycobacterial MmpL4 membrane protein cluster	0	0	0	0	0	0	0	0	0	0	0	0	0	0	0	0	0	0	0	0	0	0	0	0	0	0	0	0	0	0	0	0	0	0	0	0	0	4.98059e-05	0	0	0	0	0	0	0	0	0	0	0
Mycobacterial MmpL5 membrane protein cluster	0	0	4.18512e-05	4.22112e-05	0	0	0	0	0	0	0	0	0	0	0	0	0	0	0	0	0	0	0	0	0	0	0	0	2.24362e-05	1.03768e-05	0	0	0	0	0	0	0	0	0	0	0	0	0	0	0	0	1.07618e-05	0	0
Mycobacterial MmpL6 membrane protein cluster	2.52543e-05	0	0	0	0	0	0	0	0	0	1.84349e-05	0	0	2.43666e-05	0	1.92651e-05	0	2.24097e-05	0	0	0	0	0	0	0	0	0	0	0	0	0	0	0	0	0	0	4.97316e-05	0	0	0	0	0	0	0	0	0	0	0	0
Mycobacterial MmpL7 membrane protein cluster	0	0	0	0	0	0	0	0	0	0	0	0	0	0	0	4.76427e-06	0	2.22248e-05	0	0	0	0	0	0	0	0	0	0	0	0	0	0	0	0	0	0	0	0	0	0	0	0	0	0	0	0	0	0	0
Mycobacterial MmpL8 membrane protein cluster	0	0	0	0	0	0	0	0	0	0	0	0	0	0	0	0	0	0	0	0	0	0	0	0	0	0	0	0	0	0	0	0	0	0	0	0	0	0	0	0	0	0	0	0	0	0	0	0	0
Mycobacterial MmpL9 membrane protein cluster	0	0	0	0	0	0	0	0	0	0	0	0	0	0	0	0	0	2.22248e-05	0	0	0	0	0	0	0	0	0	0	0	0	0	0	0	0	0	0	0	0	0	0	0	0	0	0	0	0	0	0	0
Mycobacterial cell wall virulence lipid phthiocerol dimycocerosate (PDIM)	0.000572301	0.000919364	0.00051057	0.000293696	0.000343197	0.000286629	0.000479763	0.000417609	0.000819552	0.000432769	3.65292e-05	0.000262778	0.000291005	0.000392672	0.000341831	0.000484519	0.000109324	0.000320219	0.000456701	0.000113448	0.000269087	0.000273562	0.000154644	0.000400511	0.000110285	0.000376295	0.000244356	0.000282506	0.000312465	0.000197938	0.000562905	0.000180607	0.000402137	0.000788086	0.000190394	0.000220965	0.000490699	0.000176022	0.000330806	0.000291461	0.000371646	0.000274716	0.000266661	0.000381715	0.000268184	0.000395881	0.000605705	0.000287751	0.000401197
Mycobacterial gene cluster associated with resistance against FAS-II antibiotics	0	0	0	4.16626e-05	2.32636e-05	0	2.02704e-05	0	0	1.95571e-05	4.57466e-05	0	1.66669e-06	1.87435e-06	5.07719e-06	0	4.5444e-05	4.48194e-05	1.54197e-05	0	7.8207e-06	7.65586e-06	3.24292e-05	4.57519e-05	0	1.59658e-06	1.89241e-05	0	0	0	0	3.03596e-05	0	0	0	5.55858e-05	7.45975e-05	0	2.33096e-05	0	0	0	1.23109e-05	0	2.13857e-05	1.89522e-05	2.31792e-05	0	3.21498e-05
Mycobacterial virulence operon MCE involved in cell invasion	5.1113e-05	0	1.67405e-05	0	2.16579e-05	6.78909e-05	0	4.21252e-05	2.42196e-05	5.90149e-05	9.04714e-06	0	0	0	0	1.92651e-05	1.80055e-05	6.7229e-05	0	0	1.6053e-05	4.53498e-05	4.83504e-05	4.57519e-05	0	1.03778e-05	1.8717e-05	0	2.24362e-05	0	1.98711e-05	0	0	5.42541e-05	0.000284937	0	4.97316e-05	0	2.33096e-05	6.23244e-05	6.25986e-05	3.77061e-05	0	0	1.06928e-05	0	4.28089e-05	0	1.6229e-05
Mycobacterium jamboree	5.1113e-05	1.92342e-05	1.67405e-05	0	2.13249e-05	3.889e-05	0	1.86651e-05	2.394e-05	0	0	0	2.31118e-05	2.43666e-05	0	0	0	0	7.70986e-05	0	0	0	0	2.29974e-05	1.58463e-05	2.07556e-05	5.63581e-05	0	2.24362e-05	2.07536e-05	0	5.91689e-05	5.80756e-05	0	0	0	4.97316e-05	0.000101881	0	0	0.000122943	0	0	0	4.27714e-05	0	2.15236e-05	2.13818e-05	3.21498e-05
Mycobacterium virulence operon involved in DNA transcription	0.276329	0.276271	0.277967	0.294776	0.299134	0.259414	0.271344	0.2576	0.28796	0.305021	0.28503	0.259841	0.283939	0.252805	0.277011	0.26683	0.282548	0.283458	0.290787	0.236622	0.265566	0.287608	0.279106	0.313799	0.227693	0.271901	0.318631	0.236838	0.28275	0.328296	0.264924	0.304867	0.295472	0.300714	0.281059	0.286021	0.296635	0.311069	0.285777	0.306941	0.270078	0.248454	0.273254	0.280958	0.290302	0.320549	0.314596	0.268768	0.301642
Mycobacterium virulence operon involved in an unknown function with Superoxide dismutase	0	1.94638e-05	0	0	0	0	0	0	0	9.77856e-06	0	0	0	0	0	0	0	0	0	0	0	0	0	0	0	0	0	0	0	0	0	0	0	0	0	0	0	0	0	0	0	0	0	0	0	0	2.15236e-05	0	0
Mycobacterium virulence operon involved in an unknown function with a Jag Protein and YidC and YidD	0.0468491	0.0378236	0.0505723	0.0407866	0.0445148	0.0431652	0.0431128	0.0506317	0.0546248	0.0424956	0.0324873	0.0381315	0.0415364	0.0386376	0.0428185	0.0483454	0.0460026	0.0429277	0.0457024	0.0463405	0.0438653	0.0447268	0.0369643	0.045971	0.0445903	0.045125	0.0387896	0.0418138	0.0510097	0.0354528	0.0398459	0.0436157	0.0526606	0.0473925	0.0463476	0.0474043	0.0461727	0.0424431	0.0466193	0.0429864	0.0433899	0.0342667	0.0484383	0.0410333	0.0454388	0.0465503	0.042212	0.041042	0.0472095
Mycobacterium virulence operon involved in fatty acids biosynthesis	0.00538736	0.011322	0.0147559	0.0174438	0.0101338	0.0403943	0.00479712	0.0143665	0.0159128	0.0180403	0.0298082	0.0306551	0.0210248	0.0246345	0.0105515	0.0154163	0.0135983	0.0214372	0.0199231	0.00688701	0.00996417	0.0208041	0.0243055	0.00949395	0.0376704	0.0224209	0.00639889	0.0102	0.0123549	0.0155097	0.0139353	0.0133036	0.0203958	0.0177957	0.0334435	0.0102222	0.0148471	0.0149515	0.00770764	0.0222665	0.0172499	0.0470323	0.0419153	0.0109293	0.00790768	0.00489601	0.00904434	0.0283316	0.00655662
Mycobacterium virulence operon involved in lipid metabolism	0.000216072	0.00053826	0.000446368	0.00053417	0.000472534	0.000339371	0.000557845	0.000196687	0.00074225	0.000422654	0.000186399	0.000263461	0.000208894	0.000436708	0.000725157	0.00039223	0.000451858	0.000249286	0.000883561	0.000184648	0.000271827	0.000563119	0.000545709	0.000461595	5.2688e-05	0.000480785	0.000313469	0.000278386	0.000556573	0.000469433	0.000273189	0.000181641	0.00068083	0.000324991	0.000814318	0.000363912	0.000739357	0.000275067	0.000603745	0.000668057	0.000310175	0.000240216	0.000463636	0.000328734	0.000486755	0.000405311	0.000313495	0.00030847	0.000498802
Mycobacterium virulence operon involved in protein synthesis (LSU ribosomal proteins)	0.0539547	0.0533507	0.0549606	0.0561818	0.0587642	0.0526745	0.0555089	0.0545792	0.0574339	0.0586823	0.0539191	0.0495475	0.0558735	0.0510347	0.056319	0.0552917	0.0514597	0.059499	0.0581085	0.0542052	0.0511424	0.0556159	0.0533965	0.0587231	0.0524146	0.0569528	0.0615444	0.049507	0.0559381	0.0577861	0.0529702	0.0573872	0.0600429	0.0576641	0.0590971	0.053875	0.0592141	0.0608247	0.0573719	0.0564445	0.0563782	0.0526743	0.0574245	0.0546756	0.0532555	0.0593891	0.0584862	0.0526324	0.0586993
Mycobacterium virulence operon involved in protein synthesis (SSU ribosomal proteins)	0.354181	0.340997	0.365426	0.351878	0.359731	0.356827	0.340489	0.34283	0.377471	0.388418	0.361834	0.354497	0.372231	0.339968	0.361531	0.351014	0.346904	0.357657	0.355169	0.319796	0.338942	0.379053	0.357032	0.392243	0.344623	0.359978	0.36515	0.305751	0.348761	0.366672	0.334929	0.368232	0.386015	0.358225	0.376526	0.357102	0.361428	0.354508	0.34672	0.377059	0.340238	0.33666	0.382454	0.362871	0.364851	0.405238	0.366878	0.352455	0.370125
Mycobacterium virulence operon involved with a dormancy regulon	0	0	0	0	0	0	0	0	0	0	0	0	0	0	0	0	0	0	0	0	0	0	0	0	0	0	0	0	0	0	0	0	0	0	0	0	0	0	0	0	0	0	0	0	0	0	0	0	0
Mycobacterium virulence operon involved with a mostly uncharacterized dormancy regulon	0	0	0	0	0	0	0	0	0	0	0	0	0	0	0	0	0	0	0	0	0	0	0	0	0	0	0	0	0	0	0	0	0	0	0	0	0	0	0	0	0	0	0	0	0	0	0	0	0
Mycobacterium virulence operon involved with nitrate dormancy regulon	0	0	0	0	0	0	0	0	0	0	0	0	0	0	0	0	0	1.12048e-05	0	0	0	0	0	0	0	0	0	0	0	0	0	0	0	0	0	0	0	0	0	0	0	0	0	0	0	0	0	0	0
Mycobacterium virulence operon possibly involved in quinolinate biosynthesis	0.0751888	0.0803236	0.0707765	0.0668855	0.0659474	0.0678304	0.0756848	0.0670132	0.0689679	0.0605299	0.0719047	0.0745238	0.0754228	0.0671515	0.0616394	0.0763964	0.0777709	0.0650873	0.0749548	0.0863605	0.0777755	0.0688568	0.0529142	0.0475561	0.0825239	0.0652296	0.0591664	0.0842936	0.0677795	0.0434806	0.0705941	0.0715682	0.0646637	0.0723301	0.0586831	0.0727373	0.0631817	0.0625151	0.0751568	0.0622377	0.0768169	0.0641059	0.0561984	0.061897	0.064374	0.0682691	0.0586688	0.0753356	0.0508417
Mycolic acid synthesis 2	2.52543e-05	0	0	0	2.13249e-05	0	0	0	0	0	0	0	0	0	0	0	1.82206e-05	4.46345e-05	0	0	7.96204e-06	0	0	2.29974e-05	0	0	0	0	0	0	0	0.000119888	0	0	0	0	2.43931e-05	0	0	0	0	0	0	0	0	0	0	0	0
MymA operon of Mycobacterium tuberculosis	0	0	0	0	0	3.87234e-05	4.07933e-05	0	0	0	0	0	0	0	0	0	0	0	2.28991e-05	0	0	0	0	0	0	0	0	0	0	0	0	0	0	0	0	0	0	0	9.47291e-06	0	0	0	9.84872e-05	0	0	0	8.60943e-05	0	5.40966e-06
Myxoxanthophyll biosynthesis in Cyanobacteria	0	0	0	0	0	0	0	0	0	0	0	0	0	0	0	0	0	0	0	0	0	0	0	0	0	0	0	0	0	0	0	0	0	0	0	0	0	0	0	0	0	0	0	0	0	0	0	0	0
N-ATPase	0.00134724	0.000425908	0.000199242	0.000283006	0.000378905	0.000590906	0.000173056	0.000561652	0.000302046	0.000540483	0.000858435	0.00083418	0.000347897	0.0004642	0.00028187	0.000287	0.000362046	0.000558578	6.91583e-05	0.000682748	0.000287858	0.00028902	0.000202022	0.000378607	0.000133735	0.000684918	0.000150461	2.79548e-05	0.000241964	0.000313427	0.000197636	0.000417283	0.000264075	0.000242742	0.000697894	0.000769934	0.000345285	0.000577872	0.000187222	0.000554813	0.000343165	0.000132741	0.000487064	0.00116363	0.000601292	0.000568249	0.000213687	0.000500756	0.000414361
N-ATPase-2	0	0	0	0	0	4.81959e-06	0	0	0	0	0	1.47354e-05	0	0	0	0	3.64412e-05	0	0	1.79619e-05	0	0	8.03394e-06	1.14987e-05	0	0	0	0	7.47873e-06	1.0483e-05	0	5.91689e-05	5.80756e-05	0	0	0	4.97316e-05	0	0	0	0	0	0	0	0	2.08928e-05	0	0	0
N-Acetyl-Galactosamine and Galactosamine Utilization	0.0921241	0.0796277	0.0875089	0.106983	0.0905352	0.0860007	0.085683	0.0813208	0.0954328	0.107437	0.0964144	0.072009	0.0991814	0.0805398	0.0940338	0.0779862	0.0864196	0.0899772	0.0854228	0.0625098	0.0816564	0.0954925	0.0900585	0.11191	0.0717247	0.0862581	0.123769	0.065742	0.0959401	0.115243	0.08186	0.0885685	0.0923815	0.0923504	0.0865259	0.0848577	0.105597	0.107544	0.0910081	0.0902865	0.0780655	0.0769121	0.0781323	0.0922996	0.0910939	0.110234	0.111953	0.0813239	0.109714
N-heterocyclic aromatic compound degradation	1.26272e-05	2.57604e-05	8.37025e-06	0	0	8.74192e-05	2.3733e-05	1.56057e-05	1.21098e-05	1.9643e-05	1.84349e-05	1.45305e-05	3.47786e-05	0	2.78099e-05	0	0	0.000122699	9.20574e-05	3.87102e-05	7.96204e-06	1.14838e-05	3.23559e-05	1.14987e-05	1.31254e-05	0	1.5701e-05	5.1043e-05	7.81619e-05	3.13427e-05	2.96112e-05	2.95845e-05	0	0	3.15141e-05	2.77929e-05	9.80452e-05	4.98059e-05	2.36823e-05	0	6.25986e-05	1.92379e-05	0.000114902	2.05667e-05	4.3059e-05	4.82907e-05	3.21662e-05	3.55762e-05	1.60749e-05
N-linked Glycosylation in Bacteria	0.341747	0.382995	0.360306	0.356417	0.351717	0.337298	0.3499	0.334855	0.356326	0.362022	0.33838	0.319935	0.345024	0.350528	0.370114	0.338196	0.384131	0.333567	0.340011	0.407467	0.337993	0.372532	0.376699	0.400271	0.356467	0.388388	0.372376	0.338081	0.347954	0.419829	0.335723	0.355266	0.344365	0.345842	0.345032	0.370887	0.390484	0.358432	0.35566	0.368882	0.341005	0.362219	0.344309	0.405536	0.358374	0.406754	0.405475	0.353999	0.389894
NAD and NADP cofactor biosynthesis global	0.42659	0.440022	0.438882	0.438161	0.437466	0.446712	0.425781	0.437924	0.42704	0.411269	0.442907	0.435736	0.435502	0.438027	0.405528	0.458591	0.444088	0.432856	0.444087	0.447488	0.439652	0.428527	0.421787	0.392689	0.453731	0.441413	0.413422	0.44654	0.436243	0.411033	0.442299	0.426021	0.432946	0.438247	0.439385	0.439156	0.434942	0.442859	0.429929	0.436455	0.435675	0.464487	0.431067	0.412982	0.417938	0.437615	0.429675	0.436343	0.419535
NAD regulation	0.0206065	0.0218388	0.0168998	0.0232832	0.020845	0.0175545	0.0227862	0.0193462	0.0172794	0.0201104	0.0226493	0.0207237	0.0197457	0.0212631	0.0205616	0.0178652	0.0205982	0.0184758	0.0183325	0.0196991	0.0206449	0.0196693	0.0216941	0.0180983	0.0191005	0.0213284	0.0240643	0.0187224	0.0187447	0.029542	0.0195565	0.0203593	0.0165317	0.0169181	0.0155399	0.0192715	0.0189878	0.0265746	0.0209177	0.0196433	0.0192653	0.0193277	0.0156833	0.0238757	0.0199698	0.0194997	0.0238775	0.020153	0.0189812
Na(+) H(+) antiporter	0.0570996	0.0823223	0.0552849	0.0674088	0.0640758	0.0824526	0.0711254	0.0632751	0.0589228	0.0511129	0.0855414	0.0938368	0.0633343	0.0773433	0.0617501	0.0844736	0.0629536	0.0654881	0.0646897	0.0876106	0.0792272	0.0593236	0.0738115	0.0464789	0.0978479	0.0663978	0.0510182	0.0929326	0.0627587	0.0564646	0.0828007	0.0659863	0.0616589	0.0548626	0.0649224	0.0698607	0.0592303	0.0539715	0.0596886	0.0596026	0.0766298	0.0917017	0.0633571	0.0666219	0.0558942	0.0597761	0.0501168	0.0720866	0.0498583
Na(+)-translocating NADH-quinone oxidoreductase and rnf-like group of electron transport complexes	0.524627	0.622777	0.48276	0.564045	0.503663	0.502233	0.567488	0.481344	0.501971	0.481631	0.582529	0.533998	0.517914	0.542843	0.532492	0.529945	0.544043	0.501462	0.518467	0.557724	0.548883	0.531327	0.541312	0.491353	0.519161	0.51228	0.546498	0.586369	0.5017	0.617989	0.588269	0.516386	0.508451	0.521853	0.487324	0.517637	0.51742	0.584975	0.537918	0.528123	0.533878	0.54275	0.467862	0.551402	0.518549	0.486301	0.559064	0.525805	0.494786
Na+ translocating decarboxylases and related biotin-dependent enzymes	0.0716533	0.0833035	0.0684681	0.0931241	0.0800975	0.0694486	0.080396	0.071853	0.0768451	0.080701	0.0780569	0.0630117	0.0815155	0.0729613	0.08073	0.0685698	0.0734068	0.0751135	0.0770988	0.0673321	0.0725291	0.080593	0.0786325	0.0838331	0.0646194	0.0758961	0.0973636	0.0639722	0.0771408	0.104639	0.0785127	0.0848188	0.0780085	0.0826313	0.0755569	0.0750096	0.0839326	0.0969864	0.0805434	0.0819695	0.071598	0.07068	0.0676238	0.0791764	0.0768776	0.0747287	0.0977871	0.0758533	0.0830826
Naphtalene and antracene degradation	1.26272e-05	0	0	0	0	0	0	0	0	0	0	0	0	0	1.05272e-05	0	0	0	0	5.9873e-06	0	0	0	0	0	0	0	0	0	0	0	0	0	0	0	0	0	0	0	0	0	0	0	0	0	0	0	0	0
Natural DNA Transformation in Vibrio	0.000687003	0.000522767	0.00100823	0.000690451	0.000539783	0.00226473	6.10637e-05	0.000580162	0.00120399	0.000804418	0.00180598	0.00201791	0.00136848	0.00176248	0.000502153	0.00149415	0.00101347	0.000870465	0.00140445	0.000537147	0.000783632	0.00116403	0.00135572	0.000273783	0.00310687	0.00118958	0.000169695	0.000862367	0.000400842	0.000854931	0.00100971	0.000538721	0.00175868	0.000326326	0.00165968	0.000657384	0.000786252	0.00055694	0.000142094	0.00141881	0.0012407	0.00247937	0.00209599	0.00127042	0.000451592	0.000207551	0.00036328	0.00171383	0.000161365
Neotrehalosadiamine (NTD) Biosynthesis Operon	0.000151828	0.000251652	0.000471087	0.000410188	0.000343863	0.000258711	7.10727e-05	0.000215318	9.65988e-05	0.000127379	0.000256045	0.000175595	0.000372451	0.000232493	0.000198835	0.000191403	0.000181776	0.000201132	0.000433571	0.000223202	9.55445e-05	0.000514283	0.000258113	0.000452877	0.00029156	0.000145738	0.000188827	0.000111072	0.000356517	0.000146124	0.000405305	0.000118338	0	0.000327127	6.43376e-05	0.000193172	9.85179e-05	4.98059e-05	0.000187222	0.000551149	0.000434808	0.000323965	4.80498e-05	0.00022127	0.000354302	0.000187445	0.000118141	0.000181113	0.000161057
NiFe hydrogenase maturation	0.124997	0.109707	0.133698	0.115263	0.13479	0.125267	0.114709	0.122811	0.12936	0.12548	0.0958623	0.108404	0.123455	0.109785	0.124303	0.111736	0.122362	0.142376	0.123289	0.107832	0.124334	0.106835	0.12503	0.130109	0.107801	0.113334	0.136684	0.108785	0.138136	0.10521	0.110553	0.124031	0.122115	0.123791	0.133591	0.115359	0.140824	0.0930143	0.138774	0.113345	0.114405	0.0899467	0.130882	0.111193	0.127096	0.136837	0.138447	0.104402	0.146537
Niacin NAD and NADP biosynthesis in plants	0.000203847	0.00026058	0.000227083	4.16626e-05	6.43078e-05	7.71135e-05	0.000204471	0.000135914	0.000120818	0.000167008	0.000110609	0.000613969	0.000179338	0.00019628	0.00011001	0.00028752	0.000108893	0.000268362	0.000322431	0.00016537	0.000127651	0.000354241	4.86439e-05	0.00032577	6.71472e-05	0.000167617	0.000319846	0.000362417	6.7035e-05	0.000104193	0.000177667	0	0.000176415	0.00043163	0.000316451	0.000219587	0	0.000202627	0.000198877	0.000278017	0.000186668	0	0.000145343	0.000160696	0	0.000195773	0.000106903	0.000223154	3.63226e-05
Nicotinate catabolism anaerobic	0.0126776	0.0112776	0.0119715	0.012157	0.0144065	0.0127815	0.0107858	0.0136748	0.0148575	0.0140148	0.00785006	0.00972104	0.0129188	0.0108128	0.0130309	0.0107345	0.01254	0.0108765	0.012019	0.00980125	0.0123439	0.0124379	0.0131794	0.0142178	0.00948975	0.0118968	0.0132198	0.00917673	0.0142926	0.0123878	0.0100365	0.0129644	0.0120341	0.0142703	0.0124748	0.0113571	0.0136327	0.0122821	0.0137651	0.0111225	0.0113491	0.00921697	0.0154044	0.0132793	0.0129581	0.0144165	0.0142478	0.0104499	0.0161067
Nitrate and nitrite ammonification	0.100665	0.10403	0.113964	0.103497	0.099681	0.0913866	0.0980648	0.102091	0.0946025	0.105972	0.0925969	0.0886931	0.104213	0.0894188	0.102627	0.091707	0.102567	0.109023	0.0852502	0.0951387	0.0957339	0.0825654	0.0988038	0.103741	0.0988047	0.0904454	0.117875	0.104563	0.107293	0.100294	0.0976428	0.095066	0.0971404	0.109981	0.0919025	0.0935499	0.107658	0.10051	0.100927	0.0908413	0.0937611	0.0895621	0.0859121	0.0960431	0.101776	0.102852	0.105826	0.0823915	0.10933
Nitric oxide synthase	0.000425656	0.000358692	0.000309171	0.000611182	0.000518166	0.000691939	0.000535503	0.000248306	0.000513738	0.000364428	0.000302169	0.00022403	0.000344155	0.000238511	0.000199878	0.000306439	0.000672275	0.000428325	0.000272627	0.000321925	0.00025104	0.00025157	0.000199104	0.000301438	0.00035229	0.000203857	0.000477063	0.00026911	0.00075979	0.000590404	0.000382344	0.000250413	0.000366327	0.000633985	0.000341743	0.00043197	0.000535848	0.000440434	0.000473325	0.000327959	0.000518085	0.00031509	0.000263951	0.000532182	0.000354653	0.000331117	0.000504501	0.000381721	0.000381214
Nitrilase	0.000837018	0.000638402	0.000925433	0.000481315	0.000709383	0.000754523	0.000754297	0.000786302	0.000601575	0.000629263	0.000365973	0.000761322	0.000696238	0.000758507	0.000984302	0.000939828	0.000578757	0.000802866	0.000759358	0.000607751	0.00087995	0.000548588	0.00095226	0.000938279	0.000914774	0.000980902	0.000995936	0.00100164	0.00111442	0.000750314	0.000513325	0.00059944	0.000351735	0.000593992	0.000510773	0.000658762	0.000886661	0.000655417	0.000610521	0.000617138	0.000560005	0.000418615	0.00101979	0.000714871	0.00055852	0.000665815	0.000898748	0.000468412	0.00150359
Nitrogen Metabolism in Aspergillus nidulans	0.00205579	0.00176573	0.00201469	0.00218351	0.0018116	0.00255283	0.0019997	0.00193476	0.00328894	0.00236938	0.00204297	0.00156975	0.00189466	0.00222788	0.00222082	0.00226355	0.00259303	0.00243841	0.00221719	0.00140745	0.00208525	0.00266241	0.00164077	0.00272348	0.00154085	0.00240616	0.00169461	0.00224865	0.00224472	0.00229295	0.00207699	0.0029931	0.00299376	0.00236506	0.00291255	0.00175075	0.0022662	0.00187102	0.00162761	0.00178567	0.0013243	0.00118246	0.00268927	0.00276492	0.00237404	0.00211101	0.00194125	0.00193601	0.00225242
Nitrogen fixation	0.0622694	0.0629635	0.0643898	0.0753273	0.0741743	0.0739485	0.0535519	0.0847894	0.0740193	0.065356	0.0881704	0.0869526	0.0594445	0.0895971	0.0538674	0.0742878	0.0895656	0.080932	0.114585	0.0652317	0.0793178	0.0788995	0.0794889	0.0627526	0.0825953	0.0799374	0.0480044	0.0544498	0.0761556	0.0608578	0.0547297	0.0738079	0.0839084	0.0800409	0.124307	0.0672084	0.0735907	0.079855	0.0607983	0.0878441	0.0656203	0.0894885	0.0911643	0.0672127	0.0742341	0.0620189	0.0546097	0.0874997	0.0556572
Nitrosative stress	0.102856	0.0958602	0.0987292	0.118053	0.0828304	0.0989293	0.0919364	0.0962714	0.119552	0.0977247	0.0646656	0.0717989	0.100759	0.0800032	0.0892401	0.0831631	0.0995737	0.0922709	0.0810834	0.0761504	0.0860908	0.0970759	0.0878157	0.109357	0.085335	0.0975247	0.138827	0.0775878	0.100248	0.124811	0.0739422	0.0936565	0.108415	0.0959207	0.0964901	0.0886566	0.106249	0.14205	0.106092	0.0914081	0.0790166	0.0771895	0.0885024	0.10216	0.0946517	0.0971899	0.114098	0.0869021	0.115342
Nonhomologous End-Joining in Bacteria	3.80326e-05	0.000213069	2.52917e-05	0.000135952	0.00018326	0.000174505	8.15866e-05	0.000112351	9.67387e-05	8.83505e-05	0.000110098	0.000102533	5.42233e-05	0.000122506	0.000104615	9.59093e-05	0.000217572	0.000122699	0.000161561	7.16921e-05	9.58668e-05	9.12849e-05	0.000201582	0.000137499	0.000181354	0.000115054	0.000216488	2.79548e-05	0.000234075	0.000187738	8.89312e-05	5.91689e-05	0.000117245	0.000135035	9.58518e-05	0.000137587	0.000220956	0.000101313	7.06741e-05	3.05516e-05	3.07356e-05	7.65666e-05	4.92436e-05	8.66056e-05	0.000160968	0.00037489	6.43325e-05	7.46557e-05	0.000234088
Nonmevalonate Branch of Isoprenoid Biosynthesis	0.156966	0.167702	0.156306	0.154205	0.166514	0.17032	0.144117	0.160815	0.161255	0.151694	0.175388	0.16832	0.163434	0.161518	0.151023	0.16711	0.159815	0.163611	0.167408	0.167984	0.161686	0.153928	0.165042	0.148648	0.16893	0.153592	0.137569	0.165326	0.164344	0.128038	0.168104	0.164072	0.15562	0.166774	0.155929	0.16064	0.156755	0.136255	0.155115	0.157096	0.165766	0.165488	0.162639	0.150662	0.156573	0.152924	0.141847	0.163918	0.145401
Nonribosomal peptide synthetases (NRPS) in Frankia sp. Ccl3	2.55565e-05	0	5.02215e-05	0	0	0	2.02704e-05	0	0	0	0	8.75928e-05	4.62236e-05	2.45911e-05	2.10543e-05	0	3.6011e-05	0	0	0	1.6053e-05	6.83174e-05	0	0	0	4.19604e-05	1.8717e-05	0	0	0	3.95467e-05	0	0	0	6.43376e-05	0	4.87862e-05	0	0	6.23244e-05	0	0	4.80498e-05	0	5.00917e-05	0.000104267	5.38089e-05	6.36033e-05	1.60749e-05
Novel non-oxidative pathway of Uracil catabolism	5.1113e-05	2.57221e-05	3.08719e-05	8.24485e-05	3.57635e-05	1.92784e-05	4.76342e-05	4.50228e-05	7.20995e-05	9.86444e-06	1.50786e-05	0.0001002	5.42233e-05	7.18495e-05	1.46855e-05	7.75682e-05	6.13047e-05	5.56545e-05	6.23731e-05	1.25422e-05	4.83288e-05	8.92855e-05	0.000113603	8.97088e-05	1.8301e-05	8.67436e-05	1.38086e-05	8.81916e-05	6.27941e-05	1.0483e-05	0.000175539	0	5.91696e-05	1.82182e-05	0.000194421	8.40374e-05	8.11906e-05	1.6602e-05	5.60921e-05	0.000149906	4.98534e-05	3.18065e-05	8.51168e-05	4.1876e-05	7.89255e-05	3.79427e-05	4.28883e-05	0.000157141	3.09772e-05
Nucleoid-associated proteins in Bacteria	0.000101319	0	8.38835e-05	2.08313e-05	4.29828e-05	0	2.05229e-05	0	0	0	9.0812e-05	0	6.97791e-05	0	2.10543e-05	5.73792e-05	7.20219e-05	0	2.31296e-05	8.9654e-05	1.6053e-05	2.29676e-05	1.60679e-05	2.29974e-05	3.16926e-05	2.09802e-05	0	8.38645e-05	0.00011136	0	5.96133e-05	0	0	0	0	0.000108416	9.85179e-05	0	0	0.000185752	0	3.77061e-05	4.92436e-05	4.90597e-05	4.27714e-05	4.1392e-05	0	0	3.2458e-05
Nucleolar protein complex	0.000661245	0.000510021	0.000712753	0.00050909	0.000808456	0.00054235	0.000591124	0.000524167	0.000898979	0.000691365	0.000678521	0.000842979	0.000785794	0.000742562	0.000676818	0.000607842	0.000543463	0.000754528	0.00068226	0.000739627	0.000554871	0.000593059	0.000419575	0.000807798	0.000439086	0.000865848	0.000821796	0.000732533	0.000799495	0.000507056	0.000487938	0.000697022	0.000681924	0.000523522	0.00062327	0.000603636	0.00080472	0.00046788	0.000909006	0.000843218	0.000661706	0.000240088	0.000370769	0.000468321	0.000519153	0.000775538	0.000884876	0.000674682	0.000861591
Nucleoside triphosphate pyrophosphohydrolase MazG	0.0433299	0.0481956	0.0423175	0.050094	0.0448888	0.0432334	0.0466942	0.0447398	0.0446341	0.0470379	0.0507463	0.0418374	0.0480897	0.0479872	0.0469448	0.0436008	0.0428135	0.0442851	0.0451843	0.0451807	0.0410794	0.0498732	0.0442144	0.0418175	0.0480629	0.046923	0.0483557	0.0458896	0.0419678	0.0495179	0.0449273	0.0486313	0.0447289	0.0457807	0.0462384	0.0460788	0.0476267	0.0515204	0.0436933	0.0470481	0.0432288	0.0493592	0.0455488	0.0461407	0.0433507	0.0454671	0.0485052	0.0487696	0.0449838
Nudix KE	0.103425	0.108888	0.102046	0.0986143	0.100037	0.101162	0.103528	0.102209	0.0947797	0.0926414	0.109736	0.103433	0.101674	0.108391	0.10296	0.1008	0.101962	0.102052	0.0985289	0.12139	0.103405	0.0976039	0.107517	0.0907697	0.110716	0.105864	0.0879626	0.104422	0.0996482	0.093948	0.100154	0.101499	0.0994163	0.0948074	0.101701	0.107382	0.1019	0.0996608	0.099719	0.0957975	0.108124	0.101414	0.104532	0.104369	0.0977271	0.0939785	0.0954201	0.107843	0.0998382
Nudix proteins (nucleoside triphosphate hydrolases)	0.0729879	0.0694544	0.0723961	0.0610383	0.0676769	0.071228	0.0657646	0.0702694	0.0665264	0.0651424	0.070867	0.0692257	0.0672486	0.0683042	0.0676732	0.0702319	0.0713813	0.0701421	0.0699123	0.0653093	0.0729242	0.0658468	0.0682035	0.0645155	0.0691979	0.0647179	0.0572563	0.0689984	0.0682955	0.0565304	0.0703923	0.0630774	0.066295	0.0697129	0.071806	0.071006	0.0685292	0.063955	0.0675493	0.0704345	0.0720639	0.0677914	0.0750597	0.0657228	0.0687565	0.0626451	0.0590269	0.0685215	0.0645343
NusA-TFII Cluster	0.126802	0.137042	0.127389	0.129002	0.134963	0.132444	0.132475	0.133637	0.125918	0.122638	0.131766	0.136004	0.127854	0.136645	0.128125	0.129735	0.126672	0.128466	0.128756	0.136117	0.132813	0.130321	0.131645	0.123091	0.133401	0.129459	0.121172	0.13487	0.128631	0.126455	0.136574	0.12879	0.125717	0.124246	0.128927	0.134238	0.131221	0.129264	0.129202	0.129748	0.135493	0.135955	0.126912	0.131038	0.126975	0.124453	0.125314	0.131648	0.123722
O-Methyl Phosphoramidate Capsule Modification in Campylobacter	0.00867656	0.00750818	0.0115196	0.0086297	0.00916581	0.00884742	0.00832574	0.0102369	0.0091019	0.00987552	0.00640283	0.0070766	0.00867626	0.00703437	0.00902272	0.00813388	0.00718385	0.00863401	0.00753233	0.00650264	0.00699259	0.00906147	0.0086943	0.0117793	0.00601395	0.00797052	0.00860526	0.00726931	0.00986222	0.00705189	0.00786995	0.0078021	0.00807117	0.0092315	0.00841253	0.00803634	0.0079377	0.00678955	0.00880093	0.00781895	0.00695369	0.0044616	0.01008	0.00777533	0.0103038	0.00903165	0.00976791	0.00763984	0.00981352
O-antigen capsule important for environmental persistence	0.00241727	0.00101439	0.00242775	0.00159497	0.0023213	0.00208447	0.00253898	0.0018682	0.00246202	0.00252477	0.00166259	0.00130325	0.00313073	0.00221258	0.00285032	0.00215734	0.00163082	0.00160144	0.00235684	0.00199952	0.00202847	0.00166124	0.00235336	0.00250054	0.00121442	0.00187409	0.00311034	0.000676665	0.00312151	0.00154048	0.00237065	0.0016535	0.00269992	0.00297043	0.00165532	0.00150587	0.00293644	0.00181683	0.00184412	0.00141758	0.00114116	0.00186337	0.00178501	0.00157183	0.00157023	0.00240545	0.00206325	0.00283793	0.00392889
Omega-amidase	0.00393858	0.00272804	0.00319887	0.0035987	0.00442574	0.00329908	0.00379146	0.00293684	0.00311745	0.00338365	0.00293078	0.00268013	0.00366147	0.00306041	0.00310484	0.00289898	0.00281878	0.00415263	0.00307367	0.00395747	0.00264092	0.00289091	0.00332481	0.00334142	0.00247638	0.00335023	0.00417927	0.002686	0.00304813	0.0040657	0.00275086	0.0038142	0.00350418	0.00348921	0.00284275	0.00294216	0.00342522	0.00367945	0.00391776	0.0036384	0.00440707	0.00243335	0.00227025	0.00348657	0.0038565	0.00417457	0.00443821	0.00296161	0.00546282
Omega-amidase KE	0.157701	0.161868	0.155252	0.158764	0.153682	0.170657	0.161428	0.156256	0.158043	0.15466	0.168801	0.164106	0.158944	0.179328	0.160327	0.161826	0.16064	0.151884	0.159016	0.159971	0.163519	0.162131	0.158643	0.146036	0.182538	0.171345	0.146676	0.157041	0.157401	0.157729	0.154681	0.154914	0.163118	0.161655	0.177334	0.16229	0.157389	0.16101	0.153669	0.165786	0.167948	0.191734	0.179345	0.167571	0.159321	0.145924	0.147954	0.174919	0.157693
Omega-amidase KE2	0.901124	0.852773	0.922104	0.888279	0.919386	0.923972	0.917283	0.918678	0.942621	0.882025	0.877044	0.901591	0.898162	0.884065	0.891336	0.9442	0.914891	0.889161	0.950401	0.887932	0.92309	0.898181	0.881342	0.88925	0.901594	0.902396	0.843701	0.883637	0.920017	0.880986	0.88002	0.886483	0.93488	0.903924	0.90644	0.908784	0.866546	0.881156	0.914051	0.909935	0.884655	0.866201	0.897712	0.88557	0.928277	0.888959	0.89833	0.891234	0.891129
One-carbon metabolism by tetrahydropterines	0.100798	0.101826	0.102911	0.0950872	0.0998275	0.102976	0.110494	0.102658	0.092769	0.101521	0.107454	0.107757	0.103989	0.11252	0.10406	0.0996432	0.0984454	0.101709	0.100405	0.0995929	0.10392	0.099675	0.101919	0.100566	0.104613	0.105319	0.0897644	0.104411	0.0986605	0.0914381	0.104067	0.0956287	0.0952068	0.0937124	0.0978505	0.101538	0.0956592	0.0964049	0.100609	0.0976565	0.106636	0.100311	0.108647	0.100873	0.106574	0.103508	0.0968458	0.104394	0.0998804
Orphan regulatory proteins	0.0159079	0.0175016	0.0184946	0.0202068	0.0178066	0.0187458	0.0181282	0.0182248	0.0188419	0.0199897	0.0183546	0.0180839	0.0190961	0.0175305	0.0173806	0.0151387	0.0208305	0.017928	0.0160924	0.0169448	0.0163752	0.0200546	0.0176444	0.0207444	0.0193515	0.0208445	0.0209783	0.0149475	0.0183713	0.0252694	0.015558	0.0195083	0.0187468	0.0162661	0.0205343	0.0208315	0.0173564	0.0217815	0.0176126	0.0205257	0.0162872	0.0250346	0.0232036	0.0196763	0.0190608	0.0172549	0.0220843	0.0202087	0.0212394
Osmoprotectant ABC transporter YehZYXW of Enterobacteriales	5.08108e-05	7.71663e-05	0.000151207	0.000265875	4.29828e-05	1.9445e-05	6.13161e-05	0	7.23792e-05	0.000166837	6.41815e-05	2.9061e-05	6.97791e-05	0	7.30337e-05	0.000153497	7.20219e-05	0.000223172	0.000115187	0.000125681	0.000127844	0	4.05365e-05	0.00011438	7.84329e-05	0.000135023	0.000103772	0.000166484	5.56801e-05	4.17195e-05	0.000138511	0.000121438	0	5.46546e-05	6.43376e-05	0.000166757	0	0	0.000118411	0.000124649	0.000185541	3.77061e-05	4.92436e-05	7.40903e-05	3.94947e-05	2.0696e-05	0.000106903	0.000160093	3.21498e-05
Osmoregulation	0.0455497	0.059301	0.0570797	0.0555202	0.0522486	0.0664924	0.04848	0.0500705	0.0502502	0.0482653	0.0610256	0.057926	0.0571075	0.0604245	0.052867	0.0508309	0.0522229	0.0501047	0.0531346	0.0505136	0.0478755	0.055112	0.0573095	0.0458024	0.0588468	0.0537124	0.0431688	0.0484858	0.0482936	0.0512997	0.0562405	0.0498265	0.0499743	0.053427	0.0605109	0.0490094	0.0493919	0.0536427	0.0493993	0.0565915	0.0562554	0.0739795	0.0597577	0.0455913	0.0477926	0.0430276	0.048454	0.0574382	0.0439271
Osmotic stress cluster	0.00120698	0.00137539	0.00107637	0.000462678	0.000439492	0.000601212	0.000520304	0.000496221	0.000469346	0.000638354	0.000903671	0.000908266	0.000825017	0.000428773	0.000619134	0.00064226	0.00130478	0.00111595	0.000449183	0.00084977	0.000616043	0.000707019	0.00034722	0.000377757	0.000654587	0.000449165	0.00029146	0.00095996	0.000602084	0.00036478	0.000385434	0.000179057	0.000439943	0.000433632	0.000541632	0.00109587	0.000711655	0.000376947	0.000846599	0.000463158	0.000466671	0.00055328	0.000804163	0.000530897	0.000815916	0.00119632	0.00056692	0.000404719	0.000646232
Outer membrane	0.0419886	0.0494928	0.0438293	0.0464203	0.0436888	0.0461852	0.0464895	0.0468837	0.0356719	0.0399949	0.0599486	0.0514157	0.0489962	0.0447948	0.0406236	0.0491062	0.0489138	0.0464903	0.0471418	0.0526014	0.0483314	0.0408409	0.0450321	0.0359486	0.062662	0.0427229	0.0510384	0.0600784	0.0447909	0.0384653	0.0554367	0.0533699	0.0390624	0.0525213	0.0361312	0.0487985	0.0451965	0.0508731	0.0445245	0.0409787	0.0487031	0.0503905	0.037293	0.0432158	0.0395824	0.0447972	0.0408057	0.049559	0.0376212
Oxidative stress	0.123175	0.111904	0.125079	0.124422	0.127577	0.111405	0.114344	0.128269	0.129865	0.13449	0.113546	0.105885	0.128735	0.115099	0.124681	0.11176	0.125372	0.123055	0.123625	0.108055	0.11425	0.12386	0.118436	0.140923	0.107469	0.115321	0.137341	0.104058	0.12777	0.129499	0.107597	0.134531	0.130939	0.128749	0.129437	0.123007	0.13137	0.133411	0.119403	0.126039	0.121538	0.117815	0.125704	0.118394	0.121685	0.128591	0.129315	0.114878	0.131367
Oxygen and light sensor PpaA-PpsR	0.000262271	0.000149562	0.000419606	0.000262129	0.000427485	0.000274416	0.000364776	0.000395753	0.000473662	0.000336818	0.00030094	0.000184668	0.00034423	0.000524526	0.00036069	0.000356172	0.000326697	0.000297163	0.000203082	0.000190972	0.000286929	0.000296871	0.000228084	0.000490625	0.000311341	0.000304314	0.000433494	0.000284919	0.000518085	0.000347344	0.000238887	0.000408196	0.000268094	0.000290423	0.000382752	0.000384278	0.00020876	0.000250731	0.000321546	0.000153979	0.000299178	0.000323965	0.000355549	0.00033956	0.000401181	0.000401861	0.000419875	0.000498553	0.000517068
Oxygen stress response / Human gut microbiome	0.0281771	0.0260605	0.0279293	0.027659	0.0280741	0.0265529	0.025916	0.0265978	0.028945	0.02427	0.0272653	0.026509	0.0252975	0.0264834	0.0264586	0.029542	0.0297678	0.0276085	0.0279343	0.0261282	0.0291519	0.0274671	0.0253706	0.0254587	0.0258613	0.0256886	0.027167	0.0278348	0.0276456	0.0306239	0.0262042	0.0274114	0.0289623	0.0278046	0.0282262	0.0271128	0.0285271	0.029562	0.0303799	0.0245649	0.0259505	0.0261261	0.0276948	0.0277008	0.0268551	0.0280319	0.0293063	0.0259831	0.0287613
P uptake (cyanobacteria)	0	0	5.64049e-06	6.94377e-06	1.06625e-05	0	1.02614e-05	1.24434e-05	0	0	0	0	7.70393e-06	0	1.38612e-05	3.84261e-05	0	0	0	3.56906e-05	5.35101e-06	0	2.41752e-05	0	7.88323e-05	0	0	5.57852e-05	0	0	0	0	0	0	0	0	0	0	0	0	0	1.25687e-05	0	0	0	0	0	0	0
P38 MAP kinase pathways	0.0169316	0.012412	0.0140947	0.011053	0.0121098	0.0114987	0.0147286	0.011753	0.0223013	0.0135328	0.0164936	0.0321442	0.0172577	0.0267646	0.0137872	0.0190481	0.0139513	0.0304342	0.0294844	0.0176836	0.00795562	0.0186735	0.00513086	0.0173991	0.00706609	0.0217844	0.0151856	0.0418034	0.0115204	0.0103445	0.0154976	0.00700337	0.0219687	0.0165122	0.0275879	0.0141372	0.00660164	0.0113877	0.0105661	0.0185019	0.0215377	0.00182682	0.00763549	0.0140053	0.0122487	0.00699442	0.00791154	0.0201194	0.00468437
PUFA enrichment in oilseed in plants	1.27782e-05	3.38894e-05	1.67405e-05	1.57606e-05	2.13249e-05	3.88067e-05	3.54733e-05	4.69203e-06	2.41497e-05	2.94216e-05	2.73117e-05	9.53701e-05	4.65009e-05	3.06266e-05	1.03959e-05	4.29824e-05	3.62261e-05	6.12107e-05	8.62174e-05	1.34326e-05	4.39202e-05	4.00469e-05	1.61779e-05	1.13773e-05	2.36896e-05	5.73586e-05	3.76411e-05	7.65023e-05	2.2231e-05	2.60481e-05	1.97733e-05	2.95845e-05	1.47924e-05	0	0	4.06559e-05	1.24329e-05	1.27351e-05	1.18411e-05	0.000153368	4.63853e-05	0	1.23109e-05	2.4655e-05	1.60872e-05	1.03972e-05	5.38089e-06	5.32739e-05	1.20947e-05
Paerucumarin Biosynthesis	0	0	0	0	1.06625e-05	0	0	0	0	0	0	0	1.16668e-05	0	0	0	0	0	0	0	0	0	0	0	0	0	0	0	1.10813e-05	0	9.93554e-06	0	0	0	0	0	0	0	0	0	0	0	0	0	0	0	5.38089e-06	0	0
Pantothenate and CoA biosynthesis in plants	2.54054e-05	1.94638e-05	1.67405e-05	2.08313e-05	0	9.7225e-06	2.73638e-05	0	0	3.9286e-05	1.80943e-05	0.000109901	0.000158374	4.90699e-05	4.21087e-05	6.35236e-06	0	2.24097e-05	4.62592e-05	8.98095e-06	0	6.861e-05	0	4.55091e-05	0	0.000187811	3.7434e-05	0.00016748	0	0	2.1527e-05	2.02397e-05	0	1.79512e-05	0	0	2.43931e-05	4.98059e-05	0	6.17138e-05	3.12993e-05	1.92379e-05	0	0	1.07887e-05	6.013e-05	2.14044e-05	9.57664e-05	1.34728e-05
Particulate methane monooxygenase (pMMO)	0	0	0	0	0	0	0	0	0	0	0	0	0	0	0	0	0	0	0	0	0	0	0	0	0	0	0	0	0	0	0	0	0	5.38536e-05	0	0	0	0	0	0	0	0	4.92436e-05	0	0	0	0	4.27637e-05	0
Pectin metabolism in plants	0	0	0	0	0	0	0	0	0	0	0	0	0	0	0	0	0	4.44496e-05	0	0	0	0	0	0	0	0	0	0	0	0	0	0	0	0	0	0	0	0	0	0	0	0	0	0	0	0	0	0	0
Pentose phosphate pathway	0.180952	0.17267	0.185916	0.173525	0.189659	0.165342	0.172699	0.173562	0.17552	0.183867	0.168254	0.169475	0.18338	0.165307	0.176964	0.173327	0.174132	0.175405	0.175416	0.168265	0.175525	0.1809	0.168714	0.17834	0.159332	0.174307	0.176349	0.173889	0.174211	0.171744	0.173516	0.172838	0.182179	0.180449	0.172336	0.176757	0.180694	0.167391	0.181113	0.172483	0.173983	0.160546	0.169449	0.171743	0.182711	0.188112	0.184902	0.17235	0.183121
Pentose phosphate pathway in plants	1.12577e-05	0	1.11603e-05	5.20783e-06	1.27925e-05	3.85567e-06	5.13071e-06	4.66626e-06	4.84393e-06	4.0744e-05	2.30436e-06	0	1.15559e-05	0	7.01811e-06	2.11745e-06	1.82206e-05	0	0	5.93548e-06	1.35677e-05	0	4.01697e-06	0	1.04577e-05	2.61691e-05	1.7209e-05	0	0	0	0	3.54195e-05	0	0	0	0	0	0	0	0	0	1.25687e-05	0	6.19506e-06	1.4321e-05	0	3.46504e-05	0	8.33237e-06
Peptide ABC transport system Sap	0.00420767	0.0046429	0.00322351	0.00322501	0.00275823	0.0042788	0.00390045	0.00319213	0.00291324	0.00260234	0.00471415	0.00526704	0.00296651	0.0043897	0.00419676	0.00357805	0.00400503	0.00290507	0.00262357	0.00486436	0.00395189	0.00412596	0.00388967	0.00356034	0.00428075	0.00319408	0.00343697	0.00539014	0.00252601	0.00296584	0.00373009	0.00294268	0.00310426	0.00267867	0.00459568	0.00420478	0.00268249	0.00370214	0.00337627	0.00394602	0.00355046	0.00452294	0.00382764	0.00394593	0.0038214	0.00315188	0.00330118	0.00410178	0.00290988
Peptide methionine sulfoxide reductase	0.0427776	0.040101	0.0414642	0.0476685	0.042855	0.0459866	0.0451375	0.0452813	0.0428829	0.0463694	0.0386627	0.0353967	0.0422218	0.0377331	0.0461888	0.0413833	0.0426234	0.0405728	0.0395535	0.0321939	0.0432064	0.0431763	0.0397113	0.0462017	0.0447992	0.0435812	0.0468306	0.0420381	0.0469975	0.0466718	0.0426525	0.0430466	0.0414121	0.0449234	0.0442374	0.039982	0.0397738	0.0504216	0.0434301	0.0473057	0.0405977	0.0441443	0.0428212	0.0432785	0.0454148	0.0410459	0.0460501	0.0417208	0.0509642
Peptidoglycan Biosynthesis	0.87076	0.975061	0.8549	0.933062	0.875268	0.996138	0.914241	0.88842	0.850966	0.831366	1.01893	0.979896	0.909617	0.933638	0.846085	0.951439	0.940631	0.887779	0.92652	0.958351	0.952899	0.874295	0.908809	0.771729	1.03113	0.893565	0.838851	1.00492	0.876242	0.897488	0.967015	0.882456	0.867272	0.902058	0.857172	0.898568	0.860873	0.917659	0.874038	0.907738	0.937357	1.06034	0.875161	0.888216	0.843967	0.828348	0.844017	0.953981	0.796986
Peptidoglycan Crosslinking of Peptide Stems	0.00388627	0.0037157	0.00365151	0.000691273	0.000773358	0.00294314	0.00165175	0.000580575	0.0019982	0.00131582	0.00295852	0.00368832	0.00181071	0.00115129	0.000878768	0.00462021	0.00488859	0.00263251	0.00255379	0.00334426	0.00238197	0.00107157	0.00051696	0.000456548	0.0028671	0.00052136	0.000169695	0.00581666	0.00118283	0.000875473	0.00209695	5.91689e-05	0.00204687	0.00135515	0.00152184	0.0020429	0.000934502	0.00201039	0.00187818	0.00271296	0.00304253	0.00213386	0.00203958	0.0018485	0.00289953	0.001456	0.00023533	0.00193707	0.000757986
Peptidoglycan biosynthesis--gjo	0.183363	0.198353	0.1842	0.191459	0.184097	0.198591	0.182568	0.185482	0.181121	0.175405	0.200794	0.191369	0.190284	0.184322	0.176354	0.197004	0.195695	0.18131	0.188416	0.194177	0.195928	0.182996	0.186625	0.168594	0.204292	0.181112	0.174885	0.194612	0.180268	0.182236	0.193799	0.187929	0.184829	0.190691	0.1784	0.186528	0.181817	0.188141	0.186207	0.185091	0.189873	0.217601	0.181827	0.18271	0.177919	0.174892	0.179185	0.190631	0.174298
Peptidyl-prolyl cis-trans isomerase	0.0784806	0.108444	0.0775847	0.0856549	0.0794924	0.110224	0.0843068	0.0851195	0.0662255	0.0682894	0.118232	0.114855	0.0882471	0.110058	0.0783401	0.0955635	0.0910737	0.081661	0.0892537	0.113093	0.0961143	0.0851319	0.0967332	0.0592084	0.113508	0.0945013	0.0683302	0.112054	0.0749116	0.0787988	0.107403	0.0847414	0.0791353	0.0810966	0.0872871	0.0941829	0.0771322	0.0850914	0.0772027	0.0798386	0.10471	0.12754	0.088116	0.0895232	0.0745962	0.0687205	0.0667574	0.102613	0.0621759
Peripheral Glucose Catabolism Pathways	0.0002781	8.38839e-05	0.000262969	0.00010603	2.13249e-05	4.5205e-05	0.000179644	0.000159168	6.05491e-05	0.000176873	0.000119656	2.92659e-05	0.000127337	7.30997e-05	0.000206772	0.000131125	3.6011e-05	0.000211968	0.000276633	3.57683e-05	0.000199889	0.000144486	0.000104661	3.41319e-05	0.000100895	6.6867e-05	0.000119231	0.000175885	5.21687e-05	7.26375e-05	4.59749e-05	1.9723e-05	0.000265716	5.38536e-05	0.000352548	5.55858e-05	0.000138228	0.000201492	0	0.000122206	0.000247012	0.000153133	6.03607e-05	0.0001229	0.000236978	0.00024973	0.000160116	5.32739e-05	0.000215719
Periplasmic Acid Stress Response in Enterobacteria	0.00046632	0.000435467	0.000236358	0.000288831	0.000157049	0.000421429	0.000423136	0.000341642	0.000433716	0.000491676	0.000429303	0.000804299	0.000324674	0.000525678	0.000617296	0.000335475	0.000218217	0.000612661	0.000428653	0.000156856	0.000311744	0.000232284	0.00086374	0.000389013	0.000201402	0.000412112	0.000471549	0.000528278	0.000473555	0.000595171	0.000831941	0.000717778	0.000381867	0.000487085	0.000320379	0.000525309	0.000395017	0.000453925	0.000329316	0.00026763	0.000466389	7.69514e-05	0.0004273	0.000367197	0.000544647	0.000593477	0.000951723	0.000324672	0.00048425
Periplasmic Stress Response	0.135986	0.171028	0.124793	0.156489	0.138874	0.1593	0.151433	0.141201	0.123422	0.121172	0.171118	0.164925	0.14052	0.156519	0.138946	0.164028	0.15822	0.133672	0.146883	0.169217	0.164621	0.136915	0.152016	0.11574	0.173552	0.140444	0.139485	0.175562	0.134737	0.169967	0.168372	0.149842	0.129212	0.137118	0.131146	0.146606	0.130863	0.157649	0.144764	0.140954	0.159817	0.189968	0.136146	0.153655	0.134113	0.122266	0.136313	0.152458	0.118081
Periplasmic disulfide interchange	0.0327343	0.0416074	0.0347114	0.0405861	0.0318055	0.0431488	0.0414618	0.0332813	0.0303348	0.0344069	0.0452862	0.0384778	0.0398414	0.0374046	0.0334065	0.0341581	0.0343796	0.0436335	0.0338133	0.0378255	0.0368187	0.0330705	0.0383393	0.0302487	0.0497405	0.0331756	0.0422912	0.0395626	0.0360938	0.0486817	0.0371617	0.0355846	0.0334775	0.039732	0.0288094	0.0343733	0.0348066	0.0436694	0.033255	0.0337708	0.0362006	0.0483253	0.0372329	0.03496	0.0286412	0.0334765	0.0370741	0.0363638	0.0332086
Periplasmic-Binding-Protein-Dependent Transport System for &#945;-Glucosides	0.00629424	0.0033102	0.00868646	0.00369635	0.005988	0.0043608	0.00536987	0.00685815	0.00636675	0.00693946	0.00313281	0.00677389	0.00552367	0.00395033	0.00652235	0.00486032	0.00722236	0.00573871	0.0050225	0.00360796	0.00778642	0.00590633	0.0052982	0.00756215	0.00427657	0.0061	0.00779663	0.00368354	0.00615239	0.00493119	0.00536991	0.00615901	0.0068393	0.00661999	0.00692184	0.00649873	0.00635751	0.00686801	0.00486906	0.00811373	0.00563362	0.00339464	0.00682979	0.00728548	0.00746531	0.00539912	0.00612856	0.00600438	0.00782002
Perosamine Synthesis Vibrio	0.000216021	0.000361181	0.000134407	0.000132755	0.000182649	0.000122485	0.000292478	0.000180978	0.000168978	0.000160547	0.000185832	0.000263051	0.000166485	0.000355037	0.00015894	0.000277506	0.000367546	9.69237e-05	0.000130069	0.000348962	0.000227713	0.000217168	0.000201509	0.000114501	0.000312581	0.000180892	0.000197702	0.000217776	0.000182317	0.000153255	0.000214162	0.000199297	0.000230015	0.000117484	7.46241e-05	0.000192254	0.00028821	8.33879e-05	9.42322e-05	0.000255818	0.000185917	0.000279589	9.68954e-05	0.000229863	0.000218284	0.000201078	0.000171156	0.000184647	0.000153431
Persister Cells	0.0218471	0.0303706	0.0177908	0.0194288	0.0237638	0.0224393	0.0193576	0.0218946	0.0251766	0.0164778	0.0225436	0.0174989	0.0217515	0.0220589	0.0214421	0.0195439	0.0192594	0.0181396	0.0151513	0.0283988	0.0178119	0.0186489	0.0252725	0.0153054	0.0191432	0.0193029	0.0171866	0.0209514	0.019334	0.021796	0.021122	0.0171502	0.0223182	0.0197525	0.0197365	0.0232331	0.0233919	0.0212054	0.0206298	0.0222487	0.0220901	0.0268883	0.015227	0.0222827	0.0233729	0.0222495	0.0161061	0.0156723	0.0181695
Petrobactin-mediated iron uptake system	2.52543e-05	0	1.69215e-05	0	2.16579e-05	7.76134e-05	0	3.75362e-05	4.78799e-05	1.95571e-05	1.80943e-05	2.94707e-05	4.64454e-05	0	0.000167647	0	3.64412e-05	2.24097e-05	0	1.79619e-05	6.90043e-05	2.26749e-05	0	0	0	0	0.00015015	0	0.000163711	0	7.87024e-05	0	0.000136604	5.38536e-05	0	5.55858e-05	0.000173588	4.98059e-05	4.66192e-05	6.23244e-05	0.000122943	3.77061e-05	9.84872e-05	0	0.000107504	2.08928e-05	2.15236e-05	2.12011e-05	3.21498e-05
Phage DNA methyltransferases	0.0160255	0.0150732	0.0173589	0.0158516	0.0137162	0.0129308	0.0158491	0.0120357	0.0182328	0.0136414	0.0166006	0.01992	0.0209231	0.0207341	0.0115521	0.013027	0.0170888	0.021314	0.0124044	0.0122507	0.0164154	0.0147588	0.0142838	0.0132032	0.0171843	0.0174424	0.0184622	0.018226	0.0109472	0.0241971	0.0129182	0.0124309	0.0147499	0.0133441	0.0146157	0.0135074	0.0189519	0.0181818	0.0132472	0.0159148	0.0139607	0.0125746	0.0151249	0.0170598	0.0136653	0.0134074	0.0190842	0.0156267	0.0161351
Phage Dual Exonuclease Exclusion	0.000355676	0.000348282	0.000285674	0.00058602	0.000300214	0.000677576	0.000325589	0.000654926	0.000168139	0.000550691	0.00036461	0.000613559	0.000441121	0.000489577	0.000209493	0.000267839	0.000217357	0.000492089	0.00032174	0.000196337	0.000335566	0.000617198	0.000516813	0.000342532	0.000126291	0.000125207	0.000413431	0.000223141	0.000311918	0.00102308	0.000177276	0.000537171	0.00023449	0.000705704	0.000254732	0.000441931	0.000295554	5.09403e-05	0.00032857	0.000122206	6.25986e-05	0.000457091	0.000195781	0.00032014	0.000171852	0.000270623	0.000407042	0.000191171	0.000323655
Phage Ea cluster	0	0	0	0	0	0	0	0	0	0	0	0	0	0	0	0	0	2.24097e-05	0	0	0	4.56425e-05	0	0	7.87524e-05	2.09802e-05	0	0	0	0	0	0	0	5.46546e-05	0	5.55858e-05	0	0	0	0	6.14713e-05	0	0	0	0	0	0	0	0
Phage capsid proteins	0.039557	0.0343656	0.0399884	0.0324855	0.0292503	0.0355905	0.0356382	0.0353353	0.0430399	0.030556	0.0316301	0.0321626	0.0284395	0.0268581	0.029284	0.0356921	0.0293918	0.0443133	0.0343016	0.0367828	0.0367519	0.0331037	0.0343098	0.0335269	0.0329275	0.0295721	0.0257958	0.034486	0.0359068	0.0244793	0.0306979	0.0333547	0.0412661	0.0389597	0.035506	0.0398652	0.0334634	0.0362171	0.038433	0.0311648	0.0337002	0.024432	0.0418523	0.0408449	0.034847	0.0290832	0.0251192	0.0297675	0.0314884
Phage carbon metabolism	2.83961e-06	0	0	0	7.378e-06	3.85567e-06	0	0	0	0	0	0	0	0	0	0	0	0	0	0	9.55445e-06	0	0	0	0	0	2.4956e-05	0	0	0	0	0	0	0	0	0	0	1.69801e-05	0	0	0	0	0	0	0	0	2.36504e-06	0	0
Phage cyanophage	0.000139805	4.86596e-05	6.7143e-05	4.22112e-05	1.06625e-05	1.92784e-05	1.01352e-05	5.62013e-05	0.000132928	2.95074e-05	6.38409e-05	0.000102738	5.83341e-05	6.1141e-05	5.25045e-05	0.00010575	3.62261e-05	3.35221e-05	4.62592e-05	0	7.96204e-06	0	0.000104955	8.01266e-05	0.000109966	6.24913e-05	1.89241e-05	0	0.000122715	4.17195e-05	9.88667e-05	5.91689e-05	0.000177509	0	6.30283e-05	8.26898e-05	4.97316e-05	2.49029e-05	2.36823e-05	6.23244e-05	0	0	0	0	7.55209e-05	5.2232e-05	4.28089e-05	6.36033e-05	3.23039e-05
Phage entry and exit	0.00104223	0.000755415	0.000387384	0.000487345	0.0007808	0.00102709	0.000520178	0.000617802	0.000817314	0.000844477	0.00053872	0.00395397	0.000835352	0.000661602	0.000533603	0.00105886	0.00141346	0.000592285	0.000862635	0.00126814	0.000375763	0.000842337	0.000298797	0.000263377	0.000425774	0.000697782	0.000564099	0.00385382	0.000267046	0.000520751	0.0008736	0.000481102	0.000468981	0.000599599	0.000699858	0.00167539	0.000147304	0.000616078	0.000658631	0.000833441	0.000496279	0.00102499	0.000775959	0.00113301	0.000526442	0.000426531	0.000707061	0.000659493	0.000840363
Phage head and packaging	0.0252934	0.0183038	0.0256617	0.0251029	0.0360744	0.027117	0.0219958	0.0278204	0.0391167	0.0281726	0.0278248	0.0407824	0.0252914	0.0281968	0.0218976	0.0273945	0.0336071	0.040757	0.0293215	0.0254801	0.0200499	0.0241788	0.0260703	0.0264199	0.0252645	0.0259898	0.0249855	0.0256421	0.0209846	0.0319346	0.0218375	0.0231582	0.037803	0.0181933	0.0345707	0.031956	0.0232569	0.0207356	0.0173621	0.0202831	0.0207264	0.0288062	0.0311006	0.0234282	0.047924	0.023009	0.021395	0.0255294	0.0253
Phage integration and excision	0.0675876	0.0542874	0.0595521	0.0443186	0.0465488	0.0556051	0.0617602	0.0530632	0.0602339	0.0465351	0.0440982	0.0505567	0.0455292	0.0421771	0.0491279	0.0624001	0.0580907	0.0560175	0.0505855	0.0661418	0.0488372	0.051624	0.0483447	0.0516183	0.0519302	0.057687	0.0402299	0.0584736	0.0564714	0.0513692	0.0478156	0.0461491	0.0582267	0.051501	0.0543957	0.0597958	0.0535693	0.0556038	0.0610124	0.0504813	0.0489749	0.0362499	0.0585011	0.0582763	0.0554927	0.0519168	0.0508897	0.0551636	0.0514711
Phage neck proteins	0	3.89277e-05	1.69215e-05	0	4.63705e-05	5.15756e-05	2.05229e-05	1.87681e-05	5.62328e-05	9.86444e-06	3.68697e-05	2.94707e-05	2.31118e-05	0	2.07918e-05	4.79547e-05	3.6011e-05	4.46345e-05	2.30143e-05	0.000536525	0	0.000102476	3.22825e-05	1.14987e-05	1.56866e-05	6.24913e-05	3.7434e-05	2.78303e-05	2.24362e-05	4.15071e-05	1.96756e-05	0	0	0	6.43376e-05	0	0	5.09403e-05	0	0	0.000184414	7.57969e-05	0	0	0	4.1392e-05	2.12853e-05	1.06005e-05	6.44537e-05
Phage nin genes - N-independent survival	0	0	1.67405e-05	0	2.16579e-05	0	0	1.86651e-05	0	0	1.80943e-05	0	0	0	2.10543e-05	0	0	0	0	0	0	0	0	0	0	0	0	0	0	0	0	0	0	0	0	0	0.000147304	5.09403e-05	0	0	0	0.000114657	0	0	0	0	0	0	4.82247e-05
Phage packaging machinery	0.116538	0.0938191	0.1123	0.101924	0.107849	0.127077	0.105642	0.102428	0.125547	0.107505	0.103423	0.121243	0.126339	0.115889	0.0917521	0.118128	0.0962638	0.151502	0.106319	0.104274	0.100085	0.104293	0.102064	0.0955693	0.106844	0.106675	0.0976786	0.105817	0.0985501	0.101879	0.0959588	0.122754	0.11908	0.100969	0.110749	0.125194	0.110162	0.0973485	0.101699	0.10625	0.08144	0.105411	0.104536	0.116668	0.153605	0.104777	0.0808306	0.106774	0.115637
Phage shock protein (psp) operon	0.00237639	0.00234947	0.00220531	0.00176108	0.00135246	0.00107428	0.00143016	0.00147586	0.00179401	0.00177773	0.00106958	0.00131901	0.00168937	0.00167697	0.00189439	0.00143833	0.00251761	0.00120402	0.00211663	0.00134139	0.00127979	0.00167699	0.00103896	0.00289047	0.00111438	0.00190947	0.0020792	0.00105867	0.00171056	0.00134258	0.00170327	0.00125805	0.00164089	0.00146286	0.00176934	0.00202843	0.00182778	0.00140704	0.00227743	0.00166444	0.00186161	0.000836845	0.00135972	0.00157805	0.00202823	0.00209915	0.00203509	0.00133852	0.0023088
Phage tail fiber proteins	0.0147419	0.00870682	0.0112537	0.0100797	0.0098714	0.0141646	0.00737768	0.00908703	0.0148097	0.011648	0.0105126	0.012183	0.0115624	0.0128612	0.0100826	0.0125015	0.00979518	0.0108244	0.011192	0.00944052	0.00812384	0.0099351	0.0200255	0.0112856	0.00802792	0.0158	0.0142559	0.0079427	0.0072878	0.00902688	0.0100128	0.00945016	0.0142275	0.00851229	0.0103285	0.0101564	0.0146558	0.0113594	0.00849956	0.00930962	0.00964446	0.00867453	0.00824867	0.0121718	0.0105259	0.011227	0.0118581	0.0128244	0.0193991
Phage tail proteins 2	0.120576	0.103824	0.132596	0.117669	0.109419	0.136003	0.0948026	0.116972	0.127835	0.094374	0.102963	0.0951253	0.133531	0.10183	0.0943383	0.136969	0.103423	0.19106	0.0992238	0.117573	0.10339	0.106768	0.0997123	0.0881597	0.10099	0.113514	0.0858236	0.121492	0.137742	0.0903757	0.106567	0.114814	0.116696	0.119717	0.11398	0.115621	0.113505	0.103427	0.138392	0.0809733	0.0895886	0.0932188	0.102166	0.0943547	0.12353	0.0858466	0.0886955	0.11356	0.108513
Phd-Doc YdcE-YdcD toxin-antitoxin (programmed cell death) systems	0.0103264	0.00662521	0.00851011	0.00899108	0.00876128	0.00675839	0.0104484	0.00801267	0.0102177	0.00880595	0.00722138	0.00719306	0.00790773	0.00734094	0.00885124	0.00671753	0.00877852	0.00836076	0.00679178	0.00956582	0.00807277	0.00975483	0.00836386	0.00873257	0.00644013	0.00836461	0.00827778	0.00721679	0.00783347	0.00717255	0.00789905	0.00933055	0.0105342	0.00822734	0.00690051	0.0101408	0.0086662	0.00696223	0.00840799	0.00858473	0.00787666	0.00521704	0.00952858	0.00913914	0.0096164	0.00940111	0.00665498	0.00834943	0.00926416
Phenazine biosynthesis	0.0016506	0.00158823	0.00217219	0.00146697	0.00135612	0.00193617	0.00118275	0.00147907	0.0016545	0.00249509	0.00120444	0.000614788	0.00181004	0.00129727	0.00184228	0.0023741	0.00148548	0.00185335	0.00218602	0.00121628	0.00154357	0.00143759	0.00121008	0.00217188	0.00183003	0.00110566	0.00152519	0.00114216	0.0016704	0.00123126	0.00179986	0.00120508	0.00199645	0.00135195	0.00215867	0.00153711	0.00244448	0.00140931	0.00173534	0.00203594	0.000991432	0.00209077	0.00159877	0.00204474	0.00184684	0.00180705	0.00177669	0.00151142	0.0015339
Phenol hydroxylase	0.000381131	0.000850399	0.000787595	0.00128232	0.000634136	0.000306491	0.000447843	0.000408808	0.000574205	0.000389829	0.000808931	0.000449085	0.000834872	0.000417038	0.000468025	0.000409255	0.000753886	0.000367541	0.000805241	0.000498255	0.000330666	0.000547856	0.000613343	0.000499317	0.000468619	0.000406044	0.000968896	0.000752083	0.000429093	0.000388745	0.000472921	0.000629283	0.000579646	0.00141998	0.000618002	0.00073081	0.0002566	0.000627678	0.000486292	0.00123366	0.000736429	0.00071616	0.000496689	0.000295485	0.000312201	0.000378077	0.000984843	0.000884846	0.00071755
Phenylacetyl-CoA catabolic pathway (core)	0.000254356	0.000135443	0.000261016	0.000143536	0.000493137	0.000383354	0.000346617	0.000318491	0.000120119	0.000304853	0.000173599	0.000292249	0.000267671	0.00039211	0.000250945	0.000172346	0.000144689	0.00021169	0.000332959	0.000142607	0.000423729	0.000220215	0.00021809	0.000411039	9.95081e-05	0.000166494	0.000341855	0.00023662	0.000144467	0.000156607	0.00023095	0.000241326	0.00038132	0.000163163	0.000222563	0.000275173	0.00014825	0.000200358	0.000281951	0.000399613	0.000309611	0.000509161	0.000171756	0.000333281	0.000365186	0.000478665	0.00018164	0.000382704	0.000422784
Phenylalanine and Tyrosine Branches from Chorismate	0.113159	0.126496	0.113033	0.119705	0.111233	0.134283	0.117044	0.114673	0.120474	0.107529	0.122494	0.134211	0.121644	0.132069	0.117183	0.128977	0.121748	0.116952	0.123507	0.123378	0.129395	0.12424	0.12076	0.104902	0.123578	0.121647	0.104492	0.138211	0.111541	0.103357	0.134108	0.11562	0.124865	0.1165	0.118982	0.127592	0.111641	0.123507	0.119573	0.120051	0.124028	0.141297	0.133574	0.119715	0.121807	0.106792	0.106809	0.129158	0.10314
Phenylpropanoid compound degradation	0.000331026	0.000656832	0.000453984	0.000167748	0.000376849	0.000533155	0.000468744	0.000467451	0.000439771	0.000345083	0.000455422	0.000482375	0.000628662	0.000303575	0.000648221	0.000479963	0.000396551	0.000602843	0.000371534	0.000545273	0.000399649	0.00052562	0.000548656	0.000426957	0.000362229	0.000353855	0.000171065	0.000597792	0.000491134	0.000104193	0.000276631	0.000179057	0.000470075	0.000323923	0.000766814	0.000547591	9.85179e-05	0.000507134	0.000566138	0.000921432	0.00012407	0.000420154	0.00029188	0.000596915	0.00032299	0.000644528	0.000424303	0.000457721	0.00045751
Phenylpropanoids general biosynthesis in plants	0	0	0	3.47189e-06	0	0	0	0	5.61396e-05	6.51904e-06	6.14496e-06	0	2.31118e-05	8.19703e-06	0	1.91957e-05	0	7.46989e-06	0	0	0	5.66872e-06	0	0	0	2.78238e-05	0	0	7.47873e-06	4.15071e-05	0	0	0	0	0	0	1.24329e-05	0	0	0	0	0	6.48622e-05	0	0	0	0	7.12728e-06	0
Phenylpropionate Degradation	0	0	0	6.94377e-06	7.2193e-06	6.48167e-06	2.04387e-05	0	0	6.51904e-06	3.68697e-06	0	0	1.63192e-05	6.93059e-06	0	1.80055e-05	0	0	1.78064e-05	0	0	0	7.58486e-06	0	1.3837e-05	0	9.31828e-06	1.48663e-05	2.77422e-05	6.62369e-06	0	0	5.46546e-05	0	7.22772e-05	0	0	0	0	0	0	0	8.26007e-06	0	2.0696e-05	7.17452e-06	0	5.40966e-06
Phosphate metabolism	0.726355	0.757619	0.727619	0.794972	0.752246	0.789706	0.732401	0.725225	0.773916	0.753548	0.754043	0.731677	0.746639	0.729965	0.740932	0.761833	0.773448	0.759034	0.727908	0.697003	0.753476	0.736834	0.740474	0.742423	0.774099	0.744011	0.759502	0.740759	0.737102	0.762287	0.765118	0.797255	0.774942	0.761697	0.760214	0.732501	0.75607	0.742293	0.743124	0.776578	0.738726	0.835529	0.747119	0.775191	0.738488	0.730927	0.746889	0.757276	0.744194
Phosphatidylcholine biosynthesis in plants	2.54054e-05	3.38894e-05	1.67405e-05	1.57606e-05	3.19874e-05	3.88067e-05	6.60051e-05	4.20737e-05	2.41497e-05	5.87572e-05	4.5406e-05	0.000124636	8.11686e-05	4.29222e-05	1.03959e-05	0.000100674	3.62261e-05	6.12107e-05	0.000132361	1.34326e-05	5.98442e-05	7.42056e-05	1.61779e-05	1.13773e-05	2.36896e-05	0.000109584	7.54892e-05	9.04797e-05	2.2231e-05	4.68017e-05	1.97733e-05	2.95845e-05	7.2868e-05	0	0	4.06559e-05	8.65577e-05	1.27351e-05	1.18411e-05	0.000153368	4.63853e-05	0	3.63358e-05	2.4655e-05	4.83575e-05	1.03972e-05	5.38089e-06	6.38744e-05	1.20947e-05
Phosphatidylethanolamine biosynthesis in plants	3.80326e-05	3.38894e-05	5.04025e-05	1.57606e-05	2.13249e-05	3.88067e-05	5.57437e-05	2.33571e-05	4.80897e-05	2.94216e-05	3.63589e-05	9.53701e-05	9.27245e-05	7.98088e-05	3.11876e-05	6.22475e-05	5.42316e-05	8.34355e-05	8.62174e-05	3.1239e-05	5.99732e-05	6.27218e-05	1.61779e-05	3.41319e-05	2.36896e-05	0.00014083	3.76411e-05	0.000187824	4.46672e-05	2.60481e-05	3.96444e-05	2.95845e-05	1.47924e-05	5.38536e-05	6.30283e-05	4.06559e-05	1.24329e-05	6.36754e-05	1.18411e-05	0.000153368	4.63853e-05	0	1.23109e-05	2.4655e-05	3.76646e-05	1.03972e-05	5.38089e-06	0.000202224	4.43986e-05
Phosphatidylglycerol biosynthesis in plants	2.11208e-05	5.50135e-05	5.64049e-06	2.2613e-05	2.50733e-05	2.71564e-05	1.5329e-05	1.39988e-05	3.30535e-05	2.61907e-05	5.8072e-05	1.95106e-05	8.03717e-05	3.70907e-05	2.43227e-05	1.43968e-05	9.1103e-06	6.2198e-05	4.67536e-05	0	2.67228e-05	5.02018e-05	1.07119e-05	5.68864e-06	2.22759e-05	2.66925e-05	1.41068e-05	9.73232e-05	2.59248e-05	0	4.12026e-05	0	4.8761e-05	6.30962e-05	0.0001152	0	0	0	2.52611e-05	3.59488e-05	1.56496e-05	1.28252e-05	0	6.13247e-06	3.39086e-05	1.86264e-05	1.4349e-05	3.5546e-05	5.40966e-06
Phosphoenolpyruvate phosphomutase	0.0978797	0.142731	0.0959002	0.10144	0.124922	0.0965679	0.0832699	0.134321	0.111303	0.109709	0.147306	0.113707	0.0977701	0.117156	0.108013	0.126222	0.121556	0.120293	0.102571	0.122072	0.0972133	0.111034	0.143061	0.118749	0.088142	0.129301	0.096201	0.111663	0.104942	0.0914045	0.116614	0.126907	0.111828	0.102282	0.103491	0.111126	0.104705	0.09324	0.0956765	0.136794	0.097061	0.146683	0.111881	0.144844	0.113843	0.105783	0.0857435	0.107475	0.0921554
Phosphoglycerate transport system	0.000990961	0.00123765	0.00035336	0.00122266	0.0006674	0.00164292	0.000551467	0.00063602	0.00164898	0.000586631	0.00168803	0.000350371	0.0010678	0.00026893	0.000805603	0.000604146	0.000470724	0.00142037	0.00100778	0.000536214	0.000432013	0.000638702	0.00167022	0.000753814	0.000524803	0.000681684	0.000470203	0.00047324	0.000491134	0.00067757	0.00148075	0.0011109	0.00152637	0.000723121	0.000254732	0.000604554	0.0011062	0.000453925	0.000563157	0.000246855	0.000619222	0.000494027	0.000307897	0.000837771	0.000794722	0.000713712	0.000556516	0.000588793	0.000806878
Phosphoinositides biosynthesis in plants	0.00624852	0.00400375	0.00516648	0.00423398	0.00459717	0.00352383	0.00393415	0.00406083	0.00743772	0.00420068	0.00533087	0.0104473	0.00677638	0.00839972	0.00494283	0.00758654	0.00470165	0.0117996	0.0107693	0.00718788	0.00279896	0.00684754	0.00148617	0.00694895	0.00231855	0.00778181	0.00413845	0.0143567	0.00358979	0.00336044	0.00519834	0.00274812	0.00661833	0.00547446	0.00934634	0.00460445	0.00216645	0.00362573	0.00535782	0.00617748	0.00838092	0.000303188	0.00224372	0.00458809	0.00451419	0.0030348	0.00241739	0.00651356	0.00185601
Phospholipid and Fatty acid biosynthesis related cluster	0.0289621	0.0233133	0.0267898	0.0168703	0.0165532	0.032362	0.014575	0.0206562	0.0231293	0.0199603	0.0243696	0.034517	0.024552	0.0186054	0.0248402	0.0324563	0.0324092	0.025385	0.0258813	0.0195967	0.0235367	0.022966	0.0246999	0.0174065	0.0404089	0.023466	0.0134075	0.0267204	0.0220161	0.0182589	0.0191336	0.0151074	0.0267872	0.022892	0.0222542	0.0305971	0.0158379	0.0226532	0.0174427	0.0331837	0.0297995	0.0365902	0.0255071	0.0232468	0.0252293	0.0221629	0.0132494	0.025281	0.0144249
Phosphonate metabolism	0.0168008	0.0158299	0.0251976	0.0137668	0.0212375	0.0184867	0.0150093	0.0184167	0.0228889	0.0211762	0.0128571	0.014739	0.0212493	0.0173524	0.0171373	0.022927	0.0163144	0.0199741	0.0185722	0.0143673	0.0175949	0.0177414	0.0180371	0.0183508	0.0178731	0.0189401	0.0198713	0.0170573	0.0188364	0.0172629	0.020636	0.0213198	0.0226628	0.0192048	0.0197988	0.0206787	0.0215627	0.0185113	0.0212008	0.0198859	0.0186703	0.0137927	0.0191945	0.0178868	0.0185967	0.0169398	0.0186721	0.016184	0.0194936
Phosphonoalanine utilization	2.55565e-05	3.84683e-05	0	5.55502e-05	4.33158e-05	0	4.10457e-05	5.59952e-05	2.394e-05	0	0	8.75928e-05	0	4.87332e-05	4.21087e-05	1.92651e-05	3.64412e-05	6.70442e-05	4.62592e-05	5.38857e-05	4.81591e-05	5.90402e-05	1.60679e-05	4.57519e-05	5.13408e-05	4.15111e-05	0	0	0	3.14489e-05	0	1.51798e-05	5.91696e-05	0.000107707	0	0	0.000122438	4.98059e-05	0	6.11031e-05	0	0	0	2.45299e-05	4.29631e-05	0	6.3856e-05	0	3.23039e-05
Phosphorylcholine incorporation in LPS	0.0237731	0.0272998	0.0303378	0.0274	0.0267218	0.0347401	0.0252078	0.0262027	0.0285927	0.0301863	0.0278362	0.0307355	0.0272821	0.026945	0.0308936	0.0287058	0.0288519	0.0305361	0.0255434	0.0247901	0.0279638	0.0270422	0.0296518	0.0262079	0.029395	0.0266859	0.0286053	0.0266331	0.0337709	0.0260698	0.0259049	0.0297048	0.030054	0.0275343	0.0302895	0.0270565	0.0322348	0.0252452	0.0276626	0.0250271	0.025885	0.0329936	0.0320539	0.0282392	0.0255207	0.0265372	0.0266891	0.0282917	0.0321273
Photorespiration (oxidative C2 cycle)	0.0328498	0.0273569	0.0300767	0.0313287	0.0351443	0.0285449	0.027644	0.0291599	0.0413141	0.0335746	0.0343063	0.0457315	0.039576	0.0390361	0.0329185	0.0347405	0.0298118	0.0459752	0.0458971	0.0319344	0.0251592	0.0376741	0.0247271	0.0403671	0.0263097	0.0383923	0.0356372	0.0528251	0.0305214	0.0262565	0.0326704	0.0285475	0.0422777	0.0389693	0.040443	0.0322197	0.0288443	0.0281927	0.0299899	0.034827	0.0408746	0.0188956	0.0293894	0.0311687	0.031465	0.0314436	0.0288535	0.0337517	0.0280905
Photorespiration (oxidative C2 cycle) in plants	0	3.24397e-06	2.94316e-05	0	0	0	0	1.87681e-05	0	0	0	0	4.26674e-05	0	7.17972e-05	6.35236e-06	0	0	7.70986e-06	0	2.6755e-06	1.90909e-05	0	1.14987e-05	3.92963e-05	0	6.90432e-06	0	1.48207e-05	6.24731e-05	2.98066e-05	0	7.25945e-06	9.1091e-06	0	0	0	0	0	0	0	3.77061e-05	0	2.47802e-05	8.95863e-06	4.1392e-06	2.39758e-05	1.06909e-05	2.00936e-06
Photosystem I	5.05086e-05	1.94638e-05	0	0	2.13249e-05	0	1.36819e-05	7.48663e-05	7.20995e-05	3.9286e-05	1.80943e-05	1.45305e-05	2.33336e-05	2.43666e-05	0	0	0.000180485	6.66744e-05	2.31296e-05	3.59238e-05	1.0702e-05	0	4.82036e-05	6.87493e-05	1.56866e-05	2.09802e-05	6.15032e-05	4.19322e-05	0.000133523	2.07536e-05	0	0.000119888	0	0.000108508	6.30283e-05	0.000329381	0	0.000150552	0	6.11031e-05	0	0.000113888	0	7.40903e-05	6.45405e-05	2.0696e-05	6.45707e-05	1.41341e-05	0
Photosystem II	0.00200495	0.00104794	0.00123488	0.000898263	0.0013383	0.00126688	0.0013147	0.00131783	0.00280617	0.00222743	0.00210305	0.0033345	0.00239718	0.00319691	0.00135776	0.00239696	0.00158848	0.00372162	0.00420333	0.00164289	0.00088319	0.00337796	0.000545513	0.00186001	0.00152617	0.00307544	0.00168059	0.00522451	0.00102495	0.000868737	0.00142082	0.00128957	0.00304189	0.00193628	0.0028271	0.00204336	0.000835984	0.00139036	0.00195131	0.0026487	0.00200899	0.000249386	0.00113566	0.00136831	0.00134933	0.000696613	0.000889363	0.00254101	0.000606468
Photosystem II-type photosynthetic reaction center	0	0	0	0	0	1.92784e-05	0	0	0	0	0	0	0	0	0	0	0	0	2.31296e-05	0	0	0	0	0	0	0	0	0	0.000133523	0	9.93554e-06	0	0	0	0	0	0	0	0	0	0	0	0	0	0	0	0	0	0
Phycobilisome	0	0	0	0	0	0	0	0	0	0	0	2.9061e-05	0	0	2.10543e-05	0	0	0	0	0	0	0	0	0	0	2.09802e-05	0	0	0	0	0	0	0	5.38536e-05	0	0	0	0	0	0	6.14713e-05	0	0	0	2.15774e-05	0	0	0	0
Plasmid replication	0.114786	0.110494	0.123548	0.124807	0.118001	0.111813	0.104357	0.109036	0.127431	0.0999614	0.0907604	0.0993951	0.101643	0.0965376	0.101364	0.110284	0.104411	0.117958	0.105629	0.10027	0.10274	0.104679	0.111798	0.0994602	0.103344	0.0984547	0.109543	0.107174	0.124153	0.11936	0.095805	0.105088	0.123502	0.11776	0.11114	0.107002	0.112747	0.11397	0.107476	0.0976245	0.105197	0.083435	0.114788	0.103148	0.106384	0.103963	0.115983	0.0962096	0.114529
Plasmid-encoded T-DNA transfer	0	0	0	0	0	5.81684e-05	0	0	0	1.97289e-05	6.03143e-06	0	0	0	2.07918e-05	5.73792e-05	0	0	0	0	0	0	0	0	4.70597e-05	0	0	8.36155e-05	0	0	0	0	0	0	0	0	0	0	0	0	0	0	0	0	0	0	0	0	0
Plastidial (p)ppGpp-mediated response in plants	0.112648	0.106767	0.116347	0.110248	0.113195	0.118304	0.111124	0.12044	0.119726	0.114338	0.104324	0.112635	0.119617	0.104796	0.116112	0.122799	0.11838	0.117807	0.117193	0.121171	0.117606	0.109087	0.10962	0.116991	0.119292	0.105568	0.106399	0.111215	0.117034	0.09804	0.112386	0.113028	0.121165	0.116701	0.110712	0.115984	0.111806	0.108709	0.121716	0.117191	0.116226	0.107817	0.120003	0.111487	0.117883	0.116076	0.113225	0.106915	0.117616
Plastoquinone Biosynthesis	1.26272e-05	0	0	0	0	0	0	0	0	0	1.84349e-05	0	0	0	0	0	0	0	0	0	0	0	0	1.14987e-05	0	0	0	0	0	0	0	0	0	0	0	0	0	0	0	0	0	0	0	0	0	0	0	0	0
Plastoquinone biosynthesis in plants	0	0	0	0	0	0	0	0	0	0	0	0	0	0	0	0	0	0	0	0	0	0	0	0	0	0	9.3585e-06	0	0	0	0	0	0	0	0	0	0	4.98059e-05	0	0	0	0	0	0	0	0	0	0	0
[truncated: 449 more rows]
[truncated: 55 more columns]
