# Supplementary material for: Rumen and fecal microbiomes are related to diet and production traits in Bos indicus beef cattle
Source: Front Microbiol. 2023 Dec 15;14:1282851. doi: 10.3389/fmicb.2023.1282851 (PMC10754987; doi:10.3389/fmicb.2023.1282851)
Supplement: Supplementary file 6 [file Table_6.XLSX]

## Sheet: Sheet1
Supplementary Table S6: LDA Score of the differentially abundant Level 3 functions in the rumen and feces between the dietary groups
Level1	Level2	Level3	Site	Group	LDAScore
Carbohydrates	-	Lacto N Biose I Galacto N Biose Metabolic Pathway	Feces	Conventional	2.06053
Carbohydrates	Di-_and_oligosaccharides	Beta Glucoside Metabolism	Feces	By-products	-2.32062
Carbohydrates	Di-_and_oligosaccharides	Lactose utilization	Feces	By-products	-2.12239
Carbohydrates	Di-_and_oligosaccharides	Fructooligosaccharides FOS Raffinose Utilization	Feces	By-products	-2.08684
Carbohydrates	Di-_and_oligosaccharides	Maltose Maltodextrin Utilization	Feces	Conventional	2.48874
Carbohydrates	Fermentation	Fermentations Mixed acid	Feces	Conventional	2.11595
Carbohydrates	Monosaccharides	Xylose utilization	Feces	By-products	-2.68453
Carbohydrates	Monosaccharides	D Galacturonate D Glucuronate Utilization	Feces	By-products	-2.6526
Carbohydrates	Monosaccharides	L Arabinose utilization	Feces	By-products	-2.38219
Carbohydrates	Monosaccharides	L rhamnose utilization	Feces	By-products	-2.32815
Carbohydrates	Monosaccharides	D ribose utilization	Feces	By-products	-2.002
Carbohydrates	Monosaccharides	Deoxyribose Deoxynucleoside Catabolism	Rumen	Conventional	2.02464
Carbohydrates	Monosaccharides	Mannose Metabolism	Rumen	Conventional	2.17627
Carbohydrates	Polysaccharides	Cellulosome	Feces	By-products	-2.66166
Carbohydrates	Sugar_alcohols	Inositol catabolism	Rumen	Conventional	2.06896
Amino Acids, Nucleosides and Nucleotides	Aromatic_amino_acids_and_derivatives	Tryptophan synthesis	Rumen	By-products	-2.07535
Amino Acids, Nucleosides and Nucleotides	Branched-chain_amino_acids	Branched Chain Amino Acid Biosynthesis	Rumen	By-products	-2.24902
Amino Acids, Nucleosides and Nucleotides	Histidine_Metabolism	Histidine Degradation	Rumen	Conventional	2.20211
Amino Acids, Nucleosides and Nucleotides	Lysine_threonine_methionine_and_cysteine	Methionine Biosynthesis-Rumen	Rumen	By-products	-2.05289
Amino Acids, Nucleosides and Nucleotides	Lysine_threonine_methionine_and_cysteine	Lysine fermentation	Rumen	Conventional	2.1601
Amino Acids, Nucleosides and Nucleotides	Lysine_threonine_methionine_and_cysteine	Methionine Biosynthesis	Feces	Conventional	2.17951
Amino Acids, Nucleosides and Nucleotides	Purines	Purine Utilization	Rumen	Conventional	2.02201
Proteins, Cell Wall and Capsule	-	Peptidoglycan Biosynthesis	Rumen	By-products	-2.30376
Proteins, Cell Wall and Capsule	Gram-Negative_cell_wall_components	KDO2 Lipid A biosynthesis	Feces	By-products	-2.34087
Proteins, Cell Wall and Capsule	Protein_degradation	Protein degradation	Feces	By-products	-2.27363
Cofactors_Vitamins_Prosthetic_Groups_Pigments	Biotin	Biotin synthesis utilization	Feces	By-products	-2.08554
Cofactors_Vitamins_Prosthetic_Groups_Pigments	Tetrapyrroles	Cobalamin synthesis	Feces	Conventional	2.05344
Nitrogen and Sulfur	-	Galactosylceramide Sulfatide metabolism	Feces	By-products	-2.17442
Nitrogen and Sulfur	-	Ammonia assimilation	Feces	Conventional	2.19939
Nitrogen and Sulfur	Organic_sulfur_assimilation	At5g37530 CsdL protein family	Feces	Conventional	2.1679
Respiration	ATP_synthases	V Type ATP synthase	Rumen	Conventional	2.04269
Respiration	Electron_donating_reactions	Respiratory Complex I-Rumen	Rumen	By-products	-2.42333
Respiration	Electron_donating_reactions	Respiratory Complex I	Feces	By-products	-2.28232
Respiration	Electron_donating_reactions	Hydrogenases	Rumen	Conventional	2.25126
Others	-	Ton Tol transport systems	Feces	By-products	-3.091
Others	-	Two cell division clusters relating to chromosome partitioning	Feces	Conventional	2.18688
Others	-	Bacterial Chemotaxis	Feces	Conventional	2.19305
Others	-	Sporulation gene orphans	Feces	Conventional	2.29225
Others	Biosynthesis_of_galactoglycans_and_related_lipopolysacharides	CBSS 258594 1 peg 3339	Feces	By-products	-2.16647
Others	DNA_replication	DNA replication	Rumen	By-products	-2.16628
Others	DNA_uptake_competence	DNA processing cluster	Feces	Conventional	2.01669
Others	Protein_export?	CBSS 393121 3 peg 2760	Feces	Conventional	2.28211
Others	Resistance_to_antibiotics_and_toxic_compounds	Multidrug Resistance Efflux Pumps	Rumen	By-products	-2.2221
Others	Resistance_to_antibiotics_and_toxic_compounds	Cobalt zinc cadmium resistance	Rumen	Conventional	2.20206
