# Supplementary material for: Rumen and fecal microbiomes are related to diet and production traits in Bos indicus beef cattle
Source: Front Microbiol. 2023 Dec 15;14:1282851. doi: 10.3389/fmicb.2023.1282851 (PMC10754987; doi:10.3389/fmicb.2023.1282851)
Supplement: Supplementary file 7 [file Table_7.XLSX]

## Sheet: Sheet1
Supplementary Table S7: Maaslin2 results with the microbial genera associated with and the animal phenotypes (RFI and RME)
Site	Feature	Metadata	value	coef	stderr	pval	qval
Rumen	Anaeromyxobacter	RFI_GC	RFI_GC	-0.00275909	0.000649316	9.57003e-05	0.00263899
Rumen	Actinomadura	RFI_GC	RFI_GC	-0.00239409	0.000630563	0.000404596	0.00498393
Rumen	Sorangium	RFI_GC	RFI_GC	-0.00320765	0.000887355	0.000708003	0.00650739
Rumen	Acidaminococcus	RFI_GC	RFI_GC	0.00428288	0.00123577	0.00110917	0.0084437
Rumen	Rubrobacter	RFI_GC	RFI_GC	-0.00191044	0.000585959	0.00202747	0.0123397
Rumen	Actinoplanes	RFI_GC	RFI_GC	-0.00280768	0.000887514	0.00267665	0.0149649
Rumen	Cellulomonas	RFI_GC	RFI_GC	-0.00298888	0.000948138	0.00276296	0.0152739
Rumen	Gordonia	RFI_GC	RFI_GC	-0.00248788	0.000804479	0.00327212	0.0175752
Rumen	Bosea	RFI_GC	RFI_GC	-0.00200104	0.000652325	0.0035098	0.0176503
Rumen	Phascolarctobacterium	RFI_GC	RFI_GC	0.00581148	0.00197687	0.00499981	0.0241167
Rumen	Comamonas	RFI_GC	RFI_GC	-0.00191676	0.000671726	0.00631886	0.0287859
Rumen	Caulobacter	RFI_GC	RFI_GC	-0.00237618	0.000834251	0.00640794	0.0288402
Rumen	Eubacterium	RFI_GC	RFI_GC	0.00389475	0.00138165	0.00693266	0.0305098
Rumen	Arabia	RFI_GC	RFI_GC	-0.00195442	0.000697472	0.00725007	0.0306968
Rumen	Selenomonas	RFI_GC	RFI_GC	0.015235	0.00552554	0.00816839	0.0326736
Rumen	Sphingobium	RFI_GC	RFI_GC	-0.00228155	0.000844896	0.00948186	0.0361634
Rumen	Burkholderia	RFI_GC	RFI_GC	-0.00647608	0.00241784	0.010039	0.0379937
Rumen	Sinorhizobium	RFI_GC	RFI_GC	-0.00172969	0.000650265	0.0105313	0.039249
Rumen	Lysobacter	RFI_GC	RFI_GC	-0.00272617	0.00102599	0.01061	0.039249
Rumen	Pseudonocardia	RFI_GC	RFI_GC	-0.00198802	0.000760745	0.0118774	0.0429681
Rumen	Brevibacterium	RFI_GC	RFI_GC	-0.00177402	0.000684935	0.0126024	0.0449304
Rumen	Nonomuraea	RFI_GC	RFI_GC	-0.001671	0.000649332	0.0131475	0.0462042
Feces	Succinivibrio	RFI_GC	RFI_GC	-0.112863	0.0310144	0.000657676	0.0173726
Feces	Marinomonas	RFI_GC	RFI_GC	-0.00277328	0.000768409	0.000720438	0.0178379
Feces	Idiomarina	RFI_GC	RFI_GC	-0.00196764	0.000613008	0.00234519	0.032606
Feces	Glaesserella	RFI_GC	RFI_GC	-0.0025519	0.000794935	0.00234253	0.032606
Feces	Aliivibrio	RFI_GC	RFI_GC	-0.0038459	0.00122614	0.00288944	0.0342309
Feces	Photobacterium	RFI_GC	RFI_GC	-0.00472429	0.00152552	0.00323279	0.0362072
Feces	Psychromonas	RFI_GC	RFI_GC	-0.00226483	0.00076629	0.00478755	0.0446838
Rumen	Pseudobutyrivibrio	RME_GC	RME_GC	0.00352698	0.000961614	0.000602398	0.01006
Rumen	Anaerobutyricum	RME_GC	RME_GC	0.000430728	0.000128141	0.00151061	0.0158132
Rumen	Roseburia	RME_GC	RME_GC	0.000777559	0.000243562	0.00246468	0.0199887
Rumen	Novisyntrophococcus	RME_GC	RME_GC	0.000148012	4.79284e-05	0.00331245	0.0241211
Rumen	Enterocloster	RME_GC	RME_GC	0.000319788	0.000104135	0.00347707	0.0242223
Rumen	Lacrimispora	RME_GC	RME_GC	0.000435246	0.000143659	0.00390083	0.0259078
Rumen	Mediterraneibacter	RME_GC	RME_GC	0.000354428	0.000121503	0.00531988	0.0311593
Rumen	Coprococcus	RME_GC	RME_GC	0.000569126	0.000197398	0.00583271	0.032985
Rumen	Eubacterium	RME_GC	RME_GC	0.00027458	9.56388e-05	0.00602716	0.0336973
Rumen	Anaerostipes	RME_GC	RME_GC	0.000333986	0.000117175	0.00637279	0.0348379
Rumen	Blautia	RME_GC	RME_GC	0.00100937	0.000356902	0.00676382	0.0361717
Rumen	Winogradskyella	RME_GC	RME_GC	-0.000204939	7.31823e-05	0.00728402	0.037313
Rumen	Lachnospira	RME_GC	RME_GC	0.000200904	7.2032e-05	0.00750627	0.0376845
Feces	Wolbachia	RME_GC	RME_GC	8.79715e-05	2.83955e-05	0.00322147	0.0245112
Feces	Microcystis	RME_GC	RME_GC	0.000103312	3.44388e-05	0.00423751	0.0301143
Feces	Sporomusa	RME_GC	RME_GC	9.84565e-05	3.31371e-05	0.00458648	0.0308605
Feces	Terribacillus	RME_GC	RME_GC	0.000100839	3.43453e-05	0.00505082	0.032408
Feces	Saccharothrix	RME_GC	RME_GC	0.000113829	3.92238e-05	0.00554119	0.0347878
Feces	Thermococcus	RME_GC	RME_GC	6.96272e-05	2.40679e-05	0.00567964	0.0351836
Feces	Sebaldella	RME_GC	RME_GC	0.000100353	3.49005e-05	0.00595582	0.0362528
Feces	Thermincola	RME_GC	RME_GC	9.90027e-05	3.4709e-05	0.00633788	0.0380817
Feces	Salicibibacter	RME_GC	RME_GC	7.8657e-05	2.75921e-05	0.00636625	0.0380887
Feces	Frateuria	RME_GC	RME_GC	9.62864e-05	3.41165e-05	0.00687057	0.0407576
Feces	Hypericibacter	RME_GC	RME_GC	0.000103078	3.71309e-05	0.00777028	0.0431682
Feces	Carboxydocella	RME_GC	RME_GC	7.71818e-05	2.80548e-05	0.00830046	0.0448673
Feces	Fictibacillus	RME_GC	RME_GC	8.75599e-05	3.19028e-05	0.00844457	0.0452965
Feces	Methanococcus	RME_GC	RME_GC	0.000106031	3.87876e-05	0.00869152	0.0460914
Feces	Heliorestis	RME_GC	RME_GC	9.43177e-05	3.47356e-05	0.00911918	0.0469591
Feces	Dehalogenimonas	RME_GC	RME_GC	8.5117e-05	3.15688e-05	0.00958496	0.0481854
Feces	Dictyoglomus	RME_GC	RME_GC	0.000101575	3.76826e-05	0.00960267	0.0481854
Feces	Nitrosomonas	RME_GC	RME_GC	7.82444e-05	2.90214e-05	0.00958871	0.0481854
Feces	Cedecea	RME_GC	RME_GC	8.27634e-05	3.07304e-05	0.00966093	0.0483047
Feces	Desulfosediminicola	RME_GC	RME_GC	9.07705e-05	3.37235e-05	0.00970138	0.0483343
Feces	Fervidobacterium	RME_GC	RME_GC	8.22856e-05	3.0731e-05	0.0100611	0.0494228
Feces	Ferrimonas	RME_GC	RME_GC	9.04e-05	3.38503e-05	0.0102461	0.0498076
