# Supplementary material for: Rumen and fecal microbiomes are related to diet and production traits in Bos indicus beef cattle
Source: Front Microbiol. 2023 Dec 15;14:1282851. doi: 10.3389/fmicb.2023.1282851 (PMC10754987; doi:10.3389/fmicb.2023.1282851)
Supplement: Supplementary file 8 [file Table_8.XLSX]

## Sheet: Sheet1
Supplementary Table S8: Relative abundance of the functions at Level 3 associated with the taxa significantly associated with RFI
Functions	Acidaminococcus	Actinomadura	Actinoplanes	Anaeromyxobacter	Arabia	Bosea	Brevibacterium	Burkholderia	Caulobacter	Cellulomonas	Comamonas	Eubacterium	Gordonia	Lysobacter	Nonomuraea	Phascolarctobacterium	Pseudonocardia	Rubrobacter	Selenomonas	Sinorhizobium	Sorangium	Sphingobium	Aliivibrio	Glaesserella	Idiomarina	Marinomonas	Photobacterium	Psychromonas	Succinivibrio
Fimbriae	0	0	0	0	0	0	0	0.000191962	0	0	0	0	0	0	0	0	0	0	0	0	0	0	0	0	0	0	0	0	0
(GlcNAc)2 Catabolic Operon	0	0	0.00775638	0	0.00115017	0	0.00646546	0.000966035	0	0	0	0	0.00531481	0.00843371	0	0.0013217	0	0	0	0.00184379	0.0155491	0	0	0	0	0	0.005292	0	0
2-Ketogluconate Utilization	0	0	0.00123037	0	0	0.00153478	0	0.000477497	0	0	0	0	0	0	0	0	0	0	0.00300963	0	0	0	0	0	0	0	0.00130653	0	0.000571564
2-O-alpha-mannosyl-D-glycerate utilization	0	0.00632929	0.0125489	0	0	0.00157242	0.000781738	0.000410078	0.00229621	0.002768	0	0	0.00390337	0.00623737	0.00758967	0	0.0128275	0.0422654	0	0	0	0.000772631	0	0	0	0	0.000741642	0	0
2-phosphoglycolate salvage	0.00123074	0.0703207	0.0191518	0.0408009	0.00283848	0.00758851	0.00964427	0.0215815	0.00395865	0.021495	0.119393	0.00302305	0.0246765	0.0192387	0.0210764	0.00308833	0.0560684	0.0211612	0.0285388	0.0320411	0.00162012	0.0214416	0.0322792	0.00741869	0.000983167	0.0190106	0.00370763	0	0.00122328
4-Hydroxyphenylacetic acid catabolic pathway	0	0	0.00136388	0	0	0	0	0	0	0	0.000511865	0	0	0	0	0	0.00315258	0	0.000215327	0	0	0	0	0	0	0	0	0	0
5-FCL-like protein	0.204902	0.523008	0.334347	0.201516	0.223829	0.226036	0.181021	0.254005	0.101614	0.0690551	0.216067	0.104169	0.17252	0.0986285	0.120246	0.0411507	0.0971365	0.185626	0.0366925	0.259921	0.143499	0.210622	0.107074	0.02811	0.0485575	0.0668364	0.122253	0.0509785	0.120733
A conserved operon linked to TyrR and possibly involved in virulence	0	0	0	0	0	0	0	0	0	0	0	0	0	0	0	0	0	0	0	0.000890725	0	0	0	0	0	0	0	0	0.00152029
A DNA integrity scanning protein that co-occurs with RadA	0.00766196	0.0224377	0	0.00595631	0	0	0	0.00311852	0.00111483	0.0317182	0.0153204	0	0	0.00314696	0.112284	0	0	0.0246841	0.0016962	0.00101535	0.000956279	0.00116023	0	0	0	0.000836121	0	0	0
A Gammaproteobacteria Cluster Relating to Translation	0.00386112	0.00614402	0.000985183	0.0103503	0	0.00616637	0.00172352	0.0171719	0.0401382	0.00128893	0.103665	0	0.000643169	0.0167	0	0	0.00198493	0	0.00703954	0.00327238	0.00417154	0.0137707	0.161855	0.00399455	0.00350466	0.00376831	0.0849375	0.168955	0.0799434
A Glutathione-dependent Thiol Reductase Associated with a Step in Lysine Biosynthesis	0	0	0	0	0	0	0	0.000773569	0	0	0	0	0	0.000476244	0	0	0	0	0	0	0	0.00073456	0	0	0	0	0	0	0.00633483
A Gram-positive cluster that relates ribosomal protein L28P to a set of uncharacterized proteins	0.0141469	0.283774	0.13683	0.0895597	0.138676	0.0167161	0.156794	0.06194	0.031087	0.0594334	0.0243322	0.0644324	0.155085	0.0650514	0.494098	0.162636	0.0877656	0.218961	0.0610083	0.0565893	0.384007	0.014668	0.076038	0	0.0355195	0.0223207	0.0276122	0.0220327	0.000866876
A Hypothetical Protein Related to Proline Metabolism	0	0.0020116	0.00596102	0.0383426	0	0.0128709	0.0182851	0.0215794	0.00759955	0.00199492	0.0110311	0.0118946	0.0148811	0.00663159	0.00778365	0.00323866	0.00756563	0.00290554	0.00279121	0.0135709	0.00991521	0.00646985	0.00165997	0	0	0.00304895	0	0.00258131	0.00071331
A TRAP transporter and a hypothetical	0.546609	0.0121193	0.000778888	0	0	0.0318733	0.130884	0.000623813	0	0	0.000695508	0	0.024119	0.000572515	0.0141718	0.00226255	0	0.00608456	0.0423232	0.0373176	0.00125363	0	0	0	0	0.00913602	0.00402484	0	0.00207935
ABC-type iron transport system	0	0	0	0	0	0	0	0	0	0	0	0	0	0.00196433	0	0	0	0	0	0	0	0	0	0	0	0.00273423	0	0	0
ABC transporter alkylphosphonate (TC 3.A.1.9.1)	0.00170033	0.00151543	0.0152745	0.0172262	0.00115017	0.00729106	0.0226591	0.012447	0.234717	0.22927	0.0793441	0	0.0221025	0.0129144	0.0419796	0	0.0109111	0	0.000197706	0.00260579	0.00353966	0.0119344	0.0407268	0	0	0.00114845	0.0359564	0	0
ABC transporter branched-chain amino acid (TC 3.A.1.4.1)	0.404193	0.79366	0.477766	0.45956	0.00250382	0.57844	0.145871	0.669611	0.132961	0.0647701	0.777513	0.0436818	0.133067	0.158598	0.51857	0.535968	0.397168	0.556937	0.211291	0.648782	0.360344	0.0462992	0	0.00893395	0.00374262	0.0988098	0.032003	0	0.000215946
ABC transporter dipeptide (TC 3.A.1.5.2)	0.00184134	0.197281	0.122155	0.00668347	0.0647391	1.63341	0.136061	0.213933	0.0344164	0.202371	0.0816577	0.107331	0.0906979	0.0266122	0.181025	0.127505	0.436326	0.055055	0.0574021	0.316824	0.135837	0.0543961	0.00413944	0.01021	0.000930371	0.024158	0.0207621	0	4.33271e-05
ABC transporter of unknown substrate X	0.000713308	0	0	0	0	0	0	0.000290189	0	0	0.00382436	0	0	0	0	0	0	0	0	0	0	0	0	0	0	0	0	0.00378816	0
ABC transporter oligopeptide (TC 3.A.1.5.1)	0.00514189	0.932807	0.838688	0.0373068	0.173707	3.21002	1.39519	0.656149	0.0937287	0.761854	0.530917	0.225764	0.309415	0.10648	2.01025	0.0470936	1.28686	0.587294	0.121048	2.56979	0.396746	0.123959	0.150693	0.0404605	0.00555455	0.330022	0.450112	0.054312	0.000328825
ABC transporter tungstate (TC 3.A.1.6.2)	0	0.0708536	0.0191187	0.00288975	0.0120512	0.0102261	0.00690149	0.0377368	0.00467337	0.0168352	0.0132652	0.018239	0.0246858	0.00292785	0.0245522	0	0.0202745	0.0546194	0.0103727	0.0242737	0.00139454	0.00882504	0.00319448	0	0	0.019091	0.00617901	0.00168839	0.00125386
Accessory colonization factor	0	0	0	0	0	0	0	0	0	0	0	0	0	0	0	0	0	0	0	0	0	0	0	0	0	0	0	0	0.000217378
Acetoin, butanediol metabolism	0.0308897	0.184047	0.102726	0.176279	0.0100588	0.0689604	0.0953676	0.128303	0.0406082	0.0211727	0.0770999	0.145757	0.128438	0.0215153	0.0873887	0.0683995	0.105572	0.106383	0.54445	0.187145	0.222238	0.154736	0.0614582	0.072216	0.00359453	0.0353862	0.00743268	0.0253299	0.148765
Acetone Butanol Ethanol Synthesis	0.0010763	0.152422	0.00340971	0	0.0303851	0.00329956	0.00075474	0.0174817	0.0133756	0.00819966	0.00687136	0.0102443	0.017666	0.00156539	0	0.00160308	0	0.00149772	0.0109687	0.249742	0.00934695	0.0141757	0	0	0	0.000809717	0.0122686	0.00986034	0.00814596
Acetophenone carboxylase 1	0	0	0	0	0	0	0.00319555	0	0	0	0	0	0	0	0	0	0	0	0	0	0	0	0	0	0	0	0	0	0
Acetyl-CoA fermentation to Butyrate	0.068111	0.381126	0.25528	0.145818	0.0276951	0.101915	0.173065	0.258271	0.135363	0.0345409	0.321767	0.329883	0.418853	0.059103	0.0490037	0.0159377	0.0718876	0.135194	0.00599363	0.467015	0.0842601	0.152877	0.00133733	0	0.0112381	0.0167175	0.0131672	0.00170523	0.00136158
acinetobacter tca	0.0903962	0.0888221	0.193211	0.790918	0.234925	0.198607	0.092387	0.291622	0.110031	0.0542612	0.180412	0.0125947	0.316606	0.117608	0.185259	0.518651	0.16437	0.0381248	0.156278	0.0559905	0.187866	0.155837	0.226493	0.198253	0.0151286	0.293996	0.348329	0.0175077	0.13992
Acyclic terpenes utilization	0	0	0	0	0	0	0	0.000193371	0	0	0	0	0	0	0	0	0	0	0	0	0	0	0	0	0	0	0	0	0
Acyl-CoA thioesterase II	0	0	0	0	0	0	0	0	0	0	0	0	0.0052469	0	0	0	0	0	0	0	0	0	0	0	0	0	0	0	0
Adaptation to d-cysteine	0.0074189	0.0380839	0.0145251	0	0.00413287	0.221838	0.00545832	0.0311963	0.0195236	0.0300814	0.0216455	0.00269339	0.00757104	0.000616371	0.0018984	0.000785571	0.0518484	0.0093162	0.00628536	0.024476	0.00188726	0.00316985	0.0013029	0	0	0.00134582	0.00285291	0.0094709	0.000491863
Additional flagellar genes in Vibrionales	0	0	0	0	0	0	0	0	0	0	0	0	0	0	0	0	0	0	0	0.00842953	0	0	0	0	0	0	0	0	0.000602353
Adenosyl nucleosidases	0.0010768	0.0324262	0.012914	0.00404858	0.000662673	0.0056564	0.00278133	0.00659098	0.00942037	0.0145827	0.00604852	0.00679653	0.0138325	0.00866787	0.00503608	0	0.00644087	0.0128909	0.020394	0.0209984	0.00637571	0.00693332	0.352491	0.277622	0	0.00141727	0.0178969	0.0185616	0.0007906
Adhesins in Staphylococcus	0	0.00325133	0	0	0.00287887	0	0	0.000546588	0	0.00940377	0	0	0	0	0	0	0	0	0	0	0	0	0	0	0	0	0	0	0
Adhesion of Campylobacter	0.00551734	0.00500802	0.005623	0.000861208	0	0.00157242	0.00277173	0.00751528	0.002936	0.00415271	0.00199696	0.0241617	0.00374991	0.00102921	0.0174932	0.000942223	0.00659603	0.00540641	0.0217557	0.00313084	0	0	0	0	0	0.0209728	0.0065857	0	0.000300901
Agrobacterium opine transport	0	0	0	0	0	0	0	0.00031527	0	0	0	0	0	0	0	0	0	0	0	0	0	0	0	0	0	0	0	0	0
Alanine biosynthesis	0.289519	0.137336	0.273017	0.11436	0.195916	0.0905382	0.083647	0.130107	0.041198	0.231527	0.0735153	0.0748159	0.208956	0.138005	0.128312	0.0206717	0.062708	0.0884587	0.180277	0.0608268	0.0397218	0.438887	0	0.213331	0.00572729	0.0554026	0.0119077	0.0173894	0.04476
Alginate metabolism	0	0.0235603	0.0140754	0.0157704	0.0053708	0.150799	0.0289234	0.123468	0.0395818	0.0314015	0.0139638	0.00546318	0.0112274	0.108772	0.178888	0.000536273	0.27852	0.00598529	0.00582722	0.00176037	0.276666	0.0585959	0.00207563	0.00173094	0	0.0607852	0.010206	0.000946862	0.000472075
Alkaloid biosynthesis from L-lysine	0	0	0	0.0548673	0	0	0	0	1.41352	0	0	0	0	0	0	0	0	0	0	0	0	0	0	0	0	0	0	0	0
Alkane biosynthesis in bacteria	0	0	0	0	0	0	0	0.000311027	0	0	0	0	0	0	0	0	0	0	0	0	0	0	0	0	0	0	0	0	0
Alkane synthesis in bacteria 2	0	0	0	0	0	0	0.000566277	0	0	0	0	0	0	0.00407763	0	0	0.00158148	0	0	0	0	0	0	0	0	0	0	0	0
Alkanesulfonate assimilation	0.013477	0.0576991	0.0787364	0.0191834	0.0059932	0.0625988	0.067182	0.0388861	0.0319791	0.0640571	0.0624705	0.000318865	0.0168099	0.0116926	0.0723837	0.00601279	0.0362724	0.00620623	0.00442293	0.0972275	0.0154007	0.0127702	0.0227904	0	0	0.0181667	0.0138611	0.00391665	0.0053021
Alkanesulfonates Utilization	0.0125666	0.0188808	0.00881391	0.02306	0.00486463	0.0557939	0.00769445	0.0281944	0.000750031	0.00548745	0.00783873	0.00127559	0.00851115	0.0085817	0.0336101	0.00767842	0.0222965	0.00146353	0.0170384	0.0611466	0.0100197	0.0105298	0.00268387	0	0	0.0107618	0.00365027	0	0.005887
Alkylphosphonate utilization	0	0.00341758	0	0	0.000792042	0.0237041	0.00276765	0.00384224	0.00108648	0	0.00456829	0.00263335	0	0.00549196	0.0015999	0	0.0022442	0	0	0.00333433	0	0.00168617	0.00683165	0	0.249734	0.0118334	0.00537839	0	0
Allantoin Utilization	0	0.00146242	0.00509986	0	0	0.00331139	0.0041138	0.0079675	0.00417313	0.135681	0.00832395	0.00130266	0.000743075	0.00516005	0.0015999	0	0.00787599	0.00173328	0.00257171	0.0162325	0.0112911	0.00950692	0	0	0	0	0.012484	0	0.000952028
Alpha-acetolactate operon	0	0	0	0	0	0	0	0	0	0	0.000835031	0	0	0	0	0.00231246	0	0	0.0264919	0.00553911	0	0	0	0	0	0	0	0	0.00338161
Alpha-Amylase locus in Streptocococcus	0	0.185977	0.0505475	0	0	0.0104867	0.0297662	0.0225852	0.174638	0.0648125	0.00369958	0.0125573	0.291431	0.00419711	0.129098	0	0.0552554	0.0227662	0.000383656	0.00374927	0.0230172	0.145493	0	0	0	0	0.00152022	0	0.0679288
alpha carboxysome	0	0	0	0	0	0	0.00149362	0.000701522	0	0	0.000758012	0	0.00160527	0.00411076	0	0	0	0	0	0	0	0.00139306	0	0	0	0	0	0	0.000116016
Amidase clustered with urea and nitrile hydratase functions	0	0	0	0	0	0	0	0.000747287	0	0	0	0	0	0	0	0	0	0	0	0	0	0	0	0	0	0.0605588	0	0	0.000527426
Amino acid racemase	0.0018131	0.00717369	0	0.00523106	0.0280931	0.00243487	0.00186842	0.00999917	0.00539265	0.00999664	0.0214259	0	0.00839112	0.0149182	0.00410038	0	0.021822	0.01342	0.0028061	0.00398979	0.00344021	0.000657912	0	0	0.00470148	0.00049924	0	0	0.00422587
Aminoglycoside adenylyltransferases	0	0	0	0	0	0	0	0	0	0	0	0.000867088	0	0	0	0	0	0	0	0	0	0	0	0	0	0	0	0	0
Ammonia assimilation	0.315931	0.319804	0.434008	0.770042	1.39904	0.215669	1.01004	0.529017	0.496457	0.401227	0.447269	1.26542	1.54604	0.18985	0.57792	0.92516	1.53902	1.11864	0.33828	0.447368	1.09862	0.421609	0.108453	0.0436515	3.03837	0.41093	0.514388	0.222475	0.392426
AMP to 3-phosphoglycerate	0	0	0.00274182	0	0	0	0	0.000635671	0.00088621	0	0	0	0	0	0	0	0.000890725	0	0	0	0	0	0	0	0	0	0	0	0
An Arabinose Sensor	0	0.0173486	0.0182549	0.00209479	0	0.0254208	0	0.0158267	0	0.00455976	0.000605502	0.00232138	0.0006935	0	0.00203285	0	0	0.00086664	0.000268773	0.0364504	0.00495093	0.0047491	0	0	0	0.00371437	0	0	0.0294171
Anaerobic Aromatic Degredation (benzoate)	0	0	0	0	0	0	0	0	0	0	0	0.0004158	0	0	0	0	0	0	0	0	0	0	0	0	0	0	0	0	0
Anaerobic benzoate metabolism	0.0777423	0.00409165	0.00365589	0	0	0.00329956	0.000861594	0.00339559	0.000851296	0.00101589	0.00283752	0.00237573	0.00445661	0.00106719	0	0	0	0	0	0.0510378	0.0243849	0.00327002	0	0	0	0	0	0	0
Anaerobic Oxidative Degradation of L-Ornithine	0	0	0.000928125	0	0	0	0.00233508	0.000482082	0	0	0	0	0	0.00213438	0	0	0	0	0	0	0	0.00228173	0	0	0	0	0	0	0
Anaerobic respiratory reductases	0.244755	0.115993	0.108543	0.0921595	0.7613	0.0845829	0.148176	0.0774004	0.024997	0.0347609	0.240384	0.415358	0.269161	0.127795	0.0902693	0.0473427	0.109473	0.0217473	0.0433485	0.0868035	0.0965269	0.0121837	0	0	0.00280153	0.0046978	0.00288315	0	0.0109133
Archaeal lipids	0.00206055	0.002048	0.00745016	0.0010816	0	0.00291708	0.00103059	0.00330682	0.00425328	0.00314229	0.00731092	0	0.00468924	0	0.00340067	0	0.00905954	0.00292706	0.00120072	0.00545919	0.00105664	0.00127702	0	0	0.00169136	0	0	0	0.000458822
archaeal lipids bobik	0.00206055	0	0	0.00404858	0	0	0.00206117	0	0	0.00314229	0.00215766	0	0	0	0	0	0	0	0	0	0.00105664	0	0	0	0	0	0	0	0
Archaeal membrane bound hydrogenases	0	0	0	0	0	0	0	0	0	0	0	0	0	0	0	0	0	0.0132839	0	0	0	0.00190072	0	0	0	0	0.00191618	0	0
Archease	0	0	0	0	0	0	0	0.00139643	0	0	0	0	0	0.000466427	0	0	0	0	0	0	0	0	0	0	0	0	0	0	0
Archease2	0	0	0	0	0	0	0	0.000150029	0	0	0	0	0.00184911	0.00503455	0	0	0	0	0.000204865	0	0	0	0	0	0	0	0	0	0
Arginine and Ornithine Degradation	0.440736	0.759572	0.526329	0.981791	0.784124	0.958215	0.524099	0.323208	0.198731	0.27494	0.680665	0.291719	0.611079	0.74894	0.275003	0.144385	0.449692	0.0655658	0.383744	0.293231	0.167849	0.339783	0.0818175	0.100245	0.0716493	0.401255	0.891965	0.293819	0.447208
Arginine Biosynthesis extended	0.354174	0.254667	0.369464	0.114148	0.0725856	0.472817	0.296104	0.327966	0.196797	0.121765	0.334615	0.424301	0.219768	0.303907	0.36186	0.299913	0.305526	0.293437	0.365475	0.238703	0.382851	0.222441	0.126235	0.12097	0.11335	0.815234	1.46194	0.670303	0.0826125
Arginine Deiminase Pathway	0.131185	0.144843	0.126357	0.00218022	0.122023	0.0352654	0.0506458	0.0768399	0.0556309	0.0806651	0.0206031	0.230156	0.067558	0.116178	0.235798	0.00692715	0.30335	0.0229781	0.021497	0.0214987	0.0182424	0.017247	0.0418789	0.0886821	0	0.069001	0.719496	0.251509	0.0455013
Arginine metabolism and urea cycle in plants	0	0	0	0	0	0	0.00202081	0	0	0	0	0	0	0	0	0	0.00333994	0	0	0	0	0	0	0	0	0	0	0	0
Aromatic Amin Catabolism	0.0366622	0	0.00418443	0	0	0.0115121	0	0.000110484	0	0	0	0.00176784	0.00442616	0	0	0	0	0	0.00111751	0.00630233	0	0.000580113	0	0	0	0	0	0	0
Aromatic amino acid degradation	0	0.00336457	0.0101668	0	0.00232133	0.0058416	0.000879725	0.000578535	0.000800281	0.00803513	0.00124141	0	0.000768923	0.00295539	0	0	0.0094232	0	0.010242	0.00246493	0	0.0254908	0	0	0	0	0.012732	0	4.79685e-05
Aromatic amino acid interconversions with aryl acids	0.00147815	0.12391	0.168393	2.13451	0.355068	0.167385	0.174271	0.61232	0.0797505	0.264349	0.078623	0.734049	0.270883	0.0367626	0.082119	0.00430486	0.234637	0.0269308	0.242422	0.142697	0.136229	0.048517	0.00091575	0	0	0.00893064	0.00126477	0.0960967	0.149014
Arsenic resistance	0.142581	0	0	0	0.0168558	0	0	0.0054346	0	0.00550659	0.00641598	0.00755371	0.00268378	0.00239584	0.0135977	0.00147953	0.0253004	0.00738046	0.0246759	0	0.0107883	0.00115154	0	0.00235094	0	0	0.000581869	0	0.000580265
At1g01770	0	0	0	0	0	0.00358115	0	0.000677219	0.00312696	0	0	0	0.00463641	0	0.00182628	0	0.00397557	0	0	0	0	0	0	0	0	0	0	0	0
At1g14345	0	0	0	0.00318018	0.00460053	0.0443053	0	0.00047181	0.0168635	0	0	0.00155069	0	0.00387897	0	0	0	0.0191401	0.00204851	0	0	0.000910979	0	0	0	0	0	0	0.0149983
At1g21350	0.00950256	0.00402108	0.0019078	0.00193663	0.0179781	0.00149076	0.00686129	0.00520937	0	0	0.119254	0.00126936	0.000985183	0.0115425	0.00228394	0	0	0	0.000182524	0	0.000855081	0.0134779	0	0	0	0.00602721	0.000441477	0	0.0011691
At1g24340	0	0.00420804	0	0	0	0.00545812	0	0.00172609	0.00270856	0	0.00249419	0.000555162	0	0	0.0459792	0	0.00358555	0.00158539	0	0	0	0	0	0	0	0	0	0	0
At1g26220 At1g32070	0.023724	0.0368547	0.0230382	0.0610642	0.0393563	0.0111453	0.0345228	0.0315765	0.0604631	0.0340219	0.0423819	0.0245269	0.0112833	0.0282165	0.0762346	0.037993	0.0605124	0.0373136	0.0563133	0.00776798	0.0796297	0.0689799	0.0118615	0.00519573	0.0151993	0.0337966	0.0799852	0.00811361	0.0128981
At1g48360	0	0	0.0149008	0.0318452	0.0180108	0	0.0042442	0.00443656	0.0126579	0.00489878	0	0	0	0.000751496	0	0	0	0	0.00253432	0	0.0151543	0	0	0	0	0	0	0	0.000170165
At1g54520	0	0.0321501	0	0	0	0	0	0.000455485	0	0.000886619	0.00158049	0	0.00159368	0	0	0	0	0	0	0	0	0	0	0	0	0	0	0	0.000405581
At1g69340 At2g40600	0.0136044	0.0624704	0.011514	0.0641498	0.0616716	0.0650235	0.0589872	0.112384	0.131754	0.0995262	0.0251312	0.0301905	0.0779839	0.118953	0.0325891	0.00178902	0.0366504	0.0886509	0.0292443	0.00985372	0.0163514	0.0433509	0	0	0.0015867	0.000656563	0.00836713	0	0.00346972
At2g23840	0.00696342	0.00721787	0.0255683	0.0543816	0.117055	0.0172954	0.0457123	0.0722942	0.077368	0.00925085	0.0755414	0.0556895	0.0537423	0.0441324	0.0240615	0.00991231	0.0271398	0.0421299	0.0459043	0.0361351	0.111842	0.0379085	0.0161447	0.0106261	0.228482	0.0290322	0.0272123	0.0104561	0.285065
At2g25870	0.00744217	0.00649231	0.000888258	0.00528421	0	0	0.000812454	0.0030497	0.0111485	0.0018091	0.00303	0.0308766	0.00160816	0	0.00658682	0	0.0013217	0	0.00146156	0.00744736	0.00250837	0.00236913	0.00334594	0.00223094	0	0.00248481	0.00886642	0.00520669	0.00257417
At2g33980 At1g28960	0	0.182781	0.374982	0.0165063	0	0.0405716	0.0699474	0.0114341	0.00785149	0.35589	0.0146604	0.00103723	0.0421154	0.0900874	0.168628	0	0.0211909	0.0349319	0	0.0650463	0.313103	0.0294166	0.0153676	0	0.0129548	0.0329768	0.00663117	0.00156858	0.00106273
At3g21300	0.0141625	0.161923	0.0211382	0.0701008	0.108385	0.0141896	0.0606821	0.059832	0.0217946	0.0939151	0.0951271	0.0264535	0.0155665	0.0110161	0.0406974	0.00892398	0.0190369	0.073441	0.0197826	0.023619	0.0788954	0.0121895	0.00166356	0	0	0.00804365	0	0	0.000904237
At3g50560	0.00128144	0.00207452	0	0	0	0.00486735	0	0.00405472	0	0.00478514	0	0	0.00152216	0	0	0	0.00105606	0	0	0	0	0	0	0	0	0.0139425	0	0	0
At4g10620 At3g57180 At3g47450	0.0538661	0	0.0102807	0	0.0680634	0.0135728	0	0.00922979	0.00202212	0	0.000511865	0.00275956	0.00600821	0.00337924	0.00515628	0	0.00393346	0.0381241	0.00564906	0.00687245	0.0137749	0.0203166	0	0	0	0.00344792	0.00114062	0	0.00442854
At4g17370	0	0	0	0	0	0	0	0.000156272	0	0	0	0	0	0	0	0	0	0	0	0	0	0	0	0	0	0	0	0	1.18745e-05
At5g04520 AT1G06240	0.00507764	0.00372079	0.0147339	0	0.3195	0.0807711	0.00905048	0.01643	0.0278866	0.0284536	0.0795547	0.0193777	0.00534059	0.0134355	0.00577461	0.0053081	0.03754	0.0140997	0.00212742	0.0358428	0.00314612	0.0262053	0.0132089	0	0.042648	0.0158938	0.0172128	0	0.0167772
At5g37530 (CsdL protein family)	0.33873	0.208678	0.331175	0.32275	0.653847	0.30075	0.229809	0.295033	0.269914	0.212453	0.443168	0.330541	0.161891	0.738155	0.104884	0.197684	0.264989	0.208184	0.554271	0.32891	0.0932791	0.889811	1.23724	0.254129	0.0913173	0.638055	0.1236	0.0356423	0.120495
At5g63290	1.09331	1.28679	0.808408	1.97758	0.501813	1.30702	1.09807	1.2896	0.533757	0.737023	1.28212	0.841942	0.762294	1.09324	1.59722	0.810258	0.922504	1.46256	0.633965	0.915944	0.926068	0.84585	3.33484	2.14496	0.840442	0.438909	0.284029	0.287966	0.871033
ATP-dependent efflux pump transporter Ybh	0.011508	0.0315237	0.0218545	0.0132586	0.00309177	0.0128535	0.0142035	0.0263937	0.00337823	0.00472831	0.00385775	0.00120045	0.0547024	0.00854805	0.0723219	0.000708577	0.0453657	0.00445931	0.000932406	0.0593348	0.0170358	0.0469002	0	0.00257785	0	0.0118396	0.0510666	0	0.000295663
ATP-dependent Nuclease	0	0.0217906	0.0316118	0.0212119	0	0.00238463	0.00676568	0.00267033	0.0167252	0.0132082	0.00477707	0.0319454	0.0147917	0.00562918	0.00637047	0.000846798	0.0098124	0	0.0380046	0.019989	0.0327865	0.00115154	0	0	0	0.00113859	0.00390336	0	0.00022499
ATP-dependent RNA helicases, bacterial	0.075658	0.0337725	0.13012	0.0502203	0.0450313	0.172938	0.0462162	0.14346	0.0619735	0.0536481	0.0985737	0.0120749	0.0419982	0.0842966	0.0086661	0.0120142	0.23316	0.0242859	0.0447444	0.109441	0.312008	0.0602965	0.0137244	0.0302907	0.109266	1.66756	0.100609	0.0174556	0.164215
Autoinducer 2 (AI-2) transport and processing (lsrACDBFGE operon)	0	0.0247902	0.0145321	0.00196608	0	0.00272583	0.00277016	0.00251103	0.00235939	0.00202697	0.00298892	0.00757402	0.0187815	0.00690457	0	0.00165568	0.0178484	0.00431781	0	0.0351556	0.00856491	0.000763125	0.00262472	0	0	0	0	0	0.0242964
Auxin degradation	0	0	0.00136388	0	0	0	0	0	0	0.00314229	0	0	0.000643169	0	0	0	0	0	0	0	0	0	0	0	0	0.00150609	0.00816259	0	0
B12 duf71	0	0.00190215	0.0034623	0	0.0076918	0.00416302	0	0.00104825	0.00196633	0.0021826	0.00309489	0.00112329	0	0	0.00200529	0	0.000980662	0	0.000832671	0.0055552	0.00121791	0	0	0.00354975	0	0	0	0	0
Bacillibactin Siderophore	0	0	0	0	0	0	0	0.00119273	0.00175623	0	0	0	0.000904127	0	0	0	0	0.00300627	0	0	0	0	0	0	0	0	0	0	0.000111958
Bacitracin Stress Response	0.00180449	0.127637	0.034201	0.0431172	0.127634	0.0790476	0.0629053	0.0338104	0.0289609	0.0625265	0.0322907	0.187889	0.0224882	0.0766193	0.0776865	0.0152336	0.0835207	0.0304736	0.0043622	0.145191	0.0153493	0.00793869	0.0776041	0.0130266	0.0137488	0.0235909	0.0325269	0.0276896	0.00243059
Bacterial Caspases	0	0.0122582	0.000899896	0	0.000920573	0	0	0	0	0	0	0	0	0	0	0	0	0	0	0	0	0	0	0	0	0	0	0	0
Bacterial Cell Division	0.999047	0.984246	0.797857	0.693995	0.727108	0.978572	2.30481	1.08186	1.01	0.945106	0.958562	0.516897	0.709123	0.851949	1.08375	0.525569	1.45661	1.13438	0.739221	1.00184	0.892237	0.8435	0.583979	0.711723	0.366513	1.27272	1.69227	0.45582	0.346465
Bacterial Chemotaxis	0.00173023	0.0129996	0.0267333	0.0298624	0.0357164	0.116907	0.0205496	0.0747648	0.0659898	0.0390742	0.0483957	0.0702924	0.0138313	0.0134945	0.0442455	0.0642587	0.0907616	0.0182672	0.353292	0.0513684	0.0391667	0.0223512	0.578599	0.0104058	0.187703	0.98925	2.21786	0.061932	0.615016
Bacterial Cytoskeleton	0.386687	0.227452	0.263591	0.237118	0.462256	0.107795	0.188974	0.470461	0.338554	0.233606	0.491856	0.226909	0.221735	0.310342	0.419388	0.193259	0.373832	0.362894	0.399391	0.0708813	0.248386	0.648976	0.543754	3.38568	0.209467	0.889253	1.31722	1.93604	0.204566
Bacterial hemoglobins	0.0234362	0.0175962	0.151034	0.0257472	0.00645613	0.0583682	0.00759296	0.0622574	0.0410218	0.00753432	0.044218	0.0535242	0.0198233	0.0152835	0.00529298	0.039502	0.0591349	0.014006	0.0273916	0.200593	0.00664324	0.0478244	0.022056	0	0.0128832	0.0723917	0.00765784	0.0879647	0.00495762
Bacterial Luciferases	0	0	0	0	0	0	0	0.000618708	0.00146202	0	0	0.00279094	0	0.00580786	0.0052116	0	0	0	0	0	0	0.000817287	0	0	0	0.000730931	0	0	0
Bacterial motility:Gliding	0.00901552	0.101804	0.100363	0.0719664	0.100657	0.19389	0.0129881	0.41534	0.0628472	0.584545	0.260367	0.0494501	0.0991336	0.316282	0.0194245	0.0140045	0.0131427	0.331174	0.0249607	0.0345437	0.289086	0.0800619	0.0390164	0	0.310139	0.0456688	0.0659352	0.0276235	0.00600285
Bacterial pathways for dimethylsulfoniopropionate and acrylate catabolism	0	0	0.000928125	0	0	0	0.00644149	0.00351301	0	0	0.0116815	0	0	0.00070211	0	0	0.00571207	0	0	0	0.000849415	0	0	0	0	0	0	0	0
Bacteriocin-like peptides Blp	0	0	0	0	0	0	0	0.000429738	0	0	0	0	0	0	0	0	0	0	0	0	0	0	0	0	0	0	0	0	0
Bacteriocins in Lactobacilli	0	0	0	0	0	0	0	0.000254825	0	0	0	0	0	0	0	0	0.00239188	0	0	0	0	0.000920573	0	0	0	0	0	0	0
Bacteroides capsular polysaccharide transcription antitermination proteins	0	0	0	0	0	0	0	0	0	0.00841506	0	0	0.00146968	0.00213438	0.00164085	0	0	0	0.000558291	0.002096	0	0	0	0	0	0.00108648	0	0	0
BactLuciferaseComplex	0	0	0	0	0	0	0	0.000618708	0.00146202	0	0	0.00279094	0	0.00580786	0.0052116	0	0	0	0	0	0	0.000817287	0	0	0	0.000730931	0	0	0
Benzoate catabolism	0	0	0	0	0	0	0	0	0	0.00609927	0	0	0	0.00070211	0	0	0	0	0	0	0	0	0	0	0	0	0	0	0
Benzoate degradation	0	0.00420804	0	0.000783331	0.00458718	0.00545812	0.00616219	0.00512659	0.00663163	0.00474616	0.00767182	0.000555162	0.00445605	0	0.0995664	0	0.00447628	0	0.00118281	0	0	0	0	0	0	0.001536	0	0	0
Benzoate transport and degradation cluster	0	0	0	0.00097519	0.00106483	0	0	0.000311985	0.00228213	0	0.00201645	0	0	0	0.00228394	0	0.00814673	0.000907112	0	0	0.00139454	0	0	0	0	0	0	0	0
Beta-Glucoside Metabolism	0.00456873	0.349105	3.41771	0.639162	0.0258278	0.372306	0.029018	0.139882	0.461354	6.5803	0.0636065	0.100541	0.393926	0.176753	0.591627	0.000942223	0.292829	0.121037	0.213532	0.319959	1.32838	0.687711	0	0	0.00959246	0.060967	0.0430555	0.0698494	0.00257634
Beta-lactamase	0.0143053	0.0150785	0.0129368	0.00227218	0	0.0133696	0.00075474	0.00879799	0.0893704	0.0465153	0.0108958	0.00341731	0.00561483	0.00934893	0.0199888	0	0.0343881	0	0.033843	0.00216412	0.00737212	0.0370373	0	0.0012391	0	0	0	0.00568958	0.000248689
Beta-lactamase cluster in Streptococcus	0	0	0	0	0	0	0	0.000150029	0	0	0	0	0.00447227	0	0	0	0	0	0	0	0.00139454	0	0	0	0	0	0	0	0
beta carboxysome	0	0	0	0	0	0	0	0.000690035	0	0	0.000605502	0	0.000782692	0.0011497	0.0052116	0	0	0.000961058	0	0	0.001998	0	0	0	0	0	0	0	0
BEY LIP	0.103599	0.226476	0.605482	0.16335	0.498414	0.168557	0.423975	0.188341	0.431103	0.322098	0.194062	0.150188	0.562514	0.42576	0.421608	0.189855	0.396294	0.511667	0.162796	0.160841	0.262986	0.69904	0.172091	0.0611042	0.334002	0.200729	0.0285791	0.0341084	0.503421
Biflavanoid biosynthesis	0	0	0.00102455	0	0	0	0	0	0	0	0	0	0	0	0.00360519	0	0	0	0	0.00135333	0	0	0	0	0	0	0	0	0
Biofilm Adhesin Biosynthesis	0	0	0	0.00197746	0	0	0	0.000151173	0	0	0	0	0	0	0	0	0	0	0	0	0	0	0	0	0	0	0	0	0
Biofilm formation in Staphylococcus	0	0.00292483	0.00615554	0	0	0	0	0.000155993	0	0	0	0	0.0011952	0	0	0	0	0.00735407	0	0	0	0	0	0	0	0	0	0	0
Biogenesis of c-type cytochromes	0.0773341	0.546212	0.0705398	0.00494118	0.400015	0.111851	0.118626	0.0540355	0.0293809	0.0280242	0.0381933	0.0873666	0.0680993	0.0668514	0.109109	0.00298351	0.0730025	0.078156	0.0731396	0.0328666	0.325044	0.17521	0.00790224	0.0576376	0.00812153	0.0215283	0.00710463	0.00282096	0.03074
Biogenesis of cbb3-type cytochrome c oxidases	0	0	0	0	0	0	0	0.00104538	0	0	0.000767696	0	0	0	0	0	0	0	0	0	0	0	0	0	0	0	0	0	6.84006e-05
Biogenesis of cytochrome c oxidases	0	0	0.00163388	0	0	0	0	0.00129724	0.00093626	0	0.0215815	0	0.000643169	0	0	0	0	0	0	0	0	0	0	0	0	0	0	0	0
Biotin biosynthesis	0.0177819	0.35496	0.325113	0.0396672	0.0094927	0.0873739	0.180666	0.189612	0.134699	0.0807928	0.175565	0.0323122	0.419078	0.101498	0.135781	0.0110838	0.269768	0.116435	0.0988042	0.093096	0.112277	0.163768	0.0659791	0.00983538	0.00320846	0.0632267	0.0386369	0.00315037	0.00874343
Biotin synthesis & utilization	0.216606	1.42123	0.681593	0.134382	0.269792	0.337991	0.741529	0.460965	0.16725	0.192403	0.379306	0.0800212	2.12092	0.308456	0.294835	0.674872	0.972163	0.581485	0.59853	0.273058	0.517646	0.290564	0.0904254	0.541784	0.024006	0.216226	0.197918	0.0577064	0.257554
Biphenyl Degradation	0	0.0029712	0	0	0	0	0	0.00239837	0	0	0.0024129	0.000400808	0.00435144	0	0	0	0	0	0	0	0.00111677	0.000671935	0	0	0	0.000931723	0.00230741	0.00451815	0
BlaR1 Family Regulatory Sensor-transducer Disambiguation	0.000564946	0.00469717	0.00769477	0.00326403	0.0361353	0.00321699	0.00288799	0.0192314	0.0127304	0.00899414	0.00344508	0.00714498	0.00508587	0.00363853	0.00916543	0.000803625	0.0188518	0.0107401	0.00776942	0.00853973	0.0107489	0.0201915	0.015663	0	0.00152263	0.000880529	0.00630043	0	0.00143491
Branched-Chain Amino Acid Biosynthesis	1.01755	0.633126	1.31848	0.689828	0.590413	0.802009	0.770344	0.746736	0.170994	0.424678	0.501405	0.798585	0.768303	0.402487	0.391435	1.01022	0.582574	0.293525	1.00617	0.445524	0.933161	0.688233	2.4463	0.619729	0.0135648	1.03099	0.240239	0.189861	1.10035
Branched-chain amino acid metabolism in plants	0	0	0	0	0	0.00113122	0	0.000140043	0	0	0	0	0	0	0	0	0	0	0.00115091	0.0028074	0	0	0	0	0	0	0	0	0
Branched chain amino acid degradation regulons	0	0	0	0	0	0	0	0.0235821	0	0	0.00623028	0	0	0	0	0	0	0	0	0.0101402	0.00118489	0	0	0	0	0	0	0	0
Broadly distributed proteins not in subsystems	0	0	0.0461488	0	0.00648198	0.246538	0	0.041747	0.015473	0.00126021	0.0711409	0	0.0152335	0.00732246	0	0	0.00557413	0	0	0.0070386	0.000875717	0.051559	0	0.179641	0.0019097	0	0	0	0.00323294
Brucella Wbk Region and LPS genes	0	0	0	0	0	0	0	0.00150316	0.00196633	0	0.00768218	0	0	0	0	0	0.00581711	0	0	0	0.00389773	0.000805308	0	0	0	0	0	0	0
Butanol Biosynthesis	0.315541	0.277351	0.249594	0.0213845	0.330581	0.028479	0.119374	0.0962256	0.0599938	0.158649	0.0892088	0.204728	0.201298	0.0491905	0.0648435	0.0167364	0.0697664	0.0381933	0.20228	0.391186	0.0334698	0.144933	0.201945	0.18638	0.00840146	0.00587928	0.110901	0.0407861	0.217617
C jejuni colonization of chick caeca	0.00998868	0	0	0	0	0.00141299	0.0160268	0.00192288	0	0.00628188	0.00142663	0.00160166	0.00931795	0.0099594	0	0.00527002	0.00196963	0.00344431	0.0203264	0	0	0.00969616	0.00193081	0.00609558	0	0.00920039	0.00950859	0	0.000776056
Cadmium resistance	0	0.0155968	0	0.00267094	0.00940127	0	0	0.00423327	0.00811595	0.0180306	0.00795094	0.0222855	0.0193064	0.00348717	0.0089913	0	0.023386	0.00647058	0.00250684	0.0162976	0	0.017099	0.0399005	0	0.00242965	0.000932175	0.00752782	0	0.000446952
Calvin-Benson-Bassham cycle in plants	0	0	0	0	0	0	0	0	0	0	0	0	0.000743075	0	0.00430383	0	0	0	0	0	0	0	0	0	0	0	0	0	0
Calvin-Benson cycle	0.126168	0.467901	0.187606	0.18538	0.0764056	0.201848	0.13247	0.316727	0.135758	0.147902	0.399759	0.333257	0.138364	0.30737	0.210031	0.296771	0.371047	0.112568	0.333355	0.257026	0.100859	0.0824031	0.133327	0.19237	0.00585015	0.0258657	0.776743	3.26704	1.74836
cAMP signaling in bacteria	0.116032	0.0611886	0.10324	0.0348208	0.0397011	0.166639	0.0465155	0.26473	0.088722	0.0643387	0.219707	0.162081	0.0462706	0.258038	0.263035	0.0111209	0.381354	0.206986	0.0658887	0.0909929	0.290884	0.0403405	0.0208149	0.0576234	0.00309675	0.0592067	0.0627547	0.504949	0.119908
Campylobacter Iron Metabolism	0.287065	0.0173493	0.0304735	0.0272808	0.154225	0.0746528	0.00423739	0.106289	0.0723155	0.0598721	0.0413578	0.0530107	0.0556203	0.0839131	0.0243923	0.128595	0.0435628	0.00758528	0.161235	0.0412667	0.0411698	0.0246831	0	0	0	0.007815	0.0554353	0.0142524	0.11151
Capsular heptose biosynthesis	0.0146184	0.0972868	0.0708382	0.180128	0.000960577	0.0381254	0.0091891	0.315291	1.43705	0.192201	0.157252	0.023821	0.096469	0.312022	0.0171318	0.434825	0.0298764	0.0110083	0.23202	0.0342498	0.0604914	0.145282	0.0171745	0	0	0.0351408	0.270681	0.0257838	0.013139
Capsular Polysaccharide (CPS) of Campylobacter	0	0	0	0	0	0	0	0.00092682	0	0	0.00121101	0	0	0	0	0	0	0	0	0	0	0	0	0	0	0	0	0	2.07846e-05
Capsular Polysaccharides Biosynthesis and Assembly	0	0	0.0336617	0.0141404	0	0.0319998	0.00953049	0.0348361	0.028711	0.00710588	0.0149535	0.078936	0.00469216	0.0174391	0.0222922	0.0739085	0	0.00268086	0.000426313	0.003659	0.0159182	0.00641624	0.00122645	0.0196276	0.110049	0.0178204	0.000971252	0	0.00382015
carbazol degradation cluster	0	0	0	0	0	0	0	0	0	0	0	0	0.00120387	0	0	0	0	0	0	0	0	0	0	0	0	0	0	0	0
Carbon monoxide dehydrogenase maturation factors	0.00179956	0	0	0.0293353	0	0.0060031	0.00180317	0.00137412	0	0	0.00968749	0	0.000757415	0	0.0344583	0	0.0061214	0	0	0	0	0.000763125	0	0	0	0	0	0	0
Carbon monoxide induced hydrogenase	0.000496535	0.00431946	0.016812	0.0128414	0.00357445	0.0183697	0.00521407	0.0293506	0.0286168	0.0326502	0.000792694	0.0198311	0.170631	0.042737	0.0366233	0	0.0294724	0.0180145	0.0093833	0	0.0126491	0.00466552	0	0	0.0013986	0	0.00350179	0	0
Carbon Starvation	0.504346	0.10942	0.109922	0.050311	0.0191055	0.0161642	0.100509	0.0306859	0.00715912	0.00244952	0.0631241	0.237546	0.0347616	0.0149849	0.0955684	0.140701	0.126589	0.39329	0.196066	0	0.122445	0.0141418	0	0	0.025538	0.00237417	0.172028	0.0430021	0.0503217
Carboxysome	0	0	0	0	0	0	0	0	0	0	0	0	0	0.000635098	0	0	0	0	0	0	0.001998	0	0	0	0	0	0	0	0
CarD	0.453827	0.163633	0.189493	0.373358	0.0633543	0.208639	0.418013	0.280727	0.15309	0.118515	0.366294	0.132055	0.158885	0.491835	0.675463	0.758705	0.207724	0.329568	0.237202	0.467604	0.343231	0.234133	3.35719	0.188363	0.0590984	0.0822932	0.0335203	0.666545	0.180876
Carotenoid biosynthesis	0	0	0	0	0	0	0	0.00712699	0	0	0.0232494	0	0.00392865	0.00384287	0.00511004	0	0	0	0	0	0.00283221	0.000617558	0	0	0	0	0	0	0
Carotenoids	0	0.00354982	0.00426467	0.0177112	0	0.00149076	0	0.00956474	0.00242222	0	0.0270727	0	0.00753553	0.0115263	0.00945598	0	0	0.00144375	0.00104561	0.0124932	0.00463791	0.02669	0	0	0	0.000676663	0	0	0.000469214
Catechol branch of beta-ketoadipate pathway	0.00616556	0.00146242	0.00115709	0.00211394	0	0.00170184	0.00136099	0.00193282	0.00126352	0.00713263	0	0	0.00324336	0.00272476	0.0173737	0	0	0	0	0	0	0	0	0	0	0	0	0	0
CbiZ Main	0	0.00805902	0.0034623	0	0.0076918	0.00416302	0.00325394	0.00225725	0.00305281	0.00351161	0.00731607	0.00147617	0	0.000514604	0.00200529	0	0.00187139	0	0.00279772	0.0092677	0.00121791	0.000629485	0	0.00354975	0	0	0	0	0
CBSS-100226.1.peg.2266	0.000564946	0	0	0	0	0.00179057	0.000743362	0.00394153	0	0	0	0	0.000752967	0	0.00170335	0.00204583	0.00594225	0.00523287	0.00102685	0	0	0	0	0	0	0.00176025	0	0	0
CBSS-176299.3.peg.235	0	0	0.00335678	0	0.00711896	0	0	0.00283491	0	0.00106601	0	0	0.00965646	0.000580463	0	0	0.0344066	0	0	0.0279925	0.0042754	0.00115154	0	0	0	0.00340067	0	0	2.59629e-05
CBSS-176299.4.peg.1292	0.166988	0.05584	0.0161239	0.00949832	0.103966	0.0279946	0.0819306	0.0436123	0.038235	0.0584653	0.0378866	0.0939261	0.0901738	0.05132	0.0143174	0.0669023	0.134603	0.0394543	0.150238	0.0346549	0.0221724	0.0315384	0.0279941	0.706414	0.062497	0.00981149	0.344147	0.0304216	0.159042
CBSS-1806.1.peg.1285	0	0	0	0	0	0	0	0.000138073	0	0	0	0	0.000990765	0	0	0	0.00830702	0	0	0	0	0	0	0	0	0	0	0	0
CBSS-188.1.peg.9880	0	0	0	0	0	0.00167808	0	0.000524642	0	0	0	0	0	0	0	0	0.00105606	0	0	0	0	0.00457102	0	0	0	0	0	0	0
CBSS-194948.1.peg.143	0	0	0	0	0	0	0	0	0	0	0	0	0	0	0	0	0	0	0	0	0	0	0	0	0	0	0.00887573	0	0
CBSS-196164.1.peg.1690	0	0.104162	0.130543	0.00763232	0.0151006	0.0665994	0.0632487	0.145799	0.0213923	0.100098	0.0739389	0.0816721	0.309393	0.0589598	0.153811	0.0181811	0.328194	0.0411981	0.00261436	0.0523175	0.0362342	0.0733391	0	0.0381335	0.00116251	0.0374151	0.00305967	0	9.5124e-05
CBSS-196164.1.peg.461	0.00137363	0.400789	0.137232	0.00254706	0.0586929	0.0182075	0.0114193	0.0597566	0.0322772	0.122357	0.0304684	0.00251828	0.0621047	0.118096	0.00544233	0.0127025	0.00413569	0.0546574	0.0920026	0.0219383	0.00875469	0.0058587	0	0.00557413	0.0537643	0.00426741	0.00379916	0	0
CBSS-196620.1.peg.2477	0	0	0	0	0	0.00827131	0	0	0.00222965	0	0	0	0	0	0	0	0	0	0	0	0	0	0	0	0	0	0	0	0
CBSS-198094.1.peg.4426	0.0935052	0.0052116	0.00198562	0	0	0	0.000980162	0.000742227	0	0.00192357	0.00185268	0.0719247	0.00253537	0.00208126	0.00402317	0.00249831	0.0031992	0.0115353	0.00484414	0.00668083	0.00358115	0.00370942	0	0	0	0	0	0	0
CBSS-203122.12.peg.188	0.00170033	0.0524052	0.0588388	0.0883605	0.00113926	0.0201565	0.0229234	0.0889053	0.156291	0.0513974	0.0628424	0.0337917	0.00277053	0.212229	0.0467618	0.00995197	0.153292	0.246212	0.0180305	0.0585187	0.154334	0.124425	0.0132082	0.0257859	0.00286385	0.00312964	0.0112125	0.00477487	0
CBSS-205914.5.peg.1403	0	0	0	0	0	0	0	0	0	0	0	0	0	0.00174139	0	0	0	0	0	0	0	0	0	0	0	0	0	0	2.3749e-05
CBSS-208964.1.peg.1012	0	0	0	0	0	0	0	0.00446299	0	0	0.016713	0	0	0	0	0	0.00156858	0.00261642	0	0	0	0	0	0	0	0	0	0	0.00145881
CBSS-211586.1.peg.2357	0	0.00190404	0	0	0	0.0308752	0.00075474	0.0124259	0.0215645	0	0.00151602	0	0.000669129	0.0230219	0.0040614	0.00351246	0.00132717	0	0.00163008	0	0.00243581	0.04515	0	0	0.00269906	0.00075981	0	0.00354158	0.0652457
CBSS-211586.1.peg.3133	0.000777944	0	0	0	0	0	0	0.00809264	0.00248454	0	0	0	0	0.0042636	0	0	0	0	0.000199946	0.00126768	0	0.00377337	0	0	0.00134953	0.00237277	0.0249867	0.0152382	0.00231746
CBSS-216592.1.peg.3534	0	0	0	0	0	0	0.00075474	0.000169464	0	0	0.0008589	0	0	0	0	0	0	0	0	0	0	0	0	0	0	0	0	0	0
CBSS-216592.1.peg.3937	0	0.0284783	0.00783544	0.65929	0.0374499	0.0027527	0.00493629	0.00414749	0.00636618	0	0.0109662	0.0152034	0.0016519	0	0.00974506	0.0164817	0	0.0143749	0.0119369	0	0.00517719	0	0.0167541	0.0566199	0	0.0158738	0.0591847	0.0149887	0.00311226
CBSS-222523.1.peg.1311	0.00547582	0	0.332828	0	0	0	0.151662	0.00518403	0	0.141658	0	0.0237689	0.142491	0.0020712	0	0	0.0265763	0.000961058	0.00134318	0	0.000888258	0.000817287	0	0	0.00164085	0.000216271	0	0.00568958	0.000273481
CBSS-232721.5.peg.360	0	0	0	0	0	0.00545812	0	0.000493223	0	0	0.000688535	0	0	0	0	0	0	0	0	0	0	0	0	0	0	0	0	0	0
CBSS-243265.1.peg.198	0.0213211	0.0525339	0.0443784	0.0101512	0.0560956	0.0513777	0.00366621	0.116971	0.0150043	0.0166128	0.100612	0.0444177	0.0464222	0.087134	0.0192099	0.00505158	0.0579631	0.0418046	0.0261743	0.0814841	0.372777	0.00467887	0.17556	0.188324	0.133879	0.0233308	0.0145295	0.0531103	0.0801221
CBSS-246196.1.peg.364	0.00198355	0.0711558	0.059736	0.0150918	0	0.244497	0.0384795	0.0978798	0.0301399	0.0499966	0.0552302	0.00733546	0.220782	0.0252672	0.225999	0.0325998	0.0909657	0.0613462	0.00364752	0.0713352	0.0236731	0.0523046	0.0159183	0.00508656	0.00391199	0.0291518	0.0484248	0.0030525	0.00617862
CBSS-257314.1.peg.488	0.0227791	0.06736	0.0224975	0.0158362	0.102717	0.0424542	0.0523603	0.0450151	0.114854	0.094566	0.0233585	0.0551096	0.0706962	0.0791315	0.0287071	0.0906956	0.00878483	0.106829	0.0372269	0.0863798	0.0310078	0.0381353	0.0142277	0.0011359	0.339833	0.0896215	0.0184798	0	0.0919628
CBSS-257314.1.peg.676	0.00893593	0.129037	0.1552	0.00842137	0.00402908	0.0800468	0.0414268	0.0322839	0.0194348	0.096904	0.0213132	0.0375755	0.0255171	0.0836557	0.0102304	0.0115454	0.0104792	0.09572	0.0310252	0.278047	0.0913382	0.0176713	0.00314699	0.00916871	0.0201652	0.0660081	0.00411107	0.00732833	0.000150712
CBSS-258594.1.peg.3339	0.0021353	0.0761338	0.252239	0.0351313	0.103977	0.227796	0.0496903	0.136972	0.114148	0.0851343	0.00427684	0.0569925	0.038129	0.214184	0.0655647	0.018281	0.0168681	0.0594948	0.0280931	0.0458579	0.0720686	0.242454	0	0.00920744	0.0029818	0.0232465	0.0259856	0	0.00504193
CBSS-261594.1.peg.788	0.00168077	0.0052116	0.00544564	0.00275732	0	0.0138038	0	0.00227933	0.0139857	0	0.00382223	0.00329705	0.000752967	0	0	0	0.00200738	0	0.00875752	0	0.00754536	0	0	0	0	0.00133269	0.00519233	0	5.12069e-05
CBSS-262316.1.peg.2929	0	0	0.0080701	0	0	0	0.00491872	0.000706235	0	0	0	0	0.00155534	0	0	0	0.000890725	0	0	0	0.00103894	0	0	0	0	0	0	0	0
CBSS-262719.3.peg.410	0.0101379	0.0372712	0.0657034	0.0539936	0.12371	0.182364	0.0238788	0.0489485	0.238428	0.0198251	0.0582155	0.162027	0.00703321	0.097188	0.0387398	0.198918	0.0570856	0.2741	0.129533	0.0176073	0.0157988	0.0551568	0.00818899	0.263472	0.234073	0.336783	0.187235	0	0.00154862
CBSS-265072.7.peg.546	0	0	0	0	0	0	0	0.000809258	0.000990765	0	0.0423697	0	0	0	0	0	0	0	0	0	0	0	0	0	0	0	0	0	0
CBSS-269482.1.peg.1294	0.0126399	0.00205019	0.00117404	0.016655	0.499249	0.0183865	0.0128666	0.0293743	0.0149618	0.14834	0.00889488	0.000341637	0.00715664	0.00119346	0.0370988	0.00218531	0.0199588	0.0148307	0.0118312	0.03607	0.00905514	0.0189066	0	0.0856805	0	0	0	0	0.0050982
CBSS-269799.3.peg.2220	0	0	0.000960098	0	0	0	0	0	0	0	0	0	0	0	0	0	0	0	0	0	0	0	0	0	0	0	0	0	0
CBSS-269801.1.peg.2186	0	0	0	0.0122323	0	0	0	0.00109191	0	0	0.00440063	0	0.000954854	0.0062725	0	0	0	0	0	0.00135333	0.00712506	0	0	0	0	0.0276577	0	0	0.000140384
CBSS-279010.5.peg.3195	0	0	0	0.00475802	0	0	0.00126103	0.000367104	0.000864692	0	0	0.00347714	0	0.00268024	0.001835	0	0	0.00497143	0	0	0.00137069	0.000884987	0	0	0	0	0.00512702	0	0
CBSS-280355.3.peg.2835	0	0	0	0	0	0	0	0.000151459	0	0	0	0	0	0	0.0434509	0	0	0	0	0	0	0	0	0	0	0	0	0	0
CBSS-281090.3.peg.464	0.0231622	0.0586776	0.0876401	0.0158362	0.0920709	0.0758392	0.0514543	0.0554366	0.119486	0.106701	0.0683595	0.0411595	0.0582556	0.0910191	0.0320717	0.0889909	0.00625863	0.146196	0.0212691	0.0425124	0.0864536	0.0740728	0.0189328	0.00806303	0.306684	0.092668	0.0237262	0	0.123437
CBSS-292415.3.peg.2341	0	0	0	0.0557797	0	0.00157242	0	0.00111932	0.00624769	0	0	0	0	0	0.00137069	0	0.00120343	0	0	0	0.00123116	0	0	0	0	0	0	0	0.000620872
CBSS-314267.3.peg.390	0	0	0	0	0	0	0	0	0	0	0	0	0.00256069	0	0	0	0	0	0	0	0	0	0	0	0	0	0	0	0
CBSS-316057.3.peg.1308	0	0.0731055	0.0077521	0.0172911	0	0.0326678	0.0265292	0.0384782	0.0428215	0.162583	0.035579	0	0.0203685	0.055424	0.0197911	0.0015801	0.0166395	0.00755204	0.000734163	0.00973361	0.0383457	0.0669983	0.0915428	0	0.00469635	0.00444468	1.51158	0.0680995	0.0708031
CBSS-316057.3.peg.563	0	0	0.00340971	0.0155991	0	0.00354158	0.000918375	0.00361823	0.0030973	0.0019736	0.00297149	0	0	0.00146895	0.00200529	0	0.00772159	0	0	0	0.00118489	0.0105268	0	0	0	0	0.00207379	0	0.0032469
CBSS-316057.3.peg.659	0	0.135831	0.0907863	0.0721248	0.0695	0.0750197	0.00906412	0.0291881	0.00442824	0.0195747	0.0436029	0.0648071	0.00313922	0.00129735	0	0	0.0640681	0.690303	0	0.0259954	0	0.00353859	0	0	0	0	0.000662902	0	0.0226826
CBSS-316407.3.peg.1371	0.00251665	0.0037935	0	0	0.000662673	0	0.0050183	0.000440419	0.00339149	0	0.00185268	0	0.0155919	0.00935519	0	0	0.0315988	0.0542448	0.00222678	0.00100949	0	0.00225039	0	0	0	0.00269969	0.000673583	0	8.42158e-05
CBSS-318161.14.peg.2599	0	0	0	0.0100239	0	0.0264352	0	0.0147124	0	0	0.00430492	0	0	0	0	0	0	0	0	0	0	0	0	0	0	0	0	0	0.00775398
CBSS-320372.3.peg.6046	0.000725963	0.0413164	0.0226014	0.0164422	0	0.0323559	0.0280994	0.0213738	0.0050666	0.00359939	0.0375635	0.00520732	0.00824811	0.00070211	0.0230233	0.0023794	0.0281325	0.01353	0	0.00897495	0	0.00322957	0.00400569	0.00127477	0	0	0.043086	0.00688698	0.0714219
CBSS-320388.3.peg.3759	0	0	0.00390543	0	0	0	0	0.00255892	0	0	0.013776	0.00246729	0.00538969	0.000523856	0	0	0.00391379	0	0.00100219	0	0	0.000787823	0	0	0	0	0	0	0.000697364
CBSS-323098.3.peg.2823	0	0	0.00655672	0	0	0	0	0.00198792	0	0	0	0	0.00757511	0.00414804	0	0	0	0	0.00339332	0	0.00566606	0.00232964	0	0	0.0151407	0.00236222	0	0	0.00483242
CBSS-323850.3.peg.3142	0	0	0.0213205	0	0	0	0	0.00394802	0.00170259	0	0.0189521	0.00745709	0	0.00140818	0	0	0	0	0	0.00589931	0	0.00154526	0.026936	0	0	0.0454008	0	0.0141445	0.000209097
CBSS-323850.3.peg.3269	0	0	0	0.00603992	0	0.00206117	0.00178238	0.0116404	0	0	0.00347527	0	0	0.00171895	0.00274138	0	0	0.0088571	0	0	0.00460065	0.0231897	0	0.018247	0.00470148	0	0	0	0.00183467
CBSS-323850.3.peg.3284	0	0	0	0.00378187	0	0.00671057	0.00113255	0.00387458	0	0	0.00344689	0	0.00291817	0.00124944	0.00226244	0	0	0.00555162	0	0	0.00477098	0.000629485	0	0	0	0	0	0	0
CBSS-326442.4.peg.1852	0.0657238	0.0837973	0.0768691	0.0328717	0.00754272	0.215582	0.0542099	0.1194	0.0364108	0.0443371	0.0749791	0.256432	0.0687599	0.0505629	0.0670569	0.335568	0.0236672	0.0107629	0.057768	0.129539	0.0403528	0.0310358	0.0216001	0	0.0143298	0.0524173	0.0814561	0.042778	0.0302663
CBSS-342610.3.peg.1536	0	0	0.0114509	0.0583221	0.0144104	0.120621	0.0151654	0.0416031	0.0993461	0.0473787	0.0139074	0.00334056	0.00414981	0.0964478	0.00928147	0	0.0418795	0.00144267	0.0027386	0.0932877	0.00123116	0.0801008	0.0024367	0	0.0362461	0.0369574	0.000683154	0.0447785	0.125243
CBSS-342610.3.peg.283	0.00207258	0.046331	0.00238892	0.00719057	0.00127188	0.00167515	0.0242507	0.0275971	0.0126188	0.0821192	0.00338022	0.0239472	0.0446984	0.00451028	0.00984193	0.00169359	0.0170766	0.0253922	0.00135385	0.0037414	0.00374999	0.00163666	0	0.00204365	0	0.00868077	0	0.00568958	0.00130413
CBSS-350688.3.peg.1509	0.229301	0.331274	0.169167	0.182078	0.0489686	0.0951924	0.341584	0.122326	0.335607	0.645672	0.0798268	0.248049	0.239525	0.147724	0.103178	0.581036	0.303873	0.15494	0.177515	0.129903	0.186848	0.140408	0.0126914	0.0601147	0.0200428	0.0521775	0.0723317	0.00748865	0.0258811
CBSS-354.1.peg.2917	0.165545	0.141192	0.0074437	0.168519	0.000978167	0.00582823	0.00259502	0.0276441	0.0380494	0.016297	0.0469143	0.01113	0.0380465	0.136493	0.0604177	0	0.00487955	0.00345256	0.0129655	0.00517258	0.0779116	0.0286727	0.0103299	0	0	0.0578398	0.13107	0	0.00450803
CBSS-376686.6.peg.291	0	0	0	0	0	0	0.00203285	0	0	0	0	0	0	0.000547417	0	0	0	0	0	0	0	0	0	0	0	0	0	0	0
CBSS-393121.3.peg.2760	1.08026	0.703789	0.497103	0.268908	0.198015	0.456774	1.49939	0.455213	0.291741	0.265342	0.368002	1.17089	0.867051	0.328487	0.497176	0.472944	0.476035	0.747558	0.613609	0.520928	0.310499	0.315886	0.252612	0.18412	0.542977	0.579463	0.427831	0.312057	0.0638368
CBSS-393130.3.peg.794	0.00955732	0.0427632	0.0166393	0.0487782	0.0385693	0.0250679	0.00630367	0.0290487	0.026218	0.0323654	0.00402084	0.00916614	0.0390241	0.0381063	0.0121663	0.0542713	0.0203434	0.0321039	0.0293883	0.00381826	0.0120825	0.0809849	0	0	0.0183171	0.124201	0.00352491	0.00187984	0.000798331
CBSS-49338.1.peg.459	0.140284	0.0983736	0.11445	0.00424223	0.00393267	0.335914	0.223718	0.0964552	0.0103385	0.0597305	0.137807	0.0104673	0.0200999	0.0560521	0.109251	0.112287	0.205223	0.0209391	0.0710463	0.303299	0.0203949	0.0615786	0	0	0	0.167238	2.05849	0.0923302	0.0693533
CBSS-498211.3.peg.1514	0	0	0	0	0	0	0	0.00118858	0	0	0	0	0.00353133	0	0	0	0	0	0	0	0	0	0	0	0	0	0	0	0.00200922
CBSS-502800.3.peg.2785	0	0	0	0	0	0	0	0.000129964	0	0	0	0	0	0	0	0	0	0	0	0	0	0	0	0	0	0	0	0	2.9195e-05
CBSS-52598.3.peg.2843	0	0.1982	0.481111	0.0124332	0	0.0299808	0.0433393	0.0108322	0.0177332	0.286621	0.0166786	0.00103723	0.0322563	0.132758	0.0910204	0	0.0113272	0.038757	0	0.057206	0.14662	0.0185282	0.0111074	0	0.0155436	0.0734332	0.0106375	0.00156858	0
CBSS-56780.10.peg.1536	0.134977	0.0144298	0.25859	0.0218518	0.128775	0.0220502	0.281075	0.0578723	0.19716	0.0593732	0.0908871	0.0974765	0.0650066	0.0342651	0.0293114	0.0153536	0.0896201	0.0715243	0.0471343	0.0398446	0.0138864	0.203975	0.188897	0.0132995	0.0970111	0.0841342	0.0535554	0.0129218	0.0419868
CBSS-584.1.peg.841	0	0	0	0	0	0	0	0.00213344	0.00428844	0	0	0.0107182	0	0.0005976	0	0	0	0	0.000177717	0	0	0	0	0	0	0	0.000666346	0	1.88027e-05
CBSS-69014.3.peg.2094	0	0	0	0	0	0.00354154	0	0	0	0.00131089	0.00088174	0	0	0.00365687	0	0	0.000985688	0	0	0	0	0	0	0	0	0	0	0	0
CBSS-83331.1.peg.3039	0.0870036	0.102114	0.142976	0.453659	0.115545	0.0974234	0.243958	0.136219	0.33125	0.129097	0.254057	0.182186	0.180097	0.175755	0.3148	0.0594098	0.137578	0.600652	0.0890363	0.233741	0.0841495	0.251106	0.105516	0.255184	0.172204	0.223951	0.0352319	0.0300418	0.106218
CBSS-84588.1.peg.1247	0.0259448	0.0812907	0.0923441	0.0816333	0.0360186	0.0509719	0.0538313	0.0785498	0.050987	0.23356	0.0243935	0.039459	0.0795606	0.0488273	0.0761087	0.0226764	0.0698776	0.0750563	0.0429458	0.00296387	0.0456221	0.10794	0	0.0019279	0.0261144	0.125655	0.0359855	0.0023596	0.0233164
CBSS-89187.3.peg.2957	0.00476215	0	0.0134157	0.0397359	0.00426483	0.00786968	0.0323343	0.0116963	0.0162013	0.000904552	0.00236454	0.0111116	0.0133288	0.0299261	0.00556494	0.0705989	0.00473199	0.0493744	0.00819927	0.00657889	0.00290935	0.00858708	0.00143086	0.00353063	0.0246392	0.00804447	0.0529854	0.46363	0.00391639
Cell division-ribosomal stress proteins cluster	0.350675	0.689135	0.467632	0.320754	0.510258	0.400292	0.475208	0.649352	0.497748	0.494844	0.899077	0.378422	0.330868	0.7512	0.892418	0.247396	0.73559	0.785286	0.341401	0.661799	0.990497	0.416333	0.524627	1.29577	0.779337	0.829069	0.243615	0.298329	0.298647
Cell Division Cluster	0.085785	0.0735957	0.319145	0.0653717	0.0680208	0.00570326	0.0435773	0.0701044	0.0207918	0.0258481	0.0305782	0.135597	0.0301183	0.0521669	0.0171659	0.0861869	0.174923	0.244343	0.62326	0.00100949	0.0776816	0.0252828	0.0286056	0.0159475	0.024967	0.0244705	0.0190902	0	0.00420738
cell division cluster containing FtsQ	0.00551578	0.0539442	0.0895071	0.0162225	0.0616423	0.0693789	0.0433058	0.0494281	0.0144902	0.0214651	0.0400763	0.022209	0.0279362	0.0181153	0.0630877	0.0138028	0.0967383	0.0751699	0.0421145	0.0178544	0.0719381	0.0269054	0.024817	0.02426	0.0409364	0.0276862	0.00181212	0.0023596	0.0410975
Cell division cluster containing FtsZ and FtsW	0	0	0.00219267	0	0.0038599	0	0	0.000110484	0	0	0	0	0.0068327	0	0.00217296	0	0	0.00189393	0.000894079	0.00151782	0.00118489	0	0	0	0	0.00217296	0	0	6.15927e-05
Cell Division Subsystem including YidCD	0.208512	0.556002	0.349858	0.303032	0.171559	0.599952	0.598811	0.880471	0.61151	0.919596	0.837951	0.375773	0.399352	0.769618	0.906787	0.212573	0.391883	0.420031	0.137532	0.588259	0.312728	0.983717	0.134907	0.473875	0.667299	1.23805	1.0712	2.41142	0.335278
Cell envelope-associated LytR-CpsA-Psr transcriptional attenuators	0.00330363	0.00938075	0.00841751	0.000931723	0	0	0	0.00790757	0.00595777	0.00529466	0	0.00255018	0.0102311	0.0209782	0	0.00438058	0.0100544	0	0.0409603	0.00109515	0.012192	0.00296249	0	0	0	0.0015979	0.000730098	0	0.000240496
Cellulosome	0	0.0248831	0.0240598	0.0011279	0	0.0475926	0.0129751	0.0237518	0.170473	0	0.0475417	0.000832681	0.0137714	0.340503	0.0132583	0.0025447	0.00874823	0.00543774	0	0.0271276	0.00526451	0.129724	0	0	0	0.0018211	0.0128567	0.0024129	0.003891
Central meta-cleavage pathway of aromatic compound degradation	0.000624781	0.00356562	0.0031266	0.0195005	0.00121483	0.00113122	0.000879725	0.00766315	0.00126352	0	0.00282505	0.000874027	0.00591683	0.000613617	0	0.000952962	0.0145846	0.00643067	0.000231362	0.00246493	0.00111677	0.00719925	0	0	0	0	0.000662902	0	0
CFE Sulfur Oxidation	0	0	0	0	0	0	0	0.000120546	0	0	0	0	0	0.000698031	0	0	0	0	0	0	0	0	0	0	0	0	0	0	0
Chitin and N-acetylglucosamine utilization	0.00102988	0.316693	0.297841	0.0224705	0.0141284	0.225043	0.103165	0.0609549	0.354318	0.252056	0.0518206	0.00591308	0.015366	0.386908	0.54484	0.00137265	0.147158	0.166131	0.00820458	0.161257	0.0464726	0.0631066	0.141508	0.143204	0.00253154	0.02349	0.0993374	0.284521	0.0038076
Chloroaromatic degradation pathway	0.00616556	0.00146242	0.00115709	0.00211394	0	0.00170184	0	0.000859475	0	0.00103336	0	0	0.00256067	0	0.0173737	0	0	0	0	0	0	0	0	0	0	0	0	0	0
Chlorobenzoate degradation	0	0	0	0	0	0	0	0.000296539	0	0.00371281	0	0	0.00256069	0	0	0	0	0	0	0	0	0	0	0	0	0	0	0	0
Chlorophyll Biosynthesis in plants and prokaryotes	0	0	0	0	0	0	0	0.000675316	0	0	0.0121945	0	0.00272648	0.000514604	0	0	0	0.00440495	0.00215743	0.00220517	0	0	0	0	0	0	0.000914444	0	0
Choline and Betaine Uptake and Betaine Biosynthesis	0.00683106	0.0672595	0.0219055	0.0023381	0.206138	0.137846	0.126508	0.0451717	0.0815042	0.0265653	0.0453346	0.680387	0.023162	0.0151109	0.0175921	0.0552868	0.0997901	0.0165155	0.0108257	0.0620623	0.0253188	0.0284599	0.00182628	0	0	0.0328723	0.0210838	0	3.88276e-05
Choline Transport	0	0.00146242	0	0	0	0	0	0.000512091	0	0	0	0	0	0.00557838	0	0	0	0	0	0	0	0	0	0	0	0	0	0	0
Chorismate Synthesis	0.138601	0.0556424	0.066665	0.0597581	0.076666	0.146621	0.0783367	0.165607	0.131829	0.0467211	0.102384	0.126278	0.112063	0.0689162	0.0845841	0.129496	0.0360204	0.0545967	0.107427	0.0714289	0.0163678	0.0877621	0.0121269	0.219659	0.0319467	0.182688	0.0229956	0.00825356	0.0511248
Cinnamic Acid Degradation	0	0	0	0	0	0	0	0	0	0	0	0	0.000871748	0	0	0	0	0	0	0	0	0.000671935	0	0	0	0	0	0	0
CitAB	0	0.00342488	0.00158474	0	0.00230198	0.00649086	0	0.00353638	0.00298806	0.00480782	0.000786856	0.00273082	0.000768923	0.0214894	0	0	0	0.0106628	0.00111373	0	0	0.0164844	0	0	0	0.0100561	0.0182314	0	0.0002051
Citrate Metabolism KE2	0.355976	0.00200529	0.018304	0	0	0.0250811	0	0.00937324	0	0.00123433	0	0	0.0107131	0	0	0	0.0380584	0	0.0100398	0.00122411	0	0.00224717	0	0	0	0	0	0	0
CLO thiaminPP biosynthesis	0.0202446	0.113766	0.066336	0.0841477	0.0218342	0.0637975	0.0421652	0.0744356	0.0161559	0.0234947	0.0677108	0.010948	0.024665	0.0443677	0.0570775	0.00546274	0.058703	0.0347668	0.00635051	0.132546	0.0107503	0.0550003	0.0293864	0.00480031	0.00948637	0.0706613	0.0233324	0.00993248	0.00638109
Cluster-based Subsystem Grouping Hypotheticals - perhaps Proteosome Related	0	0.0115924	0.0369374	0	0.0137397	0.00176591	0.0480115	0.0118561	0.00364451	0.0282942	0.000758012	0.00272937	0.0458771	0.00334824	0.0362677	0	0.0438622	0.00356242	0.0133097	0	0.125884	0.00963449	0	0	0	0	0	0.017702	0.000850246
Cluster Ytf and putative sugar transporter	0	0	0.00400929	0	0	0	0.00226846	0.0125278	0	0.00608981	0	0.00890642	0.00613325	0	0	0.000574052	0.0116119	0	0.00913976	0.105121	0.0111764	0	0	0	0	0.0161238	0	0	0.0333176
CMP-N-acetylneuraminate Biosynthesis	0.108694	0.0270974	0.047021	0.0294081	0.00214537	0.0423488	0.113593	0.111876	0.0126527	0.0112536	0.0953144	0.141308	0.032382	0.0745949	0.0261473	0.917097	0	0.00515349	0.0345272	0.0222757	0.0195682	0.0477979	0.0187517	0.0225023	0.0178481	0.029862	0.00567977	0.0566091	0.0283437
CMP-pseudaminic acid pathway in Helicobacter pylori	0	0	0	0	0	0	0	0	0	0	0	0	0	0	0	0	0	0	0	0	0	0	0	0	0	0.000785565	0	0	0.00528823
CO Dehydrogenase	0	0	0	0.00852405	0	0.00574519	0.00180317	0.00140893	0	0.00436643	0.00894813	0	0.000924556	0	0.0250933	0	0.00790471	0	0	0	0	0.000763125	0	0	0	0	0	0	0
CO2 uptake, carboxysome	0	0.325245	0.202929	0.0100291	0.00228145	0.026957	0.00692649	0.0134376	0.00149192	0.118791	0.000605502	0	0.198265	0.012546	0.0182197	0	0.028218	0.000961058	0.0186468	0.078134	0.0503926	0.00670313	0.000983671	0	0	0.000625594	0.0181197	0	0
coA-FolK	0.18071	0.241358	0.0650276	0.0302818	0.180183	0.391988	0.0658474	0.190078	0.0583762	0.229315	0.0602706	0.188509	0.116665	0.112263	0.302241	0.197904	0.145379	0.070151	0.315332	0.0987085	0.0853072	0.167628	2.9764	0	0.019583	0.0983736	0.0365604	0.0206034	0.434239
Cobalamin	0.00527795	0.182866	0.140548	0.0269324	0.0553158	0.0628569	0.0692306	0.0480877	0.073109	0.0374664	0.100123	0.0691241	0.1558	0.188586	0.0430616	0.0585988	0.162496	0.052252	0.0631607	0.252609	0.0662551	0.0744432	0	0.0210143	0.0041806	0.0209716	0	0	0.00138206
Cobalamin synthesis	0.000954144	0.476945	0.175917	0.00808016	0.0512443	0.138431	0.0150099	0.103444	0.0975693	0.094581	0.1003	0.0840797	0.21096	0.100202	0.109557	0.176833	0.184187	0.441998	0.259626	0.176663	0.456891	0.193612	0	0	0	0.00723357	0.126985	0	5.25266e-05
Cobalt-zinc-cadmium resistance	0.0217756	0.0484616	0.0850271	0.0385288	0.0462943	0.0426918	0.0260321	0.375644	0.0579909	0.123013	0.22135	0.0359717	0.0865532	0.125226	0.131514	0.0754447	0.100927	0.0254772	0.0302554	0.073371	0.0844955	0.211234	0.0463066	0	0.00804522	0.00399062	0.0125276	0.00560263	0.0117306
Coenzyme A Biosynthesis	0.115078	0.201073	0.112413	0.0573033	0.123258	0.0568433	0.0452632	0.137798	0.0429619	0.432248	0.119474	0.071268	0.0875348	0.0698258	0.421148	0.0894639	0.121676	0.0261122	0.186079	0.0468384	0.0944519	0.0773245	0.184393	0	0.010781	0.0665746	0.0366421	0.0934783	0.116468
Coenzyme B synthesis	0	0	0	0	0	0	0	0.000440419	0	0	0	0.00631862	0	0	0	0	0	0	0	0	0	0	0	0	0	0	0	0	0
Coenzyme B12 biosynthesis	0.0131564	0.278159	0.157365	0.0100516	0.0330658	0.119546	0.0615888	0.102827	0.0843079	0.138409	0.111405	0.112159	0.113373	0.0497271	0.112411	0.176342	0.106028	0.287584	0.162812	0.29518	0.253646	0.105185	0.00164225	0.880104	0	0.0211528	0.119894	0.00609533	0.0118725
Coenzyme F420-H2 dehydrogenase (methanophenazine)	0	0	0	0	0	0	0	0	0	0	0	0	0	0	0	0	0	0	0	0.00267039	0	0	0	0	0	0	0	0	0
Coenzyme F420 hydrogenase	0	0	0	0	0	0	0	0	0	0	0	0	0	0	0	0	0	0	0	0	0	0.0142288	0	0	0	0	0	0	0
Coenzyme F420 synthesis	0	0.00292483	0.00107796	0	0	0	0.0114241	0	0	0	0	0	0.00426567	0	0	0	0	0	0	0	0	0	0	0	0	0.0330864	0	0	0
Coenzyme PQQ synthesis	0	0.0291741	0	0	0.00871905	0	0	0.00219227	0.0220936	0	0	0.0171588	0.000834669	0.000514604	0	0	0.00321459	0	0.00315392	0	0	0	0	0	0	0	0.00343426	0	0
CoenzymeM Archaea	0	0	0	0	0	0	0	0	0	0	0.00232817	0	0	0	0	0	0.0050431	0	0	0	0	0	0	0	0	0	0	0	0.0001628
COG0277	0.00474379	0.0142379	0.00784036	0.000919692	0.00565333	0.00895498	0.00509556	0.00846388	0.00299283	0	0.0133976	0.000416521	0.0260312	0.000580463	0.00145138	0.00265496	0.0304793	0.00432781	0.0021175	0	0	0.00483251	0.00238907	0	0	0.0183077	0.00142061	0	0.00788496
COG1836	0.00218228	0.00727343	0.0181291	0.0585978	0.00299138	0.00149076	0.0182067	0.00888565	0.0144014	0.00455106	0.0166352	0.00573703	0.00908051	0.0128154	0.158227	0.00277985	0.0116265	0.0703071	0.00176911	0.0506441	0.0164627	0.0304098	0.0298973	0.022392	0.0134554	0.0399404	0.00462705	0.00945152	0.0393749
COG2016	0	0	0	0	0	0	0.0131504	0.000139525	0	0	0	0	0	0	0.00729724	0	0	0	0.000163402	0	0	0	0	0	0	0	0	0	0
COG2363	0.000955423	0.00147588	0.0355304	0.0571743	0	0.0103381	0.00238762	0.0256624	0.00618333	0.0134663	0.0301627	0.00903623	0.0111365	0.00966842	0.00805375	0.000722417	0.0103015	0.00303307	0.00125082	0.0488415	0.0115073	0.0728153	0.00389287	0.00144538	0	0.0303396	0.00182524	0.00235671	0.00136692
Colanic acid biosynthesis	0	0.0230473	0.0444	0.088354	0	0.0198136	0.00401133	0.135426	0.0831475	0.117587	0.0746265	0.00358645	0.074817	0.0449801	0.0184145	0.250713	0.0118071	0	0.150666	0.0236786	0.0244726	0.0680502	0	0	0	0.00551818	0.016291	0	0
Cold shock, CspA family of proteins	0.032353	0	0	0	0.00239319	0	0.0193975	0.00250395	0	0.00103336	0	0.00207579	0.00453053	0	0	0.0129944	0	0.00425713	0.00755943	0	0	0.00287012	0	0	0.00192642	0.0334827	0	0	4.97188e-05
Colicin V and Bacteriocin Production Cluster	0.0096575	0.0263749	0.00515449	0.00405334	0.0665279	0.0185301	0.0733775	0.0257687	0.0458085	0.0026691	0.0384633	0.00659463	0.0119959	0.0320044	0.00402317	0.00367306	0.0077573	0.0118087	0.00672307	0.0346403	0.541012	0.0598044	0.703061	0	0.0215782	0.975249	0.0439545	0	0.0421336
Commensurate regulon activation	0	0	0	0	0	0	0	0.000120546	0	0	0.00088174	0	0	0	0	0	0	0	0	0	0	0	0.000289969	0	0	0	0	0	0
Common Pathway For Synthesis of Aromatic Compounds (DAHP synthase to chorismate)	0.331095	0.420769	0.128966	0.0836128	0.110101	0.151343	0.212151	0.201903	0.113137	0.0772683	0.137725	0.276866	0.0859224	0.117074	0.135749	0.308902	0.0505308	0.136454	0.172411	0.130973	0.0424468	0.0444349	0.117481	0.313178	0.0503693	0.371073	0.0880011	0	0.167618
Competence in Streptococci	0	0	0.00120117	0	0	0	0	0.000120546	0	0	0	0	0.000954854	0	0	0	0	0	0	0	0	0	0	0	0	0	0	0	0
Competence or DNA damage-inducible protein CinA and related protein families	0.440345	0.90465	1.36618	0.977785	0.274782	0.543822	0.463117	0.298765	0.583889	0.779547	0.261104	0.62921	0.466025	0.612724	0.226234	0.342832	0.587194	1.24357	0.379203	0.151373	0.791732	0.288283	0.0213848	0.514111	0.200209	0.145017	0.357737	0.340287	0.08694
Conjugative transposon, Bacteroidales	0	0	0.108576	0	0	0	0.00114742	0.00128174	0.0180666	0.110592	0.00227313	0	0.107149	0.0174866	0	0	0.00424918	0	0.00204156	0.00294828	0	0.183046	0	0	0	0	0	0	0
Conserved gene cluster possibly involved in RNA metabolism	0.00947916	0.015274	0.0749228	0.0927091	0.0406308	0.0141498	0.0288766	0.123733	0.0407923	0.0532355	0.0451908	0.0442352	0.0289351	0.0171963	0.0207751	0.00881439	0.0350284	0.0113059	0.0299219	0.0108762	0.0375271	0.0291879	0.00240837	0.00764675	0.187086	0.0179329	0.0318448	0.0074084	0.0350084
Control of cell elongation - division cycle in Bacilli	0	0.00248138	0.000928125	0.00537015	0	0	0	0.00824252	0.000938087	0.00113926	0.137787	0.00927213	0.00521382	0.00956031	0	0	0.00196133	0.00158932	0.000497184	0	0.00270475	0	0	0.00171857	0	0	0	0	0.000103355
Control of Swarming in Vibrio and Shewanella species	0	0	0	0	0	0	0	0	0	0	0	0	0	0	0	0	0	0	0	0	0	0.0044792	0	0	0	0	0	0	8.66544e-05
Copper homeostasis	0.933768	0.174804	0.243354	0.332903	0.783859	0.307074	0.169017	0.311812	0.190733	0.567944	0.242867	0.829572	0.256881	0.276631	0.291008	0.336133	0.324684	0.325804	0.393148	0.327385	0.395721	0.346719	0.267853	0	0.118672	0.0414937	0.0669852	0.0786325	0.0279878
Copper homeostasis: copper tolerance	0.000974104	0.0193438	0.0179857	0.00495796	0	0.00113122	0.00919561	0.00416136	0.00448753	0.00798965	0.0124199	0.00147828	0.00436707	0.00479678	0.00331746	0	0.0284835	0	0.000923686	0.00374261	0.00484677	0.00638866	0.00468051	0	0.00554334	0.000742788	0.0203557	0	0.00171417
Core tetrapyrrole biosynthesis in plants	0	0	0	0	0	0	0	0	0	0	0	0	0	0	0	0	0	0	0.000136737	0	0	0	0	0	0	0	0	0	0
Creatine and Creatinine Degradation	0	0.0185249	0.00850792	0	0.00485013	0.00798904	0.0036517	0.0115475	0	0	0	0.000401562	0.000954381	0.00555611	0	0	0.00977788	0.0360821	0.0380201	0.00111161	0.00218159	0	0	0	0	0.00164672	0.0945251	0	0
Cresol degradation	0	0	0	0	0	0	0	0.00190429	0	0	0	0	0	0	0	0	0	0.00202194	0	0	0	0	0	0	0	0	0	0	0
CRISPR-associated cluster	0	0	0	0	0	0	0	0	0	0	0	0	0	0	0	0	0	0	0.000409892	0	0	0	0	0	0	0	0	0	0.000673628
CRISPRs	0.0242595	0.0224708	0.000778888	0.0178279	0.023362	0.00130555	0.00591846	0.0031477	0	0.001252	0.0227593	0.00315467	0.000682669	0.00220851	0	0.000708577	0.0231023	0.0237114	0.00563956	0	0.00261767	0.0501684	0	0.0234856	0	0.00149365	0.000786856	0	0.000680882
ct6A	0	0.0245747	0.00648918	0	0	0.00161467	0.036516	0.0233505	0.00385438	0.0212687	0.00160479	0.0253495	0.00511531	0.00599609	0.058235	0.00917329	0.0176844	0	0.00185766	0.00217714	0.0115465	0.00242488	0	0	0	0	0.000324788	0	0.0218806
Curli production	0	0	0	0	0	0	0	0.000120546	0	0	0	0	0	0	0	0	0	0	0.000182976	0	0	0	0	0	0	0	0	0	0
Cyanate hydrolysis	0	0	0.00302875	0	0.00869576	0	0.000860052	0.00529342	0.005872	0	0.00173277	0.000683275	0.0255618	0.0156568	0.0217106	0	0	0.00564652	0.00611102	0	0.00119002	0	0	0	0	0	0	0	5.70227e-05
Cyanobacterial Circadian Clock	0.0607967	0.199872	0.0294904	0.0324067	0.0900329	0.0102144	0.00289657	0.00968444	0.0393459	0.0226676	0.00941245	0.149479	0.0260686	0.00350961	0.0156624	0.0183155	0.0559803	0.0741999	0.0368936	0.0167363	0.117703	0.00288805	0.0110793	0	0.00127694	0.0116909	0.0049604	0.00992542	0
Cyanophycin Metabolism	0.00124754	0	0	0	0.00705075	0	0.0290331	0.00289122	0.00343627	0	0.0217785	0.00145598	0.00324382	0.0245938	0.00176916	0	0.00734532	0.00107434	0.000169554	0	0.00309338	0.00341723	0	0	0	0	0.00207055	0	0.0275112
Cysteine Biosynthesis	0.0206576	0.0948334	0.426613	0.668511	0.388881	0.379331	0.322535	0.272967	0.328078	0.252112	0.38794	0.21414	0.23362	0.256084	0.127193	0.102214	0.204544	0.0915886	0.215507	0.557154	0.448154	0.243219	0.173528	0.0469722	0.162035	0.116473	0.160342	0.0535796	0.0358068
Cysteine Biosynthesis, MCB 432	0.0201697	0.0828105	0.516951	0.911459	0.487108	0.50914	0.310246	0.332313	0.361216	0.248602	0.432573	0.227386	0.164285	0.248078	0.143232	0.119466	0.168698	0.10602	0.165981	0.499266	0.38439	0.252043	0.210595	0.0482113	0.0972093	0.114071	0.127834	0.0562358	0.110781
CytR regulation	0	0	0	0	0	0	0	0	0	0	0	0	0	0	0	0	0	0	0	0	0	0	0	0	0	0	0.00125082	0.447461	0.0956058
D-Alanyl Lipoteichoic Acid Biosynthesis	0	0	0	0	0.00456185	0	0	0.00206374	0	0	0	0	0.00196433	0.0108481	0	0	0	0	0.000772679	0	0.000928125	0.00152202	0	0	0	0	0	0	0
D-allose utilization	0	0.002383	0.00348804	0	0	0	0	0.00111196	0	0.00788638	0.00290917	0	0.000991788	0	0.0163918	0	0.00121253	0	0	0.00986642	0.0019223	0	0	0	0	0.00581066	0	0	0
D-galactarate, D-glucarate and D-glycerate catabolism	0.103828	0.110647	0.0132139	0	0	0.0315441	0.00772892	0.182521	0.120865	0.157942	0.067186	0.0359095	0.00841635	0.0103383	0.0158787	0	0.0235312	0.0243227	0.053362	0.0171841	0.0137936	0.0102977	0	0.0132698	0	0.00454824	0	0	0.00413627
D-galactarate, D-glucarate and D-glycerate catabolism - gjo	0.103828	0.110647	0.0132139	0	0	0.0315441	0.00772892	0.182567	0.122595	0.157942	0.0698495	0.0359095	0.00841635	0.0103383	0.0158787	0	0.0186811	0.0229992	0.053362	0.0171841	0.0127294	0.0102977	0	0.0132698	0	0.00454824	0	0	0.00418588
D-galactonate catabolism	0	0	0.0093099	0	0	0.00358115	0.0224927	0.00601805	0.00152142	0	0.00302555	0	0	0	0.00138351	0	0.00205585	0	0	0	0	0	0	0	0	0	0	0	2.71333e-05
D-Galacturonate and D-Glucuronate Utilization	0.0205638	0.17589	0.342814	0.017138	0.00088255	0.391341	0.111189	0.473606	1.48979	1.30763	0.131584	0.0987866	0.2584	0.460217	1.0956	0	0.172517	0.129463	0.153272	0.448501	1.22648	1.38417	0.0160065	0.0839751	0	0.0371089	0.13905	0.124189	0.0461625
D-gluconate and ketogluconates metabolism	0.0196834	0.0976652	0.16811	0.0138015	0.287514	0.0371222	0.191225	0.127752	0.513079	1.64945	0.0333595	0.0140763	0.0927974	0.0850173	0.120911	0	0.0673092	0.048322	0.0209092	0.066541	1.2083	0.041247	0.00218766	0.0176031	0	0.0137767	0.0209751	0	0.0193179
D-glucosaminate utilization	0	0	0	0	0	0.00484622	0	0	0	0	0	0	0	0	0	0	0	0	0	0	0	0	0	0	0	0	0	0	0
D-ribose utilization	0.00926807	0.344731	0.473486	0.0201081	0.0139113	0.363057	0.177607	0.518114	0.103353	0.397085	0.0623883	0.0717075	0.0585097	0.0578118	0.398594	0.0237946	0.82547	0.134057	0.0351714	2.11136	0.202693	0.0418623	0.0166283	0.161115	0.0118361	0.16813	0.172626	0.156885	0.145225
D-Sorbitol(D-Glucitol) and L-Sorbose Utilization	0	0.00998911	0.00775148	0	0	0.00408875	0	0.00132529	0.0145594	0.00103336	0.0029179	0.019623	0.00152817	0.00219181	0	0	0	0.00553012	0.13335	0	0.00557412	0.00978714	0	0	0	0	0.238845	0.00412677	0
D-Tagatose and Galactitol Utilization	0.00534932	0.0187925	0.0129894	0.0513293	0.00819914	0.0224618	0.148607	0.0560738	0.00940303	0.284609	0.249871	0.0144989	0.0526233	0.0175344	0.0354105	0.0538559	0.0704373	0.0715035	0.0612692	0.0185013	0.0170988	0.000692502	0.00550728	0.00370383	0.194543	0	0.0164759	0.136661	0.206616
D-tyrosyl-tRNA(Tyr) deacylase	0.00478966	0.0777687	0.00576275	0.0091491	0.00410494	0.00167515	0.0242507	0.0328819	0.0185468	0.107824	0.00338022	0.0329273	0.0587382	0.00898743	0.0200296	0.00509712	0.0147905	0.0327914	0.00608073	0.0125639	0.010907	0.0023086	0.00173818	0.00204365	0	0.00842598	0	0.00568958	0.00108049
dcernst CoA Salvage	0.197756	0.186185	0.060407	0.0257362	0.134004	0.388842	0.0638805	0.1788	0.0706427	0.239294	0.0548687	0.149172	0.0824301	0.10804	0.290457	0.211724	0.20993	0.0771954	0.319791	0.109946	0.0704056	0.166226	2.93737	0	0.0165946	0.0929429	0.0347884	0.0184831	0.535261
De Novo Purine Biosynthesis	2.04339	0.49873	0.454856	0.656333	2.28618	0.798104	0.429188	0.928506	1.45811	0.368099	0.62446	1.5087	0.474234	0.87502	0.388547	1.41613	0.555723	0.56784	1.65769	0.141859	0.705608	0.878995	0.283253	0.417758	1.64644	0.552397	0.0976191	0.832648	1.46174
De Novo Pyrimidine Synthesis	0.639681	0.402193	0.56616	3.07062	0.924735	0.638996	1.06042	0.718842	0.486913	0.727646	0.464548	0.581672	1.12655	1.04758	0.62492	0.587529	0.728848	0.605565	0.671489	0.514224	0.857146	0.603439	1.5402	4.26956	2.20841	1.93565	0.30873	1.84018	0.422575
Dehydrogenase complexes	0.0131833	0.140933	0.0355267	0.0317514	0.000920573	0.0748905	0.0943978	0.0840044	0.0896395	0.0601334	0.0462964	0.0134273	0.0948535	0.0291632	0.134816	0.00276614	0.0504289	0.0783285	0.0145043	0.0969871	0.128256	0.142144	0.00442077	0.0260997	0.0267625	0.300367	0.0100847	0	0.0281829
Denitrification	0	0.00568653	0.00560415	0	0.000764642	0.0785411	0	0.0141687	0.0128835	0.0577436	0.000972725	0.0166441	0.0206643	0.00223777	0	0	0.00291049	0.00144375	0	0.00256663	0.0171365	0.0219218	0.00686985	0.00283848	0	0	0	0	0
Deoxyribose and Deoxynucleoside Catabolism	0.017941	0.477746	0.33628	0.515112	0.0174299	0.287974	0.31833	0.124358	0.0941801	0.211697	0.0711585	0.0544717	0.143323	0.0474102	0.0639121	0.0825682	0.140614	0.364424	0.118885	0.388622	0.0931622	0.0272964	0.68291	0.347587	0.0479698	0.0520717	0.072866	0.114873	0.065924
dephospho-tetrahydromethanopterin biosynthesis MYousef	0	0	0	0	0	0	0	0	0	0	0.00189652	0	0	0	0	0	0	0	0	0	0	0	0	0	0.00222579	0	0	0	0.000320926
Diadenylate cyclase cluster	0.00390638	0	0	0.00136874	0	0.0230097	0	0	0	0	0	0	0	0	0	0	0	0	0.00174156	0	0.00113189	0	0	0	0	0	0	0	0
Dihydroxyacetone kinases	0.00286341	0.114122	0.113255	0.0218806	0.114233	0.0174656	0.023028	0.210119	0.182132	0.0697298	0.0984901	0.0844505	0.0333555	0.0951895	0.107058	0.0362946	0.0649377	0.170976	0.0388133	0.165697	0.343695	0.0606147	0.0952584	0.0352456	0.0102546	0.0597765	0.196431	0.0248493	0.035477
Dimethylarginine metabolism	0	0.0108885	0.0492201	0	0	1.50855	0.00332129	0.0161304	0	0.029799	0.000739644	0	0.166526	0	0.0575016	0.00583393	0.0261973	0	0	0.0273364	0	0	0	0	0	0	0	0	0
Dimethylsulfoniopropionate (DMSP) mineralization, gjo	0	0.0034719	0.00777476	0.000783331	0	0.00153478	0.00725954	0.0128865	0	0	0.0187475	0	0.00610675	0.00070211	0	0	0.0148568	0.00144375	0	0	0	0.0151698	0	0	0	0	0.000632383	0	0
Dimethylsulfoniopropionate (DMSP) mineralization, WBW	0	0.0058549	0.00870288	0.000783331	0	0.00153478	0.00882911	0.0128865	0	0	0.0194131	0	0.00610675	0.00070211	0	0	0.0148568	0.00144375	0	0	0	0.0151698	0	0	0	0	0.000632383	0	0
Diphthamide biosynthesis	0.00293009	0.00171245	0	0.0035905	0.00246947	0.00157242	0	0.00382669	0	0	0.00222063	0	0	0.00383804	0	0	0.00624195	0	0.00927644	0	0.00766635	0.00064274	0	0	0.110888	0.000930371	0.0102773	0	0.000591451
Dipicolinate Synthesis	0	0	0.00175918	0.00195038	0	0.00354158	0.0063443	0.00230397	0.0014501	0	0	0	0	0.00642816	0	0	0	0	0	0	0.0159026	0.0014073	0.0013029	0	0	0	0	0	0
Dissimilatory nitrite reductase	0	0	0	0.00577769	0	0	0.00587968	0.0049917	0.0239646	0.0229002	0.0107312	0.00145882	0.00819059	0.0117733	0	0.00431968	0.00219839	0.00132535	0.0202283	0.00859728	0.00809485	0	0	0	0.000936715	0.00106749	0.0243052	0	0
DNA-binding regulatory proteins, strays	0.0277856	0.0103263	0.00406329	0.000783331	0.0179781	0.00727405	0.00389922	0.00770312	0.00887513	0.00257785	0.0109371	0.000555162	0	0.000423306	0.155168	0	0.0100408	0.00792648	0.00593024	0	0.0114834	0.00233061	0	0	0	0	0	0	0.00216955
DNA-replication	0.864557	1.02326	1.0296	0.943812	1.16624	1.10318	1.37971	1.15376	1.45621	0.836641	0.931124	1.27927	0.840631	1.61143	1.0257	0.361847	1.18842	1.99443	0.68768	0.554001	1.38429	1.49825	0.617523	2.10349	0.350515	0.976221	0.738736	0.497998	0.22851
DNA Helicase of Unknown Function	0	0	0	0	0	0	0	0	0	0	0	0	0	0	0	0	0	0.197779	0	0	0.00257139	0.000791715	0	0	0	0	0	0	0
DNA phosphorothioation	0	0	0.00272006	0	0	0	0	0.000155513	0	0	0	0.0254663	0	0	0	0	0	0	0.00303487	0	0	0.000629485	0.0024529	0	0.00809733	0	0.000574481	0	0
DNA processing cluster	0.241522	0.0767606	0.136046	0.127046	0.050004	0.494505	0.10316	0.284074	0.147988	0.0660485	0.290834	0.397773	0.0623211	0.124042	0.0956384	0.00598911	0.0527831	1.45882	0.117604	0.260675	0.282361	0.584237	0.104428	0.087723	0.035568	0.0192912	0.0180101	0.0220878	0.0191885
DNA repair, bacterial	0.278987	0.431693	0.243206	0.890113	0.472773	0.382696	0.6016	0.453593	0.382859	0.528601	0.584883	0.344205	0.526605	0.577177	0.634564	0.185048	0.613377	0.341773	0.551421	0.541795	0.439338	0.284428	0.235919	0.189083	0.135598	0.242027	0.332683	0.0716252	0.0831831
DNA repair, bacterial DinG and relatives	0	0.00158148	0.0364374	0.0447698	0.046611	0.00678742	0.0091508	0.0389797	0.0201257	0.0190816	0.00790347	0.00527932	0.00575609	0.00441934	0.0102899	0	0.000958185	0.00163249	0.00290028	0.001048	0.0241389	0.00243119	0	0	0	0	0	0	0.000476047
DNA repair, bacterial MutL-MutS system	0.964295	0.122788	0.0439716	0.262726	0.0121341	0.184844	0.0282206	0.159263	0.230573	0.0600689	0.112524	0.294094	0.0230943	0.3936	0.121435	0.668635	0.129772	0.244909	0.286785	0.269038	0.346042	0.145234	0.16575	0.0122345	0.00142239	0.0192444	0.0433409	0.710796	0.00633195
DNA repair, bacterial photolyase	0	0	0	0	0	0	0	0	0	0.00103059	0	0	0	0	0	0	0	0	0	0	0	0	0	0	0	0	0	0	0
DNA repair, bacterial RecBCD pathway	0.288961	0.267235	0.117187	0.0532767	0.0331819	0.138697	0.012784	0.024354	0.0174129	0.0279238	0.0458677	0.0900665	0.0621839	0.07571	0.0670007	0.202329	0.0799118	0.108013	0.0423369	0.0309233	0.127793	0.00586949	0.0129158	0.014252	0	0.0385137	0.0222042	0.0177146	0.00497559
DNA repair, bacterial RecFOR pathway	0.0656067	0.230919	0.136406	0.130172	0.130868	0.156177	0.404463	0.264284	0.253255	0.13167	0.166823	0.103922	0.327617	0.262345	0.129945	0.0656709	0.101669	0.409804	0.139754	0.0260758	0.310947	0.173528	0.107843	0.0988289	0.0433319	0.245718	0.0317259	0.0624396	0.0425077
DNA repair, bacterial UmuCD system	0.0605114	0.1927	0.165926	0.572183	0.170778	0.274657	0.33186	0.107059	0.115053	0.501051	0.0993688	0.0567018	0.334936	0.277401	0.0390704	0.105258	0.523701	0.25411	0.0991694	0.0245001	0.381824	0.120256	0.0185917	0.186719	0.150092	0.141252	0.14737	0.0642266	0.00318277
DNA repair, bacterial UvrD and related helicases	0.140275	0.098392	0.0697245	0.152498	0.574437	0.215029	0.190994	0.177194	0.0761666	0.214897	0.119123	0.206666	0.146179	0.284819	0.278471	0.0728797	0.09541	0.462489	0.0968206	0.189928	1.44389	0.261314	0.262804	0.0146685	0.2369	0.0721281	0.106403	0.0330079	0.0230704
DNA repair, UvrABC system	0.916989	1.07336	1.30705	0.893798	1.19909	0.659131	2.38483	1.36358	0.677158	1.83884	1.18992	0.808608	1.86679	1.20975	0.771169	0.378392	0.858319	1.44971	0.722635	0.571164	1.62195	1.21244	0.246965	1.13008	1.1633	0.857472	1.59284	0.706372	0.128246
DNA repair and recombination eukaryotic	0	0	0	0	0	0.007425	0	0	0	0	0	0	0	0	0	0	0	0	0	0	0	0	0	0	0	0	0	0	0
DNA Repair Base Excision	0.431483	0.33108	0.258172	0.460702	0.48458	0.442241	0.307501	0.276214	0.731903	0.285733	0.224763	0.290039	0.292913	0.640963	0.445002	0.17851	0.219673	0.397499	0.233281	0.33784	0.690726	0.185454	0.128152	0.00977844	0.126615	0.234094	0.123658	0.214732	0.0737826
DNA replication, archaeal	0.00904893	0	0.00297844	0	0	0.0110306	0.00185625	0.0123493	0.0333596	0.0431687	0.00635605	0.00247066	0.0392117	0.00282754	0.00352191	0	0.0494448	0.00958088	0.00266434	0.00534527	0.00139454	0.0378234	0	0.00469565	0.0124627	0.00728169	0.0255209	0	0.0150324
DNA structural proteins, bacterial	0.00481288	0	0.0319957	0	0	0.00505143	0.0196921	0.0124507	0.0132531	0.0105213	0.0245156	0.00465869	0.00734027	0.0117532	0	0.000884987	0	0	0.0425728	0.00166717	0.00121791	0.0028996	0	0	0	0	0	0	0.0369023
DNA topoisomerases, Type I, ATP-independent	0.00965799	0.0308229	0.0108136	0.0383944	0.145669	0.0305562	0.0591391	0.0233884	0.0278345	0.166462	0.0397574	0.0325293	0.0125862	0.0340829	0.00598104	0.0116356	0.0159476	0.0277336	0.0616535	0.0361673	0.0327066	0.038064	0.00165702	0.00231748	0	0.018164	0.219161	0.00474852	0.0448574
DNA topoisomerases, Type II, ATP-dependent	0.156177	1.28415	0.617911	0.464715	0.59844	0.967443	1.02038	1.05183	0.927099	1.56803	1.20014	0.832531	0.574386	1.08042	1.21343	0.31921	0.792042	0.698128	0.428847	1.06978	0.573343	1.2404	0.0922702	3.10353	0.752127	0.616242	1.32922	0.0951196	0.326934
dTDP-rhamnose synthesis	0.754598	0.176904	0.346852	0.496713	0.0880812	0.806724	0.0787983	1.31206	2.26101	0.183895	0.993538	0.833376	0.267727	1.2731	0.0905519	1.36668	0.284161	0.540051	0.313005	1.14817	0.204136	1.2279	1.4737	0.111259	0.180593	0.219716	0.298294	0.031185	0.104577
EC 2.7.1.- Phosphotransferases with an alcohol group as acceptor	0.0114524	0.0040106	0.00469605	0.0440376	0	0.00136292	0	0.00277972	0.0028451	0.00114537	0.00509276	0.000607223	0.00366825	0.0240056	0.0453021	0.1063	0	0	0.0137126	0	0.00267112	0.00199579	0	0	0	0.00247594	0.000839531	0	0.00481206
EC 3.13.1.- Hydrolases acting on carbon-sulfur bonds	0	0	0	0	0	0	0	0	0	0	0	0	0	0	0	0	0.00117261	0.001575	0	0	0	0	0	0	0	0	0	0	0
EC 3.4.11.- Aminopeptidases	0.0457983	0.124657	0.0391801	0.133271	0.0980378	0.0637266	0.0606809	0.137057	0.0621699	0.0685428	0.0573086	0.0736287	0.108067	0.0531664	0.0634409	0.00706446	0.0998449	0.0378643	0.0522965	0.0456238	0.151944	0.0474958	0.620521	0.0116488	0.391321	0.0388449	0.01537	0.00627431	0.114446
EC 3.4.13.- Dipeptidases	0.00247123	0	0.0466853	0.249896	0	0	0.00168063	0.00337885	0.00226683	0.00123591	0.00624903	0.00435948	0.0126725	0.00336217	0	0	0.00615912	0.0199066	0.0143955	0.0119751	0.00348178	0.057782	0.0354967	0	0	0.00158278	0.00406494	0	0.000514421
EC 3.4.17.- Metallocarboxypeptidases	0	0.00391781	0.00629911	0	0	0.0104867	0	0.0167077	0.00290836	0	0.00343704	0.00208981	0.00220157	0	0	0	0.02403	0.00222515	0.00242239	0	0.00714207	0.000617558	0	0	0	0.00075981	0.00205896	0	0.00970789
EC 3.4.19.- Omega peptidases	0	0.00212729	0.0010079	0	0	0.00348648	0.0021284	0.000976533	0	0	0	0.00192218	0	0.00313338	0	0	0.00717813	0.00864737	0.000367877	0	0	0.000818331	0	0	0.000996413	0	0	0	0.000198073
EC 3.4.21.- Serine endopeptidase	0	0.159539	0.0127364	0	0.00276171	0.00482738	0.00544535	0.02805	0.0103822	0.00113859	0.00637619	0	0	0.0118042	0.0118051	0	0.0322834	0	0	0	0.0106709	0.122784	0	0	0.683878	0	0	0	0
EC 3.4.24.- Metalloendopeptidases	0	0	0.00171857	0	0	0	0	0	0	0	0	0	0	0	0	0	0	0	0	0	0	0	0	0	0	0	0	0	0
EC 4. 1. 1.- Carboxy-lyases	0.376323	0.348763	0.0267087	0.00818992	0.00502589	0.0413884	0.00682447	0.0604483	0.0464661	0.0241802	0.0234186	0.159774	0.166699	0.122471	0.0267724	1.02082	0.0755119	0.0121131	0.274019	0.0258027	0.0165572	0.0272366	0.656274	1.30588	0.466975	0.565945	0.034426	0.0474707	0.014282
EC 4.1.2.- Aldehyde-lyases	0.00169408	0.0495426	0.0628605	0.11894	0.0181916	0.137382	0.0634375	0.0515823	0.0458876	0.253413	0.00417221	0.0147426	0.0418144	0.0486428	0.103348	0.007904	0.125211	0.0725811	0.0452943	0.27488	0.0599293	0.0459365	0.0659877	0	0	0.0201208	0.00789289	0	0.00486695
EC 4.1.3.- Oxo-acid-lyases	0.41247	0.0223701	0.0809805	0.00308185	0.031531	0.0374323	0.0102917	0.0230303	0.0211191	0.00855604	0.0125647	0.00262144	0.0536432	0.0212448	0.00164085	0	0.0513843	0.0105958	0.0596216	0.0214072	0.00132535	0.0167524	0.00697074	0	0	0	0.00229942	0.00206338	0.00716404
EC 6.3.4.- Ligases that form carbon-nitrogen bonds	1.0484	0.388197	0.262557	0.239258	0.655935	0.842008	1.37871	0.426365	0.6575	0.599993	0.523131	0.438736	0.189368	0.62468	0.319604	0.872825	1.10859	0.547889	0.558591	0.772891	0.935977	1.35115	0.666764	0.348026	0.168442	1.15249	0.501366	0.369505	0.869713
EC 6.4.1.- Ligases that form carbon-carbon bonds	0.427774	1.04566	0.166701	0.0589303	0.246743	0.186082	0.0912524	0.240052	0.439457	0.074708	0.266538	0.220287	0.234617	0.26548	0.177931	2.04413	0.374158	0.584271	0.540528	0.250315	0.837761	0.187021	0.718661	1.93883	0.934054	1.99432	0.159365	0.056144	0.432248
EC699-706	0.00723598	0.0181056	0.0141772	0.000917937	0.0115301	0.00664338	0.005037	0.0304183	0.00177242	0.0577858	0.00351296	0.000806033	0.0184225	0.00394517	0.0170641	0	0.0211994	0.00983835	0.00260131	0	0	0.00225654	0	0	0	0.00241429	0	0	9.39835e-05
ECF class transporters	0.1784	0.125629	0.0865365	0.00127779	0.157576	0.055572	0.0628766	0.0337424	0.0191185	0.0674182	0.0494806	0.161818	0.0492341	0.0153144	0.118458	0.0445152	0.0913963	0.187006	0.044359	0.0361336	0.10763	0.0302856	0.00406683	0.0103724	0	0.0347107	0.084445	0.0333289	0.00125463
Ectoine biosynthesis and regulation	0	0	0	0.0130995	0	0	0.0126208	0.000978427	0.00254038	0.00685002	0.00147929	0	0.0388387	0	0	0	0	0	0.000773039	0.019282	0	0.0133925	0	0	0	0	0.00389645	0	0
Energy-conserving hydrogenase (ferredoxin)	0	0.00441073	0	0	0.155757	0	0	0.0189589	0.00256961	0.00324933	0	0	0	0.00335319	0	0	0.0102195	0.00450206	0	0	0.00358115	0	0	0	0	0	0	0	0
Energy conserving hydrogenase, Methanococcales-Methanobacteriales-Methanopyrales	0	0	0	0	0	0	0	0	0	0	0	0	0	0	0	0	0	0	0	0	0	0.00190072	0	0	0	0	0	0	0
Energy conserving hydrogenase b, Methanococcales-Methanobacteriales-Methanopyrales	0	0	0	0	0	0	0	0	0	0	0	0	0	0	0	0	0	0.0132839	0	0	0	0	0	0	0	0	0.00191618	0	0
Entner-Doudoroff Pathway	0.253152	0.47268	0.689505	0.239139	0.258458	0.815334	0.498726	0.5874	2.11295	2.84646	0.473764	0.322473	0.596909	0.934344	0.942734	0.397691	0.719153	0.243939	0.6995	0.362966	1.74334	0.527782	0.499454	0.178231	0.135456	0.437129	0.332008	2.63285	0.667312
ergothioneine biosynthesis	0	0	0	0	0	0	0	0	0	0	0	0	0	0	0	0	0	0	0	0.00106897	0	0	0	0	0	0	0	0	0
Ergothioneine Cyano	0	0	0	0	0	0	0	0.00119251	0	0	0	0	0	0	0	0	0	0	0	0.00106897	0	0	0	0	0	0	0	0	0
Erythritol utilization	0	0	0	0	0	0	0	0	0	0	0	0	0	0	0	0	0	0	0	0.0013029	0	0	0	0	0	0	0	0	0
Erythromycin resistance	0.0132406	0	0	0	0	0	0	0	0	0	0	0	0	0	0	0	0	0	0	0	0	0	0	0	0	0	0	0	0
ESAT-6 proteins secretion system in Firmicutes	0	0.0099271	0.0157706	0	0	0	0	0.000143964	0	0.0650871	0	0.00258989	0	0	0.0465782	0	0.00306338	0	0	0.00316686	0.00503567	0	0.0124275	0	0.0141576	0	0.000929921	0	0
ESAT-6 proteins secretion system in Mycobacteria (locus ESX-1)	0	0.0267282	0.0036595	0	0	0	0	0	0	0.0023745	0	0	0.0449317	0	0.00333	0	0	0	0	0.00274921	0	0	0	0	0	0	0	0	0
Ethanolamine utilization	0.13206	0.0194431	0.0305844	0.0952847	0.0282022	0.0212384	0.0220119	0.0285284	0.0145578	0.0205154	0.00215946	0.0188634	0.0200073	0.0214487	0.031618	0.0015892	0.0341612	0.01617	0.00405719	0.0320443	0.00317763	0.00797356	0.126053	0.114001	0	0.00976797	0.256876	0.0380459	0.0369086
Ethylmalonyl-CoA pathway of C2 assimilation	0	0	0	0	0	0	0	0.000555527	0	0	0	0	0.000741927	0	0	0	0.000987713	0	0	0	0	0	0	0	0	0	0	0	0
Ethylmalonyl-CoA pathway of C2 assimilation, GJO	0	0	0	0	0	0	0	0.000336022	0	0	0	0	0.000741927	0	0	0	0.00241365	0	0	0	0	0	0	0	0	0	0	0	0
Exopolysaccharide Biosynthesis	0.0152394	0.0364587	0.0754204	0.0308764	0.0154937	0.0421497	0.0671104	0.0841545	0.163073	0.238722	0.0327402	0.143775	0.0367385	0.110834	0.0934748	0.0111078	0.0852856	0.0433076	0.00667974	0.0322696	0.0978599	0.127409	0.00480837	0.0397939	0.00619881	0.0173029	0.303931	0	0.0069602
Exosporium	0	0	0	0	0	0	0	0	0	0	0	0	0	0	0.00813697	0	0	0	0	0	0	0	0	0	0	0	0	0	0
Experimental ThMP RZ	0.00882119	0	0.00303608	0.00272375	0.00461423	0.00622924	0.0260587	0.0075192	0.0176377	0.00891237	0.00740285	0.0983812	0	0.0044682	0.0141575	0.0141441	0.00205704	0	0.0254968	0.00881768	0.0684001	0.00354376	0.000829987	0	0.0213829	0.00936428	0.0240344	0	0.00226465
Extracellular Polysaccharide Biosynthesis of Streptococci	0	0	0	0.00326498	0	0	0	0.000278218	0.0101148	0	0.00077201	0.0121586	0	0	0	0.00474516	0	0	0	0	0	0	0	0	0	0.0015867	0.00170184	0.00412677	0.000234048
F0F1-type ATP synthase	0.259914	0.08667	2.24595	0.287408	0.778905	0.542244	0.513991	0.236721	0.47266	0.198052	0.398791	0.117754	0.0826572	0.296837	0.209377	0.896385	0.361637	0.654064	0.606366	0.166658	0.603871	0.376266	2.93877	0.0245919	0.219361	0.232851	1.23523	1.57454	0.810174
F1453 mlsummers	0	0	0	0	0	0	0	0.00115648	0	0	0.0013634	0.00267728	0	0.000715963	0	0	0	0	0.00074971	0	0	0.00247023	0	0	0.0027891	0	0	0	0
F420 bobik	0	0	0	0	0	0	0.0114241	0	0	0	0	0	0	0	0	0	0	0	0	0	0	0	0	0	0	0.0330864	0	0	0
Fatty Acid Biosynthesis FASI	0	0	0	0	0	0	0	0	0	0	0	0	0.00188328	0	0	0	0	0	0	0	0	0	0	0	0	0	0	0	0
Fatty Acid Biosynthesis FASII	0.435871	0.390682	0.353066	0.0986195	0.0274243	0.719722	0.430461	0.45142	0.350496	0.289777	0.428953	0.0655238	0.508063	0.476632	1.18205	1.87007	0.581525	0.497249	0.407265	0.502601	0.988642	0.460462	2.76546	0.158264	0.329144	1.83921	0.460582	0.129925	0.516159
Fatty acid degradation regulons	0.036068	0.00957765	0.0057251	0	0.0270516	0.0154647	0.0113135	0.0388901	0.00143671	0.0392687	0.0180581	0.015946	0.0105501	0.00231291	0.00376303	0	0.000958185	0.00469111	0.000172195	0.00710721	0.0148228	0.0173906	0.02252	0.000310825	0	0	0.0248394	0	0.000911411
Fe-S cluster assembly	0.0172657	0.0751796	0.0244813	0.191433	0.335271	0.151242	0.016881	0.0579909	0.279541	0.111814	0.121517	0.215508	0.0435367	0.517368	0.01239	0.0636511	0.0531484	0.0273145	0.049301	0.151102	0.00797356	0.380312	0	0.00337328	0.00447852	0.128451	0.00205014	0.00235671	0.0390208
FeFe hydrogenase maturation	0.622925	0.0719599	0.0658986	0.0117095	0	0.0121503	0.0628162	0.00915078	0.0102934	0.0338228	0.0220462	0.22515	0.0032271	0.0149437	0.0266496	0.415883	0.0712634	0.00140782	0.23892	0.0447743	0.0192416	0.00173786	0	0	0	0	0.00216685	0.00354158	6.92821e-06
Fermentations: Lactate	0.0308103	0.263867	0.0770409	0.0836409	0.147713	0.0823436	0.159147	0.172099	0.0851893	0.429403	0.022288	0.161209	0.147425	0.0653038	0.109645	0.0161186	0.0926579	0.0340312	0.0522615	0.260464	0.0472473	0.178801	0.0695513	0.0215061	0.00408108	0.00689177	0.493617	0.183583	0.0368536
Fermentations: Mixed acid	0.49567	0.432945	0.236689	0.451492	0.158688	0.0674769	0.268547	0.189729	0.140587	0.750968	0.0469567	0.425168	0.309262	0.111666	0.177228	0.0432351	0.335292	0.125982	0.48792	0.0790491	0.135956	0.0953941	1.29338	2.14257	0.0164531	0.0704329	2.0846	2.89165	0.980162
Ferrous iron transporter EfeUOB, low-pH-induced	0	0	0	0	0	0	0	0	0.000585412	0	0.00398978	0	0.000643169	0	0	0	0.00117619	0	0.00370932	0	0	0	0	0	0	0	0	0	0
Flagellar motility	0.00205451	0.0399958	0.0528149	0.0330301	0.00374869	0.0488792	0.00888325	0.290594	0.141448	0.00545951	0.211552	0.0274149	0.0243902	0.0428552	0.00164085	0.00201792	0.00947046	0.00563526	0.425691	0.0894833	0.029424	0.0935024	0.43699	0.00200321	0.532319	0.619638	2.58896	0.0423192	0.538761
Flagellum	0.117499	0.274967	0.330394	0.163835	0.137659	0.0712855	0.0365363	0.364373	0.291672	0.078112	0.215357	0.256649	0.0573441	0.0731148	0.20818	0.0892206	0.0233204	0.115582	0.470312	0.116723	0.43227	0.127794	4.5455	0.00361409	0.410029	0.591013	2.21789	0.185912	0.87732
Flagellum in Campylobacter	0.0116544	0.018521	0.0208266	0.032282	0	0.00259302	0.00926128	0.0203554	0.0155397	0.025132	0.0255177	0.00306923	0.0231558	0.00613141	0.00562307	0	0.0100214	0.0119326	0.245124	0.00101589	0	0.00613092	0.0122137	0.00361409	0.00935631	0.0943144	0.490227	0.00354158	0.279926
Flavocytochrome C	0	0.00196835	0	0	0.000662673	0	0	0	0	0	0	0	0	0	0.00137069	0	0	0.00102728	0	0	0	0	0	0	0	0	0	0	0
Flavodoxin	0.068422	0.00768465	0.0105774	0	0.0517791	0	0.00520283	0.00453001	0.0159086	0.0147641	0.00874333	0.115904	0.00417839	0.00779017	0.0050781	0.00258942	0.0702808	0	0.038541	0.0147813	0.0877714	0.00171131	0	0	0	0	0	0	0.00403326
Flavohaemoglobin	0.0805412	0.239208	0.387631	0.0422811	0.0274462	0.0973757	0.0880591	0.143049	0.136467	0.0491802	0.215664	0.114549	0.0976769	0.0839718	0.229235	0.172554	0.169827	0.463107	0.14478	0.344243	0.0346641	0.421555	0.139123	0.00505718	0.268286	0.435059	0.0454162	0.0746559	0.106849
FOL Commensurate regulon activation	0	0	0	0	0	0	0.00508143	0.00355302	0	0	0.00088174	0	0	0.0023694	0	0	0	0	0	0	0	0	0	0	0	0.000494492	0	0	0.00854281
Folate-mediated one-carbon metabolism in plants	0	0	0	0	0	0	0	0.000148123	0	0	0.00266422	0	0	0	0	0	0.00200738	0	0	0	0	0	0	0	0	0	0	0	0
Folate Biosynthesis	0.600774	0.561484	0.491715	0.525911	0.964167	1.38942	1.28087	0.710187	0.892404	0.647386	1.03453	1.59905	0.561339	0.54316	0.609353	0.333335	0.416169	1.12985	0.481276	1.12993	0.717001	0.760269	0.0514763	0.0609179	0.326867	0.517074	0.469001	3.70862	0.182013
FolateExerciseMaizeClassVDC	0	0.00623904	0.0193584	0.00103114	0	0.00453729	0.0061666	0.00211476	0	0.0122889	0	0	0.00460515	0.000523856	0.00933081	0	0	0.00100685	0.000451903	0.0137637	0	0.00326915	0	0	0	0.000742788	0	0	0.000621398
Formaldehyde assimilation: Ribulose monophosphate pathway	0.338956	0.193715	0.434087	0.269089	0.398783	0.626495	0.387131	0.37966	0.354579	0.401518	0.280062	0.291656	0.275662	0.0952082	0.218343	0.494529	0.789875	0.378196	0.72485	0.564512	0.458118	0.269123	0.46303	0.18011	0.0601151	0.0630437	0.241412	0.308419	0.508865
Formate dehydrogenase	0	0	0.00116268	0.000931273	0.001968	0	0	0	0	0	0.00265736	0	0	0	0	0	0	0	0.000887231	0	0	0	0	0	0	0	0	0	0
Formate hydrogenase	0.124083	0.285678	0.127835	0.166266	0.132185	0.153184	0.0726567	0.0931001	0.109886	0.325191	0.0485228	0.128386	0.0579796	0.043624	0.345471	0.00480528	0.0988872	0.0398347	0.192422	0.0319067	0.163695	0.130739	0.355521	0.212578	0	0.0761067	0.180114	0.062782	0.358428
Fructooligosaccharides(FOS) and Raffinose Utilization	0.00964667	0.661679	1.05872	0.0460477	0.0349938	1.40803	0.123607	0.303228	0.77221	1.19781	0.13603	0.478705	0.536636	0.391446	1.94678	0.00455693	0.617362	0.581023	0.0972624	1.5229	0.178292	0.839877	0.0359557	0.106487	0.0165076	0.487676	0.308006	0.22421	0.0119055
Fructose and Mannose Inducible PTS	0	0	0.000778888	0	0	0.00787608	0	0.000935981	0	0	0	0	0.00288694	0	0	0	0	0	0.00635859	0.00159724	0	0	0.00174508	0	0	0	0	0	0
Fructose utilization	0.00686986	0.202287	0.105823	0.0191844	0.0631865	0.0457789	0.00823413	0.0484872	0.134204	0.158224	0.0145693	0.107692	0.0253763	0.104102	0.0243547	0.184986	0.0352445	0.0231938	0.314307	0.00990896	0.132837	0.0672544	0.0314934	0	0.0656081	0.0102759	0.035043	0	0.0439248
Fructoselysine (Amadori product) utilization pathway	0	0	0	0	0	0	0	0.000151459	0.00278694	0.00113523	0	0	0.00414679	0	0	0	0	0	0	0	0	0	0	0	0	0	0	0	0
G-protein-coupled receptor (GPCR) system in Actinobacteria	0	0	0	0	0	0	0	0.000151459	0.0135498	0.0018091	0	0	0	0	0	0	0	0	0	0	0	0	0	0	0	0	0	0	0
GABA and putrescine metabolism from cluters	0	0.00145577	0.0139706	0.00374012	0.00106483	0.00711105	0.00231788	0.0104657	0.00163536	0.000903702	0.00349542	0.00119818	0.00923385	0.000613617	0	0.000660852	0.00358349	0.0455614	0.000888258	0.0137632	0.00383583	0.00158148	0	0	0	0.00656563	0.000863529	0	0.0744781
Galactose-inducible PTS	0	0	0	0	0	0	0	0.000602347	0	0	0	0	0	0	0	0	0	0	0	0	0	0	0	0	0	0	0	0	0
Galactose degradation in plants	0	0	0	0	0	0	0	0.00136642	0	0	0	0	0.0006935	0	0	0	0	0	0	0.00436266	0	0	0	0	0	0	0	0	0
Galactosylceramide and Sulfatide metabolism	0.0887904	0.624969	0.339804	0.0413746	0.0795383	0.0662048	0.0528605	0.0593626	1.22664	0.253759	0.0519095	0.0672095	0.14596	0.441134	0.879337	0.098586	0.195919	0.0609626	0.209457	0.583895	0.0800052	0.865782	0.011991	0.507199	0	0.12529	0.00762681	0.00708315	0.00173138
Gallic acid utilization	0.00488791	0	0	0	0	0	0	0	0	0	0	0	0	0	0	0	0.0105016	0	0	0	0.000885802	0.000657912	0	0	0	0	0	0	0
GDP-sugars biosynthesis and interconversions in plants	0	0	0	0.0189936	0	0	0	0.00388743	0	0	0	0	0	0.00232068	0	0	0	0	0.000645946	0.0036783	0	0.00710851	0	0	0	0	0	0	0
General Secretion Pathway	0	0.00367861	0.000906685	0.0144797	0.00953494	0	0.000879725	0.0506913	0.0111013	0.0276086	0.041067	0.000359185	0	0.0999496	0	0	0.000914879	0.00596462	0	0.00285127	0.0276123	0.00508437	0.00732907	0	0.0118849	0	0.000882956	0	0.00012478
Gentisate degradation	0.000564946	0	0.0025624	0	0	0	0	0.00133371	0	0.00133454	0	0	0.00264006	0	0	0	0.00120343	0.00719584	0	0	0	0	0	0	0	0	0	0	0
Global Two-component Regulator PrrBA in Proteobacteria	0	0	0	0	0	0.00103059	0	0	0	0	0	0	0	0	0	0	0	0	0	0.000833583	0	0	0	0	0	0	0	0	0
Glutamate dehydrogenases	0.0207249	0.530914	0.0321924	0.745166	0.41741	0.0122038	0.614661	0.115938	0.0397183	0.389909	0.789487	0.106037	0.813203	0.0562003	0.198284	0.0935313	0.0861764	0	0.307184	0.238467	0.0469492	0.363185	0	0.0334828	0.168421	0.14969	0	0	0.537052
Glutamate transporter involved in acid tolerance in Streptococcus	0.00177685	0	0	0	0	0	0	0.0016039	0	0	0	0	0	0	0	0	0	0	0.000153785	0	0	0	0	0	0	0	0	0	0
Glutamine, Glutamate, Aspartate and Asparagine Biosynthesis	0.692689	1.12106	0.82379	1.67624	2.78147	0.535657	2.179	0.940883	0.710985	1.11841	1.74189	1.97375	2.98024	0.722858	0.794624	1.30644	2.49349	0.913441	0.875519	1.10409	1.7194	1.03595	0.253018	0.150379	3.63859	0.797272	2.02018	0.32162	1.47823
Glutamine synthetases	0.0121214	0.072684	0.0320712	0.0631821	1.64374	0.0555513	0.127016	0.0677978	0.0695813	0.0238309	0.0806443	1.00744	0.79332	0.050642	0.0697867	0.730485	0.338915	0.339624	0.0613475	0.0290604	0.0202875	0.0595663	0.0280903	0.0498529	2.82731	0.0440175	0.00833626	0.100617	0.368791
Glutaredoxins	0.0779161	0.111822	0.0819142	0.135701	0.085388	0.128138	0.350405	0.146554	0.139176	0.0485324	0.361202	0.188533	0.150014	0.468382	0.0471178	0.0323377	0.0915742	0.145986	0.324937	0.14096	0.175362	0.176448	0.145395	0.157266	0.173868	0.0499271	0.0252862	1.02555	0.0905405
Glutathione-dependent pathway of formaldehyde detoxification	0	0	0	0	0	0	0	0.000124729	0	0	0.00218863	0	0	0	0	0	0	0	0	0	0	0	0	0	0	0	0	0	0
Glutathione-regulated potassium-efflux system and associated functions	0.0873917	0.0430763	0.151149	0.171923	0.19002	0.11257	0.0507037	0.13497	0.0427917	0.0883306	0.13104	0.090889	0.0758752	0.273509	0.0653838	0.0498058	0.401544	0.021117	0.0876753	0.147901	0.0855776	0.390798	0.44639	0	0.733342	0.254988	0.0296739	0.659683	0.15938
Glutathione: Biosynthesis and gamma-glutamyl cycle	0.0993073	0.0159517	0.031137	0	0	0.0288931	0.0320371	0.0963026	0.0223111	0.0345639	0.0453646	0.0284198	0.0199146	0.0343682	0.0113775	0.00669459	0.0308428	0.0239033	0.0164208	0.0593502	0.038378	0.0102682	0.730917	0.0185784	0.340168	0.0329231	0.0721871	0	0.0919057
Glutathione: Non-redox reactions	0.0533762	0	0.00312696	0.0717901	0.00479963	0.00955107	0.00383806	0.00950588	0.0133011	0.0252502	0.0210225	0.00738467	0.00359008	0	0.0556287	0.00299639	0.00538727	0.0049496	0.00476963	0.019553	0.00292999	0.00681833	0.00091575	0	0	0.00661937	0.000706494	0	0.00226591
Glutathione: Redox cycle	0.00051961	0.0161334	0.234752	0	0.0655362	0.030174	0.017425	0.137922	0.0437387	0.0154094	0.130544	0.026373	0.175856	0.0956618	0.00417144	0	0.0663235	0.0113411	0.0343509	0.0369804	0.02513	0.113036	0	0	0	0	0	0	0.00418261
Glutathione analogs: mycothiol	0	0.00200529	0.0528746	0.00486621	0	0	0.0677932	0.000492	0.00404538	0	0.00114197	0.000470535	0.00391804	0.00484316	0.0114754	0.000660852	0.00201424	0.00106365	0.00165704	0	0	0.00207675	0	0	0	0	0	0	0
Glutathionylspermidine and Trypanothione	0	0	0	0	0	0	0	0	0	0	0	0	0	0	0	0	0.00121253	0	0	0	0	0	0	0	0	0	0	0	0
Glycerate metabolism	0.40216	0.091908	0.0195008	0.0150751	0.00242506	0.104681	0.111094	0.0549244	0.134304	0.337108	0.286269	0.0473146	0.0553652	0.0310104	0.104786	0	0.154039	0.174275	0.211716	0.121543	0.133032	0.0515527	0.0200471	0.0457054	0.0103149	0.00720752	0.0907395	0.0869215	0.346887
Glycerol and Glycerol-3-phosphate Uptake and Utilization	0.00572102	0.117852	0.172067	0.0235344	0.152988	0.189347	0.0769603	0.323531	0.255558	0.0878398	0.158262	0.133901	0.0484074	0.136969	0.237803	0.0117208	0.15936	0.12175	0.0629147	0.263741	0.105865	0.0700323	0.115893	0.160237	0.0029345	0.0698988	0.308831	0.0209253	0.0044712
Glycerol fermentation to 1,3-propanediol	0	0.00158148	0.00322079	0.000968317	0	0	0	0.00506743	0.00162507	0	0	0.0247617	0.0179193	0.00242813	0	0	0.00670115	0	0.0052583	0	0.00966866	0	0	0	0	0.00308822	0.0321995	0.000852617	0
Glycerolipid and Glycerophospholipid Metabolism in Bacteria	0.0345735	0.690106	0.40544	0.119732	0.430178	0.153558	0.271867	0.562424	0.547209	0.741753	0.483972	0.500073	0.334821	0.232964	0.325275	0.185008	0.43075	0.362281	0.0895162	0.258339	0.34032	0.242256	0.259119	0.269947	0.083314	0.153272	0.781046	1.42768	0.0698195
Glycine and Serine Utilization	0.103854	0.417927	0.345019	0.575671	0.157637	0.451941	0.400399	0.334793	0.52373	0.383314	0.371366	0.206617	0.226901	0.678931	0.246765	0.020547	0.537221	0.453174	0.1034	0.584097	0.356681	0.426267	0.075699	0	0.500336	0.323246	0.285334	0.0248974	0.207077
Glycine Biosynthesis	0.0772785	0.0942101	0.175317	0.402552	0.0439801	0.0399128	0.0529136	0.403891	0.114244	0.0208188	0.140477	0.0259635	0.103789	0.452128	0.20082	0.0231796	0.114421	0.260315	0.0252364	0.363511	0.319997	0.116559	0.0314827	0.00151543	0.470038	0.38529	0.171783	0.108323	0.0786978
Glycine cleavage system	0.23453	0.449235	0.311415	0.178723	0.152597	0.286178	0.428093	0.142853	0.468915	0.0559454	0.186531	0.0805811	0.120519	0.155302	0.255434	0.0539757	0.574627	0.30355	0.304696	0.428933	0.171692	0.599372	0.631883	0.244833	0.2266	0.331903	0.247841	0.100583	0.14662
Glycine reductase, sarcosine reductase and betaine reductase	0.109855	0.0184494	0.0554314	0.00710079	0.00786845	0.0771359	0.0194781	0.0241684	0.0512076	0.0298361	0.04624	0.0525368	0.0472149	0.0313696	0.0767675	0.0184275	0.0343536	0.0253484	0.0112926	0.107889	0.0433109	0.0703432	0.00981766	0.000310825	0	0.0468686	0.0590359	0.00452262	0.00180993
Glycogen metabolism	0.508531	0.548473	0.398478	0.302789	0.0528359	0.486248	0.17514	0.351996	0.101663	0.646049	0.0734109	0.70307	0.49435	0.0909182	0.706219	0.00235564	0.39501	0.486593	1.37549	0.723673	0.566297	0.451267	0.178928	0.327826	0.00650317	0.74746	0.427357	1.75793	0.904692
Glycolate, glyoxylate interconversions	0.0341001	0.00663386	0.0150889	0.00765665	0.00283848	0.128442	0.0228749	0.0860616	0.0303505	0.09878	0.0434023	0.0176028	0.0177741	0.0691015	0.0635123	0.174163	0.151945	0.017832	0.107737	0.0268635	0.0537501	0.0696593	0.00181972	0.00454629	0	0	0.00674807	0.00656832	0.0832451
Glycolysis and Gluconeogenesis	0.249863	0.443694	0.832539	0.46936	0.456871	1.24912	0.708584	0.592907	0.406083	1.10945	0.402565	1.72229	0.70927	0.588904	0.984088	0.717065	1.14004	0.243814	1.25457	1.02833	0.833759	0.815046	0.830059	0.0716226	0.485228	0.532089	0.585287	1.34161	1.34662
Glycolysis and Gluconeogenesis, including Archaeal enzymes	0.0443285	0.263044	0.346166	0.341169	0.220044	0.836267	0.183017	0.281651	0.154664	0.311101	0.256982	0.353348	0.426664	0.21413	0.717684	0.350783	0.240971	0.133138	0.284957	0.215456	0.190148	0.316263	0.103167	0.039473	0.170959	0.207506	0.39026	2.41893	1.45802
Glycolysis and Gluconeogenesis in plants	0.00275104	0	0	0	0	0.00395977	0	0	0	0	0	0	0.00157774	0	0.00430383	0	0	0	0	0	0	0	0	0	0	0	0	0	0.00522017
Glycolysis test	0	0	0	0	0	0	0	0	0	0	0	0	0	0	0	0	0	0	0	0.0024734	0	0	0	0	0	0	0	0	0.0451268
Glyoxylate bypass	0.00219804	0.0246245	0.0119038	0.00097519	0.00479438	0.0206354	0.0202974	0.0123656	0.0010613	0.00181834	0.0374537	0	0.0105119	0.0126676	0.00497373	0.0314947	0.0225574	0.0119658	0.000191828	0.00888607	0.00370068	0.00270702	0.597255	0.0364025	0	0.00919749	0.164843	0.00506012	0.0390124
Gram Positive Competence	0.00314087	0	0	0	0	0	0	0.000655825	0	0.00338569	0	0.00218238	0	0	0	0	0	0.00324296	0	0	0	0	0.00255729	0	0	0.00172396	0.00657461	0	0
GroEL GroES	0.140514	0.0853181	0.114681	0.99083	0.209701	0.75785	0.294516	0.526439	0.261285	0.467883	0.138699	0.137949	0.22227	0.15857	0.0879956	0.168842	0.22686	0.371666	0.244191	1.51957	0.189293	0.960229	0.00527626	0.0739569	0.0194397	0.16348	0.627489	0.0424544	0.587135
Group II intron-associated genes	0.0196064	0	0	0	0	0	0	0.00545178	0	0	0	1.14422	0	0	0	0	0	0.00112724	0.0688051	0.00203177	0.00734937	0.00242202	0	0	0	0.00216902	0.0192404	0.00412719	3.34805e-05
Gycosylglycerates	0.00307238	0.00731949	0	0	0	0	0.00346691	0.000863744	0	0	0	0	0	0	0	0.000846798	0.000985688	0.0103282	0.000714008	0	0	0	0	0	0	0	0	0	0
H2:CoM-S-S-HTP oxidoreductase	0	0	0.0020491	0	0	0.00136292	0	0.00067537	0	0	0	0	0.00191352	0	0.00732127	0.000884987	0.00629485	0	0	0.000833583	0.0136647	0	0	0	0	0	0	0	0.000108533
Head-to-head olefinic hydrocarbon biosynthesis	0	0	0	0	0	0	0.000566277	0	0	0.00396512	0	0	0	0.00601778	0	0	0	0	0	0	0	0	0	0	0	0	0	0	0
Heat shock Cell division Proteases and a Methyltransferase	0.0021405	0.132049	0.023149	0.00252092	0	0.0252566	0.0319424	0.0843974	0.00720757	0.0143811	0.0470761	0.00419602	0.00950512	0.0112906	0.036491	0.00744695	0.0982513	0.00934572	0.007823	0.0677753	0.00749097	0.00320256	0.00365258	0.00706058	0	0.0285918	0.0330035	0	0.00541481
Heat shock dnaK gene cluster extended	1.41341	1.56005	0.817161	2.27077	0.601236	1.27154	0.589433	0.857822	0.640018	0.401905	1.15476	1.08529	0.931774	0.825815	0.630089	1.07225	0.856116	1.0415	0.864271	0.701159	0.537039	0.908009	2.19594	2.65572	0.8514	0.367199	0.328421	0.266104	0.980183
Heat shock protein Hsp22.5 involved in pathogenesis of Mycobacterium tuberculosis	0	0	0.000985183	0	0	0	0	0.00716728	0	0	0	0	0	0	0	0	0	0	0	0	0	0	0	0	0	0	0	0	0
Heme, hemin uptake and utilization systems in GramPositives	0	0.0202516	0.018813	0	0	0.00492996	0.0391291	0.0230625	0.00838033	0.00788675	0.00469168	0.0296878	0.0261322	0.0135199	0.0349779	0	0.00514233	0.0226175	0.000627769	0.00710444	0.000885802	0.00994777	0.0107814	0.00141924	0.0299079	0.020151	0.00531506	0	0.000508599
Heme biosynthesis orphans	0	0	0	0	0.0417811	0	0.000743362	0.00133287	0	0	0.00302281	0	0.00291817	0.00271434	0.00182628	0	0.00765528	0.00157114	0.104503	0	0.00149772	0	0	0	0	0	0	0	0
Hemin transport system	0.000539735	0.00543128	0.00340646	0	0	0.00145577	0.000660398	0.0152991	0.00225185	0.00528478	0.0209891	0.0195446	0.00243427	0.00633245	0.00397085	0.00160308	0.00583115	0.00710683	0.00402771	0.00259003	0.0014613	0.00157794	0	0	0.00206804	0.100075	0.00718108	0	0.000558391
Hexose Phosphate Uptake System	0	0	0	0	0	0	0	0	0	0	0	0	0	0	0	0	0	0	0.00703147	0	0	0	0	0	0	0	0	0	0
Hfl operon	0.00713377	0.068989	0.046279	0.287721	0.0460403	0.0094806	0.0310681	0.106381	0.13184	0.132501	0.0428622	0.0361361	0.126562	0.25216	0.0897481	0.0112362	0.113713	0.0421458	0.0221356	0.0288105	0.127552	0.0575154	0.577545	0.208838	0.0393852	0.0594812	0.125041	0.0324957	0.0657479
High affinity phosphate transporter and control of PHO regulon	0.0969476	0.252689	0.229581	0.068689	0.122305	0.127627	0.0933944	0.131009	0.298909	0.145355	0.0768267	0.227589	0.133341	0.118207	0.1587	0.0831052	0.0858156	0.152795	0.0398606	0.111123	0.299178	0.143488	1.06078	0.00841457	0.0705767	0.185006	1.13205	0.0368709	0.0320154
Histidine Biosynthesis	0.417883	0.978321	0.392811	0.250252	0.584978	0.736167	0.129148	0.42771	0.5699	0.348734	0.428759	0.225502	0.301699	0.881116	0.409264	0.253532	0.390002	0.289199	0.278926	0.540913	0.309834	0.248464	0.0528234	0.471759	0.135354	0.525656	0.125025	0.00495546	0.343382
Histidine Biosynthesis in plants	0	0	0	0	0.00107315	0	0	0.00036006	0	0	0.00439928	0	0	0.00568666	0	0	0	0	0.00106572	0	0.00128462	0.00754481	0	0	0	0	0	0	0.000227917
Histidine Degradation	0.408709	0.157712	0.0330659	0.00207867	0	0.0530407	0.0715935	0.0374639	0.349273	0.00191478	0.0185615	0.000817148	0.097822	0.127089	0.11497	0	0.140286	0.0159161	0.00948332	0.0633463	0.0248905	0.0217963	0.0141732	0	0	0.000730931	0.00123195	0	0
HMG-CoA	0.000725963	0.011482	0.028499	0.0101498	0	0.0101653	0.00233122	0.0738357	0.177023	0	0.0327305	0	0.0307605	0.00241135	0.0092924	0	0.00486003	0.100297	0	0.0124245	0.00288372	0.0473005	0	0	0	0.000793348	0.00792938	0	0.00846042
HMG CoA Synthesis	0.000725963	0.0100464	0.00371249	0.0025089	0	0.0127728	0.0110855	0.0661975	0.208128	0	0.0318368	0	0.0373963	0.0444817	0.0138548	0.000722417	0.00920061	0.216536	0	0.0233545	0.00384	0.00395322	0	0	0	0	0.0122372	0	4.38708e-05
Homogentisate pathway of aromatic compound degradation	0	0	0	0	0.00427873	0.00401512	0.0036818	0.0129079	0.012419	0	0.0118785	0	0.00571805	0.00754961	0	0.00194304	0.0177447	0.0085549	0.000182594	0.00926639	0	0.000725142	0	0	0	0	0.000683154	0	0.000705363
Homomethionine biosynthesis and methionine chain elongation pathway for glucosinolates in plants	0	0	0	0	0	0	0	0	0	0	0	0	0	0	0	0	0	0	0.00115091	0	0	0	0	0	0	0	0	0	0
Housecleaning nucleoside triphosphate pyrophosphatases	0.000579065	0.108958	0.0526372	0.000919692	0.00561953	0.0229725	0.00244037	0.0102386	0.0592589	0.00468402	0.00527209	0.00663099	0.0422813	0.00195791	0.0047719	0	0.0336826	0.00291467	0.00274051	0.0284531	0.0192196	0.0349572	0.00767818	0	0	0.000558385	0.00838335	0.00239785	0.000342953
HPr catabolite repression system	0	0.00540584	0.0293494	0.00659354	0	0.0072775	0.00171416	0.00905375	0	0.00863935	0.0129725	0.017926	0.0076808	0.00994402	0.00957183	0	0	0.00212167	0.00254263	0.00419469	0.00118489	0.0156782	0.000715431	0.00242506	0.00304044	0	0	0	0
HtrA and Sec secretion	0.0190082	0.00409165	0.0039231	0.0793975	0.0837815	0.00924611	0.0276088	0.0234239	0.00624046	0.00206671	0.0143873	0.0117677	0.0367251	0.0344795	0.0504657	0.0209302	0.0269165	0.0114015	0.0778832	0.0522761	0.00939579	0.0377944	0.00188721	0.0180995	0.0176068	0.113415	0.0117556	0.133926	0.153647
Hydantoin metabolism	0.0517602	0.0341763	0.00526537	0.000917937	0.00485013	0.0552826	0.00422823	0.0144527	0.00513997	0.000986194	0.00388779	0.00133965	0.00305038	0.000548354	0.014183	0.00140315	0.0152109	0.0232347	0.0374271	0.00607845	0.0565386	0.00171888	0	0	0	0	0	0	0
Hydrogenases	0.257096	0.0523546	0.106643	0.289727	0.250567	0.0465941	0.0497454	0.183891	0.143389	0.491025	0.0284811	1.47483	0.127119	0.199598	0.103812	0.255554	0.469674	0.00756894	0.357723	0.334555	0.0847767	0.501792	0.00481547	0	0.00533762	0.0640419	0.00391105	0.00168839	0
Hydroxyaromatic decarboxylase family	0	0	0	0	0	0	0	0	0	0	0	0	0	0	0	0.000846798	0	0	0	0	0	0	0	0	0	0	0	0	0
Hyperosmotic potassium uptake	0	0.00426633	0.0368987	0.00706788	0.00804986	0.0119394	0.00594923	0.0147119	0.00792965	0.0393247	0.00095914	0.000400808	0.011237	0	0.0650437	0.00346343	0.0107169	0.00274313	0.0481809	0.00137461	0.0303227	0.00647666	0	0	0.00406877	0	0.0135594	0	0.000170657
Hypothetical Coupled to RecF	0	0.00910452	0.00200848	0.00660987	0	0	0	0.000174714	0.0010613	0.00293152	0	0.00567279	0.0164537	0.000552608	0.0194952	0.00737966	0.00112724	0.0462521	0.00170913	0	0.000956279	0.000584521	0	0	0	0.000861979	0	0.00133454	0.00159445
IbrA and IbrB: co-activators of prophage gene expression	0	0	0	0	0	0	0	0	0	0	0	0	0	0	0	0.000655892	0	0	0	0	0	0	0	0	0	0	0	0	0
ID	0	0	0	0	0	0	0	0	0	0	0	0	0	0	0	0	0	0	0	0	0	0	0	0	0	0	0	0	0
Inclusion membrane proteins supporting intracellular life styles in Chlamydiales	0.029675	0.00147588	0	0	0	0	0	0.000286477	0.00261024	0	0	0	0	0.00449305	0	0.0350907	0.00474169	0	0.102756	0	0.125848	0	0	0	0	0	0	0	0
Indole-pyruvate oxidoreductase complex	0	0.0293673	0.0659045	1.4349	0.0837188	0.0098753	0.0216553	0.0155605	0.00985262	0.141618	0.00399432	0.093967	0.0423846	0.0163931	0.0245918	0	0.0629878	0.013643	0.1232	0.026032	0.0721424	0.0199252	0.00091575	0	0	0	0	0.00783331	0.00870067
Inorganic Sulfur Assimilation	0.170447	0.0137937	0.0330347	0	0.00112857	0.0886222	0.0506262	0.0508194	0.0343845	0.00635559	0.0809467	0.00859723	0.0174529	0.0339277	0.0100327	0.0358331	0.00587113	0.00144267	0.027054	0.214268	0.0375042	0.00455282	0.00449612	0	0	0.00153565	0.00610363	0.0431324	0.000837056
Inositol catabolism	0.000555481	0.164256	0.125324	0.00136874	0.00117047	0.0758115	0.0280393	0.116638	0.0670777	0.0237599	0.0105941	0.122646	0.0495159	0.0972725	0.266036	0.000536273	0.259562	0.215888	0.00206912	0.478484	0.0554857	0.0219545	0	0.0745426	0	0.0451338	0.0103088	0.00603792	0.0327108
Integrons	0	0.00441418	0	0	0	0	0.00645701	0.000926881	0	0	0	0.00452858	0	0.0104541	0	0	0	0	0	0	0	0.0020866	0	0	0	0	0	0	0
Inteins	0.496783	0.0483289	0.0182816	0.00624663	0.0020254	0.0122775	0.0637805	0.0180991	0.0710066	0.0228394	0.00629486	0.00164422	0.13144	0.00534381	0.013831	0.00687733	0.0111313	0	0.4359	0	0.483562	0.0417245	0	0	0.0304698	0.00469429	0.00231473	0.0509276	0.00169651
Intracellular septation in Enterobacteria	0	0	0	0	0	0	0	0	0	0	0	0	0	0	0	0	0	0	0	0	0	0	0	0	0	0	0	0	0.00115232
Iojap	0	0.0500671	0.0170592	0.0368213	0.0693108	0.0564136	0.0880567	0.040916	0.0546475	0.00815765	0.0425953	0.0076881	0.0723288	0.0331489	0.0108297	0.00896136	0.0208182	0.0158465	0.015711	0.0483658	0.0221557	0.0254101	0.00798645	0	0.00103782	0.0203297	0.00567945	0.00423585	0.0139226
IojapClusters	0.121171	0.581315	0.323615	0.243171	0.487557	0.189909	0.363174	0.29713	0.347868	0.312766	0.139371	0.171775	0.743144	0.426158	0.17467	0.3119	0.339283	0.210271	0.213679	0.253078	0.129849	0.266177	0.259895	0.0914627	0.64934	0.183558	0.061589	0.155542	0.298133
Iron(III) dicitrate transport system Fec	0	0	0	0	0	0	0	0	0	0	0.000767696	0	0	0	0	0	0	0	0	0	0	0	0	0	0	0.0181361	0	0	0
Iron acquisition in Streptococcus	0.250499	0.0593951	0.0546314	0.00232667	0	0.438582	0.0330508	0.149871	0.0226459	0.0572927	0.0204575	0.0108289	0.0872241	0.0376888	0.0890933	0.0138264	0.115112	0.00542797	0.241469	0.196456	0.0474028	0.0110738	0.00268716	0	0	0.168388	0.00514974	0.00648146	3.65647e-05
Iron acquisition in Vibrio	0	0	0	0	0	0	0	0	0	0	0	0	0	0.00156539	0	0	0	0	0	0	0	0.00068755	0	0	0	0	0	0	0
Iron Scavenging cluster in Thermus	0	0	0	0	0	0	0	0	0	0	0	0.00359486	0	0	0	0	0	0	0	0	0	0	0	0	0	0	0	0	0
Isoleucine degradation	0.107678	0.100498	0.0635858	0.0474024	0.0239728	0.0186156	0.0289441	0.0546528	0.0850198	0.00746847	0.0406489	0.0120854	0.146425	0.019088	0.139407	0.000708577	0.0162267	0.0359949	0.00822917	0.0748787	0.049144	0.150445	0	0.00421801	0.00669999	0.00737443	0	0	0.0326098
Isoprenoid Biosynthesis	0.155977	0.274393	0.362782	0.735038	0.327435	0.202603	0.447655	0.403729	0.66269	0.129881	0.5798	0.306593	0.372722	0.592571	0.477028	0.0716935	0.230711	1.24662	0.177754	0.568217	0.161165	0.665077	0.121452	0.292518	0.26949	0.372452	0.158882	0.0563435	0.0796093
Isoprenoid Biosynthesis: Interconversions	0.0117394	0.0050056	0.0447651	0.0263239	0	0.00608591	0.0273061	0.0102232	0.0110108	0.00463403	0.00644933	0.0136409	0.00321965	0.023829	0.00609419	0.0131722	0.0111091	0.258409	0.00589164	0.0488653	0.011527	0.0355896	0.00390182	0	0	0.00160839	0.00061401	0	0.000455761
Isoprenoid biosynthesis in plants, nonmevalonate branch	0	0	0	0	0	0	0	0.000143964	0	0	0	0	0	0	0	0	0	0	0	0	0	0	0	0	0	0	0	0	0
Isoprenoid scratch	0	0	0	0	0	0	0	0.000429546	0	0	0.0008589	0	0	0.00171895	0	0	0	0	0.00505169	0	0	0	0	0	0	0	0	0	1.26636e-05
Isoprenoinds for Quinones	0.112133	0.0883184	0.109503	0.510868	0.428091	0.0540987	0.0254851	0.0651778	0.094095	0.0824824	0.152878	0.0738365	0.0898712	0.0898666	0.426089	0.019552	0.0541703	0.291736	0.067072	0.132955	0.0367081	0.175845	0.207705	0.0281377	0.409891	0.0472961	0.00625888	0.051692	0.0820348
KDO2-Lipid A biosynthesis	0.333598	0.170423	0.356757	0.187329	0.0150372	0.607062	0.143424	0.53031	0.266624	0.15414	0.271065	0.109163	0.236166	0.422824	0.237928	0.517801	0.276321	0.271663	0.271206	0.402573	0.0884948	0.254725	0.0367434	0.0091043	0.033952	0.0698037	0.0759218	0.0162236	0.317074
KEOPS complex	0	0.00151543	0	0	0	0	0	0	0	0	0	0	0	0	0	0	0	0	0	0	0	0	0	0	0	0	0	0	0
Ketoisovalerate oxidoreductase	0.00106302	0.00329392	0.101941	0.00395798	0.0962305	0.00526467	0.0120395	0.0246016	0.0164739	0.0171459	0.0204656	0.00467964	0.0292111	0.0034737	0.0479356	0.00409165	0.10035	0.0446737	0.000587692	0.0506666	0.0157762	0.011593	0	0	0	0	0	0	0.036459
Khodge314 Isoleucine Biosynthesis	0.0240539	0	0.00332138	0.00158932	0	0.00291154	0.00696144	0.00210376	0.0011655	0	0.00387972	0.00347431	0.00407706	0.00459768	0.00452488	0	0.00593278	0.00599267	0.0342852	0.0180321	0.00252704	0.0059563	0.0251286	0	0	0	0.000786856	0.0561808	0.00155149
L-2-amino-thiazoline-4-carboxylic acid-Lcysteine conversion	0	0	0	0	0	0.0352284	0	0	0	0	0	0	0	0	0	0.00140315	0	0	0	0.00327384	0	0	0	0	0	0	0	0	0
L-Arabinose utilization	0.0906981	0.406817	1.91005	0.0198377	0.0148544	0.631508	0.13632	0.216333	0.736856	3.22557	0.0423115	0.0931404	0.233171	0.508571	2.41368	0.0276703	0.42161	0.0296432	0.130312	1.0596	0.550072	0.519772	0.0361553	0.00847458	0.00874125	0.345526	0.0516067	0.167583	0.667672
L-ascorbate utilization (and related gene clusters)	0	0.0125182	0.010127	0.00701854	0	0	0.0194405	0.00753206	0.0011655	0.0591031	0.000695508	0.0235647	0.00826917	0.00173597	0.0172198	0	0.00779567	0	0.0116598	0.0170452	0.026918	0.0082026	0	0	0	0.00934964	0.00963776	0	0.0308922
L-Cystine Uptake and Metabolism	0.0148807	0.0572873	0.0375287	0	0.00754611	0.316188	0.0478594	0.0736992	0.0240015	0.0374216	0.0349871	0.0340147	0.0290844	0.0206414	0.0523939	0.0328647	0.0376587	0.0249787	0.0130571	0.0890013	0.00819134	0.0290123	0.0654504	0	0	0.029908	0.027197	0.0110237	0.00858019
L-fucose utilization	0	0.0732313	0.0390096	0.0391086	1.02347	0.0568011	0.0219744	0.105868	0.136396	0.122059	0.0197619	0.102337	0.0991227	0.133811	0.0491114	0	0.0418058	0.0222296	0.372203	0.0210583	0.0153079	0.0246948	0.0195837	0.229686	0	0.00475851	0.0058275	0	0.0218014
L-fucose utilization temp	0	0.0739169	0.000724323	0.00193663	0	0	0	0.00580306	0.0793091	0.00204247	0	0	0.00465771	0.0243797	0.00568618	0	0.0150816	0.00086664	0	0	0	0.00438573	0	0	0	0	0	0	0
L-rhamnose utilization	0	0.151994	0.206674	0.00977335	0.0341288	0.0247381	0.0451204	0.0316836	0.603413	0.383575	0.0342137	0.0338047	0.0172812	0.0146358	0.226696	0.00109515	0.123814	0.201573	0.00564463	0.0431268	0.0772411	0.0862439	0	0.0512064	0.00154837	0.00810038	0.0159591	0	0.000243352
Lactate Racemization	0	0	0	0	0.0031926	0	0	0.000169017	0.00355828	0.00101589	0	0.00230818	0	0.00127786	0.00327766	0.00557144	0.00535827	0.00144375	0.00811961	0	0.00111677	0	0	0	0	0	0.00397333	0	0
Lactate utilization	0.00824423	0.0373645	0.0070663	0.0514489	0	0.0201936	0.0142997	0.0617154	0.00368869	0.0123665	0.0963895	0	0.0563738	0.0108641	0	0.0159278	0.0555228	0.0297112	0.0592881	0.0173329	0.00917824	0.0156781	0	0	0	0.0339762	0.00681737	0.00555	0
Lacto-N-Biose I and Galacto-N-Biose Metabolic Pathway	0.0166557	0.0471099	0.0300555	0.007884	0.0961487	0.0160937	0.0237385	0.312043	0.0912665	0.0452844	0.0745807	0.0367696	0.328915	0.067402	0.00560833	0.0973176	0.0376965	0.0103425	0.0450539	0.230294	0.0804656	0.0444163	0.0910144	0.208492	0.0699983	0.315756	0.49599	0.391266	0.0901201
Lactose and Galactose Uptake and Utilization	0.021636	0.706228	0.61353	0.0563409	0.170855	0.479966	0.109816	0.502198	0.837988	0.550125	0.189471	0.168602	0.54828	0.410959	1.14877	0.113412	0.553326	0.758561	0.385328	1.14399	0.450521	0.571156	0.0563073	0.523947	0.0674175	0.518458	0.82382	0.277971	0.684853
Lactose utilization	0.0907501	0.588241	0.300942	0.0317054	0.0822686	0.0812355	0.0920629	0.0743554	1.23014	0.324118	0.0643609	0.167624	0.25805	0.436041	0.847633	0.098586	0.181836	0.0764297	0.23984	0.581826	0.075632	0.860019	0.0154582	0.417066	0	0.128762	0.0147854	0.0383918	0.00182017
Late competence	0	0	0.00242227	0	0	0	0	0.000276146	0	0	0	0	0	0	0	0	0	0	0	0	0	0	0	0	0	0.000861979	0.00657461	0	0
Legionaminic Acid Biosynthesis	0.0956153	0.00954688	0.248143	0.1502	0.091326	0.0620682	0.11098	0.505935	0.158064	0.0145381	0.082616	0.14084	0.034306	0.167221	0.0136343	0.408022	0.00546738	0.127581	0.154335	0.168488	0.0153051	0.113175	0.10807	0.0309072	0.0825793	0.0227029	0.0253084	0.0535921	0.00912154
Legionella pneumophila Potential Resistome	0	0	0	0	0	0.0343907	0	0.00155888	0	0.00678111	0.00227392	0.00270195	0	0.0050566	0.024381	0	0	0.00255558	0	0.00122411	0	0	0.0124883	0	0	0.000216271	0	0.00304767	4.45943e-05
Legionella pneumophila Virulome	0	0	0	0	0	0	0	0.000351976	0	0	0	0.000400808	0	0.00123274	0	0	0	0	0	0	0	0	0	0	0	0.00477314	0	0	0.000700397
Leucine Biosynthesis	0.785748	0.419494	0.394391	0.104345	0.485218	0.298294	0.47008	0.420902	0.0705506	0.0993258	0.262522	0.457812	0.284161	0.253759	0.218305	0.797702	0.154595	0.123778	0.549561	0.159961	0.538946	0.213007	0.90705	0.25705	0.00902857	0.841843	0.103456	0.0210347	0.302411
Leucine Degradation and HMG-CoA Metabolism	0.000725963	0.0360863	0.0410093	0.0136454	0.00374869	0.0233277	0.0158363	0.0713454	0.20553	0.00123591	0.0325779	0	0.0815407	0.0463649	0.0636062	0.000722417	0.0139032	0.112634	0	0.0208388	0.00384	0.10201	0	0	0.00136874	0.0015867	0.0140988	0	0.021083
Lipid-linked oligosaccharide synthesis related cluster	0	0.0115138	0.000792367	0.00116904	0	0	0.000859667	0.00120704	0.00234548	0.000957708	0.0013751	0	0.00162916	0	0.0235017	0	0.0170265	0	0	0	0	0	0	0	0	0	0	0	0
Lipid A-Ara4N pathway ( Polymyxin resistance )	0.0893036	0.0471299	0.0222153	0.0726995	0.17107	0.0576038	0.149877	0.465864	0.129114	0.114719	0.804526	0.387162	0.0131807	0.251889	0.0605632	0.252718	0.0790445	0.00661579	0.111208	0.109881	0.0320469	0.210993	0.0241257	0.0323847	0.305073	0.257804	0.173763	0.0490392	0.0154347
Lipid A modifications	0	0	0.00211677	0	0	0.00340525	0	0.000723304	0	0	0.00558492	0.000413298	0	0	0.00170335	0	0	0	0	0.00137461	0	0.0208865	0	0	0	0	0	0	0.000128956
Lipoate transport	0	0.0240796	0.00821496	0.0523526	0	0.00347754	0.0088941	0.0102889	0.131871	0.0472524	0.0104727	0.00136455	0.000904127	0.0698523	0.0208245	0	0.00911532	0.0887404	0	0.00130467	0.0332355	0.226474	0	0	0.105967	0	0	0.00678437	0
Lipoic acid metabolism	0	0.0291158	0.00821496	0.0523526	0	0.00347754	0.00821361	0.0109402	0.1294	0.0482272	0.00962065	0.0017348	0.000904127	0.0679277	0.0304095	0	0.0132552	0.11211	0	0.00130467	0.0332355	0.227178	0	0	0.105967	0	0	0.00678437	0
Lipopolysaccharide-related cluster in Alphaproteobacteria	0.0671475	0.133321	0.197984	0.0694511	0.0462907	0.34562	0.22321	0.147611	0.106173	0.156736	0.102392	0.218553	0.158158	0.134426	0.364173	0.0071539	0.375686	0.420937	0.0127428	0.292046	0.0481042	0.13592	0.0225216	0.00186707	0.0067165	0.0172966	0.0180047	0.00396438	0.0100271
Lipopolysaccharide assembly	0.00215018	0.026161	0.0839966	0.00477342	0.0017275	0.0988906	0.00938864	0.0347686	0.0106586	0.0649874	0.118595	0.0102814	0.0126211	0.0664232	0.10822	0.00530078	0.0492517	0.00259186	0.00308983	0.024977	0.0878127	0.0318989	0.0222881	0.00169583	0.0295762	0.274484	0.029419	0.00166069	0.21745
Lipopolysaccharide assembly cluster	0.0102606	0.00332024	0.00346445	0.00397759	0.0151739	0.00528253	0.00153648	0.028163	0.00182802	0.00326202	0.0174254	0.00221876	0	0.00506148	0.00198871	0	0.0305953	0.00146353	0.00871319	0.0113486	0.0269856	0.00489144	0.00696837	0	0.00149656	0.00217717	0.0034174	0	0.0125828
Lipoprotein Biosynthesis	0.000539735	0.00753362	0.00760159	0.00534577	0.0651872	0	0.00506568	0.0104308	0.015405	0.00342185	0.00844938	0.013099	0.00336937	0.00914286	0.280929	0.0432341	0.0431753	0.00396199	0.0258838	0.0378698	0.00118489	0.116086	0.00642698	0	0.0234255	0	0	0.00258131	0.00469854
Lipoprotein sorting system	0.0131082	0.0862307	0.137503	0.00362153	0.0224348	0.0736558	0.0573432	0.0512166	0.0652156	0.307869	0.0982694	0.03637	0.145602	0.120276	0.33133	0.00612862	0.076955	0.00428763	0.0194768	0.17852	0.010453	0.0859011	0.0124883	0.00169583	0.00958065	0.0265396	0.00269316	0.00431688	0.00653788
Listeria Pathogenicity Island LIPI-1 extended	0	0	0	0	0	0	0	0	0	0	0	0	0	0.000661306	0.00620348	0	0	0	0	0	0	0	0	0	0	0	0	0	0
Listeria phi-A118-like prophages	0	0	0	0	0	0	0	0.000525707	0	0	0	0.000395369	0	0	0	0	0	0	0	0	0	0	0	0	0	0	0	0	0
Listeria surface proteins: Internalin-like proteins	0	0.00171245	0	0.00379306	0	0	0	0.00070323	0.000585412	0.00212966	0	0	0.00189981	0.00399989	0	0	0	0	0	0	0.0345065	0	0	0	0	0	0	0	0
LMPTP YwlE cluster	0.118316	0.110164	0.165464	0.110507	0.0275609	0.08066	0.0790072	0.121753	0.168259	0.0534834	0.265371	0.137724	0.137184	0.29654	0.121219	0.0314255	0.185391	0.248164	0.197678	0.242687	0.0517221	0.201502	0.0963837	0.103151	0.139395	0.123255	0.0224109	0.0249154	0.0220904
LOS core oligosaccharide biosynthesis	0.629075	0.164024	0.0375267	0.0065008	0.0217087	0.0173404	0.0123776	0.0832696	0.0212066	0.00657512	0.00814069	0.0506954	0.0296707	0.0589454	0.241118	0.169878	0.0288099	0.00902719	0.187967	0.00880521	0.0833202	0.00876949	0.53365	0.00947446	0.00400225	0.0752124	1.34986	0.108994	0.187647
Lysine biosynthesis AAA pathway 2	0	0	0	0	0	0	0	0.000352423	0	0	0	0	0	0	0	0	0	0	0	0	0	0	0	0	0	0	0.00109649	0	0
Lysine Biosynthesis DAP Pathway	0.732886	0.297758	0.248675	0.216702	0.116916	0.0805908	0.346661	0.248974	0.14469	0.216904	0.76634	0.305109	0.163133	0.120485	0.131956	0.461313	0.279173	0.249908	0.565756	0.151627	0.0732671	0.218682	0.0511403	0.0782837	0.267741	0.0890109	0.0196505	0.0989027	0.404047
Lysine degradation	0.000601713	0.20232	0.226926	0.114538	0	0.0415477	0.0152863	0.0126491	0.0018995	0	0.0157507	0	0.0455639	0.00762226	0	0	0.0212124	0.00450018	0.00640922	0.0034421	0.362936	0.000657912	0	0	0	0	0	0	5.54193e-05
Lysine fermentation	0.515165	0.625822	0.729287	0.676891	0.142085	0.112841	0.567469	0.263303	0.215985	0.0989016	0.555201	0.828158	0.854333	0.287643	0.0934515	0.0256303	0.514856	0.301493	0.0199094	0.339257	0.809444	0.288495	0.041921	0.255812	0.031694	0.0253543	0.0544865	0.0195775	0.220337
Lysine fermentation MCB 432	0.431098	0.39665	0.640112	0.357236	0.00322061	0.065788	0.261151	0.18599	0.118091	0.0175425	0.491415	0.674497	0.594375	0.158639	0.0782877	0.0165784	0.248353	0.23741	0.00151389	0.377999	0.625937	0.190437	0	0	0.0237137	0.010763	0.00346235	0	0.00122672
Macromolecular synthesis operon	0.162846	0.246295	0.318349	0.883305	0.126169	0.17035	0.214769	0.179605	0.129987	0.157213	0.148523	0.312795	0.194134	0.229755	0.213213	0.324025	0.139284	0.161832	0.256447	0.11927	0.436246	0.157482	0.571755	0.106596	0.758185	0.571993	0.0916262	0.0608952	0.326198
Magnetosome	0	0	0	0	0	0	0	0	0	0	0.00068755	0	0	0	0	0	0	0	0	0	0	0	0	0	0	0	0	0	0
Major Outer Membrane Proteins	0	0	0	0	0	0	0	0.00395737	0	0	0.00870464	0	0.000741927	0.00194519	0	0	0	0	0	0	0	0.00164929	0	0	0	0.00744212	0	0	0.000220041
Malonate	0	0	0	0	0	0	0	0.0016406	0	0	0	0	0	0	0	0.0427849	0.00798488	0	0	0	0	0	0	0	0	0	0	0	0
Malonate decarboxylase	0	0	0	0	0	0	0	0.0115595	0	0	0	0	0	0	0	0.0854813	0.0118544	0	0	0	0	0	0	0	0	0	0	0	0
Maltose and Maltodextrin Utilization	0.0619274	0.969475	1.11981	0.517178	0	1.26307	0.269352	0.545472	0.735571	1.45893	0.147098	0.874905	0.267881	0.208651	1.78503	0.00956225	0.616707	0.236099	0.51282	2.07445	0.39794	0.568732	0.172882	0.248955	0.00791699	0.580443	0.592843	0.443871	1.00166
Mannitol Utilization	0	0.0471384	0.0011952	0.00102838	0	0.0162568	0	0.00569588	0.00312138	0.0098163	0	0.00278237	0.00227583	0.00651411	0.0440889	0.00112658	0.00117404	0	0.112332	0	0.0110692	0.0106604	0.0163648	0	0	0.0023294	0.358691	0.00438558	0.000464363
Mannose-sensitive hemagglutinin type 4 pilus	0	0	0	0.00118562	0	0	0.0023459	0.00313587	0	0	0.00492697	0	0.000606267	0	0	0	0	0	0	0	0.00216077	0	0	0	0.00977288	0	0.273875	0	0
Mannose Metabolism	0.0106576	0.0986562	0.584811	0.0273928	0.00139657	0.177572	0.224374	0.0910797	0.238186	0.129822	0.0389797	0.147445	0.256998	0.223039	0.0658789	0.0538633	0.168235	0.316091	0.358673	0.0552918	0.24136	0.257449	0.0132276	0	0	0.0126899	0.115921	0.0718365	0.00182851
MazEF toxin-antitoxing (programmed cell death) system	0	0	0.000722146	0	0	0	0	0.000631248	0	0	0	0	0.000924556	0.00222459	0	0	0	0.00106365	0.000703217	0	0	0	0	0	0	0	0	0	0
Mediator of hyperadherence YidE in Enterobacteria and its conserved region	0	0	0	0	0	0	0	0	0	0	0	0	0	0.00174034	0	0	0	0	0	0	0	0	0	0.00831306	0	0	0	0	0.0198868
Melibiose degradation in plants	0	0	0.00615147	0	0	0	0	0	0.00292288	0	0.00437039	0	0	0.000580463	0.0199884	0	0	0	0	0	0.000855081	0	0	0	0	0	0	0	0
Melibiose Utilization	0	0.131463	0.160402	0.00797104	0	0.0501311	0.0187008	0.0192441	0.0420508	0.15798	0.0101107	0.0407887	0.0529737	0.0846348	0.554714	0	0.0278759	0.424276	0.0705775	0.104409	0.0124638	0.0231534	0	0	0	0.0170229	0.00471699	0	0.000907456
Menaquinone and Phylloquinone Biosynthesis	0	0.180497	0.00541325	0	0.0410926	0.00413565	0.0159825	0.00730156	0.00671156	0.00358974	0.006486	0.0118494	0.000682669	0.0106822	0.0433666	0	0.00650527	0.00146912	0.000386553	0.00130644	0	0	0.00697074	0	0	0	0	0.00412677	0.0301907
Menaquinone biosynthesis from chorismate via 1,4-dihydroxy-2-naphthoate	0	0.0493577	0.00234044	0	0.0349882	0.00413565	0.0169009	0.0239737	0.0108969	0.00265802	0.0204792	0.00140446	0.00169678	0.0141241	0.0433666	0	0.00310158	0.00146912	0.00395734	0.00130644	0.0104894	0	0.00392064	0	0	0	0.00182889	0.00206338	0.0142444
Menaquinone biosynthesis from chorismate via 1,4-dihydroxy-6-naphthoate	0	0.00588493	0.00572362	0.0158266	0	0	0.00274004	0.000205523	0	0.0100184	0	0.000280373	0.000990765	0.00588914	0.0482471	0.000788469	0.0147465	0.00257385	0.00591603	0	0	0	0	0	0	0	0	0	0
Menaquinone Biosynthesis via Futalosine	0	0.170643	0.0141464	0.0214311	0	0	0	0.00111262	0.00478864	0.00113926	0.00305921	0	0	0.00588914	0.0459188	0.000788469	0	0.00146353	0.0170344	0	0	0	0	0	0	0	0	0	0.000113459
Mercuric reductase	0	0	0	0	0	0	0	0	0	0	0	0	0	0	0	0	0	0	0	0	0	0	0	0	0	0.0281434	0	0	0
Mercury resistance operon	0	0	0	0	0	0	0	0	0	0	0	0	0	0	0	0	0	0	0	0	0	0	0	0	0	0.0281434	0	0	0
Metabolite repair	0.0109129	0.0665659	0.0351358	0.0875399	0.0945288	0.0639732	0.069759	0.0460118	0.110246	0.0213561	0.0480695	0.0496132	0.0587267	0.0430181	0.0158324	0.0100261	0.0646181	0.0319883	0.00867379	0.0782085	0.00841983	0.132663	0.116865	0.0164125	0.0380834	0.112516	0.0285696	0.004351	0.0321356
Methanofuran	0	0.00328727	0	0.00581861	0	0.00359779	0	0.00359271	0	0.00133454	0.222726	0.00122561	0.00307175	0.00634075	0	0	0.0112193	0.0124104	0.00398801	0.000926785	0	0.00143054	0	0	0	0.000625594	0.00185984	0	0.000959311
Methanofuran erick jmorales	0	0.00328727	0	0.00581861	0	0.00359779	0	0.00339679	0	0.00133454	0.00222063	0.00122561	0.00307175	0.00634075	0	0	0.0102336	0.0124104	0.00398801	0.000926785	0	0.00143054	0	0	0	0.000625594	0.00185984	0	0.000959311
Methanogenesis	0	0	0.0020491	0	0	0.00136292	0	0.000935299	0	0	0	0	0.00191352	0	0.00732127	0.000884987	0.00629485	0	0	0.000833583	0.0136647	0	0.00365258	0	0	0	0	0	0
Methanogenesis from methylated compounds	0	0	0	0	0	0.00161467	0	0	0	0	0	0.00479419	0	0	0	0	0	0	0.000726746	0	0	0	0	0	0	0	0	0	0
methanopterin biosynthesis	0	0	0	0	0	0	0	0	0	0	0	0	0	0	0	0	0	0	0	0	0	0	0	0	0	0	0	0	4.61337e-05
Methanopterin biosynthesis2	0	0	0	0	0	0	0	0	0	0	0.00189652	0	0	0	0	0	0	0	0	0	0	0	0	0	0.00222579	0	0	0	0.000320926
MethanopterinAromatic	0.000489458	0	0	0	0	0	0	0.00244882	0.00515013	0.00441206	0.00529594	0	0.000908827	0.000751496	0.00428608	0	0.00917576	0.00488035	0.000163402	0	0	0	0	0	0	0	0	0	0
Methicillin resistance in Staphylococci	0.0498574	0.203971	0.0436818	0.0717271	0.0534416	0.0866297	0.0435631	0.100188	0.032077	0.103578	0.185997	0.00906149	0.139932	0.097819	0.04926	0.0106456	0.0896265	0.00838136	0.0427826	0.0308077	0.0393946	0.0437447	0.00267465	0.194681	0.020162	0.184389	0.00613259	0.010014	0.0167735
Methionine and cysteine metabolism in plants	0	0	0.000960098	0	0	0	0	0.000138073	0	0	0	0	0	0	0.00276702	0	0	0	0	0	0	0.00144457	0	0	0	0	0	0	3.72907e-05
Methionine Biosynthesis	2.17267	0.978775	1.10473	1.01761	2.30314	1.33741	1.52526	1.21195	0.878763	1.64367	1.3341	0.753561	1.59186	0.78567	1.1289	0.576238	1.7704	1.78353	1.55407	0.865365	0.555214	0.951773	0.469367	0.28684	0.435057	0.512367	0.630431	0.259389	0.298299
Methionine Degradation	2.45577	0.768874	0.59866	2.24391	2.31022	0.861139	1.00584	0.74496	0.362606	0.796469	0.638626	1.07209	0.646136	0.682016	0.613621	1.32395	0.95726	1.37866	1.33586	0.433448	0.19526	0.438153	0.0617923	0.0481554	0.245435	0.328567	0.458428	0.190723	0.164739
Methionine Salvage	0	0.0335945	0.0449723	0.00874933	0.0114449	0.0134775	0	0.00656074	0.00511419	0	0	0.00896583	0.05294	0.00699321	0.0308734	0.00285325	0.0525238	0	0.00594029	0.00434863	0.03712	0.0144315	0	0	0	0	0	0	0.00556852
methyl t6A	0.319408	0.00831467	0.00722188	0.0010816	0.00512562	0.00920798	0.0120299	0.00667093	0.0143807	0.0305078	0.00152224	0.00037025	0	0.0172744	0.00570083	0	0.0494186	0	0	0.00304045	0.0573897	0.00116023	0.00544037	0	0.0145873	0.00326783	0	0.0084161	0.0017384
Methylcitrate cycle	0.00464464	0	0	0.0211683	0.000921456	0.00909638	0.0118426	0.0113728	0.00431098	0.00453572	0.034868	0	0.00576519	0.00645287	0.00716415	0	0.0125796	0.00640444	0	0	0.0120022	0.0021008	0.074396	0.0253997	0	0.00111677	0.0355552	0.00393669	0.0153992
Methylglyoxal Metabolism	0.0527778	0.0412174	0.011325	0.0589544	0.04684	0.0207482	0.0158728	0.036522	0.045023	0.144455	0.0611349	0.00504001	0.036653	0.013823	0.062529	0.03775	0.034076	0.00406171	0.00894141	0.0160163	0.0116928	0.0329845	0.00319517	0	0	0.0320983	0.00944717	0	0.00256263
Methylthiotransferases	0.197054	0.0619328	0.111436	0.171131	0.144444	0.0729032	0.079693	0.10695	0.0171811	0.0366338	0.161849	0.200485	0.0566922	0.0356451	0.135005	0.0695012	0.0789218	0.00884589	0.145599	0.0233516	0.118722	0.0943092	0.00214271	0.0730869	0	0.00133638	0.0151505	0.0478743	0.0148252
MexA-MexB-OprM Multidrug Efflux System	0	0	0	0	0	0	0	0	0	0	0	0	0	0	0	0	0	0	0	0	0	0	0	0	0	0	0	0	1.84118e-05
MexE-MexF-OprN Multidrug Efflux System	0	0	0	0	0	0	0	0.00018003	0.00063176	0	0.00103726	0	0	0	0	0	0	0	0	0	0	0	0	0	0	0	0	0	0
Microbial ethylene biosynthesis	0	0	0.00116268	0	0	0.00153478	0	0.0024096	0	0.00103059	0	0.00038554	0.000643169	0	0.0102615	0	0	0	0.000129946	0	0	0	0	0	0	0	0	0	0
millsd methanogensis	0	0	0	0	0	0	0	0	0	0	0	0	0.000958662	0	0	0	0	0	0	0	0	0	0.00365258	0	0	0	0	0	0
MLST	0	0.0144119	0	0	0.00765208	0.00103059	0.00329768	0.0217486	0.0171628	0	0.0203597	0.00268137	0.00148381	0.0122277	0.011331	0	0.0163926	0.0239529	0.00231973	0.0036649	0	0.00261821	0.0151871	0.0036247	0	0.00157891	0.0226943	0.00259875	0.0168192
Modification of eukaryotic initiation factor 5A	0	0	0.00247329	0.0548673	0	0	0	0.00377561	1.41352	0	0	0	0	0	0	0	0	0	0.00208956	0	0	0	0	0	0	0	0	0	2.4355e-05
Molybdenum cofactor biosynthesis	0.00373917	0.0246001	0.162399	0.0322778	0.55481	0.114796	0.0915878	0.11489	0.0512629	0.194206	0.246117	0.158282	0.165263	0.0338624	0.128827	0.0162019	0.135367	0.0872597	0.349514	0.0498387	0.0353499	0.117954	0.00319448	0.0214116	0	0.0144068	0.0466127	0.00592729	0.0369675
Molybdopterin cytosine dinucleotide	0	0.00146242	0.000778888	0.0023829	0	0.00585916	0	0.011771	0	0.000931273	0.00222063	0	0	0	0.00702358	0.000827842	0	0.00261642	0.00949686	0	0.0323087	0.00360494	0	0	0	0.00057889	0	0	0
Monika MRSA	0	0.0707539	0.00315754	0.0177423	0.0473938	0.010048	0.0282206	0.0353962	0.0160987	0.0433101	0.0213471	0.00528594	0.0583819	0.0100094	0.0230465	0.000649908	0.024335	0.00303467	0.00441462	0.00670995	0.00776871	0.00871197	0.00133733	0.0173834	0.015295	0.17632	0.00182889	0.010014	0.00970159
MRSA analysis Oli	0.00191007	0.00797117	0.00214227	0.00195038	0	0.0434354	0.00375218	0.00718591	0.00575036	0.0267247	0	0.0145033	0.0138261	0.00645053	0.0290883	0.00766172	0.00956415	0.0306317	0.00264196	0.0531492	0.00266522	0.00199696	0.00477357	0	0	0.00159253	0.00313986	0	0.000749494
Muconate lactonizing enzyme family	0.0143626	0	0	0	0	0	0.000918375	0.00212665	0.00363681	0.00922409	0.00135681	0.0047287	0	0.0183503	0	0	0	0.00628456	0.00439771	0.00555723	0	0	0	0	0	0	0	0	0.000246134
Multidrug efflux pump in Campylobacter jejuni (CmeABC operon)	0.00216616	0.00205019	0	0.00352952	0	0.128821	0.00194153	0.00943097	0.00104914	0.00194761	0.000786856	0	0	0.00901201	0	0.000529627	0	0	0.0206427	0.0123472	0.0118886	0.00159313	0	0	0	0.00248263	0.00163945	0	0.00285254
Multidrug Resistance, Tripartite Systems Found in Gram Negative Bacteria	0	0	0.00144429	0	0	0	0.000889079	0.00219734	0	0	0	0.000445983	0.00584465	0	0	0	0	0	0	0.0441084	0.00423469	0.000763125	0	0	0	0	0	0	1.50811e-05
Multidrug Resistance Efflux Pumps	0.109416	0.154511	0.303445	0.0740491	0.0507654	0.704119	0.15307	0.331177	0.141275	0.198467	0.353394	0.133535	0.1379	0.2888	0.269361	0.0373204	0.211234	0.315467	0.216849	0.867725	0.300631	0.3054	0.0535566	0.018521	0.0344573	0.149793	0.0946221	0.00273163	0.150956
Murein hydrolase regulation and cell death	0.00260229	0.00500802	0.00386602	0.00156666	0.00214537	0	0.00147812	0.0232875	0.00743276	0.00333797	0.00804153	0.00251571	0.000954854	0.00908016	0.00392911	0	0.0044176	0.0623496	0.00341822	0.00538987	0.0137415	0.00854567	0.0452752	0	0.00580788	0	0.00110776	0	0.00246668
Murein Hydrolases	0.00161498	0.00796427	0.0491432	0.00553666	0.0107571	0.0524879	0.0174375	0.0374987	0.0286972	0.0204566	0.0584554	0.00953373	0.0116936	0.0330577	0.10871	0.00609639	0.0609874	0.015706	0.0289535	0.0263756	0.0357996	0.0265609	0.00121024	0.00231404	0.0167026	0.0529616	0.0356487	0.0168561	0.0824309
Mycobacterial cell wall virulence lipid phthiocerol dimycocerosate (PDIM)	0	0	0.00354716	0	0	0	0	0	0	0	0	0	0.000904127	0	0.00431694	0	0	0.0017325	0	0	0.00681769	0	0	0	0	0	0	0	0
Mycobacterial FadD proteins (fatty acid CoA- and AMP- ligases)	0	0.00675985	0	0	0	0	0	0	0	0	0.000665656	0	0.00146242	0	0	0	0	0	0	0	0	0	0	0	0	0	0.00146019	0	0
Mycobacterial FadE proteins Acyl-CoA dehydrogenase	0	0.016943	0.00410326	0	0	0	0.000889079	0.000836006	0	0	0.00588682	0	0.00796664	0.000552608	0	0	0.00278418	0	0	0	0	0	0	0	0	0	0	0	0
Mycobacterial gene cluster associated with resistance against FAS-II antibiotics	0	0	0	0	0	0	0	0	0	0	0	0	0.00296556	0	0	0	0.00253362	0	0	0	0	0	0	0	0	0	0	0	0
Mycobacterial MmpL12 membrane protein cluster	0	0	0	0	0	0	0	0	0	0	0	0	0.00215673	0	0	0	0	0	0	0	0	0	0	0	0	0	0	0	0
Mycobacterial MmpL2 membrane protein cluster	0	0	0	0	0	0	0.00247819	0	0	0	0	0	0.000643169	0	0	0	0	0	0	0	0	0	0	0	0	0	0	0	0
Mycobacterial MmpL3 membrane protein cluster	0	0	0	0	0	0	0	0.000557171	0	0	0	0	0	0	0	0	0	0	0	0	0	0	0	0	0	0	0	0	0
Mycobacterial virulence operon MCE involved in cell invasion	0	0	0	0	0	0	0	0	0	0	0	0	0.00273325	0	0	0	0	0	0	0	0	0	0	0	0	0	0	0	0
Mycobacterium virulence operon involved in an unknown function with a Jag Protein and YidC and YidD	0.0145006	0	0.00983434	0.00861104	0.00525209	0.00435085	0.00382857	0.0038079	0.00258306	0.00131089	0.00610984	0.040601	0.000954381	0.00242347	0	0.0132881	0.00275895	0.0588809	0.049005	0.0113685	0	0.0321583	0	0	0	0	0.0016921	0	0.0167927
Mycobacterium virulence operon involved in DNA transcription	1.15399	0.30688	0.185707	0.255077	0.631316	0.344299	1.85815	0.27565	0.242132	0.270085	0.931706	1.02806	0.440166	0.241617	0.814194	0.733125	0.860492	0.857912	0.757446	0.26525	0.166916	0.482007	1.64519	0.0867797	2.82342	0.509162	0.467856	8.95817	2.43064
Mycobacterium virulence operon involved in fatty acids biosynthesis	0.0413852	0.0258649	0.0345546	0	0	0	0.00559116	0.00495631	0.000979662	0.0154981	0.0074237	0	0.0382368	0.00820231	0.00385387	0.244238	0.00365985	0.00755594	0.0632831	0.0028334	0.0198929	0.0286782	0	0	0	0	0	0	0
Mycobacterium virulence operon involved in lipid metabolism	0	0	0	0	0	0	0	0	0	0.00342185	0	0	0.00325047	0	0	0	0	0	0	0	0	0	0	0	0	0	0	0	0
Mycobacterium virulence operon involved in protein synthesis (LSU ribosomal proteins)	0.0151339	0.0759343	0.101459	0.00418251	0.114198	0.0590128	0.0114559	0.0302931	0.212686	0.100556	0.0173632	0.0188482	0.0700242	0.378466	0.0262238	0.479576	0.205623	0.0166154	0.0692848	0.0610591	0.00141611	0.0381384	0.00103782	0	0.00935837	0.00442609	0.000257371	0	0.471281
Mycobacterium virulence operon involved in protein synthesis (SSU ribosomal proteins)	0.968561	0.788031	0.586021	0.998268	0.450813	0.534454	1.43175	1.13965	0.790022	0.226383	1.35547	0.534411	0.431836	0.95675	0.501963	1.64193	1.30479	0.507532	1.09614	0.268408	1.29995	0.889074	0.234609	5.00686	1.43754	0.533738	0.33712	0.16441	2.94711
Mycobacterium virulence operon possibly involved in quinolinate biosynthesis	0.00143172	0.00654933	0.0105457	0.0577623	0	0.0570902	0.0841153	0.115363	0.00688527	0.0462593	0.0588752	0.00972305	0.0139345	0.0198959	0.0116546	0.000660852	0.0444012	0.0197926	0.00338303	0.0244478	0.354291	0.034518	0.00858335	0.0124605	1.74516	0.00146186	0.0541696	0	0.163323
mycofactocin system	0	0	0	0	0	0	0	0	0	0	0	0	0	0	0	0	0	0.0024351	0	0	0	0	0	0	0	0	0	0	0
N-Acetyl-Galactosamine and Galactosamine Utilization	0.0063792	0.30113	0.17233	0.0149595	0.0107097	0.0606127	0.172671	0.0816537	0.119935	0.419161	0.265777	0.017428	0.0593761	0.510216	0.221153	0.0538559	0.16185	0.0921395	0.0649643	0.0429585	0.0485945	0.0309253	0.00550728	0.0838792	0.19025	0.00172396	0.0121394	0.140421	0.196464
N-ATPase	0	0	0	0	0	0	0	0	0.000864692	0	0	0	0	0	0	0	0	0.00150123	0	0	0	0	0	0	0	0	0	0	0
N-heterocyclic aromatic compound degradation	0	0	0	0	0	0	0	0	0	0	0	0	0.00256069	0	0	0	0	0	0	0	0	0	0	0	0	0	0	0	0
N-linked Glycosylation in Bacteria	0.00913075	0.102605	0.497852	0.263099	0.239132	0.209428	0.146003	0.974778	0.526681	0.068022	0.181849	1.15538	0.280935	0.390942	0.301734	0.481437	0.121387	0.22601	0.381273	0.34815	0.101478	0.224033	0.251249	0.259587	0.248934	0.256837	0.170791	0.246374	0.152297
n-Phenylalkanoic acid degradation	0.00363891	0.078598	0.0483561	0.00237265	0	0.0390804	0.0238926	0.0387837	0.0231983	0.00312482	0.0248643	0.00435833	0.148024	0.0294041	0.0128528	0.000808015	0.0104973	0.0578606	0	0.0445366	0.0215193	0.0288039	0	0.000310825	0.00169136	0.00437754	0.0041742	0	9.93167e-05
Na(+)-translocating NADH-quinone oxidoreductase and rnf-like group of electron transport complexes	0.0712389	0.114566	0.128692	0.029649	0.431095	0.0231824	0.0395216	0.0421378	0.0409821	0.0556691	0.0517925	0.211886	0.0531741	0.406503	0.0507219	0.0311111	0.0860542	0.00420937	0.0758091	0.327099	0.0408605	0.0490716	0.0755225	0.0859862	1.20065	1.55051	0.037266	0.139129	1.74099
Na(+) H(+) antiporter	0	0	0.0128036	0	0.0318596	0.00945679	0.000660398	0.00158888	0	0.01139	0.00088174	0	0.0132826	0.0315422	0.00729576	0	0.0238359	0.00456648	0.028028	0.0243437	0.0101715	0.00599225	0	0.00834806	0	0	0.0247694	0	0
Na+ translocating decarboxylases and related biotin-dependent enzymes	0.255099	0.568787	0.114684	0.00964128	0.0132362	0.0331997	0.0389536	0.133795	0.333674	0.0228472	0.141138	0.0971709	0.321945	0.144356	0.0490935	1.02603	0.0444978	0.0802005	0.233112	0.0802082	0.178225	0.303737	0.550785	1.69484	2.38401	0.903979	0.089759	0.0270415	0.0106366
NAD and NADP cofactor biosynthesis global	0.108852	0.622971	0.248768	0.128294	0.123228	0.255459	0.181478	0.253133	0.15178	0.0794984	0.095321	0.307204	0.277523	0.117217	0.269735	0.0566529	0.244128	0.141651	0.132249	0.046444	0.383632	0.338227	0.00654574	0.0395302	0.220228	0.0364914	0.0856989	0	0.112068
NAD regulation	0	0	0.0073829	0.0428874	0.0482525	0.00179057	0.0307917	0.0512949	0.00851445	0.0184404	0.00633728	0.00408732	0.0140393	0.00381389	0	0.0236281	0.00891875	0.00606489	0.000623767	0.00389757	0.0245134	0.0399572	0.00159724	0	0.0011084	0	0.0162045	0	0.0493175
Naphtalene and antracene degradation	0	0	0	0	0	0	0	0	0	0	0	0	0.000924556	0	0	0	0	0	0	0	0	0	0	0	0	0	0	0	0
Natural DNA Transformation in Vibrio	0	0	0	0	0	0	0	0	0	0	0	0	0	0	0	0	0	0	0	0	0	0	0	0	0	0	0.0109217	0	0.00186565
Neotrehalosadiamine (NTD) Biosynthesis Operon	0	0	0	0	0	0	0	0.000700277	0	0	0	0	0	0	0	0	0	0	0	0	0	0	0	0	0	0	0	0	0
Nicotinate catabolism, anaerobic	0.00103592	0	0	0	0.0171558	0.0198278	0	0.00876275	0.00161332	0.0120884	0	0.00185947	0.00272174	0.00223177	0	0	0.0220353	0.00496994	0.000210219	0.00100949	0.00114469	0.0387381	0	0	0	0	0.0153121	0	0.00525023
NiFe hydrogenase maturation	0	0.191724	0.0368135	0.0180915	0.560043	0.00469231	0.0197798	0.0347826	0.0137811	0.000957708	0.00149278	0	0.0303654	0.0138353	0.0666927	0.000894454	0.181452	0.0304646	0.133242	0.608288	0.0914508	0.0148217	0	0	0	0	0.000981412	0.00516262	0
Nitrate and nitrite ammonification	0	0.0182565	0.00115709	0.0572041	0.354005	0.00525455	0.00808464	0.0153608	0.00816625	0.0242028	0.0185953	0.00249403	0.0117609	0.0209533	0.00469685	0.00673038	0.0674104	0.00842105	0.0725183	0.00776002	0.00216034	0.0146387	0	0	0	0	0.000843825	0	0.000363169
Nitric oxide synthase	0	0	0	0	0	0	0	0.0021	0	0	0	0	0	0	0	0	0.00117261	0	0	0	0	0	0	0	0	0	0	0	0.000133337
Nitrilase	0	0	0.000722146	0	0.000948263	0	0	0	0	0	0	0	0	0	0	0	0	0	0.000546562	0.0061273	0	0	0	0	0	0	0	0	0
Nitrogen fixation	0	0.0108522	0.0110644	0.130197	0	0.0148731	0.00462329	0.0424313	0.064533	0.00529057	0.0041594	0.0106434	0.0111124	0.019973	0.00907516	0.0270332	0.0230544	0.00985717	0.0628101	0.125961	0.0914932	0.0355087	0	0.0777787	0	0.00748697	0.00160028	0	0.0727931
Nitrogen Metabolism in Aspergillus nidulans	0.00591571	0.0636549	0	0.00216319	0	0	0.0029288	0.000862085	0.000781738	0	0.00350357	0.00267146	0	0.00166587	0	0.0014933	0	0	0.0259092	0	0	0.00491852	0	0	0.0157613	0.0071313	0.00129783	0	0.00570011
Nitrosative stress	0.830887	0.00145577	0.00285197	0.00250366	0.152763	0	0.00107255	0.0318247	0.00789513	0.00407698	0.0208967	0.231144	0.00654278	0.00958576	0.0191034	0.0327625	0.000869385	0	0.300146	0.00838286	0.0270277	0.0232329	0.00396256	0	0	0.0242638	0.0262426	0	0.00016498
Nonhomologous End-Joining in Bacteria	0	0	0	0	0	0	0	0	0	0.00314229	0	0	0.00202987	0	0.00434371	0	0.00374919	0	0	0	0	0	0	0	0	0	0	0	0
Nonmevalonate Branch of Isoprenoid Biosynthesis	0.111125	0.183024	0.166294	0.49204	0.153006	0.156526	0.40016	0.342589	0.598102	0.112262	0.485084	0.275476	0.266845	0.553647	0.311946	0.063131	0.196398	1.08533	0.146006	0.4637	0.130765	0.512607	0.0131152	0.299881	0.0989597	0.334445	0.155144	0.00679533	0.0359657
Nonribosomal peptide synthetases (NRPS) in Frankia sp. Ccl3	0	0	0	0	0	0	0	0	0	0	0	0	0.00455165	0	0	0	0	0	0	0	0	0	0	0	0	0	0	0	0
Novel non-oxidative pathway of Uracil catabolism	0	0	0	0	0	0	0	0.000138073	0	0	0	0	0	0	0	0	0	0	0	0	0	0	0	0	0	0	0.00130473	0	0.000661434
Nucleoid-associated proteins in Bacteria	0	0	0	0	0	0	0	0.000794841	0	0	0	0	0	0	0	0	0	0	0	0	0	0	0	0	0	0	0	0	0
Nucleoside triphosphate pyrophosphohydrolase MazG	0.00103781	0.0215345	0.0328831	0.0163631	0.00281931	0.0150691	0.00636484	0.0114024	0.0147906	0.14313	0.00106601	0.000951429	0.00945457	0.00954688	0.043021	0	0.0353807	0	0.00248542	0.00498809	0.117046	0.0147902	0	0	0	0	0.00157371	0	0
Nudix KE	0.048692	0.0117792	0.0326816	0.0481002	0.00732629	0.036994	0.0279923	0.0351989	0.0771124	0.0354261	0.0267233	0.0197811	0.0535299	0.0442346	0.0301587	0.020218	0.101523	0.0124781	0.00768877	0.0293826	0.0135659	0.184106	0.120781	0.0222804	0.00158932	0.0033694	0.00157371	0.018059	0.00868492
Nudix proteins (nucleoside triphosphate hydrolases)	0.0511242	0.025837	0.0454328	0.0138118	0	0.0208185	0.00852	0.0187239	0.0198904	0.0281078	0.0241918	0.0161742	0.0349254	0.0317329	0.0265517	0.00143007	0.110545	0.0118066	0.00810391	0.00602772	0.0173033	0.0210244	0.198684	0.024904	0.00158932	0	0.00157371	0	0.0117671
NusA-TFII Cluster	0.114493	0.0388015	0.0860158	0.177433	0.162158	0.067142	0.796308	0.206757	0.518037	0.32345	0.164227	0.132774	0.323375	0.137921	0.0426015	0.0732812	0.151759	0.160412	0.183976	0.225968	0.119242	0.14891	0.065693	0.0263827	2.21775	0.0971084	0.180908	0.031196	0.287233
O-antigen capsule important for environmental persistence	0	0	0	0	0	0	0	0.00609281	0.00263669	0	0	0	0	0	0	0	0.00334614	0	0	0.183929	0	0.0112721	0	0	0	0	0	0	0
O-Methyl Phosphoramidate Capsule Modification in Campylobacter	0	0.00292483	0.00189616	0.095101	0	0.0021439	0	0.000895634	0.00215833	0	0	0	0.00433898	0.00128505	0	0	0	0	0.00256499	0.0381123	0	0.00069981	0	0	0	0	0	0	0
Omega-amidase	0	0.00603477	0.0054374	0.00103114	0.0154754	0	0.00247819	0.000301329	0.00114811	0	0	0.00240093	0.00380595	0.006214	0.00678733	0.013183	0.00689436	0	0	0.000961538	0.00323099	0.000671935	0	0	0	0	0	0	0
Omega-amidase KE	0.146414	0.061864	0.0356856	0.127962	0.115279	0.111301	0.112227	0.0718563	0.0776032	0.0160664	0.0862071	0.0314939	0.0845832	0.0861346	0.0542464	0.0835874	0.11987	0.0129335	0.0767436	0.246327	0.130078	0.078234	0.050039	0.0547537	0.00738757	0.0673514	0.0428567	0.0134502	0.0914295
Omega-amidase KE2	1.40828	0.766798	0.995068	0.806759	0.926331	0.948581	0.876516	0.800681	0.760975	0.514145	1.33228	1.00006	0.462326	0.823442	0.643169	1.09313	0.988302	0.567821	1.24073	0.686172	0.735863	0.702083	0.216094	0.570275	0.562584	1.83535	1.91993	0.606152	0.669243
One-carbon metabolism by tetrahydropterines	0.0782899	0.117968	0.0279991	0.0680807	0.0791169	0.478603	1.10973	0.190965	0.0605878	0.180658	0.322666	0.0519294	0.0490427	0.0578883	0.105931	0.121877	0.127946	0.0942743	0.151231	0.398788	0.176274	0.183831	0.0105351	0.0732822	0.00624802	0.0447855	0.10318	0	0.0102672
Orphan regulatory proteins	0.00286879	0.00342488	0.0138052	0.0669956	0.0385451	0.0467118	0.00181233	0.0678315	0.166987	0.0195666	0.0196378	0.0290307	0.00956075	0.037062	0.00585387	0.0103995	0.00156858	0.022977	0.00416671	0.010468	0.125967	0.0837809	0.0340301	0	0.000752377	0.0330272	0.0196337	0.00568958	0.00423366
Osmoprotectant ABC transporter YehZYXW of Enterobacteriales	0	0	0	0	0	0	0	0.000314757	0	0	0	0.000804971	0	0	0	0	0	0	0	0	0	0	0	0	0	0	0	0	0
Osmoregulation	0.000624781	0.00742969	0.0230198	0.00313289	0.0103158	0	0.0316798	0.0160174	0.0139539	0.0420662	0.157597	0.000385077	0.0108337	0.0275443	0.0529017	0	0.0152759	0.0266449	0.00831641	0.00525933	0.00837862	0	0.00188907	0	0	0	0	0	0.00337324
Osmotic stress cluster	0	0	0	0	0	0	0	0.000554468	0.00058275	0	0.000665656	0	0	0.000801615	0	0	0	0.00272133	0	0	0	0	0	0	0	0	0	0	0.000102414
Outer membrane	0	0	0	0	0	0	0	0.00222614	0	0	0	0.00039989	0	0	0	0	0	0	0.000231362	0.00230585	0	0	0	0	0	0	0	0	0.00314296
Oxidative stress	0.476221	0.0447314	0.00987378	0.0323004	0.0616258	0.0311826	0.0319232	0.0678284	0.0503578	0.0475906	0.0368637	0.167761	0.0494068	0.0112017	0.00874276	1.19179	0.00912338	0.0213133	0.268866	0.110963	0.0635803	0.030065	0.00847305	0.00861504	0.00496492	0.0238958	0.046099	0.00592424	0.0505169
Oxygen and light sensor PpaA-PpsR	0	0	0	0.00180486	0	0	0	0.000205523	0	0	0	0.0022721	0.000752967	0	0	0	0	0	0	0.00333481	0	0	0.00274203	0	0	0	0.000895704	0	0
Oxygen stress response / Human gut microbiome	0.00382417	0.00722258	0.0225452	0.00587553	0.0205454	0.0373108	0.0107286	0.0121536	0.0172192	0.0372272	0.0192344	0.01809	0.0247568	0.0188026	0.0414818	0.187917	0.0210025	0.00598655	0.024071	0.029262	0.0238375	0.0473312	0.0106106	0.00146583	0	0.0828602	0.0118723	0.00354158	0.0133791
p-Aminobenzoyl-Glutamate Utilization	0.0126991	0	0	0	0	0.0943934	0.0745067	0.0159793	0.119147	0.00106601	0.00858647	0	0.00892397	0.00345448	0	0.00329662	0.0145679	0.00525075	0	0	0.00265986	0.0180427	0.00121483	0	0.00182802	0.000910548	0.00374742	0	0.00154871
p-Hydroxybenzoate degradation	0	0	0	0	0	0.00113122	0	0.000290189	0.00063176	0	0	0	0	0	0	0	0	0	0	0	0	0	0	0	0	0	0	0	0
P38 MAP kinase pathways	0	0	0	0	0	0	0	0	0	0	0	0.000396102	0	0	0	0.00227466	0	0	0	0	0.00114469	0	0	0	0	0	0	0	0
Pantothenate and CoA biosynthesis in plants	0	0	0	0	0	0	0	0.00128457	0	0	0	0	0	0	0	0	0	0	0	0	0	0	0	0	0	0	0	0	0
Pentose phosphate pathway	0.383984	0.231527	0.161695	0.106843	0.21011	0.0913489	0.0912531	0.585069	0.163065	0.0743067	0.194736	0.269156	0.107781	0.0919502	0.0501926	0.0403967	0.221682	0.160361	0.103933	0.239265	0.393912	0.123174	0.0616025	0.0468567	0.104704	0.0533161	0.140626	1.68101	0.262702
Peptide ABC transport system Sap	0	0	0	0	0	0.00532259	0	0.0100508	0	0.00640437	0.00913575	0	0	0.00415039	0.00770773	0	0	0	0.00246449	0.00123671	0	0	0	0	0	0	0	0	0
Peptide methionine sulfoxide reductase	0.000914444	0.00802117	0.00980253	0.0156288	0.174483	0.00134858	0.0022158	0.0144619	0.00684379	0.0070496	0	0.27661	0.00956388	0.00361153	0.00539308	0.00538905	0.0137208	0.00243384	0.00945	0.382558	0.590666	0.0280194	0.000890313	0	0.00850987	0	0	0	0.00261977
Peptidoglycan Biosynthesis	0.268312	0.541617	0.348464	0.290377	1.65516	0.486538	0.3878	0.507123	0.434807	0.282877	0.850738	0.889551	0.911997	0.772966	0.486714	0.748885	0.549853	0.975631	0.38192	0.224773	0.374346	0.406258	0.053249	1.07468	2.54974	0.529609	0.18528	0.114983	0.788182
Peptidoglycan biosynthesis--gjo	0.030687	0.252428	0.104337	0.167283	0.114822	0.189969	0.102692	0.194858	0.105361	0.200165	0.560818	0.0611175	0.280237	0.294072	0.185408	0.0245874	0.179336	0.0236605	0.138707	0.0592732	0.109398	0.210071	0.00398248	0.228002	0.169707	0.234648	0.112115	0.0593851	0.254544
Peptidoglycan Crosslinking of Peptide Stems	0	0	0	0	0	0	0	0	0	0	0	0	0	0	0	0	0	0	0	0	0	0	0	0	0	0	0	0	0.0457695
Peptidyl-prolyl cis-trans isomerase	0	0.00200948	0.00189836	0	0.00135333	0.0266152	0.015974	0.0442367	0.0129528	0	0.0550958	0.000607223	0.0219454	0.245212	0.00575058	0.00105925	0	0.000907112	0.0005775	0	0.0201657	0.319216	0.0122702	0	0	0.219162	0.486652	0	0.0491668
Peripheral Glucose Catabolism Pathways	0	0	0	0	0	0	0	0	0	0	0	0	0	0	0	0	0	0	0	0.00599942	0	0.00164929	0	0	0	0.000616569	0	0	0
Periplasmic-Binding-Protein-Dependent Transport System for &#945;-Glucosides	0	0.0205103	0.025313	0	0	0.025459	0.00536318	0.0135828	0.0146822	0.0637505	0.00683073	0.00081124	0.00814307	0.00579472	0.00330324	0	0.0103068	0	0.000426385	0.0776603	0.00173767	0.00357925	0	0.00332283	0	0.00265093	0.00477081	0.0107973	0.00437892
Periplasmic Acid Stress Response in Enterobacteria	0	0	0	0	0	0	0	0.0027143	0	0	0	0	0	0	0	0	0	0	0	0	0	0	0	0	0	0	0	0	0
Periplasmic disulfide interchange	0	0.002383	0.00128634	0	0.00214814	0.0356514	0.0236385	0.00716427	0.00841732	0.00203893	0.00599246	0.0012518	0	0.0245032	0.00203285	0	0.00204558	0.00086664	0.00303635	0.00218058	0.0107729	0.15313	0	0	0.00365604	0.00967486	0	0	0.000134938
Periplasmic Stress Response	0.00314742	0.108364	0.209584	0.043717	0.0216984	0.0572875	0.0252646	0.141204	0.173042	0.0105353	0.14813	0.00222215	0.0612003	0.0181927	0.0319411	0.00559322	0.0735783	0.0246319	0.0193786	0.114169	0.0206198	0.0670212	0.152499	0	0.00257807	0.0264854	0.00715129	0	0.257958
Perosamine Synthesis Vibrio	0	0	0	0	0	0	0	0.000835232	0	0	0	0	0	0	0	0	0.00105606	0	0.000182594	0	0	0.00223953	0	0	0	0	0	0	0
Persister Cells	0	0	0	0	0	0.00181937	0.00428602	0.000805547	0	0.066797	0	0.00234875	0	0.000635098	0.00217296	0.000574052	0	0	0.00592987	0	0	0.000772631	0	0	0	0.00075981	0	0.00195833	3.36262e-05
Petrobactin-mediated iron uptake system	0	0	0	0	0	0	0	0	0.00310896	0	0	0	0	0	0	0	0	0	0	0	0	0	0	0	0	0	0	0	0
Phage capsid proteins	0.0385846	0	0.0843323	0	0	0.00169136	0	0.0044669	0	0	0	0	0.00596163	0.00219889	0	0	0	0.0152595	0.0657565	0.00135333	0.00538883	0	0	0	0	0	0.00273879	0	0
Phage DNA methyltransferases	0	0.0062641	0	0	0	0	0	0.00794179	0.000958185	0	0	0.000306271	0.00196433	0.00235376	0	0.00322328	0	0	0	0.00296338	0	0.000761012	0	0.0134524	0.0015999	0.00151962	0.0252989	0.00341046	0
Phage Dual Exonuclease Exclusion	0	0	0	0	0	0	0	0.00482471	0	0	0	0	0	0	0	0	0	0	0	0	0	0	0	0	0	0	0	0	0
Phage head and packaging	0	0.0124933	0.00280482	0	0	0	0	0.00194153	0.000904127	0.00113926	0.00176348	0.00595696	0.0605423	0.00177675	0.00809438	0	0.0100265	0	0.000736969	0.00135333	0	0.00534896	0	0.0136733	0.00319055	0	0	0	0
Phage integration and excision	0.233852	0	0	0	0	0.00645387	0	0.00449306	0.00100212	0	0	0.00261127	0	0.00196433	0.00350061	0	0	0	0.0661604	0.028385	0	0.00070365	0.00674638	0	0	0	0	0	0
Phage neck proteins	0	0	0	0	0	0	0	0	0	0	0	0	0	0	0	0.00104345	0	0	0	0	0	0	0	0	0	0	0	0	0
Phage packaging machinery	1.66432	0.0135166	0.0108255	0.00200951	0	0	0.0126674	0.0112359	0.00367793	0.00727655	0.00323188	0.00399282	0.0650963	0.0193993	0	0.00234692	0.00703268	0	0.217436	0.00267217	0	0.0081987	0	0.0153368	0.00319055	0	0.00128906	0	0.338775
Phage shock protein (psp) operon	0	0	0.0132955	0.000917498	0.00104743	0	0	0.000174714	0	0	0	0	0.0005976	0	0	0	0	0	0	0	0.011812	0.000920573	0	0	0	0	0	0	0
Phage tail fiber proteins	0	0.00936679	0	0	0	0.00288511	0	0.00183368	0	0.00133454	0	0.000838125	0.0161084	0.00517376	0.0217822	0	0	0	0	0	0	0.00145028	0	0	0	0	0	0	0
Phage tail proteins 2	0.0348033	0.0103726	0.0269785	0.00716702	0	0.0176011	0.0038199	0.00929174	0	0.00106601	0.00441235	0.00667269	0.00423718	0.00499336	0.0230377	0	0	0.00255729	0	0.00354925	0	0.0048435	0.0222176	0	0	0.0341693	0	0	0.0127884
Phd-Doc, YdcE-YdcD toxin-antitoxin (programmed cell death) systems	0.000624781	0.00476598	0.000722146	0	0	0.00177733	0.000925892	0.000671383	0.00662977	0	0	0.000770617	0.000924556	0.00222459	0	0	0.00972217	0.00106365	0.000455308	0	0	0	0	0	0	0	0	0	0
Phenazine biosynthesis	0.000830344	0.00212729	0	0.00505904	0	0	0	0	0.00241592	0	0	0	0	0	0	0	0	0	0	0	0	0	0	0	0	0	0.000441477	0	0
Phenol hydroxylase	0	0	0	0	0	0	0	0.00133229	0	0	0	0	0	0.00122723	0	0	0	0	0	0	0.00257807	0.00302488	0	0	0	0.00308483	0	0	0
Phenylacetyl-CoA catabolic pathway (core)	0	0	0	0.00780154	0.00230033	0	0.00298724	0.00178846	0	0	0	0	0.00134067	0	0	0	0	0	0	0	0	0	0	0	0	0	0	0	0
Phenylalanine and Tyrosine Branches from Chorismate	0.0257693	0.0195588	0.0194262	0.321192	0.162476	0.0620344	0.0316119	0.0322138	0.0691666	0.0137787	0.0271725	0.022895	0.0297802	0.0602458	0.184995	0.013122	0.0217534	0.024357	0.0582837	0.0929062	0.0152033	0.027734	0.00242048	0	0	0.00423872	0.00702663	0.0165071	0.00241851
Phenylpropanoid compound degradation	0	0.0040106	0	0	0	0	0	0	0	0.00371281	0	0	0	0	0	0	0	0	0	0	0	0	0	0	0	0	0	0	0
Phenylpropionate Degradation	0	0	0	0	0	0	0	0.000296539	0	0	0	0	0	0	0	0	0	0	0	0	0	0	0	0	0	0	0	0	0
Phosphate metabolism	0.449736	0.545052	1.17737	0.530189	1.13544	0.68324	0.843393	0.563199	0.823225	0.925942	0.323175	0.678765	0.616811	0.457399	0.468638	0.884135	0.520337	0.402065	0.188499	0.840805	1.03487	1.13832	1.97277	1.56178	0.663774	0.672661	3.45869	1.32365	1.1744
Phosphoenolpyruvate phosphomutase	0	0	0.0114542	0.00184698	0.00108894	0.00153111	0.00627798	0.0779606	0.0016014	0	0.0017178	0	0.00365462	0.00490596	0.0129233	0.0012091	0.00277201	0	0.0812863	0.000890725	0	0.0202015	0	0	0	0.0065189	0	0	0.00834453
Phosphoglycerate transport system	0	0	0	0.00105432	0	0.00339132	0	0.000139525	0.00491754	0	0	0	0	0	0	0	0	0	0	0	0	0	0	0	0	0	0	0	0
Phospholipid and Fatty acid biosynthesis related cluster	0	0.0111665	0.0168578	0	0	0.00728855	0.00896784	0.0681679	0.0519783	0.0455606	0.0148875	0	0.112622	0.00723153	0.0100376	0	0.030103	0.0338274	0	0.0367457	0.0232464	0.00447506	0.0125201	0	0	0.0172169	0	0.140582	0.0681004
Phosphonate metabolism	0	0	0	0.00742961	0	0.00179057	0.000918375	0.00259406	0.000697273	0	0.0022054	0.00235333	0.0017435	0.00176522	0.00170335	0.00228165	0.00109142	0	0.0105963	0	0	0	0	0	0	0	0	0.00699	0.00588489
Phosphonoalanine utilization	0	0	0	0	0	0	0	0.000468893	0	0	0	0	0	0	0	0	0	0	0	0.00309675	0	0	0	0	0	0	0	0	0
Phosphorylcholine incorporation in LPS	0.00529418	0.00200529	0.0167031	0	0.00227852	0	0	0.00362727	0	0	0	0.00527356	0.0152983	0.0156804	0.0175139	0	0.00218283	0	0.000547573	0	0.00417154	0	0.00136582	0	0	0	0	0.0025505	0
Photorespiration (oxidative C2 cycle)	0.026356	0.192757	0.1691	0.0211961	0.00969288	0.0315546	0.0647518	0.040006	0.0483955	0.0267487	0.158453	0.0376366	0.0401441	0.0211324	0.0517961	0.0118863	0.254628	0.170547	0.0601869	0.070809	0.0628259	0.278356	0.0975401	0.00725832	0.0376535	0.0304569	0.0288467	0.0534824	0.0828715
Plasmid replication	0.594551	0.0255578	0.00662589	0.0300587	0.00198551	0.0242593	0.0183451	0.0711469	0.0607539	0.180574	0.0193758	0.17137	0.0604492	0.0513972	0.068207	0.0262614	0.0441568	0.0376441	0.0320948	0.0233891	0.0218777	0.250255	0.0902015	0.00413897	0.0977897	0.7731	0.0460806	0.54764	0.0238357
Plastidial (p)ppGpp-mediated response in plants	0.193702	0.118604	0.0539979	0.0459015	0.170499	0.0444068	0.276462	0.039316	0.0437019	0.09295	0.0697547	0.14614	0.136055	0.0915054	0.0341727	0.142144	0.159077	0.152929	0.100966	0.0980898	0.0342397	0.0691308	0.122141	0.830635	0.1944	0.0172012	0.501181	0	0.0446202
Poly-gamma-glutamate biosynthesis	0.00436222	0	0.00194786	0	0	0	0	0.00477546	0	0.00291359	0.00248216	0	0.00088621	0.000751496	0.0024129	0.00161637	0.00432944	0.00433905	0	0.00425486	0	0.0023104	0	0	0	0.00214508	0	0	0
Poly-gamma-glutamate biosynthesis COPY	0.00494906	0	0.00472077	0.00687898	0	0	0.00621967	0.0082116	0	0.00384531	0.00963734	0.00384034	0.00525244	0.0335537	0.0024129	0.00161637	0.00432944	0.00984405	0.000509918	0.00425486	0.00373107	0.0112932	0	0.00568898	0	0.00287601	0.000730098	0	0.000516447
Polyadenylation bacterial	0.0804863	0.022819	0.0383861	0.217471	0.189848	0.098885	0.108042	0.152775	0.199981	0.284333	0.155587	0.194639	0.210342	0.118152	0.0306072	0.256865	0.234842	0.203176	0.0718588	0.188585	0.242322	0.112168	0.0060486	0.0558769	0.152878	0.105505	0.046052	0.0123671	0.809817
Polyamine Metabolism	1.22708	0.628484	0.483046	0.213526	0.103194	1.22471	0.206702	0.407047	0.498394	0.270421	0.342779	0.105896	0.453424	0.792585	0.177524	0.564535	0.522777	0.819832	1.04671	1.58124	0.334089	0.776717	0.234594	0.0205338	0.114991	0.529777	0.397919	0.0902045	0.158508
Polyhydroxybutyrate metabolism	0.00957854	0.319227	0.202143	0.0244392	0	0.0422289	0.0753704	0.142555	0.103928	0.0128651	0.107902	0.0256524	0.242881	0.0227674	0.0474038	0.000808015	0.0203246	0.0993204	0.00522389	0.401385	0.0111438	0.148548	0	0	0.00636092	0.0152333	0.0171761	0	0
Polyprenyl Diphosphate Biosynthesis	0.0117394	0.0142551	0.0540323	0.245846	0.184275	0.0330206	0.0155598	0.0277105	0.0400672	0.0291161	0.0588865	0.024668	0.0434053	0.0323835	0.157897	0.0131722	0.0155101	0.278793	0.0285301	0.0639875	0.0238236	0.0832185	0.10603	0.0166654	0.147684	0.0338042	0.00114062	0.0495481	0.0410647
polyprenyl synthesis	0	0	0	0	0	0	0	0.000193371	0	0	0	0	0	0	0	0	0	0	0	0	0	0	0	0	0	0	0	0	0
Polysaccharide deacetylases	0	0.047867	0.00240235	0	0	0.00565196	0.0162175	0.000772097	0.00391865	0.00338587	0	0.00142956	0.00271621	0.00272488	0.00927182	0	0.00786943	0.00114811	0.00233968	0	0	0.0042101	0	0	0	0	0	0	7.84994e-05
Polyunsaturated fatty acids biosynthesis in plants	0	0	0	0	0	0	0	0.000175993	0	0	0	0	0.000682669	0	0	0	0	0	0	0	0	0	0	0	0	0	0	0	0
Potassium homeostasis	0.116616	0.151494	0.184122	0.0843512	0.25061	0.177022	0.149177	0.179897	0.160249	0.15362	0.111363	0.147528	0.0991454	0.269463	0.121797	0.129503	0.25232	0.0719346	0.0993508	0.111389	0.205854	0.628852	0.508583	0.0131927	0.792756	0.197725	0.0690283	0.283015	0.149027
Predicted secretion system X	0	0	0	0	0	0	0	0.00450617	0	0	0	0	0	0	0	0	0	0.00300246	0	0	0	0	0	0	0	0	0	0	0
Programmed frameshift	0.185911	0.0133533	0.00756696	0.397126	0.0207749	0.0406953	0.0321045	0.135175	0.17761	0.0236627	0.071754	0.0494024	0.108631	0.13626	0.0870741	0.0751953	0.0665401	0.30983	0.269556	0.118046	0.123294	0.0537498	0.00715404	0.00499069	0.0135026	0.0576356	0.0508847	0.0218034	0.160961
Proline, 4-hydroxyproline uptake and utilization	0.0399313	0.459474	0.665613	0.844264	0.187296	0.672985	0.221237	0.107415	0.0529332	0.0799757	0.180633	0.0456439	0.38415	0.119182	0.116345	0.299239	0.192103	0.0245641	0.0948326	0.123571	0.167928	0.178573	0.342117	0.226968	0.353331	0.540676	0.0244708	0.0230422	0.200521
Proline metabolism in plants	0	0	0	0	0.00113926	0	0	0	0	0	0	0	0	0	0	0	0	0	0	0	0	0	0	0	0	0	0	0	0
Proline Synthesis	0.0424845	0.819116	0.190331	0.738035	0.469475	0.0618265	0.642401	0.14538	0.114949	0.415324	0.772294	0.126575	1.28906	0.104579	0.276649	0.129584	0.19781	0.0195371	0.348737	0.229081	0.0587656	0.456816	0.108564	0.0517542	0.112545	0.156158	0.0164439	0	0.486252
Propanediol utilization	0	0.0139334	0.000778888	0.0108752	0.00991158	0.00181594	0.0151515	0.0261592	0.00277093	0.0118664	0.00132443	0.0244857	0.0206896	0.0130322	0.00379679	0	0.0385199	0.0391846	0.000547885	0.0124216	0	0.000970762	0.0100218	0.0100931	0	0.00344072	0.207844	0.0155252	0.0150045
Propionate-CoA to Succinate Module	0.00194378	0	0	0	0.000921456	0.00760563	0.00659667	0.00940087	0.0010613	0.000886619	0.0264602	0.00041634	0.00180825	0.00767875	0	0	0.0104108	0.00259636	0	0.000997446	0.00128462	0	0.53869	0.090908	0	0	0.0500453	0.00590504	0.0199879
Propionyl-CoA to Succinyl-CoA Module	0.042587	0.0244718	0.226237	0.0535416	0	0.0855725	0.032033	0.139932	0.382216	0.0136811	0.346493	0.003375	0.411477	0.0200517	0.0436846	1.27141	0.0109246	0.0170351	0.279201	0.344513	0.21576	0.326422	0.0144315	0.18992	0.00391877	0.0107751	0.00867716	0	0
Proteasome archaeal	0	0.00339711	0	0	0	0	0.0064784	0	0	0.00221459	0	0	0	0	0	0	0.00216277	0	0	0	0	0.000922338	0	0	0	0.000899896	0.0042819	0	0
Proteasome bacterial	0.0700037	0.109136	0.134388	0.391569	0.036271	0.174539	0.216322	0.225273	0.202383	0.0519391	0.356001	0.280825	0.131052	0.275038	0.307427	0.0668276	0.152779	0.162047	0.289329	0.417563	0.420264	0.426126	0.0762787	0.167034	0.106643	0.363484	0.105435	0.0258714	0.169501
Proteasome eukaryotic	0	0	0	0	0	0	0	0	0	0.00283797	0	0	0.00357404	0.000616371	0	0	0	0	0	0	0	0	0	0	0	0	0	0	0
Proteasome subunit alpha archaeal cluster	0	0	0	0	0	0	0	0	0	0	0	0	0	0	0.0054401	0	0	0	0	0	0	0.000922338	0	0	0	0	0	0	0
Protection from Reactive Oxygen Species	0	0.00190404	0.00136388	0.000800615	0	0.00161467	0.00378445	0.0371958	0.0112332	0.00314229	0.00569938	0	0.00400197	0.0063905	0	0.00263025	0.00132717	0	0	0	0.00879015	0.0119489	0.00474734	0	0.00136874	0.0034433	0.0697155	0	0.00128725
Protein Acetylation and Deacetylation in Bacteria	0	0	0	0	0	0	0	0	0	0	0	0	0.0030165	0	0	0	0	0	0	0	0	0	0	0	0	0	0	0	0
Protein chaperones	0.536897	2.51756	1.90751	1.89729	0.605271	1.77488	1.08805	1.06229	0.526708	0.213297	0.462408	0.703091	0.936198	0.596644	0.929429	0.767246	0.984337	1.36569	0.683052	0.734738	0.56148	0.833485	2.65351	0.279974	1.24494	1.98794	0.936364	0.370383	0.515119
Protein degradation	0.0452178	0.0756135	0.109399	0.0166144	0.0191861	0.0661617	0.144498	0.111268	0.154416	0.0238095	0.0525441	0.00393856	0.105524	0.545178	0.0557665	0.00780864	0.0757238	0.00905427	0.017004	0.0649048	0.0330128	0.114069	0	0.207682	0.540148	0.00101055	0	0.0612149	0.0159728
Proteolysis in bacteria, ATP-dependent	0.496293	2.4853	3.10442	1.54777	0.745447	1.54559	2.12307	1.7791	0.978782	0.300448	1.92276	1.15926	1.571	1.12524	2.21351	0.473037	1.42098	2.14644	0.647735	1.31502	2.84655	1.51613	2.48446	0.615664	1.32512	2.71252	1.58629	1.00289	0.657678
Proteorhodopsin	0	0.00292483	0	0	0	0.00440783	0	0.00130335	0	0	0.013776	0	0.00131651	0	0	0	0.00117261	0	0.00120072	0	0	0	0	0	0	0	0	0	0.000719316
Protocatechuate branch of beta-ketoadipate pathway	0.0433332	0.00414904	0.0115084	0.00304566	0.246952	0.00170184	0.206563	0.0167433	0.00063176	0.00641843	0.00298406	0.143824	0.0442855	0.0127134	0.0222577	0.00494749	0.00240771	0	0.0219122	0.0120222	0.00185625	0	0	0	0	0	0	0	0.00256184
Proton-dependent Peptide Transporters	0	0	0.0152544	0	0	0	0.0838773	0.0229299	0.00439746	0.0299137	0	0	0.00793898	0.0117484	0	0	0	0.0120022	0.0150211	0.00140371	0	0.00541052	0.0111195	0	0	0	0.00379431	0	0
Pseudaminic Acid Biosynthesis	0	0	0	0	0	0	0	0.000169464	0	0	0	0.00121087	0	0	0	0	0	0	0	0	0	0	0.0197836	0	0	0.00157113	0.00712395	0	0.0195704
Pseudomonas quinolone signal PQS	0	0	0	0	0	0	0	0.000914075	0	0.00147024	0	0	0	0	0.00137069	0	0	0	0	0	0	0	0	0	0	0	0.00304044	0	0
Pseudouridine Metabolism	0	0.115984	0.221551	0.0238685	0	0.00347754	0.00744782	0.0449274	0.0157835	0.00907016	0.00202371	0.00248246	0.0102379	0.00809294	0.05347	0	0.0752628	0.00587875	0.000547573	0.0333223	0.116788	0.000671935	0.00605121	0.344364	0.00222063	0.0172496	0.0358341	0	0.000525699
Pterin biosynthesis	0	0	0.000722146	0	0	0	0	0	0	0.00106601	0	0	0.0019295	0.000523856	0	0	0	0	0	0	0	0	0	0	0	0	0	0	0
Pterin carbinolamine dehydratase	0	0	0	0	0	0.00224921	0	0.00229837	0	0	0.00147929	0	0.00271621	0	0	0	0	0	0	0	0	0.000725142	0	0	0	0	0	0	0
Pterin metabolism	0	0.00171245	0.000992812	0	0	0	0	0.000150664	0	0	0	0	0	0.00109507	0.0183963	0	0	0	0	0	0	0.0020775	0	0	0	0	0	0	0
Pterin metabolism 3	0	0.0206078	0.0529752	0.0103139	0.0148838	0.110528	0.0264493	0.0155706	0.00258294	0.0181789	0.0203476	0.000775558	0.0313483	0.00424597	0.126851	0	0.0173827	0.0175087	0.00115444	0.0376139	0	0.0115008	0.00248198	0	0.0737818	0.0118316	0.00219029	0	0.0459548
Purine conversions	0.771707	0.555906	1.03473	0.702363	2.41738	0.844275	0.702197	1.14453	1.44962	0.669818	2.19136	1.53361	0.833562	1.10739	0.526559	0.938209	1.35709	1.57586	1.23789	0.575141	1.92384	0.639296	0.781561	3.73395	0.735086	0.979092	2.09609	0.490486	0.826355
Purine nucleotide synthesis regulator	0	0	0	0	0	0	0	0	0	0	0	0	0	0	0	0	0.00197138	0	0.000489892	0	0	0	0	0	0	0	0	0	0
Purine Utilization	0.0286496	0.210087	0.157481	0.0433785	0.00581815	0.0787704	0.07086	0.176184	0.229316	0.0994459	0.0255306	0.151136	0.244817	0.153866	0.162804	0.0978873	0.127527	0.316957	0.0955869	0.36526	0.0793576	0.18538	0.144538	0.00283848	0.0208882	0.0171257	0.106286	0.0549579	0.0536039
Putative diaminopropionate ammonia-lyase cluster	0	0.00342488	0	0.00666703	0	0	0	0.00145257	0	0	0	0.00484558	0	0.000580463	0	0	0.00320095	0	0	0	0.0105671	0	0	0	0	0.0197006	0	0	0
Putative hemin transporter	0.0140874	0.0211134	0.0893174	0.0252892	0.00117836	0.0363989	0.0760469	0.0398188	0.0156053	0.0494935	0.0268552	0.0109065	0.0150772	0.0157733	0.00677369	0.0123775	0.0371388	0.035214	0.065687	0.0466656	0.0234447	0.01893	0.0307044	0.00257785	0.0179071	0.143784	0.00397757	0	0.0276946
Putative oxidase COG2907	0	0	0	0	0	0	0	0.000276189	0.000781738	0	0	0	0	0	0	0	0.00192487	0	0	0	0	0	0	0	0	0	0	0	3.42604e-05
Putative sugar ABC transporter (ytf cluster)	0	0.00789425	0.103118	0.0156288	0.0409922	0.00574264	0.00226846	0.0652472	0.0283372	0.0273914	0.0063012	0.0414909	0.0151646	0.0018865	0.0349275	0.0199637	0.220183	0.0104473	0.028442	0.307498	0.100571	0.0159032	0	0	0.0041568	0.0251255	0	0	0.0972489
Putative TldE-TldD proteolytic complex	0	0.0483867	0.0109944	0.161545	0	0.00354158	0.0130157	0.00583468	0.0241559	0.00103336	0.0115608	0	0.00874611	0.0044366	0.0356845	0	0.000913575	0	0	0	0.00246951	0.0238654	0	0	0.00134953	0	0.114396	0	0.00423584
Putrescine utilization pathways	0	0	0.000985183	0	0	0	0.000861594	0.00574914	0	0	0	0.0129315	0	0.00479466	0.0024129	0	0.0034322	0.00979973	0.00975124	0	0	0	0	0	0	0	0	0	0.00212395
pVir Plasmid of Campylobacter	0.0631937	0.0465281	0.0689975	0.0536049	0.0573401	0.0149095	0.280956	0.0114078	0.10383	0.501409	0.00250733	0.0804797	0.0354478	0.130132	0.00730865	0.0554034	0.0741181	0.0228641	0.189067	0.0500931	0.0625694	0.0700002	0.00331404	0.0211043	0.00233269	0.0807107	0.253665	0.00238892	0.140165
Pyridoxin (Vitamin B6) Biosynthesis	0.202531	0.344769	0.343932	0.410256	1.04493	0.359779	0.941508	0.422004	0.347264	0.144298	1.02775	0.35239	1.90483	0.625765	0.297261	0.390454	0.725222	0.279258	0.918694	0.162082	0.19521	0.189314	0.0614861	0.0523134	0.071091	0.535658	0.126383	1.80634	0.406694
Pyridoxine (vitamin B6) biosynthesis in plants	0	0	0.00340971	0	0	0	0	0.000340379	0	0	0	0	0	0	0	0	0	0	0	0	0	0	0	0	0	0	0	0	0
pyrimidine conversions	0.075854	0.173983	0.289464	0.232974	0.109719	0.305597	0.533051	0.409132	0.861705	0.268624	0.555542	0.117556	0.579733	0.351644	0.296528	0.205958	0.890349	0.636179	0.258571	0.673814	0.437298	0.462428	0.819308	0.0431567	0.0435391	0.197234	0.113485	0.0716864	0.184186
Pyrimidine de novo biosynthesis in plants	0	0	0	0	0	0	0.00202081	0	0	0	0.000739644	0	0	0	0	0	0.00333994	0	0	0	0	0.00184468	0	0	0	0	0	0	0
Pyrimidine utilization	0	0.00380431	0.00206725	0	0	0.00149076	0.00766797	0.00215818	0.00197848	0	0	0.00202072	0	0.00731994	0.00170033	0.00202856	0.00356603	0	0.0233602	0.00206783	0.0157864	0	0	0	0	0.00348449	0	0	0
Pyrroloquinoline Quinone biosynthesis	0	0	0	0	0	0	0.0141365	0.00137066	0	0	0	0	0	0.00630999	0	0	0.0012072	0	0	0.00237604	0	0	0	0	0	0	0.000850919	0	0
Pyrrolysine	0	0	0	0	0	0	0	0	0	0	0	0.000558315	0	0	0	0	0	0	0	0	0	0	0	0	0	0	0	0	0
Pyruvate:ferredoxin oxidoreductase	2.21045	0.0427635	0.242507	2.31484	1.85003	0.188209	0.0247113	0.0880827	0.093477	0.128823	0.0174933	0.959117	0.19858	0.0936649	0.0212194	1.02617	0.237728	0.05858	0.786486	0.051455	0.0158905	0.0525393	0.0049185	0.001155	0.00269906	0	0.303211	0	0.537897
Pyruvate Alanine Serine Interconversions	0.29514	0.0660404	0.104419	0.0643673	0.0363642	0.130936	0.043975	0.0519698	0.110835	0.132282	0.0411876	0.150286	0.12645	0.0680508	0.128674	0.000725688	0.0856036	0.176658	0.121036	0.0939757	0.0337661	0.0866803	0.267775	0.00537301	0.0115077	0.133855	0.0943996	0.0122497	0.284068
Pyruvate metabolism I: anaplerotic reactions, PEP	0.623782	1.01925	0.764767	0.217535	0.691537	1.25276	1.83375	0.518547	0.589458	1.05304	0.780152	1.29011	0.724593	0.588886	1.23667	2.68422	1.04267	0.461933	1.53412	1.84131	1.17774	1.00688	0.619218	1.90281	1.25074	0.696403	0.770906	0.201273	1.59834
Pyruvate metabolism II: acetyl-CoA, acetogenesis from pyruvate	0.647188	0.471181	0.522065	0.669119	0.470976	0.230287	0.215432	0.232595	0.145957	0.531592	0.132225	0.335101	0.391226	0.252352	0.310408	0.039742	0.404636	0.158189	0.0858116	0.377567	0.226985	0.150368	0.338094	0.397698	0.00136874	0.098165	0.974246	0.364548	0.0895727
Q RZ	0.164712	0.00793873	0.0081768	0.202545	0.0456772	0.0756163	0.0314745	0.119609	0.0637414	0.00962216	0.0787355	0.0260177	0.00930131	0.249302	0.0051835	0.180254	0.055047	0.0919197	0.120293	0.0740692	0.0299327	0.128853	0.0553894	0	0.00932268	0.116697	0.0952072	0.0103166	0.0700639
Queuosine-Archaeosine Biosynthesis	0.178624	0.0453248	0.0741382	0.308194	0.128633	0.189636	0.0790153	0.133689	0.160845	0.03308	0.210512	0.0787291	0.11784	0.296196	0.116462	0.222772	0.21182	0.15527	0.277907	0.179482	0.110733	0.159679	0.0399853	0.0265311	0.0141147	0.158575	0.131876	0.00959119	0.131921
Queuosine exploration RZ	0.419826	0.1012	0.11528	0.584993	0.198454	0.573924	0.120361	0.357993	0.678715	0.0881571	0.582408	0.179496	0.187057	0.748619	0.124929	0.464536	0.315397	0.319437	0.474838	0.339441	0.173806	0.474666	0.200906	0.0761865	0.0474492	0.370372	0.498761	0.179174	0.149678
Quinate degradation	0.000562304	0.00196835	0.00853005	0	0.00395101	0.0670242	0.0639783	0.0416658	0.00743605	0.00456842	0.0164034	0.000732163	0.00658724	0.00735189	0.00575999	0	0.00646412	0	0.00448077	0.0393064	0	0.00770434	0	0.00171857	0.00145168	0.0100155	0.0255112	0	0.00349069
Quinone disambuiguation	0	0	0.0010079	0.0125068	0	0	0	0.000865098	0	0.00113926	0.00253298	0	0	0.00369759	0	0	0.00313715	0.00146353	0.0275267	0	0	0	0	0	0	0	0	0	4.74588e-05
Quinone oxidoreductase family	0	0	0	0	0	0	0	0.0045341	0.00237403	0	0	0	0.0116727	0.00238594	0.00228394	0	0	0	0	0	0	0.00263267	0	0	0	0	0	0	0
Quorum-sensing in Vibrio	0	0	0	0	0	0	0	0	0.00146202	0	0	0.00279094	0	0.00580786	0	0	0	0	0	0	0	0	0	0	0	0.000730931	0	0	0
Raj MurE	0.0170344	0.0452879	0.0478594	0.108094	0.0720431	0.110642	0.0390818	0.107748	0.0500582	0.0508786	0.353855	0.0136877	0.091469	0.0383019	0.0451247	0.0191942	0.0766669	0.0144691	0.0564903	0.0298829	0.0550456	0.0364354	0.00208278	0.054015	0.0140497	0.0258516	0.0304713	0.0542331	0.0502023
RCJ pfr	0.477367	0.0906868	0.0701762	0.267724	1.81008	0.134401	0.0840352	0.0553721	0.179857	0.0779549	0.0447718	0.574128	0.0665365	0.188132	0.0715764	0.428831	0.0830823	0.00383348	0.0458755	0.19386	0.0366914	0.0976568	0.0172538	0.002079	0	0.000932175	0.266916	0.411069	0.124266
Rcs negative regulator IgaA	0	0	0	0	0	0	0	0.000535143	0	0	0	0	0	0	0	0	0	0.00111032	0.00831042	0.203658	0	0.00116389	0	0	0.0214306	0	0.014411	0	0.0224092
Rcs phosphorelay signal transduction pathway	0	0.0124192	0	0	0	0	0.0044868	0.000664597	0.00200425	0.00351567	0.017516	0.00131103	0.012621	0	0	0	0.00109142	0.00149772	0	0.00132993	0	0.00172827	0.00285315	0	0	0	0	0	0.000207315
RecA and RecX	0.0104936	0.0474692	0.0213986	0.0707626	0.0810242	0.0640076	0.0860722	0.0330002	0.0367736	0.127826	0.0479645	0.00626639	0.042579	0.0550792	0	0.0250142	0.0618204	0.0917235	0.0184489	0.00604567	0.0862754	0.0289479	0.00548086	0.118393	0.0357702	0.0456447	0.0951109	0.0086912	0.00043954
Recycling of Peptidoglycan Amino Acids	0.0185731	0.00147588	0.100918	0.425896	0.0107571	0.026517	0.00627716	0.0286781	0.0201146	0.0383075	0.0525808	0.0130994	0.0219069	0.0352362	0.0236339	0	0.0300473	0.0261911	0.0362835	0.0289453	0.0416052	0.0751717	0.138155	0.000876915	0.12067	0.00158278	0.00470512	0.0184131	0.146217
Recycling of Peptidoglycan Amino Sugars	0.00195036	0.025629	0	0	0	0	0.00675121	0.00870017	0.00447487	0.0685528	0.00147872	0	0.00492619	0.0107159	0.00342485	0	0.00178145	0.012206	0.00267073	0	0	0.0132547	0	0.00373413	0	0	0	0	0.00083114
Redox-dependent regulation of nucleus processes	0.387009	0.0973653	0.303186	0.0182367	0.144544	0.284727	0.303467	0.120878	0.0221037	0.0261632	0.27851	0.19518	0.0825596	0.425342	0.0965974	0.0163585	0.0598713	0.0259759	0.463512	0.0340891	0.207429	0.033155	0.0326755	0.0196895	0.00101696	0.0248403	0.0226959	1.54356	0.0498125
Regulation of Oxidative Stress Response	0	0.00190404	0.00136388	0	0	0	0	0.00361732	0.00903807	0.00278313	0	0.00824517	0	0	0	0	0.00192544	0.00127779	0	0	0	0.00134387	0	0	0	0	0.000706494	0	0.000255902
Regulatory Intramembrane Proteolysis Pathways	0	0	0.00284058	0	0	0	0	0	0	0	0.0357663	0.000318865	0	0	0	0	0	0	0	0	0	0	0	0	0	0	0.00303912	0	0
Release of Dimethyl Sulfide (DMS) from Dimethylsulfoniopropionate (DMSP)	0	0	0	0	0	0	0	0.000150664	0	0	0	0	0	0	0	0	0	0	0	0	0	0.000657912	0	0	0	0	0	0	0
Resistance to fluoroquinolones	0.158944	1.29235	0.615445	0.440388	0.599513	0.949171	1.0016	1.04827	0.928281	1.5885	1.27902	0.83147	0.60457	1.08396	1.22335	0.311478	0.81327	0.676772	0.43645	1.08435	0.575699	1.24417	0.0922702	3.10553	0.761767	0.66404	1.3396	0.0951196	0.357656
Resistance to Vancomycin	0.00757698	0.148789	0.113695	0.0019734	0.00368432	0.00885843	0.0176815	0.00641341	0	0.0100232	0.00856227	0.0234081	0.00180562	0.00228895	0.0103858	0	0.0133172	0.00537403	0.020806	0.00415352	0.0167703	0.00436809	0.000414635	0	0	0.0132185	0	0	0.00205924
Respiration / HGM	0.0203358	0.041117	0.0115835	0.0636163	0.609462	0.0294088	0.0204082	0.0629651	0.0246421	0.0121892	0.0206793	0.0566967	0.0625007	0.0257645	0.0473198	0.00442495	0.0460194	0.0193154	0.271117	0.00569123	0.0403972	0.0125671	0.0151251	0.0148376	0	0	0.0261597	0.0429958	1.00435
Respiration / Human gut microbiome	0.0203358	0.0475797	0.00949075	0.0649755	0.36942	0.0294088	0.0201587	0.0517606	0.0226557	0.0135727	0.0252025	0.0561416	0.0634997	0.0277327	0.0309192	0.0022681	0.0508666	0.016769	0.22472	0.00569123	0.046391	0.0174269	0.0151251	0.0148376	0	0	0.0269647	0.0429958	1.00629
Respiratory Complex I	0	0.0234969	0.00389069	0.261912	0	0.057715	0.0114467	0.0727806	0.0537801	0.0208273	0.0802423	0.0396864	0.0213226	0.05395	0.0906758	0.0169128	0.129806	0.511973	0.177603	0.152679	0.0427666	0.0518825	0	0	0.0023596	0.00400511	0	0	2.71333e-05
Respiratory complex III (cytochrome b-c1) in plants	0	0	0	0	0	0.00358115	0	0	0	0	0.00300301	0	0	0	0	0	0	0	0	0.0011359	0	0	0	0	0	0	0	0	0
Respiratory dehydrogenases 1	0.0129064	0.2371	0.0350243	0.0142528	0.0343725	0.197645	0.0197111	0.0356001	0.0468394	0.0677185	0.101565	0.144983	0.0919674	0.010765	0.0679415	0.0285642	0.0985957	0.0843596	0.0363217	0.00524801	0.0277917	0.0389981	0	0.0117494	0.0029345	0.00176106	0.00716633	0.0538996	0.00163014
Restriction-Modification System	0.319878	0.235663	0.0633927	0.185591	0.0144684	0.0785596	0.600122	0.520637	0.11258	0.788758	0.598277	0.421856	0.493442	0.863727	1.15616	0.836231	0.203827	0.066085	0.478985	0.106108	0.611104	0.425226	0.0763392	0.814547	1.39395	0.315638	0.148001	0.110278	0.0245299
Rhamnose containing glycans	0.75343	0.450573	0.533675	0.526335	0.164719	0.878345	0.262019	1.68099	2.37924	0.375945	1.09773	0.892689	0.625273	1.45502	0.154615	1.41282	0.409219	0.887132	0.323431	1.41989	0.594932	1.31914	1.60365	0.349394	0.293224	0.468487	0.536748	0.326844	0.197941
Riboflavin, FMN and FAD biosynthesis in plants	0	0	0	0	0	0	0	0	0	0	0	0	0	0	0	0	0	0	0	0	0	0	0	0	0	0	0	0	0.000351232
Riboflavin, FMN and FAD metabolism Extended	0.29716	0.55139	0.258243	0.131747	0.100356	0.174993	0.165758	0.193196	0.157369	0.204211	0.151834	0.174283	0.44672	0.259628	0.400842	0.242655	0.388224	0.660125	0.173537	0.0830458	0.202935	0.587735	0.321586	0.387171	0.00674791	0.18259	0.0860285	0.13398	0.117599
riboflavin to FAD	0.0422028	0.044229	0.0288566	0.0375434	0.0133107	0.00438392	0.0370391	0.0408269	0.00433061	0.04927	0.050093	0.00536166	0.184291	0.0311943	0.148747	0.00721778	0.118571	0.149773	0.0712849	0.0249233	0.106896	0.391644	0.00159459	0.17502	0	0.0214433	0.01994	0.127293	0.00521296
Ribonuclease H	0.0229609	0.00335793	0.14484	0	0.0720951	0.165783	0.0144542	0.0795344	0.36054	0.113045	0.0185459	0.0129051	0.0412143	0.131906	0.00576391	0.00249406	0.191847	0.0179804	0.00821089	0.137787	0.00125363	0.150556	0.0045175	0.0204268	0.0782725	0.0486666	0.0578059	0.0542519	0.128178
Ribonucleotide reduction	2.34983	0.0427642	0.0812114	0.00762641	4.94509	0.0533387	0.115654	0.0818579	0.226131	0.126809	0.0343415	0.562461	0.0252071	0.0521717	0.12549	0.491696	0.154762	0.00698454	0.23282	0.0061489	0.0210473	0.0796257	0.024545	0	0.0312253	0.0180697	0.206586	0.00313715	0.292647
Ribosomal protein S12p Asp methylthiotransferase	0.281605	0.0756683	0.209057	0.281199	0.151398	0.0664146	0.412359	0.170385	0.0147986	0.0365501	0.219139	0.22939	0.0767117	0.0511412	0.153081	0.297695	0.549907	0.0253205	0.195548	0.0459537	0.221539	0.152982	0.0180993	0.0909415	0.0322707	0.0172871	0.0210443	0.0478743	0.0818451
Ribosomal protein S5p acylation	0.0129584	0.0329182	0.0262919	0	0.0729895	0.00970921	0.0166739	0.0131502	0.0146436	0.00865973	0.0250526	0.0140659	0.0159387	0.0444053	0.0018984	0.0546264	0.0321205	0.00735263	0.0486838	0.0219438	0.0145837	0.00737129	0.124648	0	0.0351282	0.00101939	0	0.180579	0.0471682
Ribosomal proteins, zinc requirement	0.121654	0.003756	0.0370351	0.00691121	0.0790366	0.00103059	0.0113818	0.0208942	0.00571581	0.00492796	0.0440293	0.0336601	0.0253326	0.0405769	0.00190404	0.0369891	0.0275821	0.0331451	0.161806	0	0.000928125	0.00298595	0.0246845	0	0.00656979	0.996119	0.0099334	0.374997	0.585351
Ribosome activity modulation	0.0179911	0.0101215	0.00116268	0	0.0524803	0.00425694	0.0128442	0.000140043	0	0.0125944	0.00180565	0.0137116	0.00393469	0.0013601	0	0.00240217	0.00193987	0	0.0163483	0.00159724	0	0	0	0	0	0	0.00110776	0	0.000570333
Ribosome biogenesis archaeal	0	0	0	0	0	0	0	0	0	0	0	0	0	0	0	0	0	0	0	0	0	0	0	0	0.00196633	0	0	0	0
Ribosome biogenesis bacterial	0.356652	0.166606	0.0839559	0.1375	0.0674602	0.718884	0.0890741	0.231822	0.259255	0.0435825	0.320098	0.291332	0.0539045	0.26565	0.227232	0.226002	0.134865	0.163265	0.0973111	0.172639	0.15806	0.345039	0.0138212	0.727282	0.0562435	0.0229615	0.0199428	0.0310807	0.19933
Ribosome LSU bacterial	0.920158	0.377005	0.563402	0.975866	1.01713	1.05206	0.836793	0.458759	0.443341	0.671059	0.263456	1.04539	1.19692	0.906121	0.373741	3.14465	0.592854	1.08938	1.43978	0.300542	1.21437	1.09719	0.389007	0.67159	0.902608	1.06885	0.693069	2.79797	5.26153
Ribosome LSU eukaryotic and archaeal	0	0.00624375	0.00257785	0	0	0	0.00345183	0.000625402	0	0	0.00171095	0.00279261	0	0.0188693	0	0.00328637	0	0	0.00071086	0	0	0	0	0	0	0	0	0	3.17733e-05
Ribosome LSU mitochondrial	0	0	0	0	0	0	0	0.000148123	0	0	0	0	0	0	0	0	0	0	0	0	0.00121791	0	0	0	0	0	0	0	0
Ribosome SSU bacterial	0.924244	0.339595	0.382902	0.335716	0.824139	0.197827	0.996812	0.258499	0.266867	0.414868	0.446856	0.784045	0.58485	1.15456	0.202305	2.00368	1.22086	0.643234	0.856335	0.169125	0.492848	0.262557	0.243021	1.23277	0.729569	0.724567	0.423664	1.681	4.23625
Ribosome SSU eukaryotic and archaeal	0	0.0146831	0	0	0	0	0	0.00221732	0	0	0.00236953	0.000395369	0	0.0163591	0	0	0	0	0	0	0.00561442	0	0	0	0	0	0	0	0
RNA 3-terminal phosphate cyclase	0.00430519	0.0435557	0.00169869	0	0	0.0100672	0.00753793	0.0768305	0.0322847	0.00608059	0.0216543	0.00479618	0.00391623	0.0272098	0.00802558	0	0.00117619	0	0.0415333	0.0133228	0.422029	0.0253185	0	0	0	0.000851296	0	0	0
RNA polymerase archaeal	0	0.00190404	0	0	0	0	0	0.000210287	0	0.000886619	0	0	0.0030951	0	0	0	0	0	0	0	0	0	0	0	0	0	0	0	0
RNA polymerase archaeal initiation factors	0	0	0.00332138	0	0	0	0	0	0	0	0	0	0	0	0	0	0	0	0	0	0	0	0	0	0	0	0	0	0
RNA polymerase bacterial	1.59596	0.604471	0.375456	0.66456	0.866944	0.898698	3.04912	0.426492	0.482334	0.506122	1.56468	2.13257	1.16269	0.58055	1.31771	1.39605	1.27115	1.46896	1.45722	0.528594	0.503327	0.911644	2.7933	0.587183	2.87945	0.905011	1.36892	9.31744	3.45297
RNA polymerase chloroplast	0	0	0.000899896	0	0	0	0	0	0	0	0	0.00193565	0	0.000580463	0	0	0	0	0	0	0	0	0	0	0	0	0	0	0
RNA polymerase I	0	0	0	0	0	0	0	0.000191962	0	0	0	0	0	0	0	0	0	0	0	0	0	0	0	0	0	0	0	0	0
RNA polymerase II	0	0	0	0	0	0.00324758	0	0	0	0	0	0	0	0	0	0	0	0	0	0	0	0	0	0	0	0	0	0	0
RNA processing and degradation, bacterial	0.185018	0.0830353	0.0461088	0.0347053	0.0727335	0.015943	0.0189453	0.0817863	0.0727722	0.0424733	0.199879	0.0212762	0.0876708	0.154206	0.0154222	0.00675387	0.335438	0.030114	0.0794474	0.0197746	0.198654	0.342571	0.0333492	0.00174271	0.0859701	0.210438	0.00256352	0	0.110341
RNA processing orphans	0.000484646	0	0	0	0	0	0	0	0	0	0	0	0	0	0	0	0	0	0	0	0	0	0	0	0	0	0	0	0
RNA pseudouridine syntheses	0.00931387	0.0425097	0.0324546	0.00800508	0.0403073	0.200173	0.0348508	0.0861817	0.07987	0.0461374	0.130722	0.019039	0.11976	0.1087	0.0159706	0.0123676	0.0141096	0.0324477	0.00203373	0.0655062	0.0170505	0.0767011	0.00605121	0.0012391	0.0145688	0.0205954	0.0749007	0.0496928	0.0517923
RP Bacterial Cell Division	1.00516	0.981971	0.79612	0.682978	0.733434	0.984843	2.29514	1.07994	1.01511	0.910879	0.954584	0.522005	0.704622	0.827727	1.07531	0.527441	1.46504	1.13962	0.739843	0.990041	0.891267	0.891834	0.583979	0.721346	0.366513	1.27251	1.70538	0.46697	0.34789
RpoS Regulators SG1	0.00131579	0.00961733	0.00307022	0.00116904	0	0	0	0.00551041	0	0	0.005052	0.00291221	0	0.00340065	0.00826369	0	0	0.00177375	0.00109343	0.012426	0	0.00109266	0.00159724	0.00283848	0.0024185	0.00078461	0.367017	0	0.000878109
Rrf2 family transcriptional regulators	0	0.00200529	0.0158751	0	0	0	0	0.00482558	0.00696081	0.000972725	0	0.00271298	0	0.0026453	0.0289578	0.199119	0	0	0.0059545	0.0180263	0.00451427	0.0136829	0.00388421	0	0	0	0	0	0.00258791
rRNA modification Archaea	0	0.00624375	0.00171857	0	0	0	0	0	0	0	0	0	0	0	0	0	0	0	0	0	0.00587792	0	0	0	0	0	0	0	0
rRNA modification bacteria	0.291517	0.00400117	0.00677125	0.0509783	0.00790731	0.018585	0.00259265	0.0061722	0.0842682	0.0156	0.00741137	0.0110073	0.0267734	0.0145311	0.009186	0.0331589	0.00323323	0.272515	0.130614	0.0206856	0.090483	0.0491754	0.0141133	0	0	0.00241907	0.00121583	0	0.0673138
RtcB RtcA	0.285409	0.277366	0.129954	0.217213	0.091252	0.0664673	0.134741	0.365243	0.281221	0.0705176	0.515562	0.254284	0.393088	0.242874	0.163459	0.057798	0.132546	0.480923	0.175243	0.146853	0.309688	0.266987	0.0161454	0.0557209	0.0819695	0.102318	0.0206268	0.0291884	0.135428
Rubrerythrin	0.582824	0.0338638	0.0207824	0.0366825	0.10795	0.0130088	0.0286037	0.0367826	0.0315395	0.0616178	0.011106	0.176364	0.0352426	0.010445	0.0264169	1.39744	0.00784961	0.0174552	0.435732	0.00638093	0.145021	0.0161918	0	0.00225185	0.0015867	0.00282967	0	0.00423585	0.079456
RuvABC plus a hypothetical	0.133324	0.155387	0.135107	0.131757	0.123784	0.205546	0.0821422	0.261407	0.271684	0.105896	0.23532	0.127668	0.0528836	0.22531	0.177968	0.0778102	0.421358	0.509963	0.184224	0.181099	0.424592	0.211001	0.0748806	0.0852946	0.0130113	0.0807732	0.0934141	0.423903	0.219674
Salicylate and gentisate catabolism	0.00255738	0.00409545	0.00521367	0	0	0.00804974	0	0.011462	0.0398217	0.00881232	0.00199116	0	0.0131285	0.00525694	0.0020116	0	0.0110216	0.0170145	0	0.00975553	0	0.00466476	0	0	0	0	0	0	0
Salicylate ester degradation	0	0	0	0	0	0	0	0.00052911	0	0.00103059	0	0.000396102	0.000768923	0.000466427	0	0	0	0	0	0.008362	0	0.00180923	0	0	0	0	0	0	0
Salmochelin-mediated Iron Acquisition	0	0.00355979	0.0011952	0	0	0	0.00143406	0.000351987	0	0.00658284	0	0.00457988	0	0	0.0191034	0	0	0.00402317	0	0	0	0	0	0	0	0	0	0	0
Salmonella invasion locus	0	0	0	0	0	0	0	0	0	0	0	0	0	0	0	0	0	0	0	0	0	0	0	0	0	0	0	0	0.000158814
Sarcosine oxidases, monomeric and heterotetrameric	0.00198747	0.190334	0.0243393	0	0	0	0.0191136	0.0064704	0.00360633	0	0.00611461	0.00217015	0.00290064	0.00450066	0.0167561	0.000574052	0.00420598	0.00931775	0.000595827	0	0	0.0608277	0.00150021	0	0.00127694	0.00285245	0.00247115	0	0.0112851
Sarcosine temp	0.00147765	0.190334	0.0243393	0	0	0	0.0191136	0.0064704	0.00360633	0	0.00611461	0.00389145	0.00290064	0.00450066	0.0167561	0.000574052	0.00420598	0.00931775	0.000595827	0	0	0.0600932	0.00150021	0	0.00127694	0.00285245	0.00247115	0	0.0112851
SCIFF peptide maturase system	0.0132846	0.0228197	0.00352631	0	0	0	0	0.0011486	0.00162773	0	0.000704683	0.0695996	0.00492474	0.00163111	0.00200529	0.00611648	0	0.00132535	0.10089	0.0298541	0.00400467	0.00319375	0	0	0.00152263	0	0	0	0
SecY2-SecA2 Specialized Transport System	0	0	0	0	0	0	0	0	0	0	0	0	0	0	0	0	0	0	0	0	0	0.00663898	0	0	0	0	0	0	0
Selenocysteine metabolism	0.0132301	0.127359	0.140976	0.0204877	0.0846023	0.0581509	0.00319118	0.0451592	0.0511709	0.0281704	0.0497859	0.223923	0.00438779	0.0481101	0.119167	0.128741	0.00649935	0.0926305	0.00868111	0.0081895	0.0027463	0.00371151	0.00133733	0	0.00187343	0	0.0133006	0	0.00955981
Selenoprotein O	0	0	0.00115709	0	0	0	0	0.000507965	0	0	0	0	0	0	0	0	0.00107135	0	0	0	0	0	0	0	0.00116251	0	0	0	0
SeqA and Co-occurring Genes	0	0	0.018861	0.00704862	0	0	0.0374631	0.000822562	0.00720264	0.0138028	0.0008589	0	0.00364167	0.00132547	0.00159857	0	0	0	0	0	0.0110235	0	0	0.0028724	2.81064	0.0652453	0	0	0.230899
Serine-glyoxylate cycle	0.19874	0.242923	0.798721	0.900944	0.104254	0.567681	0.748792	0.407323	0.747391	0.414768	0.758757	0.234061	0.954393	0.230084	0.800328	3.63629	0.278779	0.866077	1.66189	1.20051	0.414595	0.65513	0.138571	0.120239	0.328513	0.715147	0.617632	0.100205	0.853673
Serine Biosynthesis	0.171302	0.464101	0.493496	0.277569	0.333093	0.202606	0.202925	0.291547	0.365177	0.0731855	0.563023	0.149452	0.651439	0.234368	0.247456	0.0250996	0.26404	0.386244	0.367875	0.555155	0.0486819	0.487699	0.248704	0.0103473	0.413946	0.77622	0.1347	0.13507	0.257503
Serotype determining Capsular polysaccharide biosynthesis in Staphylococcus	0	0.00146242	0	0	0.00886456	0	0	0.0175811	0.00922385	0	0.00867592	0.070716	0.0017155	0.0207064	0.0136802	0.0512434	0	0.00382978	0.000153785	0	0	0.00384038	0	0	0.0103954	0.0114125	0	0	4.62881e-05
Sex pheromones in Enterococcus faecalis and other Firmicutes	0.000539735	0.00974416	0.0160195	0.0311711	0	0.10332	0.00857615	0.00602155	0.0137667	0.0224503	0.00606494	0.00444557	0.00713033	0.00771988	0.0231837	0.0139497	0.0116667	0.00177375	0.0197911	0.0118468	0.00103894	0.0126055	0	0	0	0	0	0	0.00136768
Sialic Acid Metabolism	0.406415	0.206056	0.334895	0.094968	0.11194	0.301774	0.643334	0.429971	0.153388	0.431776	0.320941	0.359309	0.280602	0.167492	0.146661	1.73209	0.317146	0.295008	0.559841	0.196519	0.185684	0.509134	0.270475	0.179502	0.0984608	0.0990691	0.183678	0.293488	0.155683
Siderophore Achromobactin	0	0	0	0	0	0	0	0.000124729	0	0	0	0	0	0	0	0	0.00324203	0	0	0	0	0	0	0	0	0	0.000640171	0	0
Siderophore Aerobactin	0	0.00718235	0	0	0	0	0.000859667	0.000262321	0.00503331	0	0	0.000306271	0	0	0.00138351	0	0	0	0.00056907	0	0	0	0	0	0	0	0	0	0
Siderophore assembly kit	0.000539735	0.00869777	0.00120343	0	0	0	0.00726788	0.00506621	0.00728515	0	0.00414056	0	0.0110337	0.000715963	0.013075	0	0.0248026	0.00601652	0.000107513	0.0092834	0.000885802	0	0	0	0	0.00353726	0	0	0
Siderophore Enterobactin	0	0	0	0	0	0	0	0	0	0	0	0	0	0	0	0	0.00467076	0	0.000444129	0	0	0	0	0	0	0	0	0	4.26709e-05
Siderophore pyochelin	0	0	0	0	0	0	0	0.000493223	0	0	0	0	0	0	0	0	0.00240685	0	0	0	0	0	0	0	0	0	0	0	0
Siderophore Pyoverdine	0.00058684	0	0.00158474	0	0	0	0.00638503	0.00359809	0.0129332	0.00390233	0.0063082	0	0.00498866	0.00360337	0.0138941	0.00114811	0.00239288	0	0.000407525	0.0107157	0.00123116	0	0	0	0	0	0	0	0
Siderophore Yersiniabactin Biosynthesis	0	0	0	0	0	0	0	0	0	0	0	0	0	0	0	0	0.000958185	0	0	0	0	0	0	0	0	0	0	0	0
SigmaB stress responce regulation	0.0588496	0.0774595	0.0767674	0.0144693	0	0.038495	0.00525235	0.118957	0.0418327	0.0153107	0.167317	0.0736731	0.0866513	0.0162071	0.0412336	0.00605588	0.0713636	0.292426	0.0353325	0.00517181	0.0154708	0.0113462	0.000870565	0	0.00377341	0.010372	0.000516262	0.00332138	0.00115695
Signal peptidase	0.0028898	0	0.00683226	0	0.0222397	0.1684	0.0084427	0.0177096	0.0303522	0.0268325	0.512698	0.00229732	0.0082415	0.00481023	0.182022	0.0465411	0.0207215	0.00865714	0.0165731	0.0166095	0.00970785	0.0123294	0.0166698	0.00456021	0	0	0.00741599	0.0140049	0.0047573
Single-copy ribosomal proteins	1.74244	0.52118	0.611463	1.10907	1.23297	0.940344	1.15842	0.570857	0.529382	0.839386	0.473319	1.29964	1.11741	1.32256	0.413405	4.08955	0.87959	1.20852	1.7186	0.332804	1.22716	0.952807	0.38964	0.366949	0.872943	0.672077	0.714342	2.68747	4.31797
Single-Rhodanese-domain proteins	0	0	0.00105144	0	0.00567761	0	0.00210517	0.000143964	0.00233031	0.00147024	0.00260912	0	0.000752967	0	0	0	0	0	0	0	0.00123116	0	0	0	0	0	0	0	0
Small acid-soluble spore proteins	0	0.055029	0.00500828	0	0	0	0.00398437	0	0.0010613	0	0	0.000816231	0.000741927	0.0116038	0.00304995	0	0.00242202	0	0	0	0.00688042	0	0	0	0	0.00186345	0	0	4.74588e-05
Small multidrug resistance strays	0	0	0	0	0	0	0	0.000148123	0	0	0	0	0	0	0	0	0	0	0	0	0	0	0	0	0	0	0	0	0
Sodium Hydrogen Antiporter	0	0	0	0	0	0	0.00289619	0.00177932	0	0.00363287	0.00519723	0	0	0.00104771	0	0	0	0.00111032	0	0	0	0	0	0	0	0	0	0	0
Soluble cytochromes and functionally related electron carriers	0.657342	0.0131302	0.0202596	0.0570162	0.00443282	0.0443257	0.0238668	0.0201368	0.0290702	0.0118235	0.0312608	0.0329594	0.0448473	0.0088579	0.0506195	0.0872055	0.0394565	0.00844367	0.261649	0.0240733	0.00692894	0.00621463	0	0	0	0.000625594	0	0	1.84118e-05
Soluble methane monooxygenase (sMMO)	0	0	0	0	0	0	0	0	0	0	0	0	0	0	0	0	0.00192544	0	0	0	0	0	0	0	0	0	0	0	0
Sortase	0	0.00358995	0.00102455	0	0.00975711	0	0.0139227	0.00203146	0.00445087	0	0.00492747	0.0505411	0.0245915	0.00261151	0.001835	0	0.00385355	0.00104119	0	0.00442294	0.00564491	0	0	0	0	0	0	0	0.000246312
Spore Core Dehydration	0	0.0392627	0.000778888	0.0161039	0	0	0	0.0115856	0	0.00297366	0.0216638	0	0.00088621	0.0031223	0.0018984	0	0.0155025	0	0	0.00139353	0.00522673	0	0	0	0	0.00157113	0	0	1.18745e-05
Spore germination	0	0.0161099	0.00479542	0.01187	0	0.0129825	0.0021451	0.00115762	0.000781738	0	0.00139101	0	0.00976503	0.00300405	0.0070828	0	0.00239288	0	0.000183938	0	0.00141611	0.000818331	0.00342007	0	0	0.000677856	0	0	0
Spore pigment biosynthetic cluster in Actinomycetes	0	0.00151543	0	0	0	0	0	0.000611665	0	0	0	0	0	0	0	0	0	0	0	0	0	0	0	0	0	0	0	0	0
Sporulation-associated proteins with broader functions	0.00926355	0.0157765	0.00946925	0.000988729	0.0390447	0.0243286	0.0100992	0.00872279	0.0080392	0.0143515	0.0800348	0.0196457	0.00352785	0.00394559	0.0211707	0.0167851	0.00225448	0.0115063	0.0477236	0.157761	0.0211447	0.00160348	0	0	0.00924408	0.00200927	0	0	0.0062008
Sporulation-related Hypotheticals	0.0358762	0.0310979	0.0220031	0.035427	0.00139657	0.0144177	0.0194174	0.0137044	0.0509899	0.0107174	0.00817861	0.0491097	0.0184552	0.0318981	0.0188261	0.0214578	0.031644	0.0239342	0.0153308	0.00796685	0.0220523	0.00444607	0.0013029	0.0409233	0.00338271	0.00446123	0.0108668	0	0.00174193
Sporulation Cluster	0.0234868	0.00441608	0.0147753	0.0227054	0.0116119	0.0130577	0.0454813	0.00902042	0.0302657	0.0541708	0.0083492	0.00525507	0.0407495	0.0308256	0.101557	0.0798026	0.0721796	0.0995368	0.010346	0.00819831	0.0340886	0.0457882	0.00677838	0.00773356	0.00581327	0.00831803	0.00906075	0.00581056	0.00112758
Sporulation Cluster III A	0	0	0.00196371	0.000861208	0	0	0	0.000632843	0	0	0	0	0	0	0	0	0.00107135	0	0	0	0	0	0	0	0	0	0	0	0
Sporulation draft	0.000592444	0	0	0	0	0	0	0.000671887	0	0	0	0	0	0	0	0	0	0	0.000183938	0	0	0	0	0	0	0	0	0.00166069	0
Sporulation gene orphans	0.000993069	0.0770366	0.0352542	0.0224037	0.0051423	0.0109578	0.0209087	0.0156572	0.0233035	0.101665	0.00487922	0.00385576	0.0929237	0.00491965	0.0149725	0.00225317	0.0434063	0	0.0181396	0.0329334	0.00316988	0.0153619	0.0189981	0	0.00773078	0.0284114	0.0390738	0.00597758	0.000442706
SpoVS protein family	0	0	0	0	0	0	0	0	0	0	0	0	0	0	0	0	0	0	0.00286956	0	0	0	0	0	0	0	0	0	0
Staphylococcal pathogenicity islands SaPI	0.219196	0.128629	0.157118	0.439781	0.316935	0.418184	0.193309	0.261252	0.254143	0.178206	0.188875	0.214869	0.154117	0.221501	0.0551597	0.105902	0.226707	0.42652	0.203254	0.315913	0.408391	0.337979	0.0636975	0.352908	0.160278	0.364232	0.414197	0.170634	0.328408
Staphylococcal phi-Mu50B-like prophages	0.0273476	0	0.00820091	0.335932	0.190121	0.210748	0.0175356	0.0303846	0.105998	0.0109742	0.110024	0.040524	0.0120954	0.373179	0	0.0204462	0.0184973	0.0236939	0.0494037	0.109135	0	1.34012	0	0	0.0394576	0.176085	0	0	0.00078848
Starch biosynthesis in plants	0	0	0	0	0.00654083	0	0	0	0	0	0	0	0	0	0	0	0	0	0.00145016	0.0036783	0	0.00594828	0	0	0	0	0	0	0
Starch degradation in plants	0	0	0	0	0	0	0	0	0	0	0	0.00120478	0	0	0	0	0	0	0	0.0036783	0	0.00594828	0	0	0	0	0	0	0
Steroid sulfates	0	0.00413258	0.00959611	0	0	0	0	0.0033672	0.002936	0.00500424	0.00609154	0	0	0.0005976	0.0205556	0	0	0	0	0.00292167	0.00103894	0.00327352	0.00707734	0	0	0	0.00310509	0	0
Streptococcal Hyaluronic Acid Capsule	0.168378	0.045264	0.0441879	0.0742285	0.116133	0.0225869	0.0831026	0.184302	0.0439592	0.176296	0.303281	0.382598	0.00722577	0.205622	0.0650572	0.162957	0.0734089	0	0.166659	0.0515098	0.0481128	0.205443	0.254948	0.0551995	0.481748	0.181419	0.315628	0.017735	0.037049
Streptococcal Mga Regulon	0	0	0	0	0	0	0	0	0	0	0	0	0	0	0	0	0	0	0	0	0.00425419	0	0	0	0	0	0	0	0
Streptococcus agalactiae virulome	0	0	0	0.00326498	0	0	0.00341239	0.00314232	0	0	0	0.00266832	0.00243541	0.0005976	0	0.00112658	0	0	0.000625119	0	0	0.000580113	0	0	0	0	0	0	8.14972e-05
Streptococcus pneumoniae Vancomycin Tolerance Locus	0	0	0	0	0	0	0.00309177	0.000319681	0	0	0	0.0039562	0.00666874	0.000938315	0	0.000660852	0	0	0	0.0011359	0	0	0	0	0	0.12181	0	0	4.26696e-05
Streptococcus pyogenes recombinatorial zone	0.0126365	0.0118653	0.00144865	0	0	0	0.00722356	0.000888646	0.00263067	0.00412848	0	0.000861979	0.000752967	0.00165024	0.0015999	0.000884987	0.00383709	0.0348253	0.00723722	0.011615	0.00212848	0.000772631	0.00777545	0	0	0.000880529	0	0.00717973	0
Streptococcus pyogenes virulence regulators	0	0	0	0	0	0	0	0	0	0	0	0	0	0	0	0	0.0018571	0	0	0	0	0	0	0	0	0	0	0	0
Streptococcus pyogenes Virulome	0.000592444	0	0.0265041	0	0	0.00326132	0.0329473	0	0	0.00113523	0	0	0.00936073	0.0046071	0	0	0	0	0.0181818	0	0	0	0	0	0	0	0	0	0
Streptolysin S Biosynthesis and Transport	0	0	0	0	0.0331456	0.00291154	0.0292595	0.0032156	0.00749008	0.000904552	0.00252896	0.0108846	0	0.00744979	0	0	0.00197542	0	0.00240484	0	0	0.00068755	0	0	0.00269906	0	0	0	0
Streptothricin resistance	0	0	0	0	0	0	0	0	0	0	0	0	0	0.000613617	0	0	0	0	0	0	0	0	0	0	0	0	0	0	0
Stringent Response, (p)ppGpp metabolism	0.396111	0.222248	0.1029	0.0779922	0.11918	0.0414321	0.157949	0.114475	0.120064	0.184859	0.0987722	0.142899	0.189892	0.169979	0.0591839	0.116823	0.178917	0.152874	0.167379	0.0742456	0.0927388	0.0852286	0.0468396	0.326985	0.0948112	0.0735543	0.328466	0.00828833	0.152195
Succinate dehydrogenase	0	0.0771642	0.30902	0.214059	0.6483	0.0633288	0.0328281	0.0692043	0.0536478	0.0637696	0.0154649	0	0.0992306	0.0359368	0.328719	0	0.176219	0.0122737	0.310922	0.0136664	0.161176	0.0428997	0.0272656	0.112613	0	0	0.041579	0.124093	0.334278
Sucrose-specific PTS	0	0	0	0	0	0	0	0.000340026	0	0	0	0	0	0	0	0	0	0	0	0	0	0	0.00174508	0	0	0	0	0	0
Sucrose metabolism in plants	0	0	0	0	0	0.00395977	0	0	0	0	0	0	0.00157774	0	0.00430383	0	0	0.00205458	0	0.0036783	0	0.00594828	0	0	0	0	0	0	0
Sucrose utilization	0.000496535	0.0472263	0.0649932	0.00102838	0.00225713	0.0188332	0.0773421	0.0460379	0.0598805	0.309958	0.00644153	0.0907857	0.295203	0.029243	0.174131	0	0.0784973	0.546961	0.153518	0.00413803	0.102954	0.0205988	0.00748661	0	0	0.0113967	0.043619	0.438077	0.00494589
Sugar utilization in Thermotogales	0.00114161	0.0186254	0.283943	0.0165971	0.00127188	0.0223243	0.0102169	0.0334141	0.0381745	0.377401	0.0132708	0.0110276	0.0457684	0.0209063	0.0519486	0	0.0173034	0.0111769	0.0121594	0.0321885	0.109313	0.0102615	0.00316279	0.00757186	0.00666293	0.0114942	0.00743872	0.00168839	0.00619593
Sulfatases and sulfatase modifying factor 1	0	0.00529921	0.00983609	0.00652998	0	0	0.00441634	0.00619192	0.00342981	0.00103059	0	0	0.00084161	0.00290203	0.00980086	0	0.00831089	0.00600492	0.000697443	0.0296882	0.00322638	0.00827453	0.0132318	0	0	0	0	0	0
Sulfate reduction-associated complexes	0	0.0134012	0	0	0.0040064	0	0	0.000728436	0	0	0	0	0	0	0	0	0	0	0	0	0	0	0	0	0	0.000569294	0	0	0.00845913
Sulfur oxidation	0	0	0	0	0	0	0.000833223	0.000258619	0	0.000903702	0	0	0	0.0016039	0	0	0.000869385	0	0.00145121	0.00218058	0	0	0	0	0	0	0	0	0
Symbiotic colonization and sigma-dependent biofilm formation gene cluster	0	0	0	0	0	0	0	0.000140043	0	0	0	0	0	0	0	0	0	0	0.000197706	0	0	0.000805308	0	0	0	0.00409114	0	0	0
Synechocystis experimental	0	0.0139139	0.0309401	0	0	0	0	0.00271654	0.00709516	0.0106224	0.00154756	0	0.000924556	0.0757767	0.0320913	0	0.0373117	0.00197696	0.0001925	0	0.0014613	0.0804386	0	0	0	0	0.00617866	0	0
Synthesis of osmoregulated periplasmic glucans	0.00788695	0.00759278	0.0644457	0.0483629	0	0.0104802	0.00310302	0.0347395	0.0108187	0.035654	0.0648202	0.012065	0.012691	0.0759478	0.0209515	0.00513432	0.0429326	0.00508981	0.00119757	0.221341	0.0090856	0.0259637	0.00875925	0.00702148	0.0011084	0.00297115	0.00157371	0	0.00750532
t(6)A synthesis in Archaea and Eukaryotes	0.000539735	0.00361945	0	0	0	0	0	0.00055134	0.000851296	0.00103059	0	0.00038554	0	0.000572515	0	0.000660852	0	0	0.000180047	0	0	0	0	0	0	0	0.00196177	0	0
t(6)A synthesis in bacteria	0.0212186	0.0535024	0.067663	0.0522618	0.0665887	0.0286815	0.0187144	0.0453573	0.074918	0.00732929	0.0630927	0.0301399	0.0749496	0.0300551	0.0299533	0.0305195	0.0504896	0.0343416	0.0595081	0.0496146	0.038845	0.041936	0.0173589	0.00361481	0.0334112	0.0133549	0.00353526	0.0024129	0.0224076
t6A synthesis in Archaea and Eukaryotes	0.000539735	0.00210402	0	0	0	0	0	0.00055134	0.000851296	0.00209424	0	0.00038554	0	0.000572515	0	0.000660852	0	0	0.000180047	0	0	0	0	0	0	0	0.00196177	0	0
t6A synthesis in bacteria	0.0377708	0.115278	0.156421	0.0772904	0.118513	0.171802	0.0205313	0.0853943	0.127621	0.0279939	0.126435	0.0412323	0.121787	0.0742554	0.0558027	0.0543877	0.0882372	0.0772054	0.0745901	0.0682071	0.0731695	0.0742478	0.0241237	0.00779346	0.0951217	0.0261737	0.0253673	0.0024129	0.0704018
T6SS BR	0	0	0.00111418	0	0	0	0	0.000479551	0	0	0	0	0	0	0	0	0	0	0	0	0.00182058	0	0.38599	0	0.00260628	0.0108431	0	0	0.000857623
T7-like non-cyanophage core proteins	0	0	0	0	0	0	0	0	0	0	0	0	0	0	0	0	0	0	0.000210058	0	0	0	0	0	0	0	0	0	0
T7-like phage core proteins	0	0	0	0	0	0	0	0	0	0	0	0	0	0	0	0.0020869	0	0	0	0	0	0	0	0	0	0	0	0	0
Tagatose utilization	0	0	0.000912275	0	0	0.00167808	0	0.00029261	0	0.0487485	0	0.000624579	0	0	0	0	0	0	0.0243335	0.00103391	0	0	0	0	0	0	0	0	0
Tannin biosynthesis	0	0	0.00102455	0	0	0	0	0	0	0	0	0	0	0	0.00360519	0	0	0	0	0.00135333	0	0	0	0	0	0	0	0	0
Taurine Utilization	0.00058684	0.00341298	0.000992812	0	0	0.0181901	0	0.00533303	0.00139454	0.00489025	0.000739077	0	0.00452063	0.000528317	0.00998563	0	0.00419887	0.00249878	0.00575463	0.00548573	0	0.00802183	0	0	0	0.00510777	0	0	3.17733e-05
TCA Cycle	0.221764	0.242804	0.219135	1.08033	0.411275	0.491882	0.197687	0.720562	0.463646	0.123887	0.382202	0.0377865	0.532706	0.611287	0.137932	0.535613	0.267754	0.0594239	0.504137	0.08744	0.410471	0.463861	1.10734	0.804579	0.334578	1.92981	1.13136	0.026523	0.959181
TCA cycle in plants	0	0	0	0	0	0.00572344	0	0	0.000979662	0	0	0	0	0	0	0	0	0	0	0	0	0.000817287	0	0	0	0	0	0	0.00522017
Teichoic and lipoteichoic acids biosynthesis	0.0612998	0.171148	0.142213	0.0151277	0.0787873	0.0511019	0.200745	0.116471	0.0978684	0.127943	0.125379	0.0837575	0.0666014	0.189504	0.100465	0.00568147	0.172013	0.0904547	0.0746556	0.11463	0.0277764	0.0869648	0.00409958	0.0173402	0.00779498	0.0243391	0.0347542	0	0.00168126
Teichuronic acid biosynthesis	0.0780589	0.00595892	0.00426017	0.0143785	0.0269434	0	0.00918599	0.136412	0.0120853	0.0596184	0.363886	0.265164	0.00652156	0.077287	0.0254794	0.114998	0.0117198	0.00511456	0.125836	0.00714975	0.0174099	0.155475	0.00642132	0.0315573	0.148618	0.227605	0.127708	0.0411299	0.00926402
TenI-like tautomerase	0.147287	0.0779583	0.266166	0.0390263	0.51067	0.148776	0.228629	0.232564	0.0641807	0.122423	0.265129	0.190695	0.326001	0.235896	0.0662145	0.139975	0.256923	0.224154	0.102718	0.146413	0.0722003	0.133783	0.288974	0.140422	0.324077	0.620362	0.145175	0.0267998	0.154136
Terminal cytochrome C oxidases	0	0.00985324	0.00916148	0.0132642	0.0040064	0.0403098	0.00726529	0.00786171	0.00553216	0.0157772	0.0156778	0.00501346	0.00508638	0.00110269	0.00159857	0.000803625	0.00932764	0.00922928	0.00119741	0.00850407	0.0106932	0.0210443	0.00599473	0	0.00273746	0.00176025	0.01384	0	0.00188846
Terminal cytochrome d ubiquinol oxidases	0.0198332	0.129897	0.266812	0.0445081	0.0403076	0.121601	0.0915075	0.149721	0.129421	0.150467	0.189521	0.199813	0.137621	0.117331	0.146153	0.00648879	0.259604	0.154856	0.0585661	0.16038	0.0291225	0.051068	0	0.0035629	0.0124255	0.308223	0.0103695	0	0.00188474
Terminal cytochrome O ubiquinol oxidase	0	0	0	0	0	0	0	0.000124729	0	0	0	0	0	0	0	0	0	0	0	0.00274138	0	0	0	0	0	0	0	0	0
Terminal cytochrome oxidases	0.0195419	0.133241	0.263113	0.0455584	0.0403076	0.123255	0.0888035	0.145122	0.12857	0.14723	0.191094	0.20453	0.130139	0.117331	0.151748	0.00648879	0.252094	0.14938	0.0585661	0.158007	0.0291225	0.0504879	0	0.0035629	0.0124255	0.304594	0.0103695	0	0.00188474
Test - DHFR	0.0925026	0.190507	0.165612	0.14937	0.346512	0.758172	0.124443	0.554999	1.33256	0.17406	0.838723	0.238504	0.557135	0.410518	0.217857	0.0615274	0.313986	0.297494	0.211431	0.886613	0.20038	0.260769	0.118009	0.0962964	0.254602	0.234733	0.051613	0.0171484	0.0718899
Test - Riboflavin	0.214316	0.464732	0.204868	0.146791	0.15218	0.131071	0.115506	0.19494	0.259574	0.176632	0.119071	0.19263	0.470419	0.413461	0.330649	0.26234	0.213175	0.31149	0.204123	0.0676308	0.225249	0.450356	0.589359	0.295593	0.0849782	0.279897	0.113044	0.124079	0.0781059
Test - Thiamin	0.566563	0.407332	0.698219	0.570485	0.231507	0.347672	0.382806	0.515218	0.202666	0.431156	0.657531	0.492342	0.716849	0.351495	0.53323	0.24317	0.432405	0.201245	0.736657	0.53796	0.243617	0.714395	0.0651793	0.0848633	0.152967	0.455223	0.143571	0.0204611	0.167346
Test Pyridoxin B6	0.205827	0.335625	0.290018	0.40832	1.0469	0.355676	0.938289	0.427134	0.358218	0.158823	1.021	0.352751	2.08522	0.617093	0.329482	0.378253	0.778063	0.26673	0.905623	0.163274	0.19521	0.187902	0.0614861	0.0523134	0.071091	0.535658	0.144193	1.80634	0.401215
Test Q	0.420517	0.103622	0.11528	0.584993	0.198454	0.573924	0.120361	0.358279	0.676161	0.0881571	0.577316	0.178786	0.187057	0.747998	0.124929	0.464536	0.317179	0.320443	0.476125	0.332909	0.171331	0.475472	0.200906	0.0761865	0.0474492	0.370372	0.498761	0.179174	0.149678
Tetrathionate respiration	0	0	0	0	0	0	0	0.00669142	0	0	0	0	0	0	0	0	0	0	0	0	0	0	0	0	0	0	0	0	0
The Chv regulatory system of Alphaproteobacteria	0	0.00171245	0	0	0.00749107	0.00177733	0	0.00135547	0	0	0	0	0	0.000680977	0	0	0.00112724	0.0157702	0.00135575	0.000833583	0	0	0	0	0	0	0	0	0
The mdtABCD multidrug resistance cluster	0	0	0	0	0.000960577	0.00113122	0	0.00185044	0	0.00389819	0.00285211	0	0	0	0	0	0	0.0017325	0.0012356	0	0.00243581	0	0	0	0	0.00431122	0	0	0.000408618
Thermosome, archaeal	0	0	0.00411054	0	0	0	0	0.000169464	0	0	0	0	0	0.0120262	0	0	0	0	0	0	0	0	0	0	0	0	0	0	0
Thiamin biosynthesis	0.666211	0.192525	0.294062	0.275397	0.0734375	0.193535	0.28537	0.266656	0.105779	0.216649	0.355649	0.540558	0.144074	0.146798	0.23415	0.39462	0.350112	0.0678551	0.393679	0.554981	0.141549	0.173579	0.0722283	0.100861	0.0074707	0.261312	0.081732	0.00651394	0.0456344
Thiamin biosynthesis in plants	0	0	0	0	0	0	0	0	0	0	0	0	0	0	0	0	0	0	0	0.00337899	0	0	0	0	0	0	0	0	0
Thiamin biosynthesis LDP	0.464907	0.20352	0.256214	0.349735	0.0506383	0.218386	0.216967	0.271949	0.0621487	0.165049	0.441941	0.329413	0.0978108	0.208357	0.136917	0.197296	0.28772	0.0764491	0.281916	0.41919	0.1061	0.142828	0.0627011	0.0176868	0.0246515	0.201557	0.0708494	0.0116209	0.0497135
Thiamin Copy RZ	0.427257	0.207817	0.290266	0.357629	0.0881359	0.226907	0.571235	0.360863	0.0697099	0.0782987	0.67089	0.440892	0.164134	0.680932	0.132054	0.220242	0.30033	0.0619682	0.60086	0.444179	0.173091	0.170459	0.089068	0.0321006	0.123171	0.21351	0.148705	1.30869	0.449451
ThiD ThiE fusions	0.0415055	0.066371	0.179367	0.166201	0.0185146	0.0714146	0.100973	0.0970296	0.0376046	0.0175954	0.251882	0.148607	0.0372319	0.0803234	0.0665838	0.0149556	0.0394951	0.019136	0.063306	0.148923	0.0621436	0.0744773	0.00389287	0.00918262	0.0109058	0.11454	0.0272487	0.00679533	0.00929368
Thioredoxin-disulfide reductase	0.171171	0.0166375	0.0370302	0.0130376	0.020857	0.0556424	0.023982	0.0379121	0.0786211	0.017425	0.0800975	0.0226582	0.0285425	0.0755493	0.0913926	0.102913	0.0356457	0.00947943	0.0409435	0.261041	0.0712959	0.0630202	0.0102336	0.000310825	0	0.0792426	0.0106453	0	0.00917484
Threonine anaerobic catabolism gene cluster	0.158196	0.0270921	0.044245	0.123249	0.0405676	0.0212384	0.026203	0.0332238	0.00277093	0.0244969	0.00624776	0.0254274	0.0325149	0.0333899	0.0277415	0.00986332	0.069039	0.019413	0.00163909	0.0290015	0	0.0103183	0.14371	0.124277	0	0.0124348	0.262409	0.0566041	0.041088
Threonine and Homoserine Biosynthesis	0.359898	0.252096	0.338731	0.847404	1.21558	0.252545	0.44751	0.235109	0.447388	0.359363	0.224322	0.206061	0.191873	0.435011	0.334614	0.496658	0.598366	0.154131	0.487267	0.401154	0.187539	0.422828	0.343189	4.11369	0.0120327	0.160613	0.307247	0.0454862	0.512255
Threonine degradation	0.0749239	0.140304	0.0805862	0.155992	0.0460791	0.0571158	0.0184395	0.323152	0.0545255	0.0610133	0.0546159	0.0894453	0.0814961	0.202125	0.140809	0.0409292	0.0913386	0.0102101	0.0909771	0.149135	0.157224	0.0193779	0.00251712	0.120357	0.280088	0.286924	0.0569259	0.0936368	0.00241588
Threonylcarbamoyladenosine	0.263845	0.0600786	0.0724995	0.0523682	0.0665887	0.036326	0.0239634	0.0654106	0.0869351	0.0219704	0.0620726	0.0261077	0.0749496	0.0415432	0.032474	0.0327058	0.0777053	0.0379907	0.0593373	0.0477154	0.0838172	0.0334972	0.0173589	0.00361481	0.0439049	0.0149351	0.00353526	0.010829	0.0243135
Tn552	0.0137263	0.00718533	0	0	0	0	0	0	0.00200425	0	0	0.0004103	0	0.00123982	0	0	0	0	0.0209968	0.00106897	0	0	0	0	0	0	0	0.00284479	0
Tolerance to colicin E2	0	0	0	0	0	0	0.00206117	0.00071255	0	0.0109531	0	0	0	0	0	0	0	0	0	0	0	0	0	0	0	0.000861594	0	0	0
Toluene degradation	0	0	0	0	0	0	0	0	0	0.00474616	0	0	0	0	0	0	0.00117619	0	0	0	0	0	0	0	0	0	0	0	0
Ton and Tol transport systems	0.0215	0.0823562	0.0938687	0.10027	0.0075191	0.13556	0.0915613	0.143625	0.243858	0.051731	0.156973	0.0189995	0.13141	0.345023	0.136684	0.00757432	0.0209666	0.0355839	0.0282507	0.036893	0.116734	0.164653	0.000983671	0.0238206	0.543973	0.0158465	0.0199575	0.0252115	0.156886
Toxin-antitoxin replicon stabilization systems	0	0	0	0	0	0	0	0	0	0	0	0.000277942	0	0	0	0	0	0	0.0005756	0	0	0	0	0	0	0	0	0	6.15927e-05
Toxin-antitoxin system in Mycobacterium	0	0	0	0	0	0	0	0.000386742	0	0	0	0	0	0	0	0	0	0	0	0	0.0050263	0	0	0	0	0	0	0	0
Toxin-antitoxin systems (other than RelBE and MazEF)	0.00373413	0	0	0	0	0	0.0036498	0.00319442	0	0	0.0481514	0.00413685	0.000669129	0	0	0	0.00187306	0	0.0233846	0	0.00128462	0	0.000222475	0	0	0	0	0	0.00301294
Trans-envelope signaling system VreARI in Pseudomonas	0	0	0	0	0	0	0	0	0	0	0	0	0	0	0	0	0	0	0.0013416	0	0	0	0	0	0	0	0	0	0
Trans-translation by stalled ribosomes	0.00135836	0.0159562	0.00744792	0.00154093	0.0121058	0.00693146	0.00293609	0.0040254	0.00271838	0.0253646	0.00740424	0.00801227	0.0147478	0.00735964	0.0149726	0.00104232	0.0562132	0.00546474	0.0271531	0	0.0175955	0.0126191	0	0.00257785	0	0.0025028	0	0	0.00668448
Transcription factors bacterial	0.195019	0.535702	0.52046	0.396885	0.680523	0.505664	1.0502	0.475555	0.419835	0.511702	0.373389	0.172654	0.547903	0.846612	1.0803	0.33796	0.591167	0.717593	0.236928	0.547292	0.362982	0.779663	0.147241	0.315713	0.194294	0.412744	0.101148	0.447809	0.333391
Transcription factors cyanobacterial RpoD-like sigma factors	0	0.00641716	0.000960098	0	0.00135333	0	0	0.000155993	0	0.00133454	0	0.000938087	0.000633842	0	0	0.00455593	0	0	0.00175538	0	0	0.00068755	0	0	0	0	0	0	0
Transcription initiation, bacterial sigma factors	0.374147	0.461157	0.664906	0.557898	0.273492	0.047791	0.137938	0.134988	0.126576	0.202202	0.102833	0.461533	0.0990821	0.163581	0.39598	0.1883	0.0606187	0.692589	0.236988	0.0783949	0.525311	0.0953461	0.0247959	0.00591533	0.05398	0.129125	0.507784	0.0287151	0.239826
Translation elongation factor G family	0.307236	0.558273	0.146192	0.681013	0.322051	0.381126	0.25902	0.754316	0.507094	0.149232	0.563278	0.606145	0.226003	0.618524	0.429022	0.47094	0.460323	0.352644	0.690489	0.0957327	0.503046	0.19833	0.169752	0.582382	0.838651	0.351244	0.212332	0.0324571	0.312522
Translation elongation factors bacterial	0.751971	0.433847	0.282534	1.04624	0.450339	0.448264	0.364302	1.08599	0.661011	0.126698	0.973838	0.758716	0.469774	0.864701	1.70767	0.806965	0.733632	0.816445	1.03674	0.482225	0.669734	0.556785	0.30632	0.606084	0.906145	0.441687	2.14416	0.0848689	0.726157
Translation elongation factors eukaryotic and archaeal	0	0	0	0	0	0.00157242	0	0.00212002	0	0	0	0	0	0.00212077	0	0	0	0	0	0	0.00662741	0.00320946	0	0	0	0	0	0	0
Translation initiation factors bacterial	0.225897	0.0402337	0.118828	0.306408	0.288184	0.118553	0.562841	0.351929	0.784607	0.174459	0.288369	0.187252	0.11811	0.39255	0.0292435	0.157785	0.16684	0.438785	0.304176	0.268524	0.100382	0.171916	0.0671867	0.0414127	3.4075	0.102643	0.366625	0.75712	0.400817
Translation initiation factors eukaryotic and archaeal	0	0.019964	0	0	0	0	0	0	0	0	0	0	0	0	0	0	0	0	0	0	0	0	0	0	0	0	0	0	0
Translation termination factors bacterial	0.529307	0.514268	0.212062	1.14209	0.30946	0.374846	0.327914	0.467109	0.680443	0.116569	0.60394	0.299315	0.513351	0.593444	0.204265	0.291725	0.293328	0.532848	0.621154	0.460473	0.544083	0.451866	1.02815	3.02945	0.498961	0.425349	0.779348	0.178722	0.549501
Transport of Iron	0	0	0.000722146	0.00128548	0	0.0113519	0.00184515	0.00130849	0.000781738	0.00696413	0	0	0.00121714	0	0	0.00294048	0	0.00438677	0	0.00437478	0	0	0	0	0	0	0	0	0
Transport of Manganese	0	0	0	0	0.00183779	0	0	0.000429738	0	0.00197849	0.000695508	0.000374942	0.000782692	0	0	0	0.00109142	0	0	0	0.00292262	0	0.00589448	0	0	0	0	0	0
Transport of Molybdenum	0	0	0.00725449	0	0	0	0.00359897	0.00324034	0.00328081	0	0.0045912	0.00106685	0.00233717	0	0.00402317	0	0.00146912	0	0.00683525	0	0	0.000884987	0	0	0	0	0	0.00168839	0
Transport of Nickel and Cobalt	0.0344419	0.0450685	0.0410911	0.00511174	0.0062096	0.074429	0.0600818	0.0615812	0.0124705	0.0297964	0.011634	0.0237225	0.0273578	0.00677017	0.0582113	0.00401778	0.0876657	0.0437724	0.00767144	0.129804	0.0144448	0.00740007	0.0108952	0.000887437	0	0.00569981	0.0205299	0.0114748	0.00207246
Transport of Zinc	0	0	0.00885539	0	0	0.00558854	0.00951126	0.00390666	0	0.00139962	0.00117752	0.0154473	0.00178905	0.000476244	0.0634814	0	0.0240749	0	0.000136631	0	0	0	0	0	0	0.00243737	0	0	4.31812e-05
Trehalose Biosynthesis	0.00671254	0.0733209	0.11176	0.0231946	0.0483724	0.187979	0.136876	0.172931	0.0352258	0.282717	0.017995	0.200842	0.222314	0.0381322	0.29262	0	0.186144	0.125688	0.423859	0.130567	0.103031	0.123513	0.0129077	0.0691913	0.00659756	0.146822	0.208624	0.403042	0.17314
Trehalose Uptake and Utilization	0.0106004	0.0394484	0.112684	0	0	0.0197057	0.0267351	0.0197623	0.080385	0.156667	0.00678467	0.0200364	0.00789963	0.00514141	0.0270912	0	0.0219764	0.0111392	0.0255967	0.0144059	0.00296874	0.00912298	0.202291	0	0	0.00774353	0.0554876	0.217109	0.0079749
Triacylglycerol metabolism	0.00195783	0.00701658	0.00767242	0.00542343	0.291178	0.00347754	0	0.00272664	0.0166098	0	0.00215946	0	0.0173592	0.000733719	0.00156602	0	0.00104914	0.00434082	0.00324362	0	0.0084517	0.000575771	0	0	0	0	0	0	0.000231661
Tricarballylate Utilization	0	0	0	0	0	0	0	0.00822525	0.00104232	0	0	0	0	0	0	0	0	0	0	0	0	0	0	0	0	0	0	0	0
Tricarboxylate transport system	0.113039	0.0209067	0.0160612	0	0	0.0361862	0.0382463	0.020873	0.00111872	0.0163535	0.0431312	0	0.015572	0.0112744	0.0300975	0.018146	0.0153848	0.00149772	0	0.0549306	0.00103894	0.0381461	0.00230723	0	0	0	0	0	0.0197912
trimethylamine N-oxide (TMAO) reductase	0	0	0	0	0	0	0	0	0	0	0	0	0	0	0	0	0	0	0	0	0	0.00265496	0	0	0	0	0	0	0
tRNA-dependent amino acid transfers	0	0	0	0	0	0	0	0	0	0	0	0	0	0.000580463	0	0	0	0	0	0	0	0	0	0	0	0	0	0	0
tRNA-methylthiotransferase containing cluster	0.000484646	0	0.00803259	0	0.00127188	0.00541675	0	0.00240461	0	0	0.000739362	0.000318865	0.00347049	0.00385367	0	0	0	0.00111032	0.000268773	0	0	0.00211015	0.0283044	0.00257785	0.0189099	0.138689	0.0148145	0	0.073469
tRNA aminoacylation, Ala	0.0486632	0.109586	0.044844	0.0184837	0.113202	0.0528434	0.216064	0.177234	0.0876807	0.236095	0.184725	0.145851	0.0999566	0.251582	0.0853749	0.235672	0.0690627	0.310868	0.118752	0.110344	0.0554815	0.107118	0.120724	0.00209985	1.42086	0.109672	0.0695982	0	0.391591
tRNA aminoacylation, Arg	0.0654561	0.0570723	0.12161	0.00250727	0.153511	0.0943814	0.0210028	0.0562332	0.224654	0.0177051	0.0895222	0.0469351	0.0260399	0.0322491	0.0821883	0.0450861	0.0917576	0.0255212	0.0529669	0.132271	0.0617255	0.0438721	0.733793	0	0	0.0483964	0.0123382	0.00412677	0.0158594
tRNA aminoacylation, Asp and Asn	0.979692	0.341242	0.142378	0.542355	0.466015	0.243106	0.296549	0.871819	0.213752	0.173942	0.76617	0.358016	0.10663	1.16426	0.192638	0.94835	0.104905	0.577463	0.455606	0.580653	0.479145	0.311936	0.265455	3.55966	0.192676	0.872479	0.255005	0.205947	0.548353
tRNA aminoacylation, Cys	0.0318695	0.0221203	0.0864686	0.200554	0.0489649	0.0963607	0.0530132	0.190513	0.215485	0.0184054	0.0937424	0.0359226	0.139094	0.0889664	0.0608071	0.106349	0.0938436	0.115243	0.159395	0.0415251	0.20198	0.0222825	0.0840764	0.0128024	0.290264	0.042187	0.043658	0.0429616	0.175166
tRNA aminoacylation, Glu and Gln	0.357055	0.170137	0.0553191	0.504991	0.180266	0.0559963	0.258379	0.730187	0.182961	0.114981	0.450047	0.349463	0.109838	1.04085	0.145451	0.318652	0.0495903	0.354649	0.511221	0.0938461	0.558364	0.116175	0.226089	0.146771	0.857972	0.562057	0.229514	0.222166	0.156952
tRNA aminoacylation, Gly	0.1291	0.126812	0.0394621	0.00806588	0.0715717	0.0233914	0.108511	0.0335721	0.0365937	0.162814	0.0126794	0.176278	0.558039	0.0326004	0.00488637	0.0590266	0.107935	0.706804	0.151497	0.0335287	0.0459116	0.0313356	0.239918	0	0.00516713	0.180039	0.0127367	0	0.115129
tRNA aminoacylation, His	0.00145172	0	0.0139816	0	0	0.00381563	0.00331142	0.00234828	0	0.00126021	0.00628731	0	0.00574841	0.0183973	0.0149521	0.0109509	0.00460678	0	0.00541657	0	0.00795883	0.0108135	0	0	0	0.0272735	0.00941995	0.0146595	0.00329343
tRNA aminoacylation, Ile	0.183605	0.156747	0.452568	0.0364469	0.0993254	0.0500376	0.165341	0.0765041	0.131999	0.0559431	0.0411956	0.433805	0.736785	0.103545	0.0265472	0.436318	0.246226	0.658182	1.13325	0.0123532	0.172141	0.0442918	0.83438	0.01476	0.00963898	0.0237139	0.393219	0.0543244	0.377773
tRNA aminoacylation, Leu	0.171874	0.265468	0.341527	0.0581904	0.115734	0.0635875	0.254438	0.050773	0.0701692	0.224122	0.053088	0.831145	0.939858	0.124439	0.0489963	0.0699793	0.121907	0.105545	0.212778	0.0164688	0.544143	0.0364482	0.430642	0.0320516	0.0516658	0.367736	0.705643	0	0.237296
tRNA aminoacylation, Lys	0.0816675	0.382585	0.12857	0.0403889	0.172434	0.0218673	0.164816	0.356114	0.0489739	0.0311763	0.194971	0.256522	0.0678763	0.182198	0.193577	0.07745	0.356385	0.00289852	0.0923434	0.202914	0.0491508	0.0155161	0.0412713	0	0.0309983	0.0232233	0.020764	0	0.388487
tRNA aminoacylation, Met	0.19313	0.0146847	0.0374252	0.427288	0.291642	0.0866741	0.0540931	0.0352155	0.0293027	0.0297252	0.0414793	0.572631	0.232406	0.391583	0.0257718	0.181817	0.0268656	0.101451	0.169454	0.0719676	0.657265	0.236742	0.458157	0	0	0.0572808	0	0	0.154529
tRNA aminoacylation, Phe	0.303658	0.0413877	0.274884	0.159276	0.133592	0.0524201	0.292973	0.220981	0.578012	0.232058	0.104468	0.0702628	0.241653	0.172918	0.0774752	0.15688	0.110862	0.0536808	0.131719	0.180135	0.0612171	0.116568	0.119228	0.00395694	0.117073	0.25406	0.3539	0.00267838	0.161201
tRNA aminoacylation, Pyr	0	0	0	0	0	0	0	0	0	0	0	0.00218165	0	0	0	0	0	0	0	0	0	0	0	0	0	0	0	0	0
tRNA aminoacylation, Ser	0.0468393	0.0128733	0.209457	0.0403848	0.0665643	0.486934	0.00958054	0.092487	0.153446	0.00573643	0.0343988	0.842113	0.0330101	0.13267	0.0168329	0.443799	0.0852549	0.0201876	0.0759071	0.0255539	0.0514902	0.0447573	0.00267465	0	0.133185	0.00325139	0.0222673	0	0.0704015
tRNA aminoacylation, Thr	0.0831004	0.0842743	0.0544401	0.00562443	0.0336246	0.010552	0.0101919	0.0522341	0.0198583	0.0643514	0.0143798	0.0210628	0.0175222	0.0546072	0.0153507	0.0282238	0.0348462	0.10791	0.180335	0.0389126	0.0145764	0.0146797	0	0	0.458205	0.00148557	0.0111999	0.0107852	0.279296
tRNA aminoacylation, Trp	0.0965528	0.0760124	0.0608148	0.00460916	0.0734249	0.00357647	0.111128	0.132779	0.100788	0.1462	0.0254084	0.108622	0.174791	0.165529	0.0526748	0.0215716	0.055987	0.275999	0.166514	0.0313069	0.0983709	0.00918766	0	0.0989663	0.90722	0.00167224	0.445288	0.602811	0.0445702
tRNA aminoacylation, Tyr	0.20222	0.164708	0.199673	0.0316057	0.197142	0.0785656	0.191366	0.0540231	0.0889895	0.508715	0.0422948	0.358161	0.114575	0.0158584	0.0321508	0.16555	0.0244156	0.057067	0.152845	0.144832	0.027327	0.0533589	0.0148152	0.0058334	0.0103764	0.0342789	0.00103252	0	0.0647667
tRNA aminoacylation, Val	0.564435	0.096105	0.334418	0.265458	0.303923	0.297638	0.210909	0.304274	0.475489	0.0622112	0.229171	0.319044	0.399815	0.305106	0.196268	0.363261	0.190987	0.157201	0.515715	0.187086	0.157221	0.273545	0.0336026	1.21455	0.0860242	0.826222	0.267609	0.176497	0.20543
tRNA modification Archaea	0.209968	0.156626	0.0865103	0.319599	0.273372	0.308856	0.187708	0.302462	0.0528156	0.113059	0.363071	0.247446	0.117114	0.690035	0.143673	0.0599057	0.208743	0.0516903	0.172814	0.0873841	0.138778	0.669253	0.0146805	0.374122	0.072241	0.0663764	0.104888	0.134079	0.138443
tRNA modification yeast cytoplasmic	0	0	0	0	0	0	0	0	0	0	0	0	0	0.000698031	0	0	0	0	0	0	0	0	0	0	0	0	0	0	0
tRNA modification yeast mitochondrial	0.0128909	0	0	0	0	0.0203643	0.00995069	0.0761942	0.0496703	0.00390001	0.0572584	0.0159435	0.0068275	0.0248069	0	0.0223462	0.00670921	0	0.0493114	0.0227337	0	0.142807	0.469718	0.00550631	0.22744	0.0354174	0.00414149	0.00420804	0.230025
tRNA mods Archaea	0.743425	0.343633	0.33867	0.292253	0.55866	0.261178	0.376242	0.346889	0.164166	0.381258	0.35983	0.750493	0.196929	1.00127	0.191211	0.155547	0.315825	0.148497	0.464312	0.188289	0.312945	0.608283	0.0306495	3.53474	0.13983	0.0313563	0.220773	0.284141	0.413241
tRNA nucleotidyltransferase	0.00276427	0.0191991	0.00784906	0.114505	0.0134026	0.0185161	0.010864	0.0420996	0.0525922	0.01029	0.0272861	0.0190918	0.288616	0.0334358	0.00690855	0	0.0288068	0.0364561	0.0119247	0.00460179	0.0278694	0.0166422	0	0	0	0.00043796	0.0567845	0	0.00824246
tRNA processing	0.140846	0.129972	0.0827994	0.0522378	0.0945868	0.0590425	0.140705	0.165006	0.0324369	0.152549	0.121341	0.120805	0.133688	0.0855306	0.0398208	0.0399968	0.180185	0.0182699	0.101645	0.0693204	0.0705516	0.177011	0.0132038	0.0375732	0.00655617	0.00914203	0.0471792	0.0310148	0.0328824
tRNA splicing	0	0	0.000792367	0	0	0	0	0.000751423	0	0	0.0182797	0.000401562	0.00572054	0	0	0	0	0	0	0	0	0.000692502	0	0	0	0	0	0	0
Tryptophan synthesis	0.403523	0.366871	0.363416	0.566372	0.680632	0.141869	0.67764	0.652163	0.578152	0.628738	0.616882	0.811574	0.873433	0.173944	1.13586	0.50636	0.391396	0.969413	0.416371	0.0731071	0.194594	0.336816	0.00230143	0	0.188509	0.267181	2.50387	0.0141166	0.0577226
Twin-arginine translocation system	0	0	0.00255017	0	0.00382654	0.00264326	0.00440722	0.00244386	0.00281587	0	0.00300818	0	0	0.00706438	0	0	0.00512821	0.00356242	0.009584	0	0	0.00481444	0	0	0	0	0	0	0
Two-component regulatory systems in Campylobacter	0	0.0602893	0.0252497	0.0474715	0	0.0282937	0	0.0495727	0.0186221	0	0.0327187	0.00609391	0.0481613	0.125761	0.00636781	0	0.0143919	0.0295798	0.108187	0.0175268	0.285232	0.0563616	0.207502	0	0.0224071	0.0129401	0.0248226	0.0204785	0.164627
Two-component Response Regulator of Virulence ResDE	0	0.00147588	0	0	0	0	0.00175544	0.0245211	0.00114811	0.0348455	0.00777239	0.00267987	0	0.00194822	0	0.00318803	0.00776153	0.00853747	0.000176607	0	0.002601	0	0	0	0.0571742	0.0020211	0	0	0
Two cell division clusters relating to chromosome partitioning	0.21626	0.545901	0.227062	0.169233	0.323336	0.34687	0.273474	0.234288	0.346706	0.300379	0.229692	0.261239	0.385472	0.322967	0.269632	0.506694	0.381307	0.448382	0.242237	0.157905	0.174262	0.454365	0.152444	0.017266	0.147675	1.75637	0.175254	0.675332	0.0741367
Two partner secretion pathway (TPS)	0	0	0	0	0	0	0	0.000262321	0	0	0	0	0	0	0	0	0	0	0	0	0	0	0	0	0	0	0	0	0
Type 4 secretion and conjugative transfer	0	0.00145577	0	0	0	0	0	0.000493678	0.00209829	0	0.00214447	0	0	0	0	0	0	0.001575	0.000816637	0.00960992	0.0013865	0.000629485	0	0	0	0	0	0	0.00461141
Type I Restriction-Modification	0.133954	0.221974	0.0290048	0.175972	0.00110585	0.0701633	0.326721	0.418932	0.107461	0.780795	0.342849	0.335749	0.388595	0.815334	1.1394	0.611267	0.195842	0.0228729	0.394465	0.0941097	0.541669	0.396329	0.0712231	0.59073	1.22333	0.199633	0.125041	0.0596878	0.0211003
Type III secretion system	0	0	0	0.00876622	0	0.00599509	0	0.0331714	0.00182802	0	0.0197335	0	0.00942687	0.00682851	0	0	0.00107016	0	0.000817704	0.0150342	0.00235527	0.00291793	0	0	0	0.000930371	0	0	0.000129756
Type III secretion system orphans	0	0	0	0	0	0	0	0	0	0	0	0	0	0	0	0	0	0	0	0.00201898	0	0	0	0	0	0	0	0	0
Type III secretion systems, extended	0	0	0.00517764	0.0131459	0	0.00599509	0	0.0957462	0	0.00106601	0.140443	0	0.015571	0.00834492	0	0	0.00619837	0.00380808	0.000817704	0.0230283	0.000888258	0.00686183	0	0	0	0.000930371	0	0	0.000701196
Type IV pilus	0	0.00351954	0.0165897	0.0302851	0	0.0146852	0	0.0402971	0.0220218	0.0309589	0.183909	0.00165642	0	0.0205829	0.00341644	0.00169821	0	0.0112432	0	0.0292941	0.0779563	0.0122103	0.000435283	0	0.0277244	0.188955	0.00165102	0.0107058	0.0168106
Type VI secretion systems	0.0401472	0.657864	0.506971	0.153407	0.081684	0.37205	0.355764	0.403304	0.109351	0.0598922	0.146269	0.087169	0.222922	0.116849	0.314389	0.0925294	0.225002	0.464528	0.104052	0.1154	0.277878	0.190668	1.63192	0.0954575	0.362461	1.32411	0.470231	0.0872889	0.129923
Ubiquinone Biosynthesis	0	0.141626	0.00525229	0.0125713	0.0383875	0	0.00268501	0.011621	0.00918677	0.0140493	0.0153535	0.00972302	0.00870306	0.0252273	0.0454869	0.00119297	0.0132771	0	0.167335	0.00212848	0.0129131	0	0	0	0	0.000880127	0	0	0
Ubiquinone biosynthesis -- gjo	0	0.0126156	0.00115709	0	0.0067169	0	0.00802862	0.00548251	0.00077481	0	0.0088376	0.00104557	0.000752967	0.0152983	0.0467673	0.0019379	0.00434969	0	0.0164902	0.00421395	0.0056444	0	0	0	0	0	0	0	0
Ubiquinone Menaquinone-cytochrome c reductase complexes	0	0	0.000888258	0	0	0.0047714	0	0.0105115	0	0.00664569	0.0282104	0	0	0	0	0	0	0	0	0	0	0	0	0	0	0	0	0	0
UDP-D-glucuronate, UDP-D-xylose and UDP-D-apiose biosynthesis in plants	0	0.00171245	0	0	0	0	0	0	0	0	0	0	0.00429738	0	0	0	0	0	0	0	0	0.00444377	0	0	0	0	0	0	0
UDP-glucose and UDP-galactose biosynthesis in plants	0	0	0	0	0	0	0	0.00136642	0	0	0	0	0.0006935	0	0	0	0	0	0	0.00804096	0	0.00594828	0	0	0	0	0	0	0
UDP-N-acetylmuramate from Fructose-6-phosphate Biosynthesis	0.275452	0.257227	0.255166	0.191881	0.100139	0.301944	0.596406	0.48457	0.370098	0.625486	0.258656	0.293992	0.329708	0.268256	0.275098	0.270865	0.521755	0.549671	0.610183	0.46713	0.203386	0.642188	0.278324	0.18242	0.0841316	0.0874943	0.200163	0.206541	0.173865
Universal GTPases	1.14277	1.03007	0.593931	1.67389	1.04625	1.27797	1.3213	1.8159	1.62432	0.61452	1.60851	1.11311	1.02506	1.57343	0.862705	1.01914	1.00925	1.72108	1.37035	0.716559	1.046	1.48964	1.30518	1.6036	4.46424	4.44329	0.746699	1.7126	1.17373
Universal stress protein family	0	0	0	0	0.0132244	0	0	0.00208001	0	0	0.00295804	0	0.000633842	0	0	0	0	0	0.011422	0	0	0	0	0	0	0	0	0	0.000262841
Unknown carbohydrate utilization ( cluster Ydj )	0	0.00147588	0	0.0156288	0.0419699	0.0083706	0	0.00584118	0.00547796	0.00240085	0.00375659	0.0142193	0.000743075	0.00524047	0	0	0	0.00132352	0.00473948	0.167754	0.0123472	0.011338	0	0	0.00158932	0	0	0	0.00178811
Unknown carbohydrate utilization ( cluster Yeg )	0	0	0	0	0	0	0	0.00632724	0	0	0.00147815	0.000413298	0	0	0	0	0	0	0.000191828	0	0	0	0	0	0	0	0	0	0
Unknown sugar utilization (cluster yphABCDEFG)	0	0	0.00435909	0	0	0.00970763	0	0.000609505	0.0015893	0.34831	0.00191351	0.0425765	0	0.00618674	0	0	0.0737052	0	0.0001925	0	0	0	0	0	0	0	0	0	0
Unsaturated Fatty Acid Metabolism	0.00228808	0.0020116	0.000888258	0	0	0.00134858	0	0.00417799	0	0.000903702	0.000534931	0	0.00227583	0	0	0	0.00104914	0	0	0	0.00705715	0	0.00719037	0.000310825	0	0.000509694	0.000441477	0.0059184	0.000485505
Unspecified monosaccharide transport cluster	0.0212751	0.00737792	0.037638	0.0156304	0.0164719	0.0519397	0.0319343	0.0708434	0.0737639	0.0586599	0.0938493	0.0245746	0.0677735	0.0166848	0.0436742	0.0144836	0.0146747	0.0268036	0.0166155	0.0709078	0.0324556	0.0727266	0.05783	0.0128548	0.0260513	0.0327865	0.00142548	0.00844856	0.0014248
Uptake of selenate and selenite	0	0.053614	0.023385	0	0.0148435	0.129352	0.00343629	0.0308909	0.00522604	0.00864788	0.00735817	0.00113149	0.00840001	0.011111	0.0567844	0.00241088	0.0477229	0.00144375	0.00178458	0.212507	0.00902499	0.00463245	0.00122645	0.00832512	0	0.0204582	0.00548339	0	0.0111169
Uracil-DNA glycosylase	0.147092	0.0313879	0.0572875	0.0256954	0.0223764	0.035178	0.0316013	0.0722755	0.061925	0.0174711	0.0299702	0.0245547	0.0481695	0.209133	0.0406292	0.00769963	0.0385798	0.00257944	0.0236983	0.14208	0.0787732	0.0494798	0.00540629	0	0.0684382	0.0349759	0.0513597	0	0.00450349
Urea decomposition	0	0	0.0127023	0	0	0.120399	0.0109574	0.0129872	0.00300637	0.0078055	0.00330711	0	0.00522296	0.00321573	0	0	0.0068058	0.00635729	0	0.0809654	0.0215382	0.0039599	0.0449218	0.0028724	0.00234808	0.551878	0.0486723	0.0181595	0.0103568
Urease subunits	0	0	0	0	0	0	0.0109574	0.00536075	0	0.00126021	0	0	0	0	0	0	0	0.00635729	0	0.011803	0.000864304	0	0.0436632	0.0028724	0	0.0341568	0.044075	0.0125172	0.000903605
Utilization of glutathione as a sulphur source	0.0132386	0.00378697	0.0102745	0	0	0.0193067	0.00796005	0.0312525	0.00289603	0.0239406	0.0036024	0	0	0.00117084	0.00145138	0.000722417	0.0202564	0.00299312	0.000107513	0.0158344	0	0.00243119	0	0	0	0.0102147	0	0	2.3749e-05
V-Type ATP synthase	2.66587	0.0651197	0.041637	0.22841	0.00132535	0.0766113	0.0117405	0.0196598	0.0054979	0.0469008	0.0129948	0.841996	0.0231038	0.0378674	0.0859563	0	0.0873489	0.153886	0.000720404	0.104789	0.0288258	0.00601077	0	0	0	0	0	0	0
V-Type ATP synthase in plants (vacuolar)	0	0	0	0	0	0	0	0.000456946	0	0	0	0.00364123	0	0.00133196	0	0	0	0	0	0	0	0	0	0	0	0	0	0	0
Valine degradation	0.0746937	0.045022	0.0506353	0.0342932	0.0217611	0.0185483	0.00999609	0.023501	0.0620603	0.0019682	0.0159951	0.00583641	0.0659326	0.0098662	0.122665	0	0.00819791	0.0211668	0.0105959	0.0504435	0.0141901	0.157321	0	0.00421801	0.00258357	0.00754721	0	0	0.0321213
Vanillate and syringate utilization	0	0	0	0	0	0	0	0.000183552	0	0	0	0	0	0	0	0	0	0	0	0	0	0	0	0	0	0	0	0	0
Vibrio Core Oligosaccharide Biosynthesis	0	0	0	0	0	0	0	0	0	0	0	0	0	0	0	0.0012091	0	0	0	0	0	0	0.0428382	0	0	0.001536	0.00905006	0	0.00407558
Vibrio Polysaccharide (VPS) Biosynthesis	0	0	0	0	0	0.00157242	0.00183675	0	0	0	0	0	0	0	0	0	0	0	0.000182524	0	0	0	0	0	0	0	0	0.00637362	0.000587135
Vibrioferrin synthesis	0	0	0	0	0	0	0	0	0	0	0	0	0	0	0	0	0	0	0.000182976	0	0	0	0	0	0	0.00709202	0	0	0
VieSAB signal transduction system of Vibrio	0	0	0	0	0	0.00134858	0	0	0	0	0	0.0007405	0	0	0	0	0	0	0	0	0	0	0	0	0	0	0	0	5.35474e-05
WhiB and WhiB-type regulatory proteins	0.0230312	0.0131579	0.0758461	0.00296997	0.0843545	0.102046	0.0636374	0.0521908	0.0258546	0.0752161	0.477939	0.0723384	0.0151093	0.0987836	0.0527572	0.0510115	0.0717777	0.030935	0.0825577	0.0347105	0.121492	0.0143094	0.00603341	0.780897	0.0767142	0.0166438	0.196214	0	0.0703367
Widespread colonization island	0.00261699	0.0628258	0.0131111	0.0297877	0.0450819	0.0224095	0.0302093	0.133497	0.0741012	0.123889	0.0681719	0.00381386	0.0137975	0.026791	0.00802361	0	0.00802989	0	0.0253071	0.102318	0.00767159	0.0790391	0.0740368	0	0.0275822	0.0410459	0.0174276	0.0347829	0.000176772
Wyeosine-MimG Biosynthesis	0	0	0	0	0	0	0	0	0	0	0	0	0	0	0	0	0	0	0	0.003144	0.00108038	0	0	0	0	0	0	0	0
Xanthine Metabolism in Bacteria	0.0125182	0	0.00209081	0	0.00958737	0	0	0.0031823	0	0.00342185	0.00762009	0.0902142	0.00378141	0.00502393	0.0102235	0.00131178	0.00314742	0	0.0478784	0.0105036	0	0	0.0103003	0.00387327	0	0.00167763	0	0	0.0508072
Xanthosine utilization (xap region)	0	0	0	0	0	0	0	0.00185605	0	0	0	0	0	0.148177	0	0	0	0	0	0	0	0	0	0	0	0	0	0	0.000938125
Xylose utilization	0.00174373	0.38827	0.68662	0.00644876	0.00360963	0.221592	0.0430751	0.217472	0.840085	1.40412	0.125486	0.0256603	0.098882	0.314237	1.57374	0	0.19967	0.269414	0.152278	0.240912	1.14435	0.365052	0.00151962	0.00416758	0.00540518	0.0441007	0.00862919	0.0680773	0.331503
Xylose utilization in plants	0	0	0	0	0	0	0	0.000611665	0	0	0	0	0	0	0	0	0	0	0	0	0	0	0	0	0	0	0	0	0
YcfH	0.0091026	0.0287699	0.0161211	0.0191948	0.0141909	0.0974825	0	0.030146	0.122479	0.00192044	0.027738	0.00643199	0.000741927	0	0.00217296	0.00841113	0.00214056	0	0.0153125	0.00109515	0.015089	0.041609	0	0	0	0.0193654	0.00593352	0	0.0053774
YebC	0.719775	0.263481	0.208076	0.0990512	0.293951	0.105314	0.245401	0.350568	0.200089	0.453004	0.214574	0.131483	0.672572	0.417097	0.443479	0.271985	0.261222	0.716003	0.781883	0.256163	0.316583	0.285454	0.988164	0.115097	2.13843	0.467354	0.124914	0.0769779	0.668358
YgfZ	0.290163	0.370598	0.176444	0.26516	0.937161	0.318713	0.166634	0.388434	0.374115	0.349673	0.188537	0.379521	0.170054	0.519523	0.174947	0.154531	0.291951	0.154897	0.144484	0.142845	0.387128	0.382853	0.274273	0.218816	0.162103	0.152396	0.116717	0.696991	0.390496
YgfZ-Fe-S	0.0525865	0.0594345	0.055626	0.212015	0.0163307	0.0708236	0.0599556	0.105593	0.0473227	0.0243115	0.0682818	0.026531	0.024235	0.134502	0.0274777	0.00674227	0.0259983	0.0448076	0.0356405	0.0996434	0.265992	0.161535	0.200226	0.181365	0.107078	0.0590235	0.046865	0.00196835	0.104242
YgjD and YeaZ	0.00783585	0.0377817	0.0219927	0.0466366	0.0451793	0.0138308	0.00679716	0.048993	0.0318243	0.00267838	0.0288064	0.0167194	0.0655504	0.0184732	0.0164974	0.0080645	0.0179684	0.0257948	0.0192355	0.00740674	0.022864	0.0232161	0.0129216	0.0018074	0.0431238	0.00999269	0.00123145	0	0.000770567
YjeE	0.000597413	0.00151543	0	0.00468182	0.0498552	0.00169136	0.00650787	0.0219503	0.00431991	0.00405574	0.0054807	0.00282717	0	0.0189552	0	0	0.00446745	0.0275382	0.00207332	0.0122939	0.0420764	0.00286666	0	0	0	0	0	0	0.00288067
YrdC-YciO	0.037976	0.179375	0.162702	0.0742991	0.0462525	0.155339	0.0185249	0.121418	0.118955	0.0286505	0.120469	0.0477197	0.121324	0.0707101	0.0455037	0.0541347	0.0882179	0.0752357	0.0786642	0.0765025	0.0446274	0.0647617	0.0241237	0.00779346	0.0771427	0.0611189	0.0155159	0.0079629	0.0104272
YrdC-YciO-Sua5 and associated protein families	0.0947484	0.104134	0.10865	0.0872825	0.13021	0.0411148	0.0424728	0.158849	0.102805	0.0405515	0.103351	0.0596555	0.120337	0.103139	0.258606	0.0567126	0.101858	0.131578	0.162849	0.0679422	0.0770964	0.0956537	0.0232534	0.00361481	0.287813	0.0449523	0.163727	0.0191346	0.0410394
Zinc regulated enzymes	0.00331877	0.031514	0.0966413	0.0778445	0.0416251	0.155307	0.0611273	0.10245	0.0291402	0.0479025	0.154359	0.00782674	0.0875464	0.0340584	0.0953682	0.0251256	0.0541012	0.31622	0.0786095	0.0436428	0.0387862	0.0330137	0.00756019	0	0.0274227	0.255887	0.0886445	0.0141114	0.129363
Zinc resistance	0.00287466	0.0189251	0.0143753	0.422363	0	0.0335057	0.0117541	0.160843	0.150791	0.00131089	0.101617	0.00233174	0.0500734	0.0556788	0.0663937	0.000788469	0.0415899	0.00301107	0.0111571	0.0810154	0.782352	0.174521	0	0	0.0175439	0.0903847	0.00334656	0	0.00138382
