# Supplementary material for: Rumen and fecal microbiomes are related to diet and production traits in Bos indicus beef cattle
Source: Front Microbiol. 2023 Dec 15;14:1282851. doi: 10.3389/fmicb.2023.1282851 (PMC10754987; doi:10.3389/fmicb.2023.1282851)
Supplement: Supplementary file 9 [file Table_9.XLSX]

## Sheet: Sheet1
Supplementary Table S9: Relative abundance of the functions at Level 3 associated with the taxa significantly associated with RME
	Winogradskyella	Butyrivibrio	Anaerostipes	Blautia	Eubacterium	Lachnospira	Coprococcus	Mediterraneibacter	Lacrimispora	Enterocloster	Novisyntrophococcus	Roseburia	Anaerobutyricum	Pseudobutyrivibrio	Wolbachia	Microcystis	Sporomusa	Terribacillus	Saccharothrix	Thermococcus	Sebaldella	Thermincola	Salicibibacter	Frateuria	Carboxydocella	Fictibacillus	Hypericibacter	Methanococcus	Heliorestis	Dehalogenimonas	Dictyoglomus	Nitrosomonas	Cedecea	Desulfosediminicola	Fervidobacterium	Ferrimonas
(GlcNAc)2 Catabolic Operon	0	0.000113684	0	0.0806365	0	0.00180958	0.00274627	0	0.000861594	0.0161429	0	0.0223641	0	0	0	0	0	0	0	0	0	0	0	0	0	0	0	0	0	0	0	0.00790088	0	0.0216787	0	0
2-O-alpha-mannosyl-D-glycerate utilization	0	0.0130004	0	0.00565037	0	0.000243495	0	0	0.000615581	0.00178338	0.0210562	0.00299356	0	0	0	0	0	0.0121453	0	0	0	0	0	0	0	0	0	0	0	0	0	0	0	0	0	0
2-phosphoglycolate salvage	0.10441	0.0122645	0.00266153	0.00724511	0.00302305	0.00810726	0.00310265	0	0.000730098	0.00650071	0.0126254	0.00244024	0.00662671	0.00197095	0.0993849	0.0251383	0.0158825	0.0146485	0.0122266	0	0.0238082	0.018801	0.00135811	0	0.00152022	0	0	0.0222631	0.00698031	0	0	0	0.00538678	0	0	0.00178393
4-Hydroxyphenylacetic acid catabolic pathway	0	0	0	0	0	0	0.00120042	0	0	0	0	0	0	0	0	0	0	0	0.0171519	0	0	0	0	0	0	0	0	0	0	0	0	0	0	0	0	0
5-FCL-like protein	0.0443462	0.0948985	0.286401	0.16874	0.104169	0.173787	0.187679	0.0237417	0.254992	0.152588	0.163178	0.105738	0.212978	0.121899	0.0572413	0.634008	0.210266	0.141596	0.0563754	0.0104059	0.084243	0.00750942	0.190297	0.0307273	0.713766	0.291042	0.0447517	0.00641096	0.172528	0.0984122	0.090975	0.037993	0.0830342	0.0642754	0.138241	0.205124
A DNA integrity scanning protein that co-occurs with RadA	0	0.00012761	0	0.000266375	0	0	0	0	0	0.00103142	0	0.000265544	0	0	0	0	0	0.00145028	0	0.00131358	0	0.00665425	0.00287027	0.00563952	0	0.0117931	0.0390284	0	0	0.0102425	0	0	0	0.00922589	0	0
A Gammaproteobacteria Cluster Relating to Translation	0.0138347	0	0	0.000436817	0	0.000118833	0.000588434	0	0	0.00124312	0.00243567	0	0	0	0.00311177	0	0.00328115	0	0	0	0	0.00240987	0.00876853	0.00259525	0.00193275	0	0.00280333	0	0	0	0	0	0.0415673	0	0	0.454899
A Gram-positive cluster that relates ribosomal protein L28P to a set of uncharacterized proteins	0.061303	0.136425	0.0945715	0.137088	0.0644324	0.107579	0.0701322	0.597003	0.0667799	0.0591215	0.143973	0.0573508	0.149782	0.162194	0.155105	0.0537424	0.119466	0.119098	0.537173	0.0160419	0.0510974	0.0878288	0.165233	0.0303383	0.10391	0.577691	0.0094229	0.0104423	0.00297231	0.0332856	0.0692874	0.0124011	0.0161466	0.116219	0.105619	0.0474759
A Hypothetical Protein Related to Proline Metabolism	0	0.00623554	0.0185349	0.0167057	0.0118946	0.00394249	0.00498501	0	0.00987486	0.00556563	0.0157487	0.0100607	0.0149217	0.00119113	0.0290147	0.0153219	0.0274608	0	0.880824	0.00435742	0.0204518	0.0107936	0.00594778	0.0154868	0.00363531	0.00568484	0	0	0	0.00184734	0	0	0.0478946	0.00171397	0	0
A TRAP transporter and a hypothetical	0.0148781	0.000428627	0	0	0	0	0.000772815	0	0	0	0	0	0	0	0	0.0067595	0	0.00376337	0	0.0174903	0	0	0.00556708	0	0	0.00488833	0.00560663	0	0	0	0	0	0	0.00176916	0	0
ABC transporter alkylphosphonate (TC 3.A.1.9.1)	0.00275119	0.0736802	0.000608858	0.0017414	0	0.00133315	0	0	0.0799936	0.000517652	0	0.00738977	0	0.00236449	0	0	0	0	0.0352302	0.00275299	0	0	0.00404008	0	0	0	0.00422654	0	0	0	0	0.18978	0	0.00193469	0.00723854	0.00461169
ABC transporter branched-chain amino acid (TC 3.A.1.4.1)	0.00744044	0.18929	0.0241675	0.116931	0.0436818	0.162474	0.132793	0	0.225454	0.555485	0.241909	0.129712	0.199811	0.115794	0.0168694	0.0586622	0.12431	0.0536673	0.789304	0.181484	0.392857	0.00733998	0.0281335	5.92331	0.13023	0.025802	0.311123	0	0.0025641	0.962985	0.111032	0.0101164	0.224818	0.180539	0.761346	0.0239278
ABC transporter dipeptide (TC 3.A.1.5.2)	0.0525661	0.0533037	0	0.0575875	0.107331	0.0385524	0.00615308	0	0.0128524	0.0723029	0.00216792	0.00571747	0.00275337	0.0106546	0	0.00435085	0.0242913	0.0172431	0.0868794	0.14256	0.0131303	0.00417238	0.0547012	0	0.0110836	0.0461044	0.0926915	0.300779	0	0.00842171	0.00447227	0.00634438	0.0943646	0.0101173	0.0606309	0.057728
ABC transporter of unknown substrate X	0	0	0	0	0	0.000124157	0	0	0	0	0	0	0	0	0	0	0	0	0	0.00199904	0	0	0	0	0	0	0	0	0	0	0	0	0	0	0	0
ABC transporter oligopeptide (TC 3.A.1.5.1)	0.0209788	0.595087	0.0198129	0.174913	0.225764	0.125504	0.157103	0	0.229158	0.564576	0.379835	0.366077	0.0241858	0.369915	0.0287051	0	0.262671	1.45335	3.54762	2.23936	0.129183	0.348068	0.440544	0.0533315	0.348416	0.761924	2.06889	0.0262003	0	0.303772	0.668726	0.0968177	2.65432	0.459146	1.2134	0.433431
ABC transporter tungstate (TC 3.A.1.6.2)	0	0.000882969	0.00932409	0.00542404	0.018239	0.00384249	0.00144024	0	0.0112521	0.00438543	0	0.00206477	0.00161284	0	0	0	0	0.00365298	0.0051835	0.673204	0.0174162	0	0.00158148	0.0194399	0.0290836	0.00438704	0.010553	0.00211792	0.0103132	0	0.00820075	0	0.0222607	0.0326168	0	0
Acetoin, butanediol metabolism	0.0358984	0.0994179	0.0457571	0.0569044	0.145757	0.0455275	0.0514252	0	0.214958	0.144763	0.194979	0.0699987	0.0440386	0.167972	0.00465153	0.331853	0.0910766	0.117642	0.0197316	0.0543456	0.139403	0	0.0165726	0.38957	0.00210863	0.0135757	0.0944662	0.326792	0.0454457	0.0221574	0.0597861	0.314503	0.751328	0.151247	0.00326221	0.00402824
Acetone Butanol Ethanol Synthesis	0	0.00111624	0.0111573	0.00914087	0.0102443	0.0141144	0.0060966	0	0.00412704	0.00496806	0.00171703	0.00186285	0.00030784	0.00477232	0.00928577	0.0520578	0.0199469	0.00190215	0	0	0.0365784	0	0.0100155	0	0.00149889	0.0070544	0.0111236	0.00343406	0.0037414	0	0	0	0.00627935	0	0	0.0562334
Acetyl-CoA fermentation to Butyrate	0.0149036	0.611003	0.959248	0.0112873	0.329883	0.183416	0.917926	0	0.0319783	0.0228864	0.0344629	0.531631	0.679469	0.345816	0	0	0.121281	0.182641	0.0267695	0.0158273	0.0614121	0.023594	0.0172216	0.00757117	0.0670512	0.462945	0.0713776	0	0.00389287	0.0215269	0	0.056601	0.0104857	0.576704	0.104568	0.00689144
acinetobacter tca	0.134648	0.0105731	0.0256406	0.0440217	0.0125947	0.018133	0.0494505	0	0.0435801	0.0400696	0.0458524	0.0161924	0.0165464	0.0113373	0.0980149	0.0380804	0.453986	0.0275475	0.0548408	1.90635	0.0110797	2.22458	0.0856515	0.008687	1.44214	0.0871916	0.0799618	0.426415	0.110113	0.0113682	0.00302371	0.007913	0.989277	0.0644552	0.876355	0.017047
Acyclic terpenes utilization	0	0.000221017	0	0	0	0	0	0	0	0	0	0	0	0	0	0	0	0	0	0	0.00890313	0	0	0	0	0	0	0	0	0	0.00342794	0	0	0	0	0
Adaptation to d-cysteine	0	0.00209584	0.00872952	0.00359288	0.00269339	0.00147839	0.00726678	0	0.00162973	0.0133347	0	0.00183673	0.00393533	0.000607492	0	0	0	0.00149191	0	0.00190215	0	0	0.00762229	0	0.0665178	0.0115403	0.00314229	0	0	0.00217542	0.00406569	0.00561881	0.0312	0.0060443	0	0
Adenosyl nucleosidases	0.00553204	0.0443976	0.00314168	0.00647858	0.00679653	0.0412643	0.0127324	0	0.0418292	0.0327944	0	0.00227938	0.0027819	0.061546	0	0.00228938	0	0.17266	0.0162707	0.116929	0.210438	0	0.154733	0.0050211	0.00716898	0.025598	0	0.00207452	0	0.0132919	0	0.00332712	0.0152157	0.00138152	0.0310254	0.0978931
Adhesins in Staphylococcus	0	0	0	0	0	0.000125054	0.000628627	0	0	0	0	0	0	0	0	0	0	0	0	0	0	0	0	0	0	0	0	0	0	0	0	0	0	0	0	0
Adhesion of Campylobacter	0	0.0121228	0.0288047	0.0264408	0.0241617	0.0179001	0.0257395	0.0392465	0.00998751	0.0298694	0.0152251	0.0205763	0.031975	0.00933543	0.00186164	0	0	0.0289647	0.00411794	0.011508	0	0	0.0369394	0	0	0.0120839	0.0137608	0	0.151302	0.039243	0.0062135	0	0	0.00687593	0	0
Agrobacterium opine transport	0	0	0	0	0	0.00057963	0	0	0	0	0	0	0	0	0	0	0	0	0	0	0	0	0	0	0	0	0	0	0	0	0	0	0	0	0	0
Alanine biosynthesis	0.0595159	0.0505832	0.0981458	0.129638	0.0748159	0.151174	0.296186	0	0.0410391	0.103007	0.156043	0.0206664	0.328978	0.112917	0.0623656	0.0290858	0.0854168	0.0535412	0.0654383	0.0444013	0.02036	0.373659	0.0173431	0.0306309	0.00678021	0.00796992	0.0540273	0.0157622	0	0.0286374	0.103331	0.169717	0.0331001	0.0349046	0.409303	0.0052867
Alginate metabolism	0.77838	0.0561294	0.00472396	0.0151552	0.00546318	0.0463639	0.0432384	0.115718	0	0.0513517	0.00123195	0.0579476	0.00409433	0.0889751	0.00165497	0.10945	0	0	1.97055	0.00157759	0	0	0	0.146193	0.0217589	0.210318	0.00661354	0.00471342	0	0	0	0.0076396	0.0118092	0.182564	0	0
Alkaloid biosynthesis from L-lysine	0	0	0	0	0	0	0	0	0	0	0	0	0.000437462	0	0	0	0	0	0	0.000969781	0	0	0	0	0	0	0	0	0	0	0	0	0	0	0	0
Alkanesulfonate assimilation	0	0.0195382	0.000344144	0.00456104	0.000318865	0.00112262	0.0178645	0	0.0030047	0.00521818	0.00274725	0.000152142	0	0	0	0.0289906	0.104647	0.0650599	0.00286173	0.00111354	0.00292706	0	0.0764983	0.00829125	0.00933566	0.00166717	0.0825455	0.0608898	0	0	0	0	0.0169536	0	0	0.0160498
Alkanesulfonates Utilization	0	0.00477734	0	0.00108246	0.00127559	0.00104503	0.0317842	0	0.00235033	0.00544516	0.00391225	0	0.0087629	0	0	0	0.0992984	0.0336154	0.00286173	0	0	0	0.100647	0	0	0	0.0782337	0	0	0	0	0	0.00905887	0.00553923	0	0.00956966
Alkylphosphonate utilization	0	0.000411205	0.00122833	0.000577209	0.00263335	0.000140494	0.000963358	0	0.0170001	0	0	0.000257302	0	0	0	0.0645231	0.0112768	0	0	0.00441334	0	0	0	0	0	0	0	0	0	0	0	0	0.00157307	0.00339765	0	0
Allantoin Utilization	0	0.000204779	0.000861015	0.00162504	0.00130266	0.00619174	0.000130396	0	0.00873015	0.00480238	0	0.00493838	0.00206289	0.000337175	0	0	0	0.00376337	0.0296951	0.0048736	0	0	0.00471414	0.0103114	0.0153297	0.00405998	0	0	0	0	0	0.00947072	0.0162711	0	0	0
Alpha-acetolactate operon	0	0.000161846	0	0	0	0.000109006	0	0	0	0	0	0	0	0	0	0	0	0	0	0	0	0	0	0	0	0	0	0	0	0	0	0	0	0	0	0
Alpha-Amylase locus in Streptocococcus	0.00628456	0.0433994	0	0.00112371	0.0125573	0.00112913	0.0065378	0	0	0	0	0.00443982	0.00156986	0.0501616	0	0	0	0	0.0176601	0	0	0	0	0.00223613	0	0	0.0246843	0	0	0.00145357	0	0	0.0136101	0	0	0
alpha carboxysome	0	0	0	0	0	0	0	0	0	0	0	0	0.00378871	0	0	0	0	0	0	0	0	0	0	0	0	0	0	0	0	0	0	0.00115017	0	0	0	0
Amidase clustered with urea and nitrile hydratase functions	0	0	0	0	0	0	0	0	0	0	0	0	0	0	0.00285323	0	0	0	0	0	0	0	0	0	0	0	0	0	0	0	0	0	0	0	0	0
Amino acid racemase	0.002849	0.00220811	0.0122712	0.00357477	0	0.00238756	0.00229789	0	0.00149539	0.00313585	0.00627431	0	0.00322255	0.00356617	0.00587129	0	0	0	0.00300481	0	0	0	0	0.00597229	0	0.00548409	0.00665425	0.308204	0	0.002939	0	0.00188168	0.0136223	0	0.058774	0.00281805
Aminoglycoside adenylyltransferases	0	0.00412982	0	0.000244882	0.000867088	0.000139697	0.000159525	0	0	0	0	0	0	0.000885788	0	0.00436071	0	0	0	0	0	0	0	0	0	0	0	0	0	0	0	0	0	0	0	0
Ammonia assimilation	0.226865	0.995598	1.29843	1.23107	1.26542	1.01379	0.862051	0	0.874874	0.983268	0.603995	0.813102	0.669247	0.858718	0	0.732089	0.998919	0.848597	0.338334	1.99093	1.95789	0.581053	0.0383704	0.0103114	1.0189	0.379398	0.0846445	0.231671	3.11938	5.12419	1.02065	0.0108583	0.0268599	0.808779	3.07972	0.267166
An Arabinose Sensor	0	0.0052361	0	0.00295601	0.00232138	0.0017172	0.000217863	0	0.00408946	0.001951	0.00110904	0.00205277	0	0.00310094	0	0	0	0	0	0	0	0	0	0	0	0	0	0	0	0	0	0	0	0	0	0
Anaerobic Aromatic Degredation (benzoate)	0	0	0	0	0.0004158	0	0	0	0	0	0	0	0	0	0	0	0	0	0	0	0	0	0	0	0	0	0	0	0	0	0	0	0	0	0	0
Anaerobic benzoate metabolism	0	0.000994102	0.00568832	0.000559979	0.00237573	0.000871143	0.00319976	0	0.025429	0	0	0.000253838	0.00148715	0.0090906	0	0	0.0535362	0	0	0	0	0	0.00861079	0	0	0.0070544	0.00233667	0	0	0	0	0	0.013594	0	0	0
Anaerobic Oxidative Degradation of L-Ornithine	0	0	0	6.21892e-05	0	0	0	0	0	0	0	0	0	0	0	0	0	0	0	0	0	0	0	0	0	0	0	0	0	0	0	0	0	0	0.0298283	0
Anaerobic respiratory reductases	0.0211575	0.167762	0.391642	0.10778	0.415358	0.0704248	0.201838	0	0.0944531	0.0945266	0.133322	0.185706	0.142362	0.0432748	0.00966528	0	0.0531435	0.00134764	0.0134759	0.085906	0.00276304	0.0222072	0.00311683	0	0.0983147	0.423977	0.00656321	0.319497	0.593679	0.0231934	0	0.0127189	0.271647	0.547375	0.0819787	0.0158611
Anthrose Biosynthesis	0	0	0	5.40554e-05	0	0	0	0	0	0	0	0	0	0	0	0	0	0	0	0	0	0	0	0	0	0	0	0	0	0	0	0	0	0	0.00818331	0
Archaeal lipids	0.0124773	0.000230522	0	0	0	0.000259315	0.00183494	0	0	0	0	0.000749571	0.00483435	0.00126162	0.00180401	0	0.0140372	0	0	0.013232	0	0	0.00242813	0	0	0.00128462	0	0.397575	0	0	0	0	0	0	0	0
archaeal lipids bobik	0.0124773	0	0	0	0	0	0.00050281	0	0	0	0	0	0	0	0.0232219	0	0	0	0	0.013232	0	0	0	0	0	0	0	0.397575	0	0	0	0	0	0	0	0
Archaeal membrane bound hydrogenases	0	0	0	0	0	0	0	0	0	0	0	0	0	0	0	0	0	0	0	0.0113525	0	0	0	0	0	0	0	0.0861506	0	0	0	0	0	0	0	0
Archease2	0	0	0	0	0	0	0	0	0	0	0	0	0	0	0	0	0	0	0	0	0	0	0	0	0	0	0	0	0	0	0	0.00392294	0	0	0	0
Arginine and Ornithine Degradation	0.33174	0.444117	0.495306	0.469876	0.291719	0.589521	0.444631	0.0771606	0.227877	0.307539	0.29272	0.425493	0.441756	0.426911	0.0267605	0.197174	0.0644224	0.0893199	0.269861	0.147363	1.03467	0.0308897	0.0425193	0.288063	0.0759445	0.0336948	0.112661	0.624443	0.0278849	0.00857077	0.0345345	0.171259	0.948387	0.0724324	0.2909	0
Arginine Biosynthesis extended	0.456858	0.126334	0.64915	0.486179	0.424301	0.340992	0.318197	0.0237417	0.648685	0.531437	0.267365	0.363665	0.549222	0.0855856	0.0397233	1.55421	0.299656	0.329155	0.126232	0.0214587	1.07662	0.471059	0.12525	0	0.401446	0.187872	0.838819	0.926766	0.458871	0.953286	0.032734	0.433663	0.181671	0.341195	0.139763	0.250271
Arginine Deiminase Pathway	0.00850821	0.0478919	0.274043	0.3031	0.230156	0.153019	0.0379237	0.167562	0.183675	0.218928	0.286946	0.0930755	0.165542	0.102179	0.00311177	0.0406174	0.00228394	0.0504496	0.0234958	0.0549538	1.47848	0	0.00937081	0	0.0144212	0.00602363	0.0279093	0.00533769	0.010946	0.0084894	0	0.00148157	1.03978	0.0136724	0.174137	0
Arginine metabolism and urea cycle in plants	0	0	0	0	0	0	0	0	0	0	0	0	0	0	0	0	0	0	0	0	0	0	0	0	0	0	0.00462279	0	0	0	0	0	0	0	0	0
Aromatic Amin Catabolism	0	0	0.0587304	0.000601115	0.00176784	0.00185468	0	0	0	0.00771476	0	0	0	0	0	0	0.0565932	0	0	0	0	0	0	0	0	0	0.00371969	0	0	0	0	0	0.00264523	0	0	0
Aromatic amino acid degradation	0	0	0	7.2345e-05	0	0.000705171	0.00120042	0	0	0	0	0	0	0	0.00143299	0	0.00259175	0	0.0171519	0	0.00727062	0	0	0	0	0.00271813	0	0	0	0.0188212	0	0	0.00462081	0	0	0
Aromatic amino acid interconversions with aryl acids	0.110273	0.192199	0.012971	0.127731	0.734049	0.229431	0.198128	0	0.0141913	0.387381	0.00680788	0.00870135	0.543706	0.000881885	0.0384612	0.0062539	0.0407151	0	0.0869521	0.41517	0	0.306253	0.00873929	0	0.459061	0.00179895	0.0133594	0.611292	0.11185	0.100515	0	0	0.158914	0.299031	0.0240583	0.015139
Arsenic resistance	0	0.0057161	0.000830662	0.0193316	0.00755371	0.014729	0.0133546	0	0.019289	0.00646307	0.00628745	0.0120349	0.0108072	0.00451671	0.00285323	0	0	0.00134764	0	0.0394965	0	0	0.00311683	0	0	0.00330353	0.00538677	0	0.259765	0.0322885	0	0	0	0	0	0
At1g01770	0	0	0	0	0	0	0	0	0	0	0	0	0	0	0	0	0	0	0	0	0.00890313	0	0	0	0	0	0	0	0	0	0.00342794	0	0	0	0	0
At1g14345	0.0171836	0.000953787	0.00303789	0.00160556	0.00155069	0.00241402	0.000435727	0	0.00263837	0	0	0.000255933	0	0	0	0.0149462	0.00223873	0	0	0	0.00289619	0	0	0	0	0	0	0	0	0.0024891	0	0	0	0	0	0
At1g21350	0	0.00568824	0.0013492	0.000485842	0.00126936	0.000664778	0.0027332	0	0.00680287	0.000802619	0	0.000212777	0	0.000920383	0.00172164	0	0.00222321	0	0	0.0155703	0	0	0	0.0153071	0	0	0	0	0	0	0	0.00351351	0.00777571	0	0	0
At1g24340	0	0.00081629	0.00490132	0.000192973	0.000555162	0	0	0	0	0	0	0	0	0.00108175	0	0	0	0	0.0266362	0	0	0	0	0.0285931	0	0	0	0	0	0	0	0	0	0	0	0
At1g26220 At1g32070	0.0117306	0.0370949	0.107505	0.0213357	0.0245269	0.0163007	0.0157254	0	0.00227448	0.0542445	0.00840827	0.0270379	0.000660398	0.0608188	0.0984997	0.0134995	0.0079966	0.0161989	0.00441073	0	0.00588096	0.0865993	0.00845583	0.00223613	0.00474626	0.0107347	0.0108273	0.0114646	0.0103019	0.0308591	0.0684164	0.0063958	0.0430401	0.00553824	0.019096	0.00651314
At1g48360	0.0105664	0.00270772	0	0.00117456	0	0.00156176	0.00594961	0	0	0	0.00121253	0.00247727	0	0.00498824	0	0	0	0	0	0.0077332	0	0	0	0	0	0.00315298	0	0	0.00373413	0	0.00219029	0	0	0	0	0
At1g54520	0	0	0	9.64867e-05	0	0	0	0	0	0	0	0	0	0	0	0	0	0	0	0	0.00112527	0	0	0	0	0	0	0	0	0	0	0	0	0	0	0
At1g69340 At2g40600	0.00823667	0.0423564	0.0150992	0.0180221	0.0301905	0.010094	0.0164795	0	0.0280397	0.0152232	0.00716244	0.0324354	0.0137832	0.0219992	0	0	0	0	0	0.0194905	0.00499111	0.0145164	0.103872	0.18051	0	0.0438741	0	0.00688042	0	0.0500169	0.0133655	0	0.0217345	0.00146912	0	0.008325
At2g23840	0.0440033	0.0303033	0.0218961	0.0238016	0.0556895	0.0253108	0.0179189	0.0457875	0.0253793	0.0155429	0.0233169	0.00912983	0.03139	0.0083608	0.0369622	0.032589	0.050472	0.0349656	0.0266704	0.0224206	0.0105251	0.00495362	0.0184279	0.0108518	0.00443196	0.0436065	0.0144729	0.00953823	0	0.0138609	0.0255321	0.318514	0.0022079	0.0105043	0.0177666	0.0107591
At2g25870	0.00580019	0.00155595	0.00347741	0.000526643	0.0308766	0.000174921	0.000493337	0	0	0	0.00360569	0.00463816	0.000622154	0.0100731	0.00143299	0.637769	0.00280333	0.0562528	0	0	0.00276304	0	0	0	0	0.00969531	0	0.00495	0	0	0	0.017439	0	0.00312438	0	0
At2g33980 At1g28960	0.118625	0.0040457	0.000990523	0.00401689	0.00103723	0.00169471	0.0104274	0	0	0	0.00685577	0	0	0	0	0	0	0.0271577	0.0661702	0.177033	0	0.0102969	0.00190215	0.0211327	0	0.0346807	0	0.0615437	0.0278708	0	0.0145707	0	0	0.153347	0.0270227	0.0131369
At3g21300	0.0509509	0.0880066	0.039308	0.0358322	0.0264535	0.0165112	0.0320055	0	0.0136036	0.00863988	0.0364566	0.112176	0.157239	0.0393036	0.0503926	0.0347199	0.0138267	0.0426286	0.0475043	0.0514202	0.0060913	0.0427998	0.0126693	0	0.0139695	0.0347764	0	0.202811	0.024736	0.0122448	2.20363	0.00148157	0.00482579	0.0157894	0.0611566	0
At4g10620 At3g57180 At3g47450	0.0202378	0.00584295	0.0816706	0.0173387	0.00275956	0.00377028	0.00355608	0	0.0115992	0	0.0117794	0.00817928	0.012643	0.011621	0.0155018	0.0207021	0.00414456	0	0.0228907	0.0148395	0	0	0.222156	0	0	0	0	0.0228612	0	0.260567	0.023013	0	0.00159592	0.00690158	0	0
At4g17370	0	0	0	0.00023001	0	9.46117e-05	0	0	0	0	0	0	0	0	0	0	0	0	0	0	0	0	0	0	0	0	0	0	0	0	0	0	0	0	0	0
At5g04520 AT1G06240	0.00908785	0.00961869	0.00798677	0.0139245	0.0193777	0.00784082	0.00347254	0	0.00112857	0.00760582	0.00134387	0	0.00476044	0.000690045	0.00157888	0.00347125	0	0	0.00512138	0	0	0.00149772	0	0.0464374	0	0.00916851	0	0.995603	0	0	0	0.00685509	0.00253037	0	0	0.0159062
At5g37530 (CsdL protein family)	0.128576	0.213868	0.240418	0.213751	0.330541	0.248982	0.513667	0.120776	0.176452	0.225575	0.284628	0.226432	0.74079	0.152379	1.51896	0.0751692	0.214236	0.138304	0.125422	0.112985	0.356963	1.45487	0.445316	0.532324	0.539861	0.314491	0.263822	0.0147285	0.0463721	0.153187	0.164531	0.412658	0.895167	0.24877	0.792191	0.00698031
At5g63290	0.569689	0.986429	1.03478	0.837356	0.841942	1.05671	0.973306	0.548537	1.10467	1.17772	0.688703	0.836382	0.646572	0.950512	1.29377	2.04202	1.21201	1.96285	1.27787	0.392832	0.128586	0.870887	1.68812	2.57597	0.762095	1.46342	0.666166	0.0392797	0.625877	2.59883	1.82343	1.89612	0.115096	2.13914	0.849326	0.641754
ATP-dependent efflux pump transporter Ybh	0	0.487083	0.0068303	0.00254085	0.00120045	0.00128838	0.00034752	0	0	0.00565856	0	0.0006935	0	0	0.00300012	0.0100428	0	0.00297462	0	0.0866817	0	0	0.0229979	0.143466	0	0.00260898	0.0771362	0	0.043965	0.00534683	0.0269953	0.0163515	0.00384231	0.46131	0.0017155	0
ATP-dependent Nuclease	0	0.0254223	0.00831239	0.0255506	0.0319454	0.0179003	0.00782515	0	0.0577829	0.030203	0.0105944	0.0353545	0.0104758	0.00516896	0.0204756	0	0.198198	0.26265	0.0163502	0	0	0.0129137	0.0978955	0	0	0.0284998	0.0134335	0.00220031	0.00329294	0	0.0210161	0	0	0.00193469	1.75302	0
ATP-dependent RNA helicases, bacterial	0.0633796	0.0614245	0.0057558	0.0133683	0.0120749	0.00715968	0.0264264	0	0.01075	0.044594	0	0.00299199	0.0130816	0.000730933	0.0187801	0.00872144	0.0126564	0.0170777	0	0.114454	0.0350434	0.0903092	0.0443499	0.203533	0.031579	0.00995797	0.00665425	0.0769085	0.291304	0.0530017	0	0.385612	0.228297	0.112108	0.02513	0.158349
Autoinducer 2 (AI-2) transport and processing (lsrACDBFGE operon)	0	0.00251791	0.00533941	0.00380546	0.00757402	0.00204631	0.000549517	0	0	0.000370392	0	0.0007512	0	0.00167463	0	0.0187793	0	0	0.09644	0	0	0	0.00161739	0	0	0	0.00539433	0	0	0.00436071	0	0.00359454	0.0112592	0.00138152	0	0.00147815
Auxin biosynthesis	0	0	0	0	0	0	0	0	0	0.00149539	0	0	0	0	0	0	0	0	0	0	0	0	0	0	0	0	0	0	0	0	0	0	0	0	0	0
B12 duf71	0.00473202	0	0	0.00159937	0.00112329	0	0.000210933	0	0	0	0	0	0	0	0.00269527	0	0.00207229	0	0.0494897	0.00145577	0	0	0	0	0	0.010828	0.00649446	0.0568643	0	0	0	0	0	0	0.00226244	0
Bacillibactin Siderophore	0.00353508	0	0	0	0	0	0	0	0	0	0	0	0	0	0	0.00436071	0	0	0	0	0	0	0.00384098	0	0	0	0	0	0	0	0	0	0	0	0	0
Bacitracin Stress Response	0.0239111	0.0311125	0.135111	0.0846187	0.187889	0.0330601	0.0619592	0	0.0211772	0.00656597	0.00762124	0.0476611	0.0279524	0.00756309	0.021362	0.0449848	0.0180562	0	0.00371969	0.0387702	0.046561	0.129802	0.0444026	0.0921304	0	0.00559823	1.13057	0.0151522	0.138437	0.0044435	0.0383805	0.0325396	0.0956098	0.0109807	0.0184879	0.0436968
Bacterial Caspases	0	8.84417e-05	0	0	0	0	0	0	0	0	0	0	0	0	0	0	0	0	0	0	0	0	0	0	0	0	0	0	0	0	0	0	0	0	0	0
Bacterial Cell Division	2.30755	0.720862	0.737655	0.862007	0.516897	0.567786	0.812883	0.0878442	0.65835	0.66751	0.640375	0.56502	0.71382	0.556229	1.62708	1.8589	0.917936	1.45706	2.55665	1.52129	1.06485	0.548616	1.58012	0.740702	1.09795	0.91182	1.61816	0.679592	1.14619	0.255758	2.16959	1.66086	0.498072	0.736027	0.460373	0.353509
Bacterial Chemotaxis	0.0175957	0.718103	0.139888	0.102636	0.0702924	0.156075	0.0747024	0	0.197973	0.0787663	0.0301292	0.381953	0.0702343	1.00661	0.00822515	0	0.0115384	0.240827	0	0.119053	0.0135619	0.350496	0.205148	0	0.0728801	0.115131	0.0774895	0.1028	1.13855	0.00145357	0.00376337	0.0178776	0.226671	0.171841	1.21938	0.215231
Bacterial Cytoskeleton	0.871276	0.391219	0.274361	0.325291	0.226909	0.341102	0.21449	0.501023	0.230435	0.693743	0.366333	0.249496	0.394759	0.39075	1.2771	0.173207	0.4861	0.837058	0.795476	1.0708	0.120591	0.197458	1.48644	0.281315	0.269212	0.527032	0.29941	0.182532	0.906731	0.163848	1.59579	0.143069	0.166832	0.173821	0.157356	0.17156
Bacterial hemoglobins	0.00224658	0.018275	0.0471693	0.0377167	0.0535242	0.0307208	0.0111543	0	0	0.0552168	0	0.00759007	0.00673933	0.0172173	0.0020656	0.0104688	0.00169583	0.0227827	0.0492958	0	0	0.00929515	0	0.0282309	0	0.00472813	0.0125282	0	0.00455706	0	0.0179378	0.074191	0.00354485	0.0116446	0.0197231	0.0119347
Bacterial Luciferases	0	0	0	0	0.00279094	0	0	0	0	0	0	0	0	0	0	0	0	0	0.00383083	0	0	0	0	0	0	0	0.00539433	0	0	0	0	0	0.00270954	0	0	0
Bacterial motility:Gliding	0.0899386	0.0227622	0.00532553	0.0197239	0.0494501	0.025478	0.091475	0	0.0184225	0.0135647	0	0.00508368	0.00375357	0.0054066	0.00635484	0.0295889	0.0548483	0.0599667	0	0.0755818	0.00289619	0.00636687	0.0149982	0.0333978	0.020656	0.032715	0.09121	0	0	0.083438	0.520274	0.239083	0.120715	0.322674	0.289957	0.0792742
Bacteriocin-like peptides Blp	0	0	0	9.35894e-05	0	0	0	0	0	0	0	0	0	0	0	0	0	0	0	0	0	0	0	0	0	0	0	0	0	0	0	0	0	0	0	0
Bacteriocins in Lactobacilli	0	0.000834374	0	0.000248588	0	0.000119825	0	0	0	0	0	0	0	0	0	0	0	0	0	0	0	0	0	0	0	0	0	0	0	0	0	0	0	0	0	0
Bacteroides capsular polysaccharide transcription antitermination proteins	0	0	0.00104232	0	0	0	0.000239069	0	0	0	0	0.000486362	0	0	0	0	0	0	0	0	0	0	0	0	0	0	0	0	0	0	0	0	0	0	0	0
BactLuciferaseComplex	0	0	0	0	0.00279094	0	0	0	0	0	0	0	0	0	0	0	0	0	0.00383083	0	0	0	0	0	0	0	0.00539433	0	0	0	0	0	0.00270954	0	0	0
Benzoate degradation	0	0.00081629	0.0238593	0.000265318	0.000555162	0	0	0	0	0	0	0	0	0.00108175	0	0	0	0	0.0266362	0	0	0	0	0.0241722	0	0	0	0	0	0	0	0	0	0	0	0
Benzoate transport and degradation cluster	0	0	0	0	0	0	0	0	0	0	0	0	0	0	0	0	0	0	0	0.00297115	0	0	0	0	0	0	0	0	0	0	0	0	0	0	0	0
Beta-Glucoside Metabolism	0.485114	0.612324	0.00515571	0.176359	0.100541	0.183383	0.739086	0	0.278928	0.0613515	0.1449	0.69556	0.00450603	0.739321	0.00135143	0.0576533	0.00221552	0.0436908	0.346101	0.116018	0.351565	0	0.00383083	0.00630775	0.00186707	0.00759247	0.025109	0.00321585	0.00778	0.0743704	1.79574	0	0.24577	0.00219279	0.622662	0.00209713
Beta-lactamase	0	0.114701	0.00224527	0.00225897	0.00341731	0.00014818	0.000667735	0	0	0	0	0.0163273	0	0.000553965	0	0	0.00283221	0	0	0.00438257	0.0431943	0	0	0	0	0.00166717	0.0250563	0.00688042	0	0	0.0919103	0	0	0	0	0
Beta-lactamase cluster in Streptococcus	0	0	0.0474754	0	0	0	0.00119942	0	0.00103838	0	0	0	0	0	0	0	0	0.00178559	0.0110522	0.00380431	0.020682	0	0	0	0	0	0	0	0	0	0	0	0	0.0717737	0	0
beta carboxysome	0	0	0	0	0	0	0	0	0	0	0.00134387	0	0	0	0	0.0101392	0	0	0	0	0	0	0	0	0	0	0.00314229	0	0	0	0	0	0	0	0	0
BEY LIP	0.209699	0.180604	0.162461	0.237592	0.150188	0.187846	0.246713	0	0.172811	0.658253	0.195857	0.103644	0.228772	0.225976	1.35416	0.50071	0.0636659	0.0875362	1.64312	2.4316	0.223398	0.0980717	0.201075	0.278254	0.897869	0.339407	0.0812093	0.334483	0.595657	0.211449	0.0714435	0.182104	0.325724	0.169314	0.0524595	0.127501
Biflavanoid biosynthesis	0	0.0662869	0	0	0	0.000218012	0	0	0	0	0	0	0	0	0	0	0	0	0	0	0	0	0	0	0	0	0	0	0	0	0	0	0	0	0	0
Biofilm formation in Staphylococcus	0	0.000277507	0	0.00014216	0	0.000292038	0	0	0	0	0	0	0	0.000581021	0	0	0	0	0.0219793	0	0	0.00227583	0	0	0	0	0	0	0	0	0	0	0	0	0	0
Biogenesis of c-type cytochromes	0.0106504	0.0284139	0.101343	0.218731	0.0873666	0.0972979	0.104144	0	0.125046	0.169174	0.0767937	0.0319029	0.0115517	0.0365244	0.00389061	0.811033	0	0	0.00890313	0.00917592	0.129674	0.395632	0.00392065	0.219508	0.223132	0.0241423	0.0613671	0.00224396	0.328192	0	0.0345518	0.00462773	0.00529044	0.0195283	0.00550237	0.00461169
Biogenesis of cbb3-type cytochrome c oxidases	0	0	0	0	0	0	0	0	0.000718102	0	0.00463861	0	0	0	0	0	0	0	0	0	0	0	0	0	0	0	0	0	0	0	0	0	0	0	0	0
Biogenesis of cytochrome c oxidases	0	0	0	0	0	0	0.000216027	0	0	0	0	0	0	0	0	0	0	0	0	0	0	0	0	0	0	0	0	0	0	0	0	0	0	0	0	0
Biotin biosynthesis	0.00563771	0.396129	0.198763	0.00697872	0.0323122	0.0960908	0.205054	0	0.0326211	0.0119067	0.000952019	0.268183	0.185656	0.301568	0.0248195	0.0184769	0.0851579	0.00194054	0.0326838	0.0205443	0	0.226446	0.0696681	0.0283871	0.017347	0.0390608	0.265566	0.0591162	0.0150422	0	0.0129355	0.0402672	0.0060535	0.160655	0.0447939	0.0194389
Biotin synthesis & utilization	0.35707	0.591985	0.217845	0.0303483	0.0800212	0.14119	0.354234	0	0.226432	0.126817	0.00958311	0.279072	0.471712	0.486666	0.0873156	0.5772	0.101898	0.118896	0.322218	0.29177	0.0648602	0.554934	0.363083	0.0697227	0.519583	0.0859828	1.16249	1.77698	0.0346015	0.0430332	0.394454	0.233244	0.0212422	0.533733	0.0670749	1.07983
Biphenyl Degradation	0	0	0	0.0024945	0.000400808	0.00323849	0	0	0.00287424	0.00308173	0	0	0	0	0	0.00775435	0	0	0	0	0.0164907	0.0141181	0	0	0	0	0.003663	0.00343406	0	0	0	0	0.0065364	0	0	0.146531
BlaR1 Family Regulatory Sensor-transducer Disambiguation	0.00741238	0.00121868	0.00185962	0.000388241	0.00714498	0.00073046	0.00328785	0	0.00102948	0	0.00787847	0.00646248	0	0.00291872	0	0	0.0140448	0.00126685	0.0228726	0.0346522	0.011361	0	0.0151871	0.0727966	0	0	0.0459014	0.0202366	0	0	0	0.00377686	0.00989865	0	0	0
Branched-Chain Amino Acid Biosynthesis	0.245379	0.599447	1.28277	0.924607	0.798585	0.955554	1.29187	0.18839	0.732803	0.807573	0.984612	0.967966	1.09346	0.713434	0.0226093	0.446895	0.812856	0.66724	1.38217	0.392634	0.695011	2.67864	0.516388	0.396205	0.259944	0.375175	0.441173	1.57751	0.553511	0.645852	3.4097	0.790904	0.359868	1.78068	0.0133575	0.0263061
Broadly distributed proteins not in subsystems	0	0.000394751	0	0	0	0	0	0	0	0	0	0	0.00106601	0	0	0	0	0	0	0	0	0	0	0	0	0	0	0	0.00333288	0	0	0	0.0168614	0	0	0
Brucella Wbk Region and LPS genes	0	0.00017853	0	0	0	0	0	0	0	0	0	0	0.00309173	0	0	0	0	0	0	0	0	0	0	0	0	0	0	0	0	0	0	0	0	0	0	0
Butanol Biosynthesis	0.00221044	0.493542	0.864089	0.105801	0.204728	0.254874	0.547809	0.894056	0.035167	0.230597	0.0106517	0.517112	1.14528	0.510451	0.00332425	0.0193364	0.150467	0.0121655	0.0358462	0	0.266978	0	0.0154953	0	0	0.462285	0.105266	0.0208762	0.0414615	0.0215269	0.00352858	0.0480667	0.0802601	0.534188	0.0978469	0.202775
C jejuni colonization of chick caeca	0	0.00323551	0.00708311	9.88525e-05	0.00160166	0	0.000730275	0	0	0.000469158	0	0	0	0.000276969	0.00628349	0	0	0.0378219	0	0	0.0620252	0	0	0	0	0.0270843	0	0	0.00347125	0	0	0	0	0	0.00204583	0
Cadmium resistance	0	0.0122073	0.00520023	0.0198881	0.0222855	0.00172162	0.00306153	0	0	0.000880127	0	0.00348718	0.0197977	0.00742418	0.00225448	0.0120801	0.00315258	0	0	0.0253268	0.0359573	0.00443617	0	0.00964456	0.217165	0	0.00963948	0.022275	0	0.0370523	0.0029769	0.0617716	0.121898	0.00337138	0.00533448	0
Calvin-Benson cycle	0.140737	0.24127	0.258995	0.319187	0.333257	0.25163	0.287522	0.058275	0.320455	0.402263	0.101507	0.339676	0.300996	0.487904	0.188517	0.056125	0.552114	0.154408	0.0752067	0.0725177	0.123424	0.107925	0.0156339	0.0117556	0.0877414	0.46694	0.464255	0.186101	0.0585501	0.011344	0.141939	0.69234	0.0647226	0.0181697	0.0823168	0.0710582
cAMP signaling in bacteria	0.0721688	0.0307273	0.159845	0.177672	0.162081	0.0515298	0.067398	0.0641025	0.0106495	0.0868518	0.158803	0.0304462	0.0330661	0.0212744	0.0905478	0.0249946	0.0169083	0.175762	0.092994	0.0691701	0.0304476	0.0421308	0.278882	0.92309	0.208841	0.138545	0.0278293	0.188941	0.0826427	0.0114231	0.255649	0.0358466	0.0808663	0.0223535	0.146498	0.168223
Campylobacter Iron Metabolism	0.0654451	0.0849623	0.0458188	0.0419104	0.0530107	0.125421	0.0304911	0	0.241025	0.296669	0.0352811	0.0174379	0.0322281	0.0621669	0	0.111225	0.124526	0.00441058	0.0123455	0.117484	0.204094	0	0	0	0.00413324	0.00353833	0.0170096	0	0	0	0.0791979	0	0.051524	0	0.00272006	0.00481088
Capsular heptose biosynthesis	0.166896	0.253948	0.0280214	0.0185738	0.023821	0.0539655	0.0252047	0	0.031443	0.0171288	0.00988915	0.370115	0.0131116	0.0288188	0.00631552	0.00961298	0.110218	0	0	0.0636928	0.0314556	0	0	0	0	0.0050516	0.0167077	0.038301	0	0.00184734	0.0641605	0.0174932	0.0265316	0.00655348	0.0109715	0
Capsular Polysaccharides Biosynthesis and Assembly	0.0473818	0.052185	0.0100763	0.00386435	0.078936	0.00228972	0	0	0	0.0416802	0	0.000152142	0.000436665	0.0999763	0	0.00961298	0.0150121	0	0	0	0	0	0.0189679	0	0	0	0.0116198	0	0	0	0	0.0121199	0.0361582	0	0.0104499	0.00221425
Carbon monoxide dehydrogenase maturation factors	0	0	0	0	0	0	0	0	0	0	0	0	0	0	0	0	0	0	0	0	0	0.0319844	0	0	1.10349	0	0.309579	0	0	0	0	0	0	0	0	0
Carbon monoxide induced hydrogenase	0	0.000185989	0.00129652	0.111189	0.0198311	0.00246692	0.000260404	0	0	0.000461169	0.0816678	0.000214271	0	0.00901983	0	0	0.060498	0	0.00442087	0.0316219	0	0.0548944	0	2.2448	0.126437	0	0.00778871	0.0175968	0	0.0984477	0	0	0	0.00276702	0.0180097	0.0655843
Carbon Starvation	0	0.0558925	0.000838517	0.0107608	0.237546	0.0290492	0.00250702	0	0.0110586	0.333991	0	0.0410277	0.00232528	0.0417808	0	0	0	0.0713477	0.055086	0.0249137	0	0	0	0	0	0	0	0	0.00323206	0	0	0.102451	0.00157307	0.039686	0	0.046845
CarD	0.476303	0.309522	0.490092	0.325275	0.132055	0.214699	0.255558	0.0770463	0.184473	0.157565	0.214256	0.249228	0.119943	0.148755	0.574149	0.177686	0.207496	0.506551	0.0289811	0.0465012	0.403079	0.29743	0.689496	0.675979	0.252832	0.601632	0.444286	0.00246548	0.379258	1.57219	0.4914	0.694018	0.00659428	0.516097	0.323858	0.152928
Carotenoid biosynthesis	0	0	0	0	0	0	0	0	0	0	0	0	0	0	0	0	0	0	0	0	0	0	0	0	0	0	0	0	0.0114817	0	0	0	0	0	0	0
Carotenoids	0.0106356	0.000137495	0.0018803	9.94044e-05	0	0	0	0	0	0	0	0	0	0	0	0	0	0	0	0	0	0	0	0	0	0.00900738	0	0	0.0114817	0	0	0.00466683	0	0	0	0
Catechol branch of beta-ketoadipate pathway	0	0.00354025	0.000265252	0.000192944	0	0.00147439	0.00121118	0	0	0.00732355	0	0.000229512	0	0.00197379	0	0	0	0	0	0.0180105	0	0	0	0	0	0	0	0	0	0	0	0	0.00159592	0	0	0
CbiZ Main	0.00473202	0.000547511	0	0.00207751	0.00147617	0.00039195	0.000793953	0	0	0	0	0	0	0	0.00269527	0	0.00207229	0	0.0494897	0.00145577	0	0	0	0	0	0.010828	0.00649446	0.0568643	0	0	0	0	0	0	0.00226244	0
CBSS-100226.1.peg.2266	0	0.000161346	0	0.00049499	0	0.0006882	0.000185876	0	0	0	0	0	0	0	0	0	0	0	0	0.012903	0	0	0	0	0	0.00603543	0	0	0	0	0	0	0	0	0	0
CBSS-176299.3.peg.235	0	0.000980241	0	0	0	0	0	0	0	0	0	0	0	0.0359144	0	0	0	0	0	0	0	0	0	0.0113456	0	0	0.0230573	0	0	0.539253	0.022156	0	0	0	0	0
CBSS-176299.4.peg.1292	0	0.0451976	0.0993302	0.1277	0.0939261	0.103221	0.13145	0	0.234024	0.0644401	0.139241	0.137513	0.109305	0.0561864	0.0248881	0.0281908	0.177716	0.039788	0.0642713	0.0036705	0.0100424	0.649287	0.0862561	0.0269007	0.338304	0.164307	0	0.00147137	0.0408503	0.30339	0.141573	0.00678057	0.0164678	0.00166934	0.00586795	0.00118416
CBSS-1806.1.peg.1285	0	8.84417e-05	0	0	0	0	0.000137993	0	0	0	0	0	0	0	0	0	0	0	0	0	0	0	0	0	0	0	0	0	0	0	0	0	0	0	0	0
CBSS-196164.1.peg.1690	0.0239126	0.215627	0.0143724	0.0189351	0.0816721	0.0102939	0.0081911	0	0.00283962	0.02179	0	0.0115128	0.00853373	0.00463621	0.0140805	0.0647245	0.0107079	0.105662	0.383948	0.183723	0.00783002	0	0.2309	0.027417	0.00332712	0.170707	0.0952185	0.00916302	0.0021511	0.0530701	0.343631	0.439674	0.00420954	0.00185089	0.0491405	0.00144267
CBSS-196164.1.peg.461	0.0346785	0.000446703	0.0213779	0.0069086	0.00251828	0.000323875	0.00244325	0	0.00256005	0.00206887	0.00832188	0.00929544	0.0175022	0.000312696	0	0	0	0	0.0702924	0.00214629	0	0	0.0806125	0.161141	0.0171597	0.00671514	2.36178	0.179008	0.00826537	0.0387529	0	0.00154588	0.00920744	0.096695	0	0
CBSS-196620.1.peg.2477	0	0	0.000265544	0	0	0	0	0	0	0	0	0	0	0	0	0	0	0	0.00532708	0	0	0	0	0	0	0	0	0	0	0	0	0	0	0	0	0
CBSS-198094.1.peg.4426	0.00199696	0.00208428	0.00666158	0.00706311	0.0719247	0.00414554	0.00206184	0	0.0307936	0.0050702	0.00110904	0.00045295	0	0	0.00360138	0	0	0.0420261	0	0.00719723	0	0.00502466	0.0394158	0	0	0.0063284	0	0	0	0.035275	0.0105208	0	0	0	0.00501557	0
CBSS-203122.12.peg.188	0.17904	0.00699797	0	0.0148804	0.0337917	0.000421956	0.00345628	0	0.00253637	0.00149006	0	0.00431542	0	0.000885184	0.0898032	0.156149	0	0	0.263759	0.00299079	0.00238004	0.0110243	0	0.04232	0.00866738	0	0	0	0.06524	0.0344824	0.0196544	0.0863199	0.177164	0	0.00698448	0
CBSS-205914.5.peg.1403	0	0	0	0.000471874	0	0	0	0	0	0	0	0	0	0	0	0	0.00169583	0	0	0	0	0	0	0	0	0	0	0	0	0	0	0	0	0	0	0
CBSS-211586.1.peg.2357	0	0.00653297	0	9.33442e-05	0	0.000199717	0	0	0	0	0	0	0	0.000735518	0	0	0	0.0120122	0	0	0	0	0.0590599	0	0	0	0.0495999	0	0	0	0	0	0.022097	0	0	0.102994
CBSS-211586.1.peg.3133	0	0	0	0	0	0	0	0	0	0	0	0	0	0.000650402	0	0	0	0	0.0426725	0	0	0	0.00218283	0	0	0	0	0	0	0.00200529	0	0	0	0	0	0
CBSS-216592.1.peg.3937	0.0126498	0.000699739	0.00591657	0.0125972	0.0152034	0.00523601	0.00950399	0	0.00175594	0.0251431	0.00410655	0.00664791	0.0113532	0.00352527	0	0	0.0296278	0	0	0	0.00829394	0.027138	0	0	0.00560415	0.00573317	0	0.00605771	0.0166512	0	0	0	0.0196737	0.00444062	0.154204	0.164663
CBSS-222523.1.peg.1311	0	0.0151923	0.0177143	0.0182335	0.0237689	0.0189856	0.00412759	0	0.00462648	0.0437658	0.0101673	0.00122861	0.0516475	0.00042045	0	0	0.00221552	0.00743585	0	0.00463392	0	0	0.237537	0.074733	0	0.0531601	0	0	0	0	0	0.00207229	0	0	0	0
CBSS-232721.5.peg.360	0	0	0	9.64867e-05	0	0	0	0	0	0	0	0	0	0	0	0	0	0	0.00453556	0	0	0	0	0	0	0	0	0	0	0	0	0	0	0	0	0
CBSS-243265.1.peg.198	0.0281082	0.0335494	0.046929	0.0349579	0.0444177	0.0219109	0.0349384	0	0.0227947	0.0379692	0.100275	0.039439	0.0344314	0.0283806	0.00680609	0	0.0318562	0.0285606	0.00974798	0.00407099	0.220114	0.0375042	0.100667	0.0276753	0.0584863	0.114191	0.00332712	1.50721	0.10418	0	0.030906	0.107117	0.0898761	0.0281629	0	0.1307
CBSS-246196.1.peg.364	0.120703	0.0343979	0.0245206	0.00294573	0.00733546	0.0133527	0.0265833	0	0.0117357	0.0170786	0	0.0279774	0.0302068	0.00800975	0.0193027	0	0.0308849	0.00223485	0.00286173	0.015114	0.0353013	0	0.120744	0.114515	0	0.00567133	0	0.00222321	0	0.0125382	0.0771691	0.0118345	0.0057519	0	0.00454092	0.00269715
CBSS-257314.1.peg.488	0.102715	0.0509697	0.0571204	0.0739631	0.0551096	0.0695086	0.0431099	0	0.0629177	0.0347372	0.0486742	0.036163	0.0516285	0.0309165	0.0108146	0.027534	0.139871	0.0556157	0.0088621	0.0873956	0.042831	0.0445547	0.0600121	0.174295	0.0331612	0.0410717	0.036048	0.00652998	0.00573663	0.121329	0.0146971	0.025376	0.0184492	0.00138152	0.00856911	0.0478997
CBSS-257314.1.peg.676	0.018299	0.0388464	0.0235125	0.0166303	0.0375755	0.016351	0.0123632	0	0.0904733	0.0442075	0.021682	0.0421217	0.00211703	0.0521914	0.0136139	0	0.0724326	0.487368	0.178351	0.0374455	0.0461037	0.0515043	0.108311	0.091326	0.00643525	0.284525	0	0.0106144	0.070698	0.169125	0.123265	0.01355	0.145026	0.148493	0.155128	0
CBSS-258594.1.peg.3339	0.415862	0.0646798	0.0504445	0.0172391	0.0569925	0.00679139	0.0369463	0	0.00492271	0.0394795	0.0122855	0.0295457	0.0121741	0.0474956	0.00274522	0.0759141	0.04031	0.0243819	0	0.0108064	0.012702	0.00267465	0.0189169	0.00961538	0	0.0202312	0	0	0.00218531	0	0.0373254	0.581264	0	0	0.00611844	0.0112267
CBSS-261594.1.peg.788	0	0	0.0138596	0.000332859	0.00329705	0.000421081	0	0	0	0	0	0.000243458	0	0	0	0	0	0.0140038	0	0	0	0	0	0.00961538	0	0.0203535	0	0	0	0	0	0	0	0	0	0.00789298
CBSS-262316.1.peg.2929	0	0	0	0	0	0	0	0	0	0	0	0	0	0.000163388	0	0	0	0	0.0123671	0.0418711	0	0	0	0	0	0	0	0	0	0	0	0	0	0	0	0
CBSS-262719.3.peg.410	0.0178321	0.154926	0.156277	0.152973	0.162027	0.111534	0.143275	0.417446	0.0888634	0.170444	0.210484	0.13537	0.137037	0.104464	0.138109	0.0303429	0.156179	0.0250253	0.0168102	0.00517419	0.0525133	0.288723	0.381878	0.107222	0.028776	0.0646437	0.0492888	0	0.0114629	0.0106087	0	0.0709953	0.0416428	0.00460756	0.0422659	0
CBSS-269482.1.peg.1294	0.00942854	0.0327932	0.000440063	0.0138904	0.000341637	0.0363931	0.0711318	0	0.0354617	0	0.0104444	0.0385259	0.0336639	0.0252362	0	0	0	0	0	0.00324598	0	0	0	0	0	0	0.018611	0	0	0	0	0	0	0	0	0
CBSS-279010.5.peg.3195	0	0.000173573	0	0.000563035	0.00347714	0.000241357	0	0	0.00158539	0	0	0.00110204	0	0.000262106	0.00640888	0.0030525	0	0.01635	0	0	0.00289185	0.00925025	0	0.0105226	0	0.00744898	0.00267838	0.00326498	0	0.020005	0	0	0	0.00138152	0.00291817	0
CBSS-281090.3.peg.464	0.146538	0.029522	0.0683601	0.0933901	0.0411595	0.0341154	0.0331856	0	0.0987184	0.0169017	0.014141	0.0313829	0.0228686	0.0441494	0.0120783	0.0434275	0.123691	0.0453309	0.0336904	0.0914133	0.0117211	0.0351564	0.136481	0.288565	0.00285412	0.110415	0.0233109	0.0124396	0.056676	0.0519768	0.0271072	0.0330672	0.0162156	0.0033046	0.0086535	0.0478997
CBSS-292415.3.peg.2341	0	0.00180633	0	0	0	0.000147385	0	0	0	0	0	0.000188722	0	0.000795041	0	0	0	0.0131041	0	0	0	0	0	0	0	0	0	0	0	0.00770671	0	0	0	0	0	0
CBSS-316057.3.peg.1308	0	0.000937995	0.00321494	0.00014469	0	0	0	0	0	0.00631794	0	0	0	0	0	0.013519	0	0	0	0	0	0.00964094	0	0.02331	0	0	0	0	0	0.0163163	0	0	0.00319713	0.0129507	0.00930034	0
CBSS-316057.3.peg.563	0	0	0	0	0	0	0	0	0	0	0	0	0	0.000141399	0.153014	0	0	0	0	0	0	0	0	0	0	0	0	0	0	0	0	0.00235383	0	0	0	0.0415326
CBSS-316057.3.peg.659	0	0.0395295	0.160432	0.0440748	0.0648071	0.099287	0.115468	0	0.0745126	0.0270658	0.278392	0.0408263	0.0191948	0.0189604	0	0	0	0	0	0.0282045	0.120054	0	0	0	0	0	0	0.0785072	0	0	0	0	0	0.0935701	0.0174387	0
CBSS-316407.3.peg.1371	0	0	0	0	0	0.000362719	0.000260792	0	0	0	0	0	0	0	0	0	0	0	0	0	0	0	0	0	0	0	0	0	0	0	0	0	0	0	0	0
CBSS-318161.14.peg.2599	0	0	0	0	0	0	0	0	0	0	0	0	0	0	0	0	0	0	0	0	0	0	0	0	0	0	0	0	0	0	0	0	0	0	0	0.00115292
CBSS-320372.3.peg.6046	0	0.000553595	0.0198425	0.00476781	0.00520732	0.00313139	0.00469787	0	0	0.00166053	0.00100108	0.00419462	0.0240168	0.00219359	0	0	0	0	0	0.00476287	0.00418515	0	0	0	0	0	0	0	0	0	0	0	0.0344549	0	0	0
CBSS-320388.3.peg.3759	0	0.000774131	0	0.00024226	0.00246729	0.000340971	0.000641472	0	0	0	0	0	0.000596673	0	0	0	0	0	0	0	0	0	0	0	0	0	0	0	0	0.00406889	0	0	0	0.00138152	0	0
CBSS-323098.3.peg.2823	0	0.000409183	0	0	0	0	0	0	0	0	0	0	0	0.000483557	0	0	0	0	0	0	0	0	0	0	0	0	0	0	0	0	0	0	0	0	0	0
CBSS-323850.3.peg.3142	0	0.00101465	0	0.000100192	0.00745709	0	0	0	0	0	0	0	0	0.000166212	0.00304044	0	0.00232817	0	0	0	0	0	0	0.0037125	0.00140268	0.0120867	0	0	0	0	0	0	0	0.00229485	0.0139382	0.00514192
CBSS-323850.3.peg.3269	0	0	0	0	0	0	0	0	0	0	0	0.000394033	0	0	0	0	0	0	0	0.00145577	0	0	0	0	0	0.00145467	0	0.00343406	0	0	0	0	0.0124811	0.0060035	0	0
CBSS-323850.3.peg.3284	0	0.000114115	0	0.00025441	0	0.000725152	0	0	0	0	0	0	0	0	0.00160658	0	0	0	0	0.00194054	0	0	0	0	0	0	0	0	0	0	0	0.0089563	0	0	0	0
CBSS-326442.4.peg.1852	0.125067	0.0846437	0.087129	0.122012	0.256432	0.148933	0.0980718	0.757724	0.115348	0.236013	0.106211	0.163644	0.102854	0.0634912	0.0100096	0	0.0103886	0.0373722	0.0122095	0.0541813	0.0757159	0.0134374	0.0090086	0.0101104	0.00912984	0.0563017	0.0760529	0.239093	0.0163182	0.00584677	0.0071225	0.0380836	0.0556416	0.162182	0.00706652	0
CBSS-342610.3.peg.1536	0	0.00541288	0	0.00389105	0.00334056	0.00158351	0.000280355	0.12441	0.00210216	0	0	0.000188722	0.000660398	0.00323216	0.0719163	0	0.00502273	0.00134764	0.14042	0	0	0	0.0018315	0.212429	0	0	0.00618594	0	0.0302997	0.0136066	0	0	0	0.0012431	0	0.00355248
CBSS-342610.3.peg.283	0.00592529	0.0267943	0.0095994	0.00428164	0.0239472	0.0147757	0.00389025	0	0.0186067	0.00210866	0	0.0131763	0.00655403	0.0129211	0	0	0	0.0036995	0	0.00644192	0	0.0459746	0	0	0.00226512	0.0506825	0	0	0	0	0.0179356	0.00734935	0	0	0	0
CBSS-350688.3.peg.1509	0.0500263	0.218058	0.178773	0.272227	0.248049	0.315976	0.277574	0.33196	0.330693	0.362252	0.26729	0.246081	0.161137	0.203539	0.430181	1.83506	0.117697	0.31588	0.432778	0.0316275	0.0229491	0.0954627	0.538138	0.50926	0.393332	0.270356	0.056562	0.00230862	1.08443	1.16439	0.431809	0.12632	0.0197563	0.158341	0.170652	0.0810799
CBSS-354.1.peg.2917	0.0192142	0.036243	0.00200558	0.00408046	0.01113	0.00131593	0.000882146	0	0.0145146	0	0.0160755	0.00458882	0	0.0158014	0.177671	0.338574	0	0	0.010762	0.183118	0	0	0.0122168	0	0.0318768	0	0	0	0	0.00145357	0.025179	0.0562527	0.100005	0	0.0274218	0.399274
CBSS-376686.6.peg.291	0	0	0	0	0	0	0	0	0	0	0	0	0	8.37723e-05	0	0	0	0	0	0	0	0	0	0	0	0	0	0	0	0	0	0	0	0	0	0
CBSS-393121.3.peg.2760	0.718547	1.02696	1.04897	1.16655	1.17089	0.958377	0.888545	0.0474835	0.674855	1.01557	0.937538	0.963674	0.459178	0.70638	1.60891	1.52739	0.441839	2.01437	0.340631	1.00495	0.673217	0.409541	1.64681	0.96335	0.423497	2.19697	1.90108	0.78931	0.643223	0.150247	0.489448	1.13108	0.724284	0.910149	0.339438	0.536882
CBSS-393130.3.peg.794	0.012842	0.0135546	0.0110365	0.0192208	0.00916614	0.0317744	0.0227599	0	0.0347805	0.0160236	0.570776	0.0228484	0.0271881	0.0257354	0.030279	0.0199283	0.0689862	0.053394	0	0.00778629	0.00550556	0.0834005	0.0627705	0	0.00460412	0.0252202	0.178647	0.010661	0	0.0170609	0.0216309	0	0.00449138	0.0212891	0.0124735	0.0116338
CBSS-49338.1.peg.459	0	0.104957	0.0111153	0.0135443	0.0104673	0.0433888	0.00789842	0	0.139954	0.308068	0	0.162522	0	0.00185964	0	0.0541005	0	0	0.0944664	0.330417	0	0	0.022932	0	0	0.00188352	0.0300071	0	0.00502765	0	0	0	0	0.251562	0	0.00420854
CBSS-498211.3.peg.1514	0.0025505	0	0	0	0	0	0	0	0	0	0	0	0	0	0	0	0	0	0	0	0	0	0	0	0	0	0	0	0	0	0	0	0	0	0.00176106	0
CBSS-52598.3.peg.2843	0.068213	0.00629406	0.00053109	0.00331268	0.00103723	0.00113844	0.0126117	0	0	0	0.006521	0	0	0.000289282	0	0	0	0.0304813	0.0770463	0.147287	0	0.0285122	0.00190215	0.0211327	0	0.0176808	0	0.0671439	0.0278708	0	0.246098	0	0	0.154946	0.0392458	0.0131369
CBSS-56780.10.peg.1536	0.0534548	0.0477709	0.0749092	0.0538179	0.0974765	0.0502852	0.0580841	0	0.279717	0.0761737	0.0738195	0.0566176	0.0401621	0.0392686	0.00637932	0.106674	0.0251549	0.219585	0.184599	0.00163945	0.00491208	0.0506414	0.0453303	0.0291668	0.015685	0.113246	0.0512447	0	0.0283901	0	0.0217404	0.212278	0.0488929	0.0144985	0.0799324	0.0168964
CBSS-584.1.peg.841	0	0	0	0.00026114	0.0107182	0	0	0	0	0	0	0	0	0	0	0	0	0	0.00300481	0	0	0	0	0	0	0	0	0	0	0	0	0	0.00309675	0	0	0
CBSS-69014.3.peg.2094	0	0	0	0	0	0	0	0	0	0	0	0	0	0	0	0	0	0	0	0.00637778	0.00552608	0	0	0	0	0	0	0	0	0	0	0	0	0	0	0
CBSS-83331.1.peg.3039	0.031887	0.10116	0.177046	0.119172	0.182186	0.0542811	0.0771692	0	0.0886056	0.0666693	0.10036	0.0977118	0.110384	0.0498807	1.57975	0.406678	0.147311	0.261795	0.113875	0.233304	0.7612	0.348697	0.545272	0.438305	0.167873	0.0781016	1.45883	0	0.132773	0.21216	0.0619471	0.0710812	0.345127	0.101051	0.0880548	0.0117284
CBSS-84588.1.peg.1247	0.00610846	0.0273885	0.0659063	0.0693971	0.039459	0.0233148	0.0161771	0	0.036177	0.123633	0.104824	0.0208927	0.172749	0.0285655	0.0551187	0.0199283	0.0324519	0.0145861	0.0211753	0.0113885	0.0487315	0.290054	0.118905	0	0.0124121	0.0455288	0.0896767	1.00663	0	0.0171118	0.0846787	0.0678668	0.0291211	0.0303246	0.00999196	0.00269715
CBSS-89187.3.peg.2957	0.00720254	0.0117889	0.00193226	0.00857156	0.0111116	0.00409077	0.00679861	0	0	0.00208985	0.00845832	0.00690947	0.00744162	0.0118682	0.00704848	0	0.0528419	0	0.0136388	0.0014873	0.00546388	0.129338	0.0155769	0.177513	0	0.00789593	0	0	0	0.0186729	0.0430582	0	0.00153355	0	0.0154934	0.00509656
Cell division-ribosomal stress proteins cluster	0.749882	0.433072	0.650447	0.736048	0.378422	0.533207	0.628819	0.0695292	0.629344	0.529046	0.480361	0.525479	0.855742	0.493242	0.588906	1.48578	0.514028	0.376648	2.0716	0.26481	0.900985	0.554463	0.327525	0.304618	0.847831	0.500552	0.791856	4.24558	0.540422	0.293598	0.553637	2.06963	0.483013	0.352756	0.309018	0.405358
Cell Division Cluster	0.0600787	0.126712	0.138282	0.132405	0.135597	0.18801	0.210303	0	0.13394	0.112106	0.0805794	0.165839	0.169203	0.101514	0.189873	0.00694252	0.010923	0.0747852	0.10953	0.0497632	0.0421663	0.0348902	0.00750222	0.0666241	0.0631056	0.0915785	0.00604163	0.0891412	0.0848679	0.149915	0.0895721	0.0159312	0.00181765	0.0122041	0.149077	0.0615239
cell division cluster containing FtsQ	0.0701168	0.0205348	0.0176898	0.0185641	0.022209	0.00859137	0.0173479	0	0.00814878	0.0183113	0	0.0175323	0.00726033	0.0335492	0.352279	0.0148575	0.0587354	0.0216167	0.0358677	0.195794	0.0113073	0.00330994	0.0311529	0.00718492	0.0248555	0.0440193	0	0.066082	0.0848679	0.0263842	0.0124368	0.0287785	0.00423056	0.0234419	0	0.0493547
Cell division cluster containing FtsZ and FtsW	0	0.000126161	0	0	0	0	0	0	0	0	0	0	0	0.00069929	0	0	0	0	0.00371969	0	0	0	0	0	0	0	0	0	0	0	0	0	0	0	0	0
Cell Division Subsystem including YidCD	1.04046	0.28464	0.405411	0.430409	0.375773	0.427772	0.268065	0.578339	0.494883	0.530454	0.551512	0.492114	0.489549	0.318379	2.99309	0.830412	0.446933	0.553419	0.237365	0.0482114	0.423428	0.140409	0.905688	0.41913	0.375781	0.568935	0.832137	0.0193395	0.579499	0.325971	1.04976	0.204287	0.0819552	0.213946	0.248545	0.331963
Cell envelope-associated LytR-CpsA-Psr transcriptional attenuators	0	0.0165695	0.00492171	0.000820098	0.00255018	0.00154524	0.000260404	0	0.00469529	0.00331548	0	0.000409269	0.0129687	0.0026237	0.00110904	0.00941879	0.00280333	0	0.00409165	0	0.00209258	0	0	0.00681925	0	0.00819504	0	0	0	0	0.0234098	0	0	0	0.0219821	0.0401095
Cellulosome	0.0702793	0	0	0.00117017	0.000832681	0	0.00057371	0	0	0	0	0.00142434	0.0100079	0	0	0.0138711	0	0	0	0.0029746	0	0	0	0.0184	0	0	0	0	0	0	0	0	0	0	0.0328889	0
Central meta-cleavage pathway of aromatic compound degradation	0	0.00236697	0.00183715	0.00394118	0.000874027	0.00446485	0.0295998	0	0.0207354	0.00434068	0	0.00634896	0	8.37723e-05	0	0	0.181874	0	0	0.0141537	0.0745751	0.00391665	0.00160792	0	0	0	0	0	0.00308681	0.00941059	0	0	0	0	0.0207266	0
Chitin and N-acetylglucosamine utilization	0.0883522	0.139864	0.015745	0.0314169	0.00591308	0.00833167	0.0193512	0	0.0575674	0.0738307	0.0409675	0.0484135	0.00357361	0.0663946	0.0421727	0.0512726	0	0.00815727	0.54542	0.193342	0.0951738	0.00240987	0.0658947	0.173304	0.00375934	0.0171157	0.0950204	0.00690512	0.0157671	0.0036286	0.023588	0.0700984	0.0255921	0.0195185	0.0864928	0.00456496
Chloroaromatic degradation pathway	0	0.0036631	0	0.000192944	0	0.00147439	0.00142327	0	0	0	0	0.000485444	0.00231814	0.00214	0	0	0	0	0	0.0180105	0	0	0	0	0	0	0	0	0	0	0	0	0	0	0	0
Chlorophyll Biosynthesis in plants and prokaryotes	0	0	0	0.00313093	0	0.00140754	0.00606673	0	0	0.0189375	0.00140885	0	0.0190493	0	0	0	0.0392639	0	0	0	0	0.025486	0	0	0	0	0	0.0417661	0	0	0	0	0	0	0	0
Choline and Betaine Uptake and Betaine Biosynthesis	0.001925	0.0815288	0.0916168	0.0838098	0.680387	0.0711472	0.117675	0	0.0670326	0.114925	0.0110904	0.0905264	0.636369	0.0683825	0.007153	0	0.00739637	0	0	0.186499	0.0123998	0	0.0374837	0.00485625	0.00325742	0.0644784	0	0.00461723	0	0.00343713	0.0850382	0	0.0190979	0.0371441	0.0306619	0
Choline Transport	0	0	0	0	0	0	0	0	0	0	0	0	0	0	0	0	0	0	0	0	0	0	0	0	0.00928589	0.0012415	0	0	0	0	0	0	0	0	0	0
Chorismate Synthesis	0.205695	0.0260256	0.0421413	0.0406715	0.126278	0.019991	0.0502407	0	0.0476413	0.0124313	0.00917107	0.0246819	0.0235725	0.0447392	0	0.204083	0.0155834	0.0414382	0.033365	0.0315732	0.0211822	0.0479428	0.0156806	0.0331733	0.104572	0.00745121	0.0503797	0.469951	0.0893952	0.0795468	0.0402203	0.137449	1.96451	0.115116	0.00247819	0.995703
Cinnamic Acid Degradation	0	0	0	0	0	0	0	0	0	0	0	0	0	0	0.00363537	0	0	0	0	0	0	0.00705904	0	0	0	0	0	0	0	0	0	0	0	0	0	0
CitAB	0	0.0100659	0.000410125	0.0015058	0.00273082	0.000437932	0.00135103	0	0.00497093	0.00190215	0	0.00226302	0.000822706	0	0	0	0	0	0	0	0	0	0	0	0.00193663	0.00188352	0	0	0	0.00610236	0.0016564	0	0	0	0.0387907	0
Citrate Metabolism KE2	0	0	0	0	0	0.00219766	0.00717836	0	0	0.0315825	0	0	0	0	0	0	0	0	0.0334621	0	0	0	0	0	0	0	0	0	0	0.00160256	0	0	0	0	0	0
CLO thiaminPP biosynthesis	0.0305549	0.0110771	0.0117471	0.0207737	0.010948	0.0107197	0.00962326	0	0.0146332	0.016342	0.00404268	0.0107634	0.015249	0.00800698	0.0311573	0.00506073	0.0810229	0.0802698	0.0155764	0.288477	0.0507337	0.00365605	0.0218575	0	0.101232	0.0246181	0.00332712	0.109626	0.0143496	0.0151777	0.0239576	0.0433059	0.0407569	0.00300623	0.0477166	0.0134094
Cluster-based Subsystem Grouping Hypotheticals - perhaps Proteosome Related	0	0.00322395	0.00840182	0.00295767	0.00272937	0.000765892	0.00086401	0	0.0159087	0.000567112	0.0375335	0.035295	0.000437462	0.00488846	0.0234348	0.0103114	0.02109	0.00537992	0.00591715	0	0	0	0.0671322	0.00952019	0.00152022	0.00335615	0.00798552	0	0	0	0	0.0359503	0	0.0843449	0.00227583	0
Cluster Ytf and putative sugar transporter	0	0.00319713	0	0.00199076	0.00890642	0.0045342	0.00366366	0	0.0245688	0.00155496	0.0102263	0.0010058	0	0.00278303	0	0	0	0	0	0.00310173	0	0	0	0	0	0	0.00332712	0	0	0	0	0	0.00153355	0.00258131	0	0
CMP-N-acetylneuraminate Biosynthesis	0.0532442	0.0967357	0.0032968	0.0203283	0.141308	0.0154567	0	0	0	0.169882	0	0.0064483	0.000437362	0.0529116	0	0.00752671	0.0109281	0.0118638	0	0.0155799	0	0.00825423	0.0450843	0	0.00291154	0.00817427	0	0.055501	0.00436071	0	0.0139527	0	0.226317	0.0117918	0.032672	0.218847
CO Dehydrogenase	0	0	0	8.90437e-05	0	0.000280987	0	0	0	0	0	0	0	0	0	0	0	0	0	0	0	0.0298405	0	0	1.06426	0	0.292845	0	0	0	0	0	0	0	0	0
CO2 uptake, carboxysome	0.0123981	0.0181817	0	0.000941921	0	0.00243712	0.00479617	0	0	0	0.00134387	0.000907148	0	0.000767216	0.00846499	0.0258688	0	0.00552387	0.00701854	0	0	0	0.0191835	0	0	0.00167808	0.00314229	0	0	0	0.0423852	0	0	0	0.0153552	0
coA-FolK	0.0672519	0.284374	0.444475	0.250069	0.188509	0.389267	0.393166	0	0.217276	0.113808	0.180432	0.271085	0.297845	0.325177	0.0131218	0.0096549	0.0106678	0.0406811	0.201027	0.0497551	0.0477771	0.575936	0.116574	0.0344792	0.0226049	0.0852955	0.0497381	0.138967	0.161657	0.0784032	0.275706	0.061675	0.0833564	0.0538702	0.11966	0.0864853
Cobalamin	0.0472775	0.0377807	0.0243581	0.0606139	0.0691241	0.0409963	0.0367076	0	0.00795834	0.229607	0.114901	0.0418312	0.0175026	0.0323878	0.00489812	0.00190215	0.0110879	0.144852	0.178688	0.0637721	0.022707	0.017183	0.153666	0.03465	0.0102684	0.0329391	0.0181158	0.0756579	0	0.00821566	0.00705269	0.011701	0.00361935	0.00495935	0.00699528	0.00706252
Cobalamin synthesis	0.0129619	0.113464	0.0976301	0.182144	0.0840797	0.0974589	0.0995893	0.218763	0.0653841	0.18002	0.140923	0.207904	0.113569	0.174239	0.0101393	0	0.0199611	0	0.0405542	0.0677533	0.162112	0.0605395	0	0	0.0608294	0.00219404	0.162418	0.122547	0.0092526	0.115594	0.077051	0.0294138	0	0.0780612	0	0.0435817
Cobalt-zinc-cadmium resistance	0.0134256	0.23766	0.0355086	0.0350956	0.0359717	0.0113238	0.0143879	0	0.0130079	0.016425	0.0192761	0.0332924	0.0616017	0.156084	0.00375454	0.0269053	0.00315258	0.0262261	0.142817	0.0464749	0.280344	0.00443617	0.00275997	0.0183787	0.0015083	0	0	0.316187	0.00310173	0.0976996	0.105173	0.145857	0.0277375	0.00653755	0.0102909	0.0245039
Coenzyme A Biosynthesis	0.108292	0.0949318	0.170817	0.0914994	0.071268	0.108131	0.201542	0	0.104822	0.0306373	0.0882734	0.0971839	0.103391	0.170339	0.0185063	0.0237814	0.00390447	0.00188168	0.146512	0.0575303	0.0463101	0.432462	0.0996425	0	0.0453446	0.0256054	0.0347841	0.0247944	0.083486	0.00570267	0.385346	0.0435318	0.0404396	0.0286828	0.262071	0.0250561
Coenzyme B synthesis	0	0	0.00593917	0.000730597	0.00631862	0.00188497	0.0171012	0	0	0	0	0	0	0	0	0	0	0	0	0	0.00666644	0.00297231	0	0	0	0	0	0.167986	0	0	0.0726391	0	0	0	0	0
Coenzyme B12 biosynthesis	0.0863817	0.0527327	0.0527334	0.10238	0.112159	0.0576839	0.0633654	0	0.0301543	0.213174	0.125025	0.0813945	0.102881	0.0616998	0.00737094	0.0103174	0.148704	0.00123989	0.0651957	0.494441	0.118977	0.0138847	0.0506778	0.0372243	0.0543253	0.011925	0.107024	0.185284	0.00623363	0.0598465	0.0033679	0.0318677	0.0616682	0.0659333	0.0206503	0.0169002
Coenzyme F420 synthesis	0	0	0	0	0	0	0	0	0	0	0	0	0	0	0	0	0	0	0	0	0	0	0	0	0	0	0	0.254902	0	0	0	0	0	0	0	0
coenzyme M biosynthesis	0	0	0	0	0	0	0	0	0	0	0	0	0	0	0	0	0	0	0	0	0	0	0	0	0	0	0	0.0162094	0	0	0	0	0	0	0	0
Coenzyme PQQ synthesis	0	0	0	0.000371183	0.0171588	0	0	0	0	0	0	0.00107224	0	0	0	0	0	0	0	0	0	0	0	0	0	0	0	0	0	0	0	0	0	0	0	0
CoenzymeM Archaea	0	0	0	0	0	0	0	0	0	0	0	0	0	0	0	0	0	0	0	0	0.00585412	0	0	0	0	0	0	0.0553711	0	0	0	0	0	0.00268398	0	0
COG0277	0	0.000382829	0	0.00144975	0.000416521	0.000487773	0.00277011	0	0	0	0	0.0014648	0.00452655	0.000814416	0	0	0	0	0	0	0	0	0	0	0	0	0.0060014	0	0	0.00714827	0	0.00324844	0.00837277	0	0	0
COG1836	0	0.00196685	0.0120474	0.0041167	0.00573703	0.00102814	0.00643956	0	0.00473073	0.00326678	0	0.00247363	0	0.000975075	0.671404	0.00457875	0.0179935	0	0.0249928	0.00592111	0.0168436	0.010692	0.0263828	0.152492	0.00284263	0.00792597	0.00233667	0.00161739	0.00324296	0	0.0030525	0.0310036	0.00159857	0.0112148	0.031622	0
COG2016	0	0	0	6.21892e-05	0	0	0	0	0	0	0	0	0	0	0	0	0	0	0	0	0	0	0	0	0	0	0	0	0	0	0	0	0	0	0	0
COG2363	0.0117007	0.0006268	0.000804144	0.00807459	0.00903623	0.00192594	0.00541679	0	0	0	0.0199281	0.000242567	0.00485849	0.000311381	0.00314229	0.00506073	0	0	0	0.0213483	0.00316675	0	0	0	0	0.00230862	0	0	0	0	0.00413565	0.00975233	0.00647804	0.00357783	0.00184556	0
Colanic acid biosynthesis	0.135141	0.19385	0	9.26785e-05	0.00358645	0.0114799	0	0	0	0.002479	0	0.217207	0	0.000311816	0	0	0.0746107	0	0	0	0	0	0	0	0	0.0050516	0.0114962	0.005951	0	0	0	0.0126902	0.0236539	0.00242506	0	0.00221425
Cold shock, CspA family of proteins	0	0.0341763	0.00106986	0.00175301	0.00207579	0.0240455	0.0139625	0	0	0.0024731	0.000898635	0.0252221	0	0.0429683	0.0368661	0.00443106	0	0.0135421	0	0.00403585	0.00281152	0	0.0285233	0	0	0	0	0	0	0	0	0.018241	0	0.22866	0.0455924	0
Colicin V and Bacteriocin Production Cluster	0.16142	0	0.0022322	0.00121388	0.00659463	0.00264116	0.000441979	0	0.000593542	0.00347803	0.00407863	0.000747115	0.0112507	0	0.0217289	0	0	0	0	0.00384615	0	0.0101686	0.00333288	0.0024846	0.00174508	0	0.0377073	0	0	0	0.0109681	0.0257485	0	0.0560103	0	0
Commensurate regulon activation	0	5.41665e-05	0.00041806	0.000219696	0	0	0	0	0	0.00059446	0	0	0	0	0	0	0	0	0	0	0	0	0	0	0	0	0	0	0	0	0	0	0	0	0	0
Common Pathway For Synthesis of Aromatic Compounds (DAHP synthase to chorismate)	0.284743	0.0774838	0.0730532	0.0762278	0.276866	0.0590916	0.0993584	0	0.0958175	0.0441193	0.0160385	0.0513318	0.0406197	0.0705726	0.00270285	0.224433	0.0659529	0.154115	0.0742427	0.123073	0.0389885	0.121732	0.0259304	0.136623	0.277379	0.0264895	0.0494047	0.275595	0.17751	0.136999	0.0401517	0.260987	6.47804	0.204238	0	0.969861
Competence in Streptococci	0	0	0	0.000100632	0	0.00104756	0	0	0	0	0	0.00100909	0	0.000380206	0	0	0	0	0	0	0	0	0	0	0	0	0	0	0	0	0	0	0	0	0	0
Competence or DNA damage-inducible protein CinA and related protein families	0.366165	0.45096	0.669244	0.414075	0.62921	0.470235	0.418265	0.139129	0.435196	0.296978	0.708508	0.348105	0.460904	0.40752	0.426568	0.324796	0.344944	0.830007	0.861572	0.149911	0.140468	0.322836	0.291681	0.0674527	0.291809	0.630229	0.324937	0.0167068	0.508094	1.12654	0.874274	0.714862	2.22657	0.300946	0.824116	3.71531
Conjugative transposon, Bacteroidales	0	0.000175367	0.000906471	0.00038421	0	0	0	0	0	0	0	0	0.00132079	0	0	0	0	0	0	0	0	0	0	0	0	0	0	0	0	0	0	0	0	0	0	0
Conserved gene cluster possibly involved in RNA metabolism	0.016524	0.0181155	0.0241302	0.0235591	0.0442352	0.01959	0.0390561	0	0.00075861	0.0270074	0.0084574	0.0422944	0.0250463	0.00650562	0.0863784	0.0413104	0.0510252	0.0278771	0	0.0235991	0.00714573	0	0.0118228	0.0047601	0.00951438	0.105966	0.0195228	0.0460355	0.0161181	0.0163272	0.103855	0.00889305	0.00398032	0.00268398	0.00208125	0.00995668
Control of cell elongation - division cycle in Bacilli	0.0744767	0.00430344	0.0329113	0.00904477	0.00927213	0.00587029	0.00789751	0	0.00346834	0.0234143	0	0.0106047	0.00814503	0.00873182	0.0467151	0	0	0.00959481	0	0.0379352	0	0	0.0297958	0	0	0.0457743	0	0	0	0.0343942	0	0	0	0	0	0
Copper homeostasis	0.761411	0.0997548	0.182054	0.262814	0.829572	0.156721	0.446476	0.101215	0.0460087	0.136696	0.0968302	0.250847	0.124949	0.109146	0.0207527	1.36808	0.234646	0.037342	0.263501	0.308876	0.476406	0.00722056	0.244486	1.11705	0.0997868	0.0432151	0.099772	0.253942	0.0186057	0.0538392	0.279555	0.616713	0.0146749	0.140215	0.176821	0.118386
Copper homeostasis: copper tolerance	0.0105037	0.000613286	0.00082025	0.000314223	0.00147828	0.000708	0	0	0.000629279	0.00489862	0	0	0	0.000756354	0	0	0	0.00111742	0	0	0.00491208	0	0	0	0	0.0113812	0	0	0	0	0	0	0	0	0.00410475	0
Creatine and Creatinine Degradation	0	0	0	0.00430901	0.000401562	0.00323554	0.0336727	0	0	0.00657028	0	0.000451527	0.000695004	0	0	0	0	0	0	0.00193956	0	0	0	0	0	0	0	0	0	0	0	0	0	0.00172319	0	0.0905565
CRISPRs	0	0.00024004	0.000781594	0.00775958	0.00315467	0.00159398	0.00167887	0	0	0.00970926	0.00271082	0.00336803	0.00370837	0	0.00361072	0	0.0310282	0	0.0342024	0	0	0.0477831	0	0	0.0180299	0	0	0.0329252	0	0	0	0.0342462	0	0	0.00545856	0.00514192
ct6A	0.0422778	0.0118515	0.040454	0.00913664	0.0253495	0.00582336	0.0277962	0	0.0242882	0	0.00702087	0.0171746	0.0142007	0.0033421	0.00151423	0	0.00527592	0.002383	0.064538	0.00990774	0	0.00474248	0	0	0.0154208	0.00113322	0	0	0.00342185	0	0	0.00802956	0	0	0.0127712	0
CXXX repeat peptide maturase system	0	0	0	0.000100632	0	0	0	0	0	0	0	0	0	0	0	0	0	0	0	0	0	0	0	0	0	0	0	0	0	0	0	0	0	0	0	0
Cyanate hydrolysis	0	0.0113456	0	8.32356e-05	0.000683275	0	0.000711703	0	0.000931723	0	0	0	0	0	0	0	0	0	0.0824618	0.00881822	0.00622356	0	0.252612	0	0	0	0.0115954	0	0	0	0	0	0	0	0	0
Cyanobacterial Circadian Clock	0.00285323	0.0165382	0.0523886	0.0366378	0.149479	0.014745	0.0075262	0	0.0418232	0.0126097	0.00326498	0.0462993	0.044205	0.00395881	0.0020656	0	0	0	0.0269637	0	0	0.0330328	0.0137674	0.0384635	0	0	0.00456788	0.0100447	0.00301896	0	0.00620348	0	0	0.150493	0.002331	0.00537923
Cyanophycin Metabolism	0	0.0158504	0.00235383	0.00238258	0.00145598	0.0029891	0.00280378	0	0.00118708	0.00148544	0.00892162	0.000229512	0.00030784	0.00433329	0	0	0.00343745	0.0216285	0	0	0.0455831	0	0	0.0660244	0	0.0712036	0	0.00951517	0	0	0	0	0	0	0	0
Cysteine Biosynthesis	0.123411	0.043184	0.270836	0.125978	0.21414	0.161476	0.195573	0	0.109874	0.0674632	0.606316	0.192393	0.374981	0.150697	0.00531331	0.0366597	0.304094	0.0286281	0.0502481	0.0514523	0.150875	0.164433	0.104082	0.29759	0.00521019	0.0712401	0.087465	0.0542113	0.478275	0.206944	0.563803	0.251557	0.800854	0.60527	0.00984188	0.671418
Cysteine Biosynthesis, MCB 432	0.115218	0.133101	0.306825	0.147779	0.227386	0.199475	0.238293	0	0.103331	0.0466167	0.685392	0.166258	0.383634	0.266117	0.00531331	0.0711268	0.206946	0.0246506	0.0486937	0.059289	0.0427898	0.152888	0.112789	0.263689	0.00314681	0.0704286	0.0250552	0.0572843	0.453667	0.171617	0.260946	0.391331	1.02454	0.627553	0.00872808	0.622078
CytR regulation	0	0	0	0	0	0	0	0	0	0	0	0	0	0	0	0	0	0	0	0	0	0	0	0	0	0	0	0	0	0	0	0	0.0373998	0	0	0
D-Alanyl Lipoteichoic Acid Biosynthesis	0	0	0	0.00142491	0	0	0	0	0	0	0	0	0	0	0	0	0	0.00269527	0	0	0	0	0	0	0	0	0	0	0	0.00159857	0	0	0	0	0	0
D-allose utilization	0	0	0	0	0	0.000924523	0	0	0.00611554	0.00242793	0	0.00064996	0	0	0	0	0	0	0	0	0	0	0	0	0	0	0	0	0	0	0	0	0.00742104	0	0	0
D-galactarate, D-glucarate and D-glycerate catabolism	0.0113952	0.1185	0.0641183	0.105853	0.0359095	0.191748	0.42212	0	0.137702	0.308819	0.0631063	0.235254	0.205446	0.0486253	0	0.0205235	0	0.00376337	0.0408112	0.0797727	0.00259175	0	0.00627255	0.0103114	0.0190801	0.00613227	0	0	0	0	0	0.0185885	0.0179275	0	0	0
D-galactarate, D-glucarate and D-glycerate catabolism - gjo	0.0113952	0.1185	0.0641183	0.105853	0.0359095	0.191748	0.422155	0	0.138467	0.308819	0.0631063	0.23456	0.205446	0.0486253	0	0.0205235	0	0.00376337	0.0408112	0.0797727	0.00259175	0	0.00627255	0.0103114	0.0190801	0.00613227	0	0	0	0	0	0.0185885	0.0179275	0	0	0
D-Galacturonate and D-Glucuronate Utilization	0.322665	0.573206	0.00554302	0.309865	0.0987866	0.325404	0.0229346	0	0.50996	1.16673	0.372457	0.328146	0.00930241	0.0851398	0.00623645	0	0.0446937	0.0154666	0.498336	0.00437954	0.188601	0	0.110377	0.155078	0.0303425	0.00597039	0.238965	0.00727162	0.00426402	0.0222203	0.0950605	0	0.104096	0.0286409	0.382327	0.0255999
D-gluconate and ketogluconates metabolism	0.00538344	0.0893574	0.00994758	0.0431581	0.0140763	0.073936	0.00510431	0	0.0876961	0.0333136	0.0507668	0.0169113	0	0.0552895	0	0.00542475	0	0.0198607	0.100327	0	0.0606388	0	0	0	0	0.0129932	0.0140389	0.00962531	0	0.0199606	0.00406569	0	0.0314974	0.00467333	0	0.00537923
D-ribose utilization	0.0125246	0.0307463	0.00411907	0.0806086	0.0717075	0.111994	0.0276008	0.0287027	0.552596	0.294216	0.0861562	0.0300709	0.0293234	0.0913317	0.00674763	0.00541712	1.20462	0.228733	0.250812	0.0647292	0.0805292	0.056681	0.00398037	0.0158976	0.0290637	0.0349345	0.314552	0.0234007	0.0538209	0.00826146	0.266709	0.0182533	0.247166	0.0945875	0.207638	0.0616344
D-Sorbitol(D-Glucitol) and L-Sorbose Utilization	0	0.000285573	0.245891	0.000194058	0.019623	0.000160994	0.0159958	0	0.00391133	0.0194011	0	0.00356303	0.00312367	0.000485518	0	0	0	0	0	0	0.332048	0	0.00280946	0	0	0	0	0	0	0	0	0	0.000786535	0.00306223	0	0
D-Tagatose and Galactitol Utilization	0.0525003	0.115892	0.0806273	0.0929309	0.0144989	0.0537365	0.0430138	0.067084	0.0119094	0.0460669	0.010615	0.0235129	0.0223959	0.0932167	0	0.092767	0.00405475	0.121342	0.0554115	0.00995965	0.0109266	0.00220031	0	0	0.108857	0.0268176	0	0	0.00860437	0.0429914	0.0211126	0.0036491	0.00952235	0.0106919	0.386003	0.00377444
D-tyrosyl-tRNA(Tyr) deacylase	0.00592529	0.0274722	0.0112558	0.00459388	0.0329273	0.0136326	0.0044664	0	0.0196362	0.00210866	0	0.0157361	0.0058378	0.0129211	0	0	0	0.0036995	0	0.0103243	0	0.0526682	0	0	0.00226512	0.0601279	0	0	0	0.04637	0.102774	0.0146987	0	0	0	0
dcernst CoA Salvage	0.0717315	0.271425	0.40797	0.228248	0.149172	0.367328	0.380357	0	0.15963	0.0868845	0.165743	0.25367	0.286699	0.348393	0.0131218	0.0096549	0.0148358	0.00776337	0.171991	0.036536	0.0477771	0.575001	0.114669	0.0344792	0.0151366	0.0820021	0.0497381	0.0152498	0.086122	0.0763979	0.272951	0.061675	0.0855412	0.0338288	0.112629	0.0841794
De Novo Purine Biosynthesis	0.978737	1.15458	1.70134	1.50718	1.5087	1.55253	1.42133	0.35275	1.07412	1.27903	0.933152	1.26087	0.896089	1.30463	0.757704	0.349464	0.309036	1.03294	1.8413	0.198829	0.413228	2.92794	0.107981	1.80607	3.1087	0.253955	0.314522	1.44679	2.07208	0.557058	0.0594631	0.433511	0.205799	0.674005	0.0762471	0.148608
De Novo Pyrimidine Synthesis	0.68504	0.65207	0.761095	0.742192	0.581672	0.526781	1.03939	1.1325	0.349761	0.304445	0.874898	0.470241	0.359307	0.845609	1.38496	0.162419	1.30738	0.631808	1.11349	0.679772	1.16024	4.40136	8.66756	0.311513	2.04299	1.23513	0.0908547	2.2453	1.15405	1.65246	0.384707	0.131239	1.7224	0.791481	1.24036	3.02492
Dehydrogenase complexes	0	0.000919838	0.00129873	0.00164132	0.0134273	0.00215913	0.0118191	0	0.00187252	0.00402315	0	0.000188722	0.00210255	0	0.120358	0.0237757	0.0113689	0.0284686	0.00861112	0.0513614	0.027354	0.00495365	0.0660526	0.0726211	0.0612418	0.0108433	0.0192725	0.0343224	0.148182	0.00588066	0.0223074	0.0123081	0.00499097	0.0423236	0.0731856	0.181549
Denitrification	0.0434327	0.00240459	0.00524478	0.000681115	0.0166441	0.000180834	0.000218756	0	0	0.000501715	0	0	0.000571494	0	0	0.0159744	0.00516414	0	0	0.00456879	0	0	0.00444129	0	0	0.00524799	0.010352	0	0	0	0	0.0272981	0.0016564	0	0.137484	0
Deoxyribose and Deoxynucleoside Catabolism	0.05465	0.0714181	0.226424	0.109205	0.0544717	0.135562	0.0923244	0	0.213492	0.335664	0.0408364	0.119698	0.031792	0.0533706	0	0.00541712	0.0521096	0.611064	0.193421	1.05418	0.28685	0.0394292	0.235707	0.0135808	0.366234	0.612704	0.0193297	0.0527333	0.0961246	0.0242368	1.019	0.00334164	0.117722	0.0880945	0.104379	1.59489
dephospho-tetrahydromethanopterin biosynthesis MYousef	0	0	0	0	0	0	0	0	0	0	0	0	0	0	0	0	0	0	0	0	0	0	0	0	0	0	0	0.0132398	0	0	0	0	0	0	0	0
Diadenylate cyclase cluster	0	0.00263545	0.0177265	0.00534325	0	0.00713823	0.00239625	0	0.02487	0.000478377	0.01506	0	0.00345019	0.00449505	0	0	0	0.200577	0	0	0	0.00192887	0	0	0	0.006769	0	0	0.00522687	0	0	0	0	0	0	0
Dihydroxyacetone kinases	0.0246545	0.10869	0.134195	0.070632	0.0844505	0.0419283	0.0593854	0.0695292	0.0759441	0.0791557	0.0440694	0.0822104	0.437109	0.281782	0.00165497	0.0266337	0.023639	0.0653416	0.0163699	0.191624	0.193128	0	0.162555	0.0680103	0	0.196051	0.0165976	0	0.186635	0	0.457136	0.00309177	0.0904698	0.0310177	0.132703	0.113036
Dimethylarginine metabolism	0.0172939	0.00100622	0	0	0	0	0	0	0	0	0	0.000249588	0	0	0	0	0	0	0	0	0	0	0	0	0	0	0	0	0	0.00166644	0	0	0	0	0	0
Dimethylsulfoniopropionate (DMSP) mineralization, gjo	0	8.93498e-05	0.000265544	0	0	0.000184893	0	0	0	0	0.0219636	0	0	0	0.00192308	0	0	0	0	0	0	0	0	0	0	0	0.0121704	0	0	0.00131448	0	0	0	0	0	0
Dimethylsulfoniopropionate (DMSP) mineralization, WBW	0	8.93498e-05	0.000265544	0	0	0.000184893	0	0	0	0	0.0219636	0	0	0	0.00192308	0	0	0	0	0	0	0	0	0	0	0	0.0121704	0	0	0.00131448	0	0	0	0	0	0
Diphthamide biosynthesis	0.0552643	0.0018356	0.00168409	0	0	0	0	0	0	0	0.000974204	0.000773221	0.00127076	0	0.00122333	0	0	0	0	0.0297851	0	0	0	0	0	0	0	0.0684709	0	0	0	0	0	0	0	0
Dipicolinate Synthesis	0	0	0.000371035	0.000823716	0	0.00428427	0.00059584	0	0	0.00418024	0	0	0	0	0	0	0	0	0	0	0	0	0	0	0	0	0	0	0	0.00185268	0	0	0	0.00179057	0.012498	0
Dissimilatory nitrite reductase	0	0.000140074	0	0.00286993	0.00145882	0.000318649	0.000243612	0	0	0	0.00658858	0	0	0.000702229	0	0	0.00695088	0	0	0	0.0229188	0	0	0	0	0	0	0.023403	0	0.00182976	0	0	0	0	0	0
DNA-binding regulatory proteins, strays	0	0.00387988	0.0524218	0.000602485	0.000555162	0.000639577	0.00175933	0	0.00311728	0.00691093	0	0	0	0.0023396	0	0	0.00491835	0	0.0349074	0	0.0751955	0	0	0.103265	0	0	0	0	0	0	0.00275512	0.00175784	0.0128267	0	0	0
DNA-replication	1.48119	0.797867	0.839637	1.1242	1.27927	0.761113	0.749061	1.09653	1.79966	0.872974	1.31554	2.38513	1.06124	0.462561	1.69434	0.364037	0.848586	1.44848	1.1734	0.10789	0.466043	2.8272	1.74746	0.372015	1.9993	0.602072	0.285882	0.0232786	1.75658	1.18486	2.72875	1.21748	1.09731	0.372507	1.12302	0.25671
DNA phosphorothioation	0	0	0.000398565	0	0.0254663	0	0	0	0	0	0	0	0	0	0	0.054692	0.023972	0	0	0	0	0	0	0	0	0	0	0	0	0	0	0	0	0	0	0
DNA processing cluster	0.256468	0.793038	0.264074	0.288713	0.397773	0.247978	0.249942	0.17462	0.213866	0.920057	0.22898	0.240735	0.0970665	0.302286	0.0203164	0.0119273	0.134963	0.247807	0	0.112176	0.166311	0.125531	0.183397	0.00813337	0.0654933	0.0413263	0.0174377	0.00326498	0.121799	0.219874	0.0965736	0.706838	0.0302104	0.0597204	0.31539	0.00598804
DNA recombination, archaeal	0	0	0	0	0	0	0	0	0	0	0	0	0	0	0	0	0	0	0	0.0484336	0	0	0	0	0	0	0	0	0	0	0	0	0	0	0	0
DNA repair, bacterial	0.539183	0.189973	0.387605	0.272979	0.344205	0.250534	0.242212	0.0369823	0.235489	0.376022	0.222107	0.276015	0.162013	0.145897	0.153943	0.262513	0.385168	1.32521	0.288086	0.0455153	0.197833	0.209832	0.50864	0.252663	0.166213	0.617305	0.530328	0.235475	0.414561	0.482153	0.141588	0.651926	0.923452	0.514271	0.0990161	0.420161
DNA repair, bacterial DinG and relatives	0.0105664	0.0200961	0	0.0237916	0.00527932	0.00594875	0.041224	0	0.00214405	0.00619091	0.00587424	0.019845	0.00531583	0.0190953	0.0219136	0	0.0253679	0	0	0.0310348	0.0270515	0	0	0	0	0.154806	0	0	0.00586615	0	0.00438058	0	0	0	0	0
DNA repair, bacterial MutL-MutS system	0.289301	0.0880182	0.296093	0.231711	0.294094	0.106126	0.1687	0	0.224501	0.0989748	0.117014	0.209647	0.0775792	0.0351145	0.406218	0.209163	0.335533	1.03281	0.0645396	0.0825297	0.394483	0.124589	0.774233	0.509357	0.256493	0.250341	0.289263	0.0051081	0.34021	0.581006	0.323024	0.130359	0.0101053	0.131303	0.374856	0.202251
DNA repair, bacterial RecBCD pathway	0.00275119	0.0543299	0.214406	0.0880001	0.0900665	0.0699145	0.0377445	0	0.018655	0.101798	0.230683	0.0536149	0.0687028	0.0363863	0.0052967	0.0355623	0.105214	0.00902872	0.0983169	0.0392242	0	0.0732484	0.0303053	0.0081314	0	0.0189414	0.00913575	0.0513916	0.0244226	0.00983536	0	0.010547	0.0152364	0.00866527	0	0.00259525
DNA repair, bacterial RecFOR pathway	0.575611	0.170667	0.112215	0.189592	0.103922	0.114315	0.0885758	0	0.247286	0.103415	0.169229	0.137157	0.102383	0.186362	0.0268051	0.0795545	0.0331819	0.310537	0.263076	0.0530599	0.202112	0.525152	0.233543	0.0419055	0.318983	0.144981	0.0244184	0	0.0826127	0.0798412	0.131734	0.251319	0.321106	0.0438635	0.0997749	0.0754596
DNA repair, bacterial UmuCD system	0.228078	0.0795098	0.162386	0.090061	0.0567018	0.0926979	0.0833636	0	0.0799677	0.0924054	0.112317	0.0945829	0.0818511	0.0724492	0.190394	0.132147	0.0113664	0.160394	0.102823	0	0.0824669	0.143788	0.153963	0.0308691	0.130187	0.0554814	0.0149372	0	0.272775	0.068142	0.119243	0.301701	0.792599	0.192097	0.0569812	0.0185132
DNA repair, bacterial UvrD and related helicases	0.67452	0.0837526	0.239017	0.0897475	0.206666	0.0742486	0.0761818	0	0.0512657	0.089637	0.0244433	0.154526	0.099851	0.0643345	0.223466	0.0368932	0.0180698	0.273628	0.305608	0.0240233	0.206628	0.0711332	0.0396585	0.473342	0.0853445	0.127094	0.0104428	0.0895461	0.498257	0.0238342	0.464633	0.25985	0.141703	0.136297	0.00961348	0.0088668
DNA repair, UvrABC system	1.37785	0.255087	0.657445	0.439012	0.808608	0.326292	0.298204	0	0.339394	0.646474	0.526672	0.589935	0.238842	0.198749	1.43272	0.589602	1.21584	1.95493	0.539342	0.153316	0.866291	1.41858	2.91658	1.65471	2.60826	0.950256	0.859908	7.67072	0.113979	0.871056	3.84502	1.77066	0.684853	1.35132	0.946907	0.586835
DNA Repair Base Excision	1.13976	0.0966673	0.305824	0.271032	0.290039	0.0910495	0.120543	0.478385	0.181682	0.155094	0.572151	0.164008	0.0432051	0.0633231	1.18972	0.511026	0.0800378	0.750898	0.435939	0.187011	0.169628	0.0267724	0.632433	0.235992	0.253157	0.11909	1.49843	0.0623196	0.144585	0.0313407	1.26293	0.229828	0.129055	0.0984819	0.430267	0.0260783
DNA replication, archaeal	0.184539	5.88979e-05	0.00369862	0.0027714	0.00247066	0.00321932	0.000410044	0	0.0146248	0.00197838	0.0012985	0.005471	0.00222708	0.000385696	1.26788	0	0.00189652	0.0787642	0	0.0101081	0.019313	0	0.0205267	0	0	0.0150358	0	0.428961	0.00821454	0	0	0.00328735	0	0.00428779	0	0.0136135
DNA structural proteins, bacterial	0.00275119	0.129426	0.0206938	0.0126728	0.00465869	0.0311161	0.022558	0	0.0074569	0.00583843	0.0151356	0.0168597	0.0012665	0.0500075	0	0	0	0	0	0.00165355	0	0.0031734	0	0.164449	0	0.00114129	0	0.0146968	0	0.00335241	0	0	0	0	0.0809816	0
DNA topoisomerases, Type I, ATP-independent	0.123403	0.035704	0.0211323	0.0201119	0.0325293	0.0213585	0.0241489	0	0.13099	0.0934596	0.0126932	0.0395376	0.0181455	0.0276608	0.0449875	0	0.00150593	0.0113518	0.02057	0.0318784	0.0686455	0.128827	0.0476906	0.00813337	0.0155087	0.00292358	0.0381069	0.00550998	0	0.00346089	0.239538	0.00633035	0.00855925	0	0.0341379	0
DNA topoisomerases, Type II, ATP-dependent	1.67423	0.619329	0.896915	1.11022	0.832531	0.984294	0.796329	0.109113	0.796475	0.678718	1.01707	1.17926	0.892418	0.701749	3.91049	1.13792	0.687199	1.19162	0.496645	0.105913	0.794565	0.297557	2.82388	0.449491	0.733303	1.94355	0.353498	0.0198313	1.18234	0.733668	0.960041	0.412709	0.242001	0.678493	0.369828	0.651191
dTDP-rhamnose synthesis	1.00526	0.336356	0.385163	0.469821	0.833376	0.479734	0.350964	0.104063	0.522895	0.339788	0.374187	0.279712	0.488967	0.455666	0.0206187	0.140903	0.13828	0.0511532	0.144789	0.255839	0.550973	0.0462112	0.00240685	0.615005	0	0.0010016	0.15886	0.615079	0.381834	0.00184734	0.0131368	0.496275	0.464622	0.677828	0.547654	0.0383345
EC 2.7.1.- Phosphotransferases with an alcohol group as acceptor	0.00911452	0.00277217	0	0.000192973	0.000607223	0.00127361	0.000316272	0	0	0	0	0.00134883	0	0.000241169	0	0	0	0.0123578	0	0.00422729	0	0	0	0	0	0	0	0	0	0	0	0	0	0	0	0
EC 3.4.11.- Aminopeptidases	0.102386	0.0651381	0.0407055	0.0398509	0.0736287	0.0215106	0.0359215	0	0.0102294	0.00535211	0.0121661	0.0292498	0.0474543	0.112787	0.0370865	0.125237	0.180815	0.0348173	0.0123455	0	0.154631	0.0287702	0.00140473	0.0432764	0.00360753	0.00780119	0.02518	0.0117261	0	0.00188352	0.0119117	0	0.021892	0	0.063381	0.0246346
EC 3.4.13.- Dipeptidases	0.003072	0.0104624	0.00298834	0.0037937	0.00435948	0.00460581	0.00139741	0	0	0	0.00343406	0.00229828	0.000539433	0.0354125	0	0	0	0	0	0.00351812	0.021134	0	0	0	0	0	0.01402	0	0	0.00478377	0	0	0.0711619	0	0	0.0451831
EC 3.4.17.- Metallocarboxypeptidases	0	0.000411181	0.00270929	0.00237842	0.00208981	0.000124157	0.000453142	0	0.00131164	0.000370392	0	0	0	0.00124155	0	0	0	0	0.00344021	0.00643169	0.0202059	0	0.0289679	0	0	0.254692	0	0	0	0	0	0.00882546	0.0024129	0	0	0
EC 3.4.19.- Omega peptidases	0	0	0	0.00229107	0.00192218	0	0	0	0	0.00451329	0	0	0	0	0	0	0	0	0	0.135651	0	0	0.0246689	0	0	0	0.0176427	0	0.00221808	0	0	0	0	0	0.0120784	0
EC 3.4.21.- Serine endopeptidase	0.178745	0	0	0	0	0	0	0	0	0	0	0	0	0	0	0	0	0	0	0.00296087	0	0	0	0	0	0	0	0	0	0	0	0.00202004	0	0	0	0
EC 4. 1. 1.- Carboxy-lyases	0.0524959	0.472753	0.0157903	0.547541	0.159774	0.450391	0.446041	2.20944	0.256517	0.296091	0.143892	0.256405	0.226186	0.469529	0.026147	0	0.0228642	0.00171245	0.335185	1.04229	0.00238004	0.098285	0.0500603	0.0051905	0.00179224	0.0160195	0.0248702	0.817034	0.165414	0.304148	0	0.0136629	0.150159	0.41012	0.161086	0.0143557
EC 4.1.2.- Aldehyde-lyases	0.015686	0.221704	0.0165511	0.0584085	0.0147426	0.0450334	0.0777391	0	0.00735295	0.0256555	0.0495144	0.199529	0.00222032	0.193703	0	0.157573	0.00549906	0.0915574	0.0195049	0.446281	0.0368404	0	0.0207984	0.0149339	0.00927919	0.00300246	0.00508079	0	0	0	0.377493	0.0397336	0	0	0	0.00576749
EC 4.1.3.- Oxo-acid-lyases	0	0.0002521	0.000951077	0.00238167	0.00262144	0.0125048	0.012691	0	0	0.0535715	0	0	0	0.0367426	0.00279517	0	0.0885005	0	0.0334621	0	0	0	0.00229212	0	0	0	0.00422654	0	0	0.00335241	0	0	0.278364	0	0	0
EC 5.1.2.- Racemaces and epimerases acting on hydroxy acids and derivatives	0	0	0	0	0	0	0	0	0	0	0	0	0	0	0	0	0	0	0	0	0	0	0	0	0	0	0	0	0	0	0	0	0.00581831	0	0	0
EC 6.3.4.- Ligases that form carbon-nitrogen bonds	0.47801	0.463094	0.815821	0.682329	0.438736	0.59285	0.569977	0.700712	0.645013	0.694142	0.919791	0.660775	0.605013	0.452506	1.38628	0.596675	1.77344	0.509457	0.21743	0.358374	0.45307	0.564781	1.61266	0.378198	2.77612	0.81529	0.175368	0.992154	0.712572	0.281981	2.46124	0.226437	0.127609	0.399026	0.238167	1.24762
EC 6.4.1.- Ligases that form carbon-carbon bonds	0.4753	0.612108	0.0789837	0.708813	0.220287	0.620919	0.605114	2.18656	0.390422	0.383337	0.171405	0.34885	0.325311	0.609918	0.0681962	0.50964	0.0507278	0.194429	1.57657	1.63211	0.0921612	0.371034	0.273085	0.0221923	0.0159885	0.132335	0.0393977	2.29878	0.184638	0.379904	0.565433	0.229865	0.205288	0.474086	0.215958	0.339551
EC699-706	0	0	0	0	0.000806033	0.000118833	0	0	0	0.00750536	0	0	0	0	0	0	0.564821	0.020226	0.00882146	0.0135342	0	0	0	0	0	0.0252196	0	0	0	0	0	0	0	0	0	0
ECF class transporters	0	0.0794806	0.0846108	0.157501	0.161818	0.0749675	0.0488627	1.49437	0.0405855	0.1017	0.168471	0.0931877	0.0694931	0.0102512	0.0320039	0	0.0401825	0.0191534	0.031313	0.724802	0.159924	0.030224	0.0499597	0.0148749	0.318677	0.0367041	0.00641392	0.209831	0.691514	0	0.285608	0.00376337	0.196139	0.00495	0.0311314	0.00292841
Ectoine biosynthesis and regulation	0	0	0.000325835	0.000192944	0	0	0.0022842	0	0	0	0	0	0	0	0	0	0	0	0.00743937	0	0	0	0	0	0	0	0	0	0	0	0	0	0	0	0	0
Energy-conserving hydrogenase (ferredoxin)	0	0.103239	0	0.000536798	0	0	0	0	0	0	0	0	0	0.0074785	0	0	0	0	0	0.00621565	0	0	0	0	0	0	0	0	0	0.00396245	0	0	0	0	0	0
Energy conserving hydrogenase, Methanococcales-Methanobacteriales-Methanopyrales	0	0	0	0	0	0	0	0	0	0	0	0	0	0	0	0	0	0	0	0.0113525	0	0	0	0	0	0	0	0.0109024	0	0	0	0	0	0	0	0
Energy conserving hydrogenase b, Methanococcales-Methanobacteriales-Methanopyrales	0	0	0	0	0	0	0	0	0	0	0	0	0	0	0	0	0	0	0	0	0	0	0	0	0	0	0	0.0752483	0	0	0	0	0	0	0	0
Entner-Doudoroff Pathway	0.126697	0.983946	0.345245	0.617894	0.322473	0.812089	0.616083	0.21213	0.921589	1.15816	0.929999	0.809915	0.39329	0.807345	0.728254	0.656141	0.259948	0.476981	0.28119	0.240347	0.954021	0.33683	0.417034	0.258385	0.69763	0.628413	3.9718	0.257819	1.03732	0.0630151	0.33883	0.481186	0.889658	0.32397	0.182226	0.592748
Erythromycin resistance	0	0	0.00037641	0	0	0	0	0	0	0	0	0	0	0	0	0	0	0	0	0	0	0	0	0	0	0	0	0	0	0	0	0	0	0	0	0
ESAT-6 proteins secretion system in Firmicutes	0	0.0163824	0	0.0248742	0.00258989	0.0019999	0.00102482	0	0	0	0	0.000188722	0	0.0506627	0.00300012	0	0	0.00649958	0	0	0	0	0.00407431	0	0	0	0	0	0	0	0	0	0	0	0	0
ESAT-6 proteins secretion system in Mycobacteria (locus ESX-1)	0	0	0	0	0	0	0	0	0	0	0	0	0	0	0	0	0	0	0	0	0	0	0	0	0	0	0	0	0	0	0.0284099	0	0	0	0	0
Ethanolamine utilization	0.00231138	0.0115501	0.0278046	0.0171481	0.0188634	0.019258	0.064749	0.212146	0.0916914	0.00667688	0.027874	0.0201832	0.0312117	0.021825	0	0.0162743	0.0374792	0.0126947	0.0316873	0.0126393	0.0608129	0.00521712	0.0421822	0.04349	0.0537282	0.0133252	0.0439598	0.00299079	0	0.00205458	0.0431559	0.0015867	0.08794	0.165367	0.0167174	0.00341351
Ethylmalonyl-CoA pathway of C2 assimilation	0	0	0	0	0	0	0	0	0	0	0	0	0.000529337	0	0	0	0	0	0	0	0	0	0	0	0	0	0	0	0	0	0	0	0	0	0	0
Ethylmalonyl-CoA pathway of C2 assimilation, GJO	0	0	0	0	0	0	0.000210933	0	0	0	0	0	0.000529337	0	0	0	0	0	0	0	0	0	0	0	0	0	0	0	0	0	0	0	0	0	0	0
Exopolysaccharide Biosynthesis	0.235534	0.103169	0.0181158	0.0633428	0.143775	0.018132	0.112183	0	0.00670564	0.128476	0.0703236	0.0329844	0.0324273	0.0371891	0.0128512	0.0429088	0.108665	0.29321	0.0205168	0.055795	0.128465	0.0196068	0.160363	0.0185282	0.00473663	0.0311665	0	0.0128942	0.0535758	0	0.12959	0.00892315	0.00306712	0.0139966	0.0696912	0.00433125
Experimental ThMP RZ	0	0.0235544	0.0299023	0.0283601	0.0983812	0.0317763	0.0479949	0	0.00478292	0.00747904	0	0.0373137	0.0715879	0.0190428	0.00425518	0	0.0788653	0	0.0603074	0.0114095	0.00915377	0	0	0	0.00113255	0.00785307	0	0.0220614	0.0288123	0	0.0485638	0.094032	0	0.0186171	0.0322953	0
Extracellular Polysaccharide Biosynthesis of Streptococci	0	0.00155991	0.00642876	0.00281057	0.0121586	0.000282145	0.00119395	0	0	0	0	0	0	0.000446186	0.00110904	0	0.00740478	0.0969695	0	0.00122255	0.00273163	0	0	0	0	0	0	0	0	0	0	0.00477981	0	0	0	0
F0F1-type ATP synthase	0.620508	0.804435	0.682589	0.38241	0.117754	0.462394	0.604783	0	1.08706	0.19442	0.428346	0.757194	1.01219	1.33573	0.523765	3.80625	0.669083	2.81036	0.0238309	0.00372247	0.802766	0.741382	0.930936	0.0583551	1.14353	0.4093	0.0659608	0	2.12925	0.775548	0.198995	1.15966	0.0241255	1.67643	0.703677	0.301107
F0F1-type ATP synthase in plants (plastidial)	0	0	0.000344144	0	0	0	0	0	0	0	0	0	0	0	0	0.00436071	0	0	0	0	0	0	0	0	0	0	0	0	0	0	0	0	0	0	0	0
F1453 mlsummers	0.0133275	0.00016594	0	0.000889683	0.00267728	0	0	0	0	0.000647065	0	0	0	0	0	0	0	0	0.00445156	0	0	0.00696365	0	0	0	0	0	0	0	0	0.00386381	0	0.00309675	0.00740358	0	0
F420 bobik	0	0	0	0	0	0	0	0	0	0	0	0	0	0	0	0	0	0	0	0	0	0	0	0	0	0	0	0.254902	0	0	0	0	0	0	0	0
Fatty Acid Biosynthesis FASII	1.22863	0.188402	0.0550978	0.168122	0.0655238	0.0766284	0.0656613	0.0396512	0.08932	0.0916897	0.0190213	0.0857124	0.0886729	0.194998	0.559802	0.223042	0.0563328	0.739926	0.312795	0.0983211	0.106974	0.239559	1.11005	1.40543	0.0620583	0.0752352	0.725004	0.0574785	0.057095	0.164537	1.72098	0.115213	0.190017	0.57131	0.0778649	0.0859638
Fatty acid degradation regulons	0	0.00744728	0.00284801	0.0038998	0.015946	0.00168688	0.00133213	0	0	0	0	0.00790326	0.00162059	0.0022401	0	0.080278	0	0	0	0	0	0	0.00638058	0	0	0	0.0416808	0	0	0	0	0	0.0144239	0.00306223	0	0
Fe-S cluster assembly	0.165782	0.0326943	0.0358184	0.104721	0.215508	0.075993	0.0622717	0	0.00791685	0.234036	0.0492214	0.0336103	0.256935	0.103324	0.0131159	0.0316372	0.0466696	0.0226127	0.0139407	0.302133	0.0277178	0.335602	0.0071342	0.156715	0.0393672	0.0058184	0.100409	0.0537707	0	0.0281885	0.0510559	0.412966	0.14777	0.00536673	0.0761741	0.00236833
FeFe hydrogenase maturation	0	0.00310504	0.0975095	0.101519	0.22515	0.0772074	0.0945626	0	0.126471	0.216269	0.106151	0.102674	0.0363246	0.0653771	0	0.028491	0.0862678	0	0	0.0104729	0.0653888	0.112746	0.0109345	0.0142349	0	0.00589872	0	0	0.0098645	0	0	0	0	0	0.0255254	0.00232677
Fermentations: Lactate	0.0251778	0.280865	0.0832551	0.188893	0.161209	0.291183	0.124171	0.330528	0.263663	0.0846167	0.213987	0.191642	0.31397	0.197052	0.0373079	1.855	0.0145874	0.0160826	0.0463283	0.0809691	0.389796	0.143847	0.0570777	0.0396121	0.0187584	0.00910561	0.026838	0.00686813	0.0292922	0.0114091	0.342108	0.028479	0.4025	0.129018	0.198294	1.28445
Fermentations: Mixed acid	0.0350052	0.851207	0.529952	0.502089	0.425168	0.797906	0.406165	2.28783	0.425741	0.187766	0.410713	0.279036	1.4377	0.879649	0.0342335	3.15871	0.231244	0.269077	0.284008	0.178191	0.530443	0.262231	0.226643	0.152535	0.191999	0.073271	0.125018	0.0406745	0.573085	0.0211542	0.129001	0.0260771	1.47435	0.812157	0.930779	1.43344
Flagellar motility	0.00261642	0.575926	0.062838	0.0234421	0.0274149	0.110557	0.0321621	0	0.0364842	0.0679582	0.00986636	0.193876	0.039361	0.697443	0.00822515	0	0.0317098	0.227066	0	0.0738213	0.00717565	0.446785	0.151896	0.177751	0.0857946	0.529209	0.00330425	0.10908	0.150797	0	0.00376337	0.0256386	0.0955502	0.0350113	0.294888	0.134631
Flagellum	0.224594	0.622387	0.125641	0.104281	0.256649	0.229191	0.130654	0	0.100623	0.13259	0.0945556	0.336538	0.0329667	0.572371	0.0362284	0.0262414	0.171467	0.448902	0.442774	0.621962	0.02103	0.22471	0.242563	0.185882	0.145038	0.334437	0.0189413	0.0477908	0.117173	0.0953702	0.100014	0.102642	0.0414729	0.0380364	0.466212	0.139083
Flagellum in Campylobacter	0	0.362056	0.00701892	0.0045921	0.00306923	0.139878	0.00132519	0	0.00891283	0.0125247	0	0.188111	0.00793948	0.401133	0.00150006	0.00752671	0.242757	0.0889676	0	0.00278304	0	0.00661988	0.0167469	0	0.0239946	0.0203541	0	0	0.105737	0	0.0141322	0.00752671	0	0	0.568581	0.014522
Flavodoxin	0.00352212	0.0145687	0.0130779	0.0132939	0.115904	0.0227404	0.0269566	0	0.00314686	0.0250441	0.0115538	0.0625009	0.123285	0.0537781	0	0	0.127406	0	0	0	0.0268359	0	0.0919796	0	0	0	0	0.00205238	0	0	0	0	0	0	0.0113456	0
Flavohaemoglobin	0.0455404	0.082525	0.0813596	0.0391649	0.114549	0.0323273	0.103293	0	0.0536877	0.10476	0.0412187	0.0378384	0.0426595	0.0610501	0.41715	0.0463831	0.104083	0.0711325	0.694143	0.0298238	0.00289185	0.00459704	0.355892	0.0317692	1.4369	1.28909	0.142446	0.00376348	0.372589	0.40451	0.0525538	0.0883693	0.0652946	0.095004	0.213101	0.101489
Folate-mediated one-carbon metabolism in plants	0	0	0	0	0	0	0	0	0	0	0	0	0	0	0	0	0	0	0	0	0	0	0	0	0	0	0	0	0	0	0	0	0	0	0	0.00971838
Folate Biosynthesis	0.727668	0.213833	0.506742	0.549785	1.59905	0.320277	0.320326	4.22012	0.276356	0.51245	0.699042	3.0429	0.18771	0.239098	0.196481	0.051273	2.21588	0.150866	0.30874	0.335156	0.332874	0.213585	1.2177	0.460253	1.04402	0.897272	0.419092	0.64253	1.70836	0.448595	1.29481	1.10579	0.666482	0.552454	0.528929	0.393839
FolateExerciseMaizeClassVDC	0	0.000161346	0.000875962	0.000123085	0	0	0.00227437	0	0	0	0	0	0	0	0	0	0	0	0	0	0	0	0	0	0	0.0102815	0	0	0	0	0	0	0	0	0	0
Formaldehyde assimilation: Ribulose monophosphate pathway	0.316269	0.48166	0.292956	0.691746	0.291656	0.394649	0.745945	0	0.0647529	0.335323	0.796353	0.579343	1.00892	0.652038	0.186902	0.086627	0.346984	0.368744	0.0666145	0.36765	0.492181	0.16167	0.378411	0.405596	0.15564	1.82361	0.0495993	0.0323055	0.116855	0.0287338	0.031188	0.220907	0.0460802	0.177535	0.422937	0.0624226
Formate dehydrogenase	0	8.38454e-05	0	6.43342e-05	0	0	0	0	0	0	0	0	0	0	0	0.00479571	0.0216332	0	0.00447227	0.00333515	0.0624296	0	0	0	0.00875352	0.0588964	0.0104232	0.109724	0	0	0	0	0.0206055	0	0	0
Formate hydrogenase	0	0.435134	0.0882607	0.178907	0.128386	0.249615	0.0647334	0.275786	0.0683607	0.134425	0.0570146	0.161603	0.268374	1.00427	0.00910556	0	0.0620677	0.0139362	0.117783	0.180539	0.0227779	0.0462187	0	0.023103	0.0347213	0.0522232	0.0157799	0.0317944	0.0191128	0.0307873	0	0.00991512	0.238443	0.158802	0.0924899	0.429899
Fratricide in Streptococcus	0	0	0	0	0	0	0	0	0	0	0	0	0	0	0	0	0	0	0	0	0	0	0.111141	0	0	0	0	0	0	0	0	0	0	0	0	0
Fructooligosaccharides(FOS) and Raffinose Utilization	0.440821	0.929777	0.0130316	0.854771	0.478705	0.576354	0.527081	1.57592	0.693598	0.775298	0.503955	0.587713	0.140932	1.0748	0.0181558	0.0719122	0.0238098	0.142731	0.676845	0.501611	0.273396	0.0168713	0.0798637	0.087035	1.24828	0.315322	0.0741502	0.0711183	0.00370535	0.0481718	1.56924	0.00646775	0.13502	0.415843	1.3469	0.00209713
Fructose and Mannose Inducible PTS	0	0.000380624	0.0450065	0.000202958	0	0.000982748	0	0	0.00337317	0.0128577	0.0100507	0	0.00054945	0.000442646	0	0	0	0	0	0	0.0173328	0	0	0	0	0	0	0	0	0	0	0	0.00729019	0	0	0
Fructose utilization	0.0586784	0.167143	0.0735612	0.0894838	0.107692	0.125833	0.0649663	0	0.0645651	0.0906541	0.0419212	0.108113	0.175588	0.269164	0.0334146	0	0	0.0388183	0.0651893	0.205593	0.320851	0.0017094	0.126829	0.00699623	0.144216	0.321675	0.00694252	0.0412471	0	0.368453	0.0926243	0.790714	0.255743	0.129846	0.142209	0
Fructoselysine (Amadori product) utilization pathway	0	0	0	0	0	0	0	0	0.000807677	0	0	0	0	0	0	0	0	0	0	0	0	0	0	0	0	0	0	0	0	0	0	0	0	0	0	0
GABA and putrescine metabolism from cluters	0	0.000329707	0	0.000424178	0.00119818	0.000803986	0.000424521	0	0	0.00243442	0	0.000322338	0	0	0	0	0.00660612	0	0.0139488	0	0.00186888	0	0	0	0	0	0.0259789	0	0	0	0	0	0.00698031	0.168578	0	0.0377048
Galactose degradation in plants	0	0.000246859	0	0.000499266	0	0	0	0	0	0.0075238	0	0	0	0	0	0	0	0	0	0	0	0	0	0	0	0	0	0	0	0	0	0	0	0	0	0
Galactosylceramide and Sulfatide metabolism	0.0302732	0.275486	0.0644214	0.307742	0.0672095	0.158685	0.0960939	0	0.0500083	0.0306284	0.498804	0.231552	0.0668752	0.0826122	0.00955276	0.0348175	0.00202856	0.162362	0.221216	0.0419062	0.0833501	0	0	0.0208827	0	0.00803737	0.00233667	0.0178591	0	0.0188448	0.0210726	0.00281194	0.0146683	0.00333867	0.0838708	0.0263084
GDP-sugars biosynthesis and interconversions in plants	0	5.41665e-05	0	0	0	0	0	0	0	0	0	0.000147373	0	0	0	0	0	0	0	0	0	0	0	0	0	0	0	0	0	0	0	0	0	0	0	0
General Secretion Pathway	0	0.0167444	0	0	0.000359185	0.00161759	0.000424848	0	0	0	0	0	0	0	0	0	0	0	0	0	0	0	0	0	0	0	0	0	0	0	0	0.00171245	0	0	0	0
Gentisate degradation	0	0.0012332	0	0.000495068	0	0	0	0	0	0.000533742	0	0	0.000423585	0	0	0	0	0	0.00591715	0	0	0	0	0	0	0	0	0	0	0	0	0	0	0	0	0
Glutamate dehydrogenases	0.506325	0.382434	0.326415	0.166816	0.106037	0.59657	0.482758	0	0.0221591	0.0831299	0.108315	0.354251	0.424583	0.479082	0.00192308	0.212401	0	0	0.0193794	0.00131358	0.00200738	0	0.0540114	0	0	0	0.0308403	0.161785	0.0438744	0	0	0.164345	0.166293	0.0243229	0	0
Glutamate transporter involved in acid tolerance in Streptococcus	0	0	0	0.000175656	0	0.000141538	0	0	0	0	0	0	0	0	0	0	0	0	0	0	0	0	0	0	0	0	0	0	0.0285219	0	0.00206783	0	0	0	0	0
Glutamine, glutamate, aspartate, asparagine metabolism in plants	0	0	0	0	0	0	0	0	0	0	0.00134387	0	0	0	0	0	0	0	0	0	0	0	0	0	0	0	0	0	0	0	0	0	0	0	0	0
Glutamine, Glutamate, Aspartate and Asparagine Biosynthesis	1.24818	1.61301	1.80043	1.82209	1.97375	1.79563	1.5583	0.0392465	1.53101	1.60976	0.977959	1.53504	1.36923	1.698	0.376937	1.53018	2.87578	1.75992	0.44574	4.73926	4.0781	0.296676	0.462073	0.722765	1.51024	0.930167	0.219097	0.575348	2.05132	12.6995	1.16044	0.455124	1.09474	0.956885	3.8197	0.281114
Glutamine synthetases	0.202567	0.488563	0.745014	0.632992	1.00744	0.390539	0.345688	0	0.34171	0.419267	0.111785	0.204318	0.373521	0.39399	0	0.472684	1.45394	0.306843	0.0671887	0.325102	1.5182	0	0.0354275	0	0.0704591	0.19282	0	0.0348995	0	12.5795	0.0942876	0.0184524	0.00863649	0.138032	0.0877808	0.0363364
Glutaredoxins	0.239311	0.206844	0.250581	0.314811	0.188533	0.413889	0.352297	0.0837125	0.317874	0.187152	0.127921	0.401176	0.324264	0.37992	0.0601666	0.0863498	0.0885743	0.264141	0.118686	0.0228652	1.13155	0.1442	0.114765	0.0467149	0.0195788	0.378698	0.0983089	0.00344021	0.0780744	0.0871102	0.190808	0.376445	0.499639	0.1303	0.0686312	0.0829865
Glutathione-regulated potassium-efflux system and associated functions	0.020323	0.102248	0.0663448	0.0434799	0.090889	0.0490608	0.0456128	0	0.0390062	0.0750031	0.0105926	0.0377947	0.0395083	0.0795431	0.0486856	0	0.00402401	0.0377421	0.0710976	0.00771702	0.0213542	0.00292262	0.00135523	0.0394499	0.00582252	0.0180632	0.0157453	0.00431823	0.0383363	0.0186532	0.0517083	0.0557764	0.00585511	0.123049	0.0383758	0.00914006
Glutathione: Biosynthesis and gamma-glutamyl cycle	0.0395645	0.0210136	0.000484158	0.00595737	0.0284198	0.00501024	0.00145594	0	0	0.00642094	0.00506485	0.00901283	0	0.0478577	0.00158801	0	0.00238892	0.35737	0.0116629	0.00290494	0	0	0	0.0240982	0	0.0753747	0	0	0	0.0225484	0	0	0.779661	0.0847442	0	0.0590364
Glutathione: Non-redox reactions	0	0.0424233	0.00601297	0.0136313	0.00738467	0.0182755	0.0146892	0	0.0428118	0.18	0	0.0155316	0.0574307	0.0724245	0.00150006	0	0	0.0145006	0.0168469	0.00321573	0.0120267	0	0	0.0124875	0	0.206878	0	0	0	0.0178047	0.0071225	0.00459242	0.005101	0	0.00363875	0
Glutathione: Redox cycle	0.00739644	0.0529724	0.00254761	0.00523013	0.026373	0.00478246	0.000855315	0	0.0291083	0	0.0271369	0.063895	0	0.0260408	0	0	0	0	0	0.00160792	0	0	0.00107195	0.0444478	0	0	0	0	0	0	0	0.0105247	0.00239188	0	0	0.00325143
Glutathione analogs: mycothiol	0	0	0	0.000271352	0.000470535	0.000516093	0	0	0	0.00114948	0	0.00115405	0	0	0.00332425	0	0	0	0	0	0	0	0	0	0	0	0	0	0	0	0	0	0	0	0	0
Glutathionylspermidine and Trypanothione	0	0	0	0	0	0	0	0	0	0	0	0	0	0	0	0	0	0	0	0	0	0	0	0	0	0	0	0	0	0	0	0	0.0145138	0	0	0
Glycerate metabolism	0	0.0371425	0.0236259	0.0263795	0.0473146	0.0332204	0.0269157	0.111815	0.110081	0.0678416	0.0323847	0.0251011	0.0132141	0.187174	0.00263435	0.175654	0.00888029	0.451107	0.0540649	0.201356	0.0185333	0.0407678	0.0649712	0.0832195	0.218578	0.0200568	0.0592366	0.0295027	0.558148	0.00917125	0	0.0715708	0.0919375	0.141221	0.00620348	0.00286598
Glycerol and Glycerol-3-phosphate Uptake and Utilization	0.222877	0.0558403	0.109764	0.0603885	0.133901	0.0385321	0.0628772	0.0457875	0.156465	0.105314	0.0139843	0.101661	0.101868	0.171595	0	0	0.00392697	0.0487154	0.114793	0.850241	0.550117	0.120543	0.0944221	0.159776	0.0360977	0.191097	0.0779277	0.0136326	0.00840917	0	0.291005	0.0112545	0.298143	0.0560475	0.144591	0.251334
Glycerol fermentation to 1,3-propanediol	0	0	0.00121735	0.00690394	0.0247617	0.00118737	0.00234858	0	0	0	0	0.000754631	1.25236	0.0312878	0	0	0	0	0	0.00793354	0.218536	0.00957985	0	0	0	0.00241204	0	0	0	0	0	0	0.00514308	0.125196	0.00181937	0.00355467
Glycerolipid and Glycerophospholipid Metabolism in Bacteria	0.169305	0.361025	0.315025	0.371772	0.500073	0.47076	0.260558	0.0724969	0.539083	0.502564	0.167037	0.425093	0.675416	0.480156	0.226343	3.2196	0.152289	0.205416	0.707662	0.80751	1.22241	0.373489	0.590291	0.776992	0.1523	1.23074	0.156981	0.0390362	0.365444	0.165735	0.850923	0.0291572	0.932823	0.246774	0.343767	0.876894
Glycine and Serine Utilization	0.211033	0.0908341	0.100204	0.0923198	0.206617	0.1244	0.146288	0.943754	0.133921	0.453429	0.0707901	0.0953382	0.0677014	0.0450731	0.129336	0.00559035	0.0411354	0.0740176	0.167852	1.16087	0.0362487	0.00149772	0.172851	0.276882	1.08863	0.743225	0.493823	0.0713809	0.116205	0.209169	0.021533	0.149444	2.53943	0.222116	0.0751722	0.124527
Glycine Biosynthesis	0.0483731	0.00928745	0.0583855	0.0218954	0.0259635	0.00687567	0.0369536	0.121832	0.00899274	0.0461566	0.0331218	0.0171494	0.0168907	0.0087505	0.0278559	0.00559035	0.209189	0.0144671	0.116453	0.0451877	0.00578369	0	0.0433057	0.675828	0.393101	0.199658	1.71004	0	0.0736366	0.388486	0.0133218	0.0271039	2.62192	0.116475	0.013717	0.127853
Glycine cleavage system	0.0694374	0.0452161	0.156906	0.043253	0.0805811	0.106209	0.14527	0	0.0267284	0.290808	0.0184051	0.0121719	0.041153	0.023412	0.210588	0.0254532	0.0778715	0.147335	0.0534394	0.801217	1.62204	0.0034965	0.212419	0.0304407	1.66149	0.422979	1.29288	0.223682	0.158844	0.278014	0.058275	0.0518388	0.0942748	0.0945283	0.0477741	0.714775
Glycine reductase, sarcosine reductase and betaine reductase	0	0.0110122	0.0050205	0.00909687	0.0525368	0.0370615	0.0475978	0	0.00992727	0.102098	0	0.0010108	0.0042175	0.000766904	0.0148749	0.0928562	0.0468405	0	0.02059	0.01263	0	0.0180286	0.00200948	0	0.017428	0	0.0052116	0	0.0125764	0.0540584	0.0351623	0.707604	0	0	0.00740779	0.0225394
Glycogen metabolism	0.0538761	0.937174	0.333103	1.30813	0.70307	1.0008	0.879792	1.76072	4.02316	1.42628	0.500832	0.852842	0.860606	0.512333	0.0454049	1.79255	0.496567	0	1.03763	0.117354	0.552213	0.458317	0.0465596	0.119729	1.45435	0.0193892	1.13739	0.0173004	0.238498	0.586936	0.0657988	0.665965	0.355793	1.09893	0.938257	0.029862
Glycolate, glyoxylate interconversions	0	0.0145746	0.20066	0.00433793	0.0176028	0.00490417	0.000746323	0	0	0.0104813	0.0421061	0.0157042	0.00452782	0.00358797	0.00122333	0.00479571	0.00379306	0.104549	3.39102	0.00339203	0.0271364	0.00268587	0	0.0104701	0.00152022	0	0.0131119	0.02524	0.0102233	0	0	0	0.00179224	0.62934	0.0660389	0.00178393
Glycolysis and Gluconeogenesis	0.243479	2.64596	1.50277	1.93249	1.72229	2.33303	2.5995	1.26239	1.97774	1.5036	1.45113	2.72597	2.20303	2.6568	0.962298	0.673268	0.292754	0.979703	0.0950234	0.296849	1.97342	0.774865	0.390727	0.315149	0.96337	2.45737	5.52834	0.236557	1.30048	0.102844	0.893141	0.489635	0.964171	0.506301	2.67468	1.20256
Glycolysis and Gluconeogenesis, including Archaeal enzymes	0.499342	0.337524	0.471002	0.310014	0.353348	0.383493	0.528355	0.123036	0.277706	0.264293	0.440049	0.303429	0.233234	0.283704	0.310444	0.225491	0.0462261	0.669081	0.0528354	0.325775	0.181667	0.383862	0.299639	0.125078	0.521582	1.07567	0.126725	0.155022	0.788212	0.0648803	0.269044	0.0946428	0.146281	0.152623	1.02029	0.209205
Glycolysis and Gluconeogenesis in plants	0	0	0	0	0	0	0	0	0	0	0.00134387	0	0	0	0	0	0	0	0	0	0	0	0	0	0	0	0	0	0	0	0	0	0	0	0	0
Glycolysis test	0	0	0.00163059	0.000534877	0	0.000275631	0	0	0	0	0	0	0	0	0	0	0	0	0	0	0	0	0	0	0	0.0275173	0	0	0	0	0	0	0.00218781	0	0	0
Glyoxylate bypass	0	0	0	0.00129886	0	0.00028758	0	0	0.012447	0	0	0	0	0	0	0	0	0	0	0	0	0.00537173	0	0.0136132	0	0	0	0	0.0037414	0.00174984	0	0.00616371	0.00264523	0	0	0.00890165
Gram Positive Competence	0	0.00299983	0.00415481	0.000749066	0.00218238	0.00142673	0.001126	0	0.000921013	0	0.000898635	0.000249588	0.00783557	0.00902529	0.0116766	0.00239188	0	0	0	0	0	0	0	0	0	0	0.00943813	0	0	0	0	0	0	0	0	0
GroEL GroES	0.449189	0.461027	0.226132	0.481624	0.137949	0.595906	0.390388	0.175262	0.315567	0.781971	0.417097	0.35785	0.223447	0.313956	0.643189	0.072975	0.197671	0.155624	0.125083	0	0.05626	0.305092	0.0724679	0	0.414573	0.135618	0.038356	0.402456	0.565635	0.506466	0.100926	0.0731597	0	0.350086	0.71619	0
Group II intron-associated genes	0	0.0935369	0.0191078	0.189382	1.14422	0.046285	0.0011113	0	0.0039442	1.1689	0	0.38173	0.381685	0.374409	0.0735012	0.082609	0.0192264	0	0	0	0	0	0.15354	0	0.183784	0.00251546	0	0	0	0	0	0	0	0	0.00176106	0
H2:CoM-S-S-HTP oxidoreductase	0.0113654	7.19312e-05	0.000304285	0.0113131	0	0	0.000242017	0	0	0	0	0	0	0	0	0	0	0	0	0.0122036	0.00276304	0.00248781	0	0	0.017465	0	0	0.281729	0.048288	0	0	0	0.00179224	0.0740176	0	0
Head-to-head olefinic hydrocarbon biosynthesis	0	0	0	0	0	0	0	0	0	0	0	0	0	0	0	0	0	0	0.130451	0	0	0	0	0	0	0	0	0	0	0	0	0.0911903	0	0	0	0
Heat shock Cell division Proteases and a Methyltransferase	0	0.00297346	0.00486293	0.00514484	0.00419602	0.00170392	0.00366768	0	0.0058605	0.0012117	0.00296771	0.00181995	0.000982338	0.000594715	0.0229173	0.00457875	0	0.00449398	0.00621337	0.00310932	0	0.00267465	0.0148772	0	0	0.0333702	0.0142126	0	0	0.00614413	0.00572209	0.00426743	0.0125153	0.0195633	0.0017155	0.0263298
Heat shock dnaK gene cluster extended	0.78147	0.96957	1.36611	0.993464	1.08529	1.39894	1.30808	0.562165	1.13749	1.44496	0.873435	1.17599	0.969834	1.00689	1.48305	2.23595	1.36718	1.00188	0.635646	0.522555	0.191013	1.25985	0.639292	0.274406	0.411818	0.769175	0.595641	0.0575453	0.738277	1.87312	1.40154	1.37139	0.11289	2.14868	0.530244	0.420639
Heat shock protein Hsp22.5 involved in pathogenesis of Mycobacterium tuberculosis	0	0	0	0.00036644	0	0	0	0	0	0	0	0	0	0	0	0	0	0	0	0	0	0	0	0	0	0	0	0	0	0	0.00341577	0	0	0	0	0
Heme, hemin uptake and utilization systems in GramPositives	0.00221552	0.0210119	0.0117903	0.0451427	0.0296878	0.0131009	0.0169776	0	0.0135642	0.138631	0.00975726	0.0140413	0.00314014	0.0436775	0	0.0295296	0.0748549	0.0410959	0.078078	0.0688687	0.00491208	0.0132916	0.056503	0.00457875	0	0.0485567	0.00456788	0.00249427	0.00308681	0	0.00299079	0.0395819	0.00369749	0.0066608	0.0132641	0
Heme and Siroheme biosynthesis in plants	0	0	0	0	0	0	0	0	0	0	0	0	0	0	0	0	0	0	0	0	0	0	0	0	0	0	0	0	0	0	0	0	0.00462279	0	0	0
Heme biosynthesis orphans	0	0.0275694	0	0.00914775	0	0.00222355	0.0137992	0	0	0.053594	0.0397837	0	0	0.0273303	0	0	0	0	0	0	0	0.00710373	0	0	0.00928344	0	0	0	0	0	0	0	0	0	0	0
Hemin transport system	0	0.00608289	0.0367849	0.000274774	0.0195446	0.0014729	0.00666879	0	0.00155873	0.00186927	0	0.000949523	0.0181611	0.00140284	0	0.01242	0.00157629	0.0151517	0.162974	0.00256752	0	0	0.00134199	0	0	0.00353833	0	0	0	0	0	0.00114811	0.00120645	0.00150358	0.00380564	0
Heterocyst formation in cyanobacteria	0	0	0.000347063	0	0	0	0	0	0	0	0	0	0	0	0	0	0	0	0	0	0	0	0	0	0	0	0	0	0	0	0	0	0	0	0	0
Hfl operon	0.144011	0.0478167	0.0369263	0.0334056	0.0361361	0.0677705	0.0800577	0.15293	0.0346753	0.0478094	0.139935	0.0288609	0.0121407	0.0188103	0.00211094	0.050209	0.0537493	0.013057	0.0141465	0.670698	0.0103406	0	0.0258941	0.111724	0.0479548	0.0344035	0.0956711	0	0	0.0397892	0.0432439	0.0342394	0.0459351	0.144417	0.0186277	0.0520037
High affinity phosphate transporter and control of PHO regulon	0.0354696	0.0986887	0.125967	0.199427	0.227589	0.0684225	0.133092	0.0237417	0.230755	0.169295	0.0689968	0.0791033	0.0802334	0.0502453	0.0273833	1.9137	0.149048	0.516619	0.275111	0.044225	0.579521	0.190527	0.64295	0.852907	0.172956	0.483979	0.654407	0.247379	0.455034	0.0542508	0.627339	0.655426	0.102086	0.230144	0.104237	0.35593
Histidine Biosynthesis	0.63938	0.322625	0.454043	0.304671	0.225502	0.237333	0.257094	1.11912	0.336113	0.237055	0.400387	0.360567	0.446643	0.382018	0.0725932	0.0526347	0.412156	0.113421	0.200447	0.203976	0.210832	0.0786524	0.115694	0.820837	0.0303739	0.166285	0.174001	0.516626	0.247666	0.159543	0.369267	0.0433609	0.293901	0.137796	0.785959	0.176827
Histidine Biosynthesis in plants	0	0.000262285	0	0.00014947	0	0.000114667	0	0	0.000593542	0.000498077	0	0.00146635	0	0	0	0	0	0	0	0	0	0	0	0	0	0	0	0	0	0	0	0	0	0	0	0
Histidine Degradation	0.473452	0.000698608	0.00119446	0.135642	0.000817148	0.000289229	0	0	0	0	0	0	0	0.000954984	0	0	0.324786	0	0	0.00984663	0	0	0.038174	0	0	0	0	0	0	0.0018091	0	0	0	0.0116833	0	0.00802723
HMG-CoA	0	0.000374892	0.000682135	0.00031734	0	0	0	0	0	0	0	0	0	0	0	0	0	0	0	0	0	0	0	0	0	0	0	0.00889823	0	0	0	0	0	0	0	0
HMG CoA Synthesis	0	7.84513e-05	0	0.000281785	0	0	0	0	0	0	0	0	0	0	0	0.00184027	0	0	0	0	0	0	0	0	0.00417606	0.00831308	0	0.00200529	0	0	0	0	0	0	0	0
Homogentisate pathway of aromatic compound degradation	0	0.000151908	0.000430508	0	0	0.000309351	0.000421865	0	0	0.000501323	0	0.00101985	0	0	0	0	0	0	0.03144	0	0	0	0	0	0	0	0	0	0	0	0	0.00308185	0	0	0	0
Housecleaning nucleoside triphosphate pyrophosphatases	0	0.0123632	0.00400361	0.00310186	0.00663099	0.0111736	0.0048788	0	0.00779738	0.001046	0.00238742	0.00308525	0.0144262	0.00130081	0.0445415	0.133446	0	0	0.144057	0.00643189	0.00314229	0.0137401	0	0	0	0.0461983	0	0	0	0.0269206	0	0.00160927	0.0701668	0.00448058	0	0.00259525
HPr catabolite repression system	0	0.0622171	0.0562972	0.0878635	0.017926	0.104206	0.0498989	0	0.0391561	0.0230506	0.155827	0.0633058	0.0193257	0.0228418	0.00928048	0	0.0129426	0.0237261	0.00591715	0.0164705	0	0	0	0	0.00210863	0.0122601	0.0344602	0	0	0.0270392	0.0490291	0.00676838	0	0.0127995	0	0
HtrA and Sec secretion	0.0131052	0.0178319	0.00487582	0.0149447	0.0117677	0.00828761	0.000631487	0	0.0152996	0.0167753	0.00110142	0.00805406	0.0106031	0.0128889	0.010025	0.0276449	0.013305	0.147791	0	0	0.0061471	0.605029	0.00616287	0.0299362	0	0.83512	0	0	0.0634591	0.0721143	0.0824368	0.0093835	0.00306712	0.0718791	0.0241548	0.00260579
Hydantoin metabolism	0	0	0.00644974	0.0249922	0.00133965	0.00462548	0.00511728	0	0	0.00888929	0.202764	0.000197017	0.0184193	0.00159731	0	0	0.63253	0	0	0	0.00289619	0	0	0	0	0.00471096	0	0	0	0	0	0	0	0.00172319	0	0.1076
Hydrogenases	0	0.00581423	0.105199	0.162629	1.47483	0.282229	0.366368	0	0.903853	0.689934	0.104887	0.0150696	0.0903639	0.0184069	0.0194343	1.07433	0.668732	0	0.0462649	5.77948	0.598084	0.638051	0.00587342	0.31225	3.15801	0.00827365	0.00369113	0.146102	0.413426	0.975941	0.444216	0	0.00100317	0.0263828	4.19987	0.27848
Hyperosmotic potassium uptake	0.005676	0.00355494	0.00496803	0.00234343	0.000400808	0.019875	0.00568464	0	0	0.00256262	0	0.00425497	0	0	0.00637359	0	0.00769184	0	0.0185681	0	0.0159247	0	0	0.0051905	0.00473663	0.00181594	0	0	0	0	0	0.0108342	0	0	0	0
Hypothetical Coupled to RecF	0	0.00391044	0.0128684	0.0321111	0.00567279	0.00822765	0.00346475	0	0.0175123	0.0026562	0.00894213	0.00837951	0.00194054	0.0278613	0.00157888	0	0.0109035	0.00405767	0	0	0	0.223596	0.08213	0	0.0974538	0.0127583	0	0	0.00701637	0.00328843	0.0187047	0.00551314	0	0	0.00272006	0
IbrA and IbrB: co-activators of prophage gene expression	0	0	0	9.35894e-05	0	0	0	0	0	0	0	0	0	0	0	0	0	0	0	0	0	0	0	0	0	0	0	0	0	0	0	0	0	0	0	0
Inclusion membrane proteins supporting intracellular life styles in Chlamydiales	0	0	0	0	0	0.000422927	0	0	0	0	0	0	0	0	0	0	0.0193978	0.00977412	0	0	0	0	0.0284049	0	0	0.0677416	0	0	0	0	0	0	0	0	0	0
Indole-pyruvate oxidoreductase complex	0.120782	0.13691	0.00148948	0.0424671	0.093967	0.167898	0.175878	0	0	0.314935	0	0	0.520175	0.000577892	0	0	0.0284877	0	0.0292635	0.412993	0	0.10367	0	0	0.0315403	0	0.00641685	0.140169	0.0873575	0.0989164	0	0	0.00218781	0.162757	0.0193963	0.0033891
Inorganic Sulfur Assimilation	0.00261642	0.0147505	0.0140755	0.0284729	0.00859723	0.0291088	0.00171919	0	0.00728224	0.0480895	0.0478636	0.00550753	0.0245001	0.000902094	0	0	1.15745	0.00224921	0.00930871	0.0135428	0.0886022	0.00898725	0	0	0	0.00747286	0.027085	0.00161739	0.137429	0	0	0.0133099	0.14048	0.00881331	0.00220917	0
Inositol catabolism	0.0133063	0.0610541	0.581391	0.25859	0.122646	0.0206411	0	0	0.0542967	0.0147751	0.0265463	0.00433725	0.0605918	0.0287493	0	0	0	0.0308749	0.182595	0.0199892	0.0124051	0.0017094	0	0.011057	0	0.0147997	0.0297057	0	0.00806281	0	0.0529761	0.00652998	0.591999	0.00515285	0.00458967	0.00433125
Integrons	0.00309675	0.000136181	0.00199167	0.000287757	0.00452858	0.00117447	0.000856383	0	0	0.00520254	0	0.00137286	0.00268052	0	0	0	0	0	0	0	0	0	0	0	0	0	0	0	0	0	0	0	0.00153355	0	0	0
Inteins	0	0.00199279	0.0605563	0.078535	0.00164422	0.0225045	0.00467011	0	0.048582	0.000974944	4.44812	0.0259757	0	0.00833323	0.0481156	0.0223613	0.0311692	0	0	0.0203513	0.0192962	0	0.0733149	0.0208438	0.00257096	0	0.0237046	0	0	0.00169733	0	0.0087951	0.00606894	0.00174984	0	0
Iojap	0.0109361	0.00473439	0.0108768	0.0068892	0.0076881	0.0138223	0.00972786	0	0.00369166	0.00594387	0.00238742	0.00797418	0.0158142	0.00502931	0.0359752	0.00436071	0.00864191	0.00193858	0.044442	0.00145577	0	0.00856498	0.0215696	0.0619506	0	0.0067384	0.0171243	0.0208899	0.034597	0.00174508	0.0138613	0.00466584	0.0104185	0.00341918	0	0.235898
IojapClusters	0.142863	0.241526	0.222731	0.155331	0.171775	0.236744	0.24896	0.0392465	0.153724	0.0622445	0.109856	0.179836	0.265382	0.27631	0.31868	0.1472	0.0523067	0.185568	0.28667	0.122633	0.0323918	0.326172	0.295783	0.721511	0.086684	0.309261	0.225628	0.241997	0.207791	0.0818141	0.131657	0.051856	0.0543742	0.0195832	0.110638	1.07628
Iron(III) dicitrate transport system Fec	0	0	0	0	0	0	0	0	0	0	0	0	0	0	0	0	0	0	0.0437407	0	0	0	0	0	0	0	0	0	0	0	0	0	0	0	0	0
Iron acquisition in Streptococcus	0.0144218	0.0769545	0.00118313	0.0057189	0.0108289	0.110171	0.0021853	0	0.177034	0.310843	0	0.000894489	0.00261193	0.000501887	0	0	0.00222579	0.0225464	0.0372481	0.078101	0.0528777	0.00717158	0.0331044	0.0113792	0.452105	0	0.0832939	0	0.00329294	0	0.0987294	0.00910883	0.0458085	0.00998488	0.0693048	0.0253848
Iron acquisition in Vibrio	0	0	0	0	0	0	0	0	0	0	0	0	0	0	0	0	0.00643169	0	0.0285964	0	0	0	0	0	0	0	0	0	0	0	0	0	0	0	0	0
Iron Scavenging cluster in Thermus	0	0	0	0	0.00359486	0	0	0	0	0	0	0	0	0	0	0	0	0	0	0	0	0	0	0	0	0	0	0	0	0	0	0	0	0	0	0
Isoleucine degradation	0.00476094	0.0447044	0.0542788	0.0133836	0.0120854	0.0227874	0.0579311	0	0.000985688	0.00342767	0.000898635	0.0176977	0.103124	0.0107565	0	0.00457875	0.0479917	0.00445083	0.0312627	0	0.0436074	0.0444539	0.00333288	0.00634679	0.00570857	0.0122767	0.00233667	0	0	0	0	0.00753703	0	0.0401551	0.0151222	0.00269715
Isoprenoid Biosynthesis	0.0883414	0.302849	0.482913	0.246431	0.306593	0.219539	0.375782	0.0457875	0.374106	0.117684	0.171481	0.459977	0.751205	0.319961	2.63277	0.602423	0.283397	0.631584	1.3806	0.157435	1.06634	0.574191	0.834741	1.13903	0.431096	0.642537	1.86933	0.44847	0.164936	0.178153	0.159762	0.440062	0.813605	0.191057	0.177579	0.0259907
Isoprenoid Biosynthesis: Interconversions	0.00717565	0.00382589	0.030705	0.0095035	0.0136409	0.00477078	0.0193059	0	0.0476463	0	0.00916489	0.0133434	0.00725095	0	0.0140939	0.0281258	0.0118769	0.0199239	0	0	0.0141305	0	0.0329328	0.00406569	0	0.00900738	0.0310173	0.00234521	0	0	0	0.0853952	0	0.0226912	0	0
Isoprenoid scratch	0	0.00274561	0	0.000100192	0	0.000260319	0.00133547	0	0.003136	0.00125801	0	0	0.00299727	0.00226537	0	0	0.0051731	0	0	0	0	0	0	0	0	0	0	0	0	0	0	0	0	0	0	0
Isoprenoinds for Quinones	0.00717565	0.0382165	0.0541386	0.049673	0.0738365	0.0148668	0.045922	0	0.0823776	0.00289219	0.00789219	0.0125824	0.0315245	0.0167826	2.67194	0.0201792	0.0196452	0.0359253	0	0.0156775	0.026536	0.359368	0.0015024	0.0200134	0.186172	0.012827	0.904902	0.0304868	0.496358	0.0819959	0.0298962	0.126309	0	0.148641	0.0133656	0.0231258
KDO2-Lipid A biosynthesis	0.247854	0.026789	0.0322135	0.0384607	0.109163	0.0305751	0.0292723	0	0.0782362	0.0634643	0.0455102	0.0342454	0.0178778	0.0143146	0.0139174	0.173399	0.247522	0.111255	0.223798	0.334451	0.115127	0	0.0301271	0.147368	0.00496715	0.0461598	0.0589012	0.0204564	0.13401	0.0613733	0.162004	0.072822	0.0735932	0.405513	0.0145653	0.896449
KEOPS complex	0	0	0	0	0	0	0	0	0	0	0	0	0	0	0	0	0	0	0	0.0373462	0	0	0	0	0	0	0	0	0	0	0	0	0	0	0	0
Ketoisovalerate oxidoreductase	0	0.00189214	0.000399144	0.00180449	0.00467964	0	0.0031479	0	0.000985688	0.00875235	0	0	0.00206899	0.000192848	0	0	0.00271219	0	0	0.0704592	0	0.0971075	0	0	0.0368027	0	0	0.59279	0.00284479	0	0	0	0	0.00646272	0.0282499	0
Khodge314 Isoleucine Biosynthesis	0	0.0333874	0.0137277	0.0315547	0.00347431	0.041546	0.0132531	0	0.00434482	0.0238895	0	0.010679	0.0303526	0.0085827	0.00180571	0	0.00444227	0.00428704	0	0	0	0	0	0	0.0286465	0	0.0293722	0	0.0179555	0.00677935	0	0	0.00488477	0.00334384	0	0
L-2-amino-thiazoline-4-carboxylic acid-Lcysteine conversion	0	0	0	0	0	0.0027243	0	0	0	0	0.0122603	0	0.00403704	0	0	0	0.00157629	0	0	0	0	0	0	0	0	0	0	0	0	0	0	0	0	0	0	0
L-Arabinose utilization	0.005101	0.89315	0.108248	0.404204	0.0931404	0.331911	0.180424	0	0.402665	0.56885	0.212974	0.379532	0.0194727	1.50219	0.00456065	0.013312	0	0.352215	0.151682	0.0178884	0.147539	0.0125727	0	0	0.00170335	0.014392	0.195721	0	0	0.00908762	0.164415	0.0120842	0.0310975	0.00761005	0.0038351	0.0992433
L-ascorbate utilization (and related gene clusters)	0	0.00721354	0.0256518	0.0438482	0.0235647	0.0253686	0.0110369	0	0.00379491	0.0192312	0.000935348	0.00495914	0.00642005	0.0251812	0	0	0	0.00166069	0	0.00405138	0.0766793	0	0	0	0	0.00144051	0.0184911	0	0	0.00229212	0.00356125	0	0	0	0	0
L-Cystine Uptake and Metabolism	0.109664	0.00685895	0.0129931	0.0072885	0.0340147	0.0141758	0.0114145	0	0.014654	0.0229018	0.00431793	0.00380128	0.0118154	0.00568422	0	0.00614402	0.00893585	0.0850953	0.00532708	0.0346194	0.00760048	0.00297231	0.0347179	0.00310675	0.0775762	0.0227618	0.00583944	0	0.0569267	0.00217542	0.0665401	0.00895761	0.200001	0.0384568	0.0241943	0
L-fucose utilization	0.120291	0.0393676	0.0800479	0.138281	0.102337	0.0791125	0.0552555	0.250999	0.000629279	0.0298525	0	0.168909	0.0562444	0.16544	0	0.00498206	0.00525544	0.274046	0.0778385	0.015984	0.178354	0	0	0.002849	0	0.000833583	0	0.0163181	0	0	0.0434952	0.00448079	0.0265963	0.046242	0	0
L-fucose utilization temp	0	0.000630692	0	0.00241081	0	0	0	0	0	0	0	0	0	0.000190546	0	0	0	0	0	0	0	0	0	0	0	0	0	0	0	0	0.00983671	0	0	0	0	0
L-rhamnose utilization	0.00800092	0.0928125	0.0228812	0.0860907	0.0338047	0.0683386	0.00433237	0.0124875	0.0618059	0.176665	0.00575085	0.0513525	0.00793819	0.0575375	0.0265952	0.0284482	0	0.278995	0.0618317	0.0133195	0.124552	0	0	0.0038616	0.00171245	0	0.0469254	0	0	0	0.0122837	0	0.0103818	0.0649207	0	0
Lactate Racemization	0	0.000281119	0	0.00115125	0.00230818	0	0.00267542	0	0	0.000549921	0	0.000410794	0.000708056	0	0	0	0	0	0.0142937	0	0	0	0	0.0493746	0	0	0	0	0	0	0	0	0	0	0	0
Lactate utilization	0	0	0.0475487	0.000259408	0	0.0011092	0.00158346	0	0	0.00578408	0	0	0.0589784	0	0	0	0.0332695	0	0.0219304	0	0	0	0	0.0738253	0	0	0.0260592	0	0	0	0.00435085	0	0	0.0278144	0.173051	0
Lacto-N-Biose I and Galacto-N-Biose Metabolic Pathway	0.180913	0.116777	0.0607665	0.114772	0.0367696	0.0885397	0.0814085	0	0.0282103	0.256072	0.0804	0.124036	0.135392	0.211127	0.00430384	0.0161797	0.0943069	0.155386	0.0721511	0.0220782	0.0974022	0	0	0.029537	0	0.076422	0.050949	0.100863	0	0.216405	0.0684408	0.266515	0.417425	0.164257	0.00216319	0.0608875
Lactose and Galactose Uptake and Utilization	0.244477	0.262362	0.151194	0.526279	0.168602	0.226856	0.278641	0.387995	0.190402	0.318921	0.423693	0.409972	0.220297	0.263058	0.0271783	0.0272036	0.0998829	0.570438	0.327212	0.0403604	2.16549	0	0.0264264	0.0934165	0.00254375	0.0656855	0.111254	0.0820168	0.00873698	0.0131718	0.334234	0.333345	0.489544	0.058382	0.0292201	0.10262
Lactose utilization	0.0403533	0.262131	0.0699515	0.317241	0.167624	0.163573	0.104335	0	0.053687	0.0343649	0.498804	0.228273	0.071399	0.0861407	0.00955276	0	0.00455892	0.189709	0.185232	0.0298313	0.1043	0	0	0.0316372	0	0.00803737	0	0.0178591	0	0.0188448	0.0210726	0.00442121	0.0768267	0.0184139	0.0838708	0.0132865
Late competence	0	0.000321526	0	0.000936192	0	0.000287991	0	0	0	0	0	0.000377444	0.00404575	0.000121714	0.00866813	0	0	0	0	0	0	0	0	0	0	0	0	0	0	0	0	0	0	0	0	0
Legionaminic Acid Biosynthesis	0.152607	0.0855374	0.0170159	0.0845976	0.14084	0.055089	0.0461009	0.577761	0.00677017	0.243231	0	0.01357	0.0294071	0.030549	0.00147702	0.0268262	0.0598977	0.00469627	0	0.0275129	0	0.0062959	0.188701	0.174715	0	0.0121942	0.324853	0.0895461	0.0635461	0	0.284516	0.141443	0.177926	0.00768269	0.0275637	0.00932008
Legionella pneumophila Potential Resistome	0	0.000216051	0.000950152	0	0.00270195	0	0	0	0	0	0	0.000939942	0	0	0	0	0.00838099	0	0.00256069	0	0	0	0	0	0	0.00179392	0	0.00696025	0	0	0	0	0	0	0	0
Legionella pneumophila Virulome	0	0	0	0	0.000400808	0	0	0	0	0	0	0	0	0	0	0	0	0	0	0.0125399	0	0	0	0	0	0	0	0	0	0	0	0	0	0.00306223	0	0
Leucine Biosynthesis	0.10429	0.210818	0.384278	0.338782	0.457812	0.258769	0.574773	0.18839	0.31164	0.347958	0.207209	0.287214	0.297783	0.275007	0.0191844	0.0626352	0.560971	0.247472	1.26576	0.201252	0.121749	0.167351	0.425833	0.00757117	0.218066	0.348554	0.156712	1.07637	0.208394	0.464942	2.94727	0.173326	0.156736	0.811745	0.00547885	0.0234401
Leucine Degradation and HMG-CoA Metabolism	0.0025505	0.000374892	0.000682135	0.000408137	0	0	0	0	0	0	0	0.000463894	0	0	0	0.00184027	0.00511615	0	0.00681942	0	0	0	0.00154837	0	0	0.00831308	0	0.00889823	0	0	0	0	0	0	0	0
Lipid-linked oligosaccharide synthesis related cluster	0	0.00119597	0	0.000628234	0	0.000281213	0	0	0	0	0	0.0023608	0	0.000743548	0	0	0	0	0	0	0	0	0	0.0103996	0	0	0	0	0	0	0	0	0	0	0	0
Lipid A-Ara4N pathway ( Polymyxin resistance )	0.466675	0.0817892	0.0124884	0.0570761	0.387162	0.0280008	0.131395	0	0.00744647	0.166673	0.478539	0.0653549	0.150322	0.0422911	0	0.00184027	0	0.0239005	0.0745792	0.052926	0.0309817	0	0	2.11717	0	0.0056391	2.76591	0.0620409	0.00502765	0.00782152	0	0.155666	0.245514	0.0108802	0.00689862	0.0711046
Lipid A modifications	0	0.000225629	0	0.000465469	0.000413298	0	0	0	0	0.00140747	0	0	0	0	0	0	0	0	0	0	0	0	0	0	0	0	0	0	0	0	0	0	0	0	0	0.0107108
Lipoate transport	0.0080406	0	0	0	0.00136455	0.0142755	0.0130799	0	0.00971713	0.162392	0	0	0	0	0	0	0.00222321	0.0259627	0	0.515599	0	0	0.00875706	0	0.00898822	0.00346292	0.0171072	0	0	0	0.00630517	0.00558973	0.0115422	0	0.00484335	0
Lipoic acid metabolism	0.0080406	0	0	0	0.0017348	0.0144238	0.0130799	0	0.00971713	0.165854	0	0	0	0	0	0	0.00222321	0.0259627	0	0.517429	0	0	0.00875706	0	0.00898822	0.00346292	0.0171072	0	0	0	0.00630517	0.00558973	0.0192186	0	0.00484335	0
Lipopolysaccharide-related cluster in Alphaproteobacteria	0.225265	0.0578497	0.0433952	0.115893	0.218553	0.0615931	0.0509917	0	0.0813576	0.206306	0.0801033	0.0950295	0.0486727	0.0376381	0.0242267	0.0178758	0.1926	0.0662982	0.357172	0.0209262	0.151347	0	0.0186125	0.0596338	0.0264095	0.148228	0.104756	0	0.257081	0.0216221	0.354803	0.220168	0.0518091	0.196032	0.048232	0.0815119
Lipopolysaccharide assembly	0.0111654	0.000679278	0.00580656	0.00857189	0.0102814	0.00498885	0.00248919	0	0.00330297	0.016294	0.00864952	0.0040257	0.01124	0.00211309	0.00297957	0.0230422	0.00949406	0.117839	0.00442087	0.00829615	0	0	0.127738	0	0	0.00699057	0.19519	0	0.054487	0.0172615	0.0080777	0.00407431	0.034562	0.0345121	0.493029	0.195148
Lipopolysaccharide assembly cluster	0	0.0041535	0.00251116	0.00142951	0.00221876	0.000760922	0.00171149	0	0.00523109	0	0.00496291	0.0470967	0.0033578	0.0026031	0	0	0	0.00776217	0	0.00444486	0	0	0.00311683	0.0459714	0.149347	0	0.00587817	0	0	0	1.07575	0	0	0	0	0
Lipoprotein Biosynthesis	0	0.0068951	0.00869667	0.0034508	0.013099	0.00437501	0.00282883	0	0.00309347	0.0312358	0.00452652	0.00552098	0.0151944	0.0119821	0	0.0422074	0	0.00567781	0	0	0.0043756	0	0	0.00598158	0	0.00700575	0.0192428	0	0.0123092	0.0530758	0	0.00754888	0.0055006	0	0	0
Lipoprotein sorting system	0.300207	0.00307491	0.00708108	0.0186224	0.03637	0.00716603	0.0136104	0	0.00783898	0.0167249	0	0.00466152	0.00755177	0.000568941	0.0252462	0.031863	0.0145963	0.0137888	0	0.0280298	0.00213202	0	0.179315	0	0	0.00131627	0.64608	0.0207493	0.0128555	0.00349015	0.0254957	0	0.0434533	1.28774	0.00590479	0.002849
Listeria Pathogenicity Island LIPI-1 extended	0	0	0	0	0	0	0	0	0	0	0	0	0	0	0	0	0	0	0	0	0	0	0	0	0	0	0.0219392	0	0	0	0	0	0	0	0	0
Listeria phi-A118-like prophages	0	0	0	0	0.000395369	0	0	0	0	0.000440063	0	0	0	9.22515e-05	0	0	0	0	0	0	0	0	0	0	0	0	0	0	0	0	0	0	0	0	0	0
Listeria surface proteins: Internalin-like proteins	0.00717565	0	0	0	0	0	0	0	0	0	0	0	0	0	0	0	0	0	0	0	0	0	0	0	0	0	0	0	0	0	0	0	0	0	0	0
LMPTP YwlE cluster	0.054736	0.0530666	0.0974609	0.156027	0.137724	0.0880781	0.108453	0	0.0820169	0.175235	0.0784322	0.0707731	0.0638065	0.104152	0.0855042	0.143509	0.317897	0.0454184	0.0662048	0.0693883	0.135676	0.0321548	0.213276	0.075157	0.190356	0.239898	0.142587	0	0.341021	0.151742	0.290252	0.0598221	0.142513	0.0703266	0.0668311	0.254799
LOS core oligosaccharide biosynthesis	0.0832656	0.0933664	0.298411	0.250359	0.0506954	0.0783697	0.143976	0	0.345764	0.267052	0.473786	0.063174	0.116929	0.0883172	0.00754432	0.0542281	0.229295	0.128776	0.0447869	0.0124868	0.0228326	0	0	0.0153003	0.0119437	0.00545562	0	0	0.00342185	0	0.0687577	0.00342488	0.036518	0.0267188	0.0630455	0.0214053
Lysine biosynthesis AAA pathway 2	0	0	0	0	0	0	0	0	0	0	0	0	0	0	0	0	0	0	0	0	0	0	0	0	0	0	0	0.00220031	0	0	0	0	0	0	0	0
Lysine Biosynthesis DAP Pathway	0.0673337	0.352482	0.738919	0.406531	0.305109	0.338897	0.284448	0.0237417	0.306805	0.833165	0.426627	0.354416	0.332994	0.187268	0.130822	0.0935792	0.215704	0.140679	0.720554	0.713927	0.224145	0.0720382	0.108185	1.05529	0.11557	0.09547	0.0376495	3.18046	0.431575	0.162335	0.137302	0.0466361	0.154155	1.13596	0.0732938	0.0946521
Lysine degradation	0	0.000195373	0.000430508	0.00217347	0	0.0012174	0.000185876	0	0	0.00365521	0	0.000283556	0	9.22515e-05	0.00151423	0	0	0	0	0.0116476	0	0.00226779	0	0	0	0.0783489	0	0	0.00474248	0	0	0	0	0.00977211	0.357173	0
Lysine fermentation	0.0205949	1.24459	1.43964	0.0269688	0.828158	0.328412	1.23273	0.221951	0.176843	0.0070619	0.0410549	0.909975	1.12813	1.2065	0.00168691	0	0.15646	0.0138638	0.063002	0	0.0457462	0	0.0679198	0.0432891	0.109402	0.757903	0.0191283	0	0.0494959	0.0310946	0.0742457	0.0479886	0.0657801	1.19963	1.38809	0.0390549
Lysine fermentation MCB 432	0.0207895	1.03385	0.898305	0.00712565	0.674497	0.202832	0.886145	0	0.143301	0.00353379	0	0.69358	0.580032	1.02573	0	0	0.0783888	0	0.035294	0	0.0414591	0	0.0533691	0	0	0.731819	0.0566896	0	0.0494959	0.0263108	0	0.0438883	0.00384231	0.49113	0.737624	0.0235402
Macromolecular synthesis operon	0.192856	0.298848	0.327496	0.31022	0.312795	0.250332	0.409374	0.06993	0.138541	0.0975763	0.237043	0.144701	0.196168	0.286378	0.601598	0.0477432	0.267921	0.421122	0.296855	0.584877	0.277118	1.09945	0.651654	0.0685516	0.466917	0.288256	0.0109353	0.258543	0.242322	0.63603	0.143895	0.185855	0.0412282	0.238598	0.0825816	0.0630899
Major Outer Membrane Proteins	0	0	0	0.000100632	0	0	0	0	0	0	0	0	0	0	0	0	0	0	0	0	0	0	0	0	0	0	0	0	0	0	0	0	0	0	0	0
Malonate decarboxylase	0	0	0	0	0	0	0	0	0	0	0	0	0	0	0	0	0	0	0	0	0	0	0	0	0	0	0	0	0	0	0	0	0.00178228	0	0	0
Maltose and Maltodextrin Utilization	0.591546	0.9453	0.196161	1.10401	0.874905	1.16752	1.04957	1.57189	4.11048	1.38626	0.720179	0.8738	0.654012	0.691598	0.0326399	0.430711	0.302997	0.29509	1.29392	0.79702	0.695271	0.151006	0.145774	0.047711	1.81324	0.872233	2.07865	0.128077	0.179509	0.0220805	0.617314	0.0708029	0.850851	0.50561	1.07267	0.0328153
Mannitol Utilization	0.00691754	0.0179084	0.12769	0.00912182	0.00278237	0.0180279	0.00980389	0	0.016618	0.00545752	0.0427979	0.0126237	0.0183581	0.0263412	0	0	0	0.0159898	0.0212005	0.000969781	0	0	0.00481188	0	0	0	0.0344602	0	0	0.0162269	0.0016564	0.00200738	0.0131373	0	0.00132443	0
Mannose-sensitive hemagglutinin type 4 pilus	0	0	0	0	0	0	0	0	0	0	0	0	0	0	0	0	0	0	0	0	0	0	0	0	0	0	0.0232754	0	0	0	0	0	0	0.00150358	0	0
Mannose Metabolism	0.243704	0.0959981	0.114495	0.11326	0.147445	0.0512086	0.102877	0	0.0390538	0.00626122	0.353416	0.0470035	0.152039	0.202266	0.0516103	0.306468	0	0.10472	0.662564	0.0757429	0.140454	0	0.0284592	0.42701	0.00710857	0.0502496	0.0286552	0.0877081	0	0.00126186	0	0	0.0221853	0	0.150641	0
MazEF toxin-antitoxing (programmed cell death) system	0	0.00012632	0	0.0020588	0	0.00180186	0	0	0.00149682	0.0127438	0.0109706	0.000817042	0	0	0	0.0229504	0.113859	0	0	0	0	0	0	0	0	0.00250075	0	0	0	0	0	0.00217296	0	0	0	0
Mediator of hyperadherence YidE in Enterobacteria and its conserved region	0	0	0	0	0	0	0	0	0	0	0	0	0	0	0	0	0	0	0	0	0	0	0	0	0	0	0	0	0	0	0	0	0.0138908	0	0	0
Melibiose degradation in plants	0.00352212	0	0	0	0	0	0	0	0	0	0	0	0	0	0	0	0	0	0	0	0	0	0	0.00259525	0	0	0	0	0	0	0	0	0	0	0	0
Melibiose Utilization	0	0.1264	0.0144063	0.163735	0.0407887	0.0579964	0.0890153	0	0.0395801	0.156944	0	0.219092	0	0.0415207	0.0181558	0	0	0.0280588	0	0.00327612	0.0365184	0	0.020122	0.0660845	0	0.00414456	0.0380793	0.0738217	0	0	0.107341	0	0.00314229	0	0.00815971	0
Menaquinone and Phylloquinone Biosynthesis	0	0.000393536	0.00116422	0.00123501	0.0118494	0	0	0	0	0	0	0.00023895	0	0.00132157	0	0	0	0.116202	0	0	0	0	0.00240685	0	0	0	0	0	0	0	0	0	0.10671	0	0	0
Menaquinone biosynthesis from chorismate via 1,4-dihydroxy-2-naphthoate	0.0132598	0.000437508	0.0179393	0.0105404	0.00140446	0.00132592	0	0	0	0	0	0.00023895	0	0.00132157	0	0.00996413	0	0.0673027	0	0	0.0116155	0	0.00240685	0	0	0	0	0	0	0	0	0	0.0252423	0	0	0
Menaquinone biosynthesis from chorismate via 1,4-dihydroxy-6-naphthoate	0	0	0	0.00014158	0.000280373	0	0	0	0	0	0	0	0	0	0	0	0.0788544	0	0	0	0	0	0	0	0	0	0	0	0.0074899	0	0	0	0	0	0.00204583	0
Menaquinone Biosynthesis via Futalosine	0	0.00129485	0	0	0	0	0	0	0	0	0	0	0	0	0	0	0	0	0	0	0	0	0.00465637	0	0	0	0	0	0.0074899	0	0	0	0	0	0	0
Metabolite repair	0.039173	0.0139614	0.00793783	0.0121037	0.0496132	0.00421756	0.0106142	0	0.0194237	0.00779344	0	0.00402059	0.00452655	0.00548416	0.0123364	0.00795308	0.0285953	0.0599953	0.0303901	0.114982	0.00438399	0.00939612	0.0738126	0.0970893	0.0730098	0	0.0266757	0.00321585	0.00324296	0.0369632	0.0200716	0.0098871	0.36016	0	0.0342277	0.00608719
Methanofuran	0.00837942	0.000167554	0	0.000892283	0.00122561	0	0.000161644	0	0.000593542	0	0	0	0	0	0.00244665	0	0	0	0	0.0608516	0.00585412	0.00411927	0	0	0.000985183	0	0	0.211635	0	0	0.012573	0	0	0.00268398	0.00983529	0
Methanofuran erick jmorales	0.00837942	0.000167554	0	0.000892283	0.00122561	0	0.000161644	0	0.000593542	0	0	0	0	0	0.00244665	0	0	0	0	0.0608516	0.00585412	0.00411927	0	0	0.000985183	0	0	0.211635	0	0	0.012573	0	0	0.00268398	0.00983529	0
Methanogenesis	0	7.19312e-05	0	0.010866	0	0	0	0	0	0	0	0	0	0	0	0	0	0	0	0.0140093	0	0.00248781	0	0	0.017465	0	0	0.607031	0.048288	0	0	0	0.00872363	0.0740176	0	0
Methanogenesis from methylated compounds	0	0	0	0	0.00479419	0	0	0	0	0	0	0	0	0	0	0	0	0	0	0	0	0	0	0	0	0	0	0.00448269	0	0	0	0	0	0	0	0
Methanopterin biosynthesis2	0	0	0	0	0	0	0	0	0	0	0	0	0	0	0	0	0	0	0	0	0	0	0	0	0	0	0	0.0132398	0	0	0	0	0	0	0	0
MethanopterinAromatic	0.0527166	0.000583494	0	9.17848e-05	0	0.00126569	0.000371644	0	0	0	0	0	0.0059583	0	0	0.108434	0	0	0	0.0018091	0.0050015	0	0	0	0	0	0	0.18978	0	0.00689879	0	0	0	0	0	0
Methicillin resistance in Staphylococci	0.0431411	0.00657649	0.00196911	0.0110986	0.00906149	0.00495727	0.00226702	0	0.00422045	0.0253044	0.0012985	0.0122675	0.0106112	0.0146667	0.110246	0.0594496	0.18526	0.0040429	0.0735279	0.035826	0.00205458	0.00227583	0.0424716	0.037636	0.0146729	0.0245871	0.0232441	0	0.00555387	0	0.0753814	0.00308185	0.0734089	0.00168543	0	0.0164632
Methionine and cysteine metabolism in plants	0	0	0	0	0	0	0.000526077	0	0	0	0	0	0	0	0	0	0	0	0	0	0	0	0	0	0	0	0	0	0	0	0	0	0	0	0	0
Methionine Biosynthesis	0.666471	1.09574	1.3222	0.742009	0.753561	0.709793	1.19393	0	0.583022	0.531113	0.734088	0.841032	1.10883	0.998996	0.352922	0.0984161	0.580124	1.72966	0.404958	0.973763	3.34612	1.23212	0.440279	0.524971	0.392224	1.60235	2.91085	0.414626	0.254732	0.88736	0.798616	0.722329	1.53043	0.907666	0.479441	1.21626
Methionine Degradation	0.574177	1.58493	1.63907	1.22502	1.07209	1.17978	0.650928	0.0356125	1.05881	0.983468	1.58288	1.24808	0.953055	1.46702	0.369344	0.364118	0.82021	1.4916	0.349128	0.740382	2.12885	0.449247	0.240275	0.242482	0.365459	1.36937	0.505907	0.346336	0.13358	0.455483	0.241195	0.209499	2.70951	4.63508	0.413696	0.10324
Methionine Salvage	0	0.00934873	0.0253343	0.0176088	0.00896583	0.0414977	0.0153683	0	0.0124035	0.0343161	0.0358171	0.00632886	0.00849205	0.0298567	0	0	0.013461	0	0.00701854	0.0329868	0	0	0	0	0	0	0	0	0	0.0125909	0	0.00217296	0	0.00138152	0	0
methyl t6A	0	0.0176194	0	0.00900196	0.00037025	0	0.00101765	0	0	0	0	0	0.00105655	0.003037	0	0	0.00263796	0.00190215	0	0	0	0.00926715	0	0	0.026864	0	0	0	0	0	0	0	0	0	0	0.199812
Methylcitrate cycle	0	0.000107428	0	0	0	0	0	0	0	0.00632434	0	0	0	0	0	0	0	0	0	0	0	0.00641402	0	0.00259525	0	0.00279383	0	0	0	0	0	0.00616371	0.00264523	0	0	0.00431187
Methylglyoxal Metabolism	0.00871958	0.0856785	0.00634655	0.0185153	0.00504001	0.0229801	0.0345505	0	0.0652359	0.18797	0	0.0160406	0.0585096	0.0845337	0.00976248	0	0	0.017261	0.0168469	0.0118686	0.0102328	0	0.113829	0.0549156	0	0.26089	0.0159152	0	0	0.0331746	0.0311145	0.00459242	0.0688521	0.00489706	0.0112479	0.00386441
Methylthiotransferases	0.0770278	0.0399201	0.172926	0.0927909	0.200485	0.11784	0.177449	0.399199	0.0618558	0.122557	0.0878615	0.0844852	0.101056	0.0150235	0.194512	0.111925	0.140819	0.482223	0.00259175	0.0371974	0.0348605	0.0644645	0.0113756	0.103302	0.0327131	0.0398392	0.0189921	0	0.0237361	0.103694	0.107345	0.315933	0.00976817	0.0197503	0.510353	0
Microbial ethylene biosynthesis	0	0	0	0	0.00038554	0	0	0	0	0	0	0	0.000583988	0	0	0	0	0	0.00259175	0	0	0	0	0	0	0	0	0	0	0	0	0	0.00241896	0	0	0
millsd methanogensis	0	7.19312e-05	0	0	0	9.04169e-05	0	0	0	0	0	0	0	0	0	0	0	0	0	0	0	0	0	0	0	0	0	1.83096	0	0	0	0	0.00693138	0	0	0
MLST	0	0.00108461	0.00403758	0.00203712	0.00268137	0.00145182	0.00369349	0	0.00661364	0.000942821	0.00313715	0.00112134	0.00193621	0.000535722	0	0	0	0	0	0.0131282	0.0375901	0	0.016154	0.0148347	0	0.0010016	0.0164392	0	0	0	0	0.00294537	0.00546329	0.00555267	0.0105078	0.0200307
Modification of eukaryotic initiation factor 5A	0	0	0	0	0	0	0	0	0	0	0	0	0.000437462	0	0	0	0	0	0	0	0	0	0	0	0	0	0	0	0	0	0	0	0	0	0	0
Molybdenum cofactor biosynthesis	0.0128018	0.00103423	0.0815307	0.0639111	0.158282	0.0286048	0.0554105	0	0.0569289	0.230584	0.0963626	0.0299095	0.0641841	0.00103743	0.0151689	0.0536333	0.0119718	0.0250734	0	0.0581417	0.021224	0	0.455704	0.0484198	0.0364807	0.00877769	0.0274066	0.0210262	0.00333288	0.00904055	0	0.0163264	0.108527	0.0111356	0.00285762	0.0368592
Molybdopterin cytosine dinucleotide	0	0	0.00702951	0.00464501	0	0.00528351	0.00111483	0	0.0207062	0.00969698	0.00377319	0.00018445	0.00273059	0	0	0	0	0	0	0	0.567821	0	0	0	0	0	0	0	0	0	0	0	0	0	0	0
Monika MRSA	0.0125169	0.00151512	0.000416883	0.00130325	0.00528594	0.00157378	0.00101707	0	0	0.0010138	0	0	0	0.00114586	0.027327	0.00333288	0.0322818	0.0040429	0.00445156	0.0127704	0	0	0.0275784	0.0175225	0.00169883	0.0131642	0	0	0.00555387	0	0.0307785	0	0.0104192	0.00168543	0	0.00675309
MRSA analysis Oli	0	0.00451207	0.00625049	0.0131963	0.0145033	0.00570821	0.00404934	0	0.0100201	0.00836016	0	0.00161316	0.00152431	0.0038756	0	0	0	0.0166317	0.0552516	0.0194918	0.0518191	0	0.0135252	0	0	0.0927423	0	0.00580421	0.173722	0.00281373	0	0	0	0	0.00728254	0.00529773
Muconate lactonizing enzyme family	0	0	0	0	0.0047287	0.0010051	0	0	0.0025646	0	0	0	0	0	0	0	0	0	0	0	0	0	0	0	0	0	0	0	0	0	0	0	0	0	0	0
Multidrug efflux pump in Campylobacter jejuni (CmeABC operon)	0	0	0	0	0	0	0	0	0	0	0	0	0	0	0	0	0.0103114	0	0	0	0	0	0	0.00828483	0	0	0	0	0	0	0	0.0097195	0	0	0	0.00123433
Multidrug Resistance, 2-protein version Found in Gram-positive bacteria	0	0	0	0	0	0	0	0	0	0	0	0	0	0	0	0	0	0	0	0	0	0	0.00169583	0	0	0	0	0	0	0	0	0	0	0	0	0
Multidrug Resistance, Tripartite Systems Found in Gram Negative Bacteria	0	0	0	0	0.000445983	0	0	0	0	0	0	0	0	0	0	0	0	0	0.0100685	0	0	0	0	0	0	0	0	0	0	0	0	0	0	0	0	0
Multidrug Resistance Efflux Pumps	0.0987706	0.0403405	0.0596375	0.0821472	0.133535	0.0630334	0.0442687	0	0.116825	0.0860339	0.0117339	0.0741396	0.0491586	0.0299732	0.0237837	0.160182	0.0455726	0.0191766	0.178022	0.126658	0.0376758	0.036816	0.0661025	0.133448	0.0821781	0.037065	0.705786	0.00543856	0.0842892	0.00743171	0.0270882	0.293517	0.337818	0.193105	0.0238745	0.280295
Murein hydrolase regulation and cell death	0	0.0131842	0.00349972	0.00778091	0.00251571	0.014062	0.00548563	0	0.00631682	0.116583	0	0.00509678	0.000660398	0.00504507	0.00495042	0	0.00373115	0.0579054	0.126305	0	0.00995726	0.276605	0.00187434	0.00367702	0.0190823	0.0353321	0.0105817	0	0	0	0.00817519	0	0	0	0.0112816	0.0131699
Murein Hydrolases	0.00325946	0.0372323	0.0973253	0.0196067	0.00953373	0.0113232	0.00295325	0	0.0245833	0.00640699	0.00433063	0.0158445	0.0121933	0.0248909	0.00362518	0.0313943	0.00365878	0.0121792	0.188863	0.00414164	0.0985927	0.00269715	0.175127	0.122125	0.013728	0.104694	0.0648669	0	0.0253591	0	0	0.632008	0.0222874	0.0114223	0.00858058	0.00772779
Mycobacterial cell wall virulence lipid phthiocerol dimycocerosate (PDIM)	0	0	0	0	0	0	0	0	0	0	0	0	0	0	0	0	0	0	0	0	0	0	0	0	0	0	0	0	0	0	0	0	0	0	0.00326221	0
Mycobacterium virulence operon involved in an unknown function with a Jag Protein and YidC and YidD	0	0.0752687	0.00440944	0.0864789	0.040601	0.0851881	0.0284175	0	0.17839	0.0342539	0.156086	0.0780105	0.0430427	0.0945259	0.00282598	0	0	0	0	0.00351844	0.0057924	0	0	0	0	0	0.0721957	0.0264846	0	0	0	0	0	0	0.241791	0
Mycobacterium virulence operon involved in DNA transcription	1.65196	0.766573	1.03447	0.856529	1.02806	1.17032	1.05658	0.489773	0.905707	0.60893	0.688823	0.857018	0.821632	0.816334	1.18502	1.1722	0.512038	0.739883	0.211105	0.143181	0.306176	0.805786	1.73545	0.546029	0.587047	1.05995	0.069652	0.00572344	3.15811	0.261954	0.599653	0.358737	0.147596	0.0765759	0.33965	0.30914
Mycobacterium virulence operon involved in fatty acids biosynthesis	0.11017	0.00315329	0	0.00304416	0	0.00043419	0.00215318	0.0396512	0	0	0	0.000440292	0.000660398	0.00167647	0.00413121	0	0	0	0.00894454	0.0631863	0	0	0	0	0	0.00643453	0	0	0	0	0	0	0	0.0522962	0.0151474	0
Mycobacterium virulence operon involved in protein synthesis (LSU ribosomal proteins)	0.0907318	0.174912	0.100434	0.081064	0.0188482	0.14317	0.158386	0.88258	0.0158174	0.130499	0.125561	0.0670223	0.302584	0.191093	0.00269527	0.0231038	0.895291	0	0	0.0803248	0.0147129	0	0.0032789	0.0142803	0.315658	0.0240601	0	0	0	0.00555631	0	0.00496386	0	0.00369467	0.165755	0.0346247
Mycobacterium virulence operon involved in protein synthesis (SSU ribosomal proteins)	0.188197	1.24823	1.21808	0.927813	0.534411	2.17527	1.52386	0.0941765	2.12919	0.364969	5.34564	1.30511	1.22316	1.6452	0.617258	0.246873	0.861738	0.442347	0.0297024	0.00177242	0.427388	0.418895	0.7394	0.234243	1.04207	0.316912	0.131908	0.00583374	1.75309	0.24437	0.489445	0.0544746	0.2296	4.45038	1.2057	0.530607
Mycobacterium virulence operon possibly involved in quinolinate biosynthesis	0	0.00195993	0.0540166	0.039541	0.00972305	0.00677897	0.0134529	0	0	0.00353499	0.0105261	0.00371771	0.0333601	0.0566789	0	0.0132509	0	0	0	0.019403	0	0.036492	0	0.00852602	0	0.00114129	0	0.00230585	0	0.00343815	0.0391203	0.079206	0.0183392	0	0	0
N-Acetyl-Galactosamine and Galactosamine Utilization	0.0230072	0.130761	0.0289629	0.0761272	0.017428	0.051553	0.0499881	0.067084	0.0121629	0.0510652	0.00899272	0.0229663	0.0287213	0.0962599	0.0440489	0.11037	0.00251383	0.154411	0.523975	0.0320424	0.0251563	0.00220031	0.0288967	0.228237	0.0989731	0.0278192	0.00269715	0.00590374	0.00430219	0.0406993	0.0211126	0.0454106	0.0218547	0.0090524	0.387233	0.00188722
N-ATPase	0	0	0.00166018	0	0	0	0.000161644	0	0	0	0	0	0	0	0	0	0	0	0	0	0	0	0	0	0	0	0	0	0	0	0	0	0	0	0	0
N-linked Glycosylation in Bacteria	0.401221	0.31769	0.0578337	0.293188	1.15538	0.145951	0.109212	0.87469	0.0748369	0.673737	0.0864213	0.0598581	0.196095	0.122216	0.014894	0.0510263	0.194033	0.0312998	0.327098	0.0398158	0.105696	0.0330956	0.54087	0.301095	0.223428	0.0492453	0.419938	0.166316	0.234009	0.0195086	0.366894	0.405045	0.536123	0.0639174	0.0420608	0.0553372
n-Phenylalkanoic acid degradation	0.00221044	0.0402599	0.073717	0.000652686	0.00435833	0.0188038	0.0336536	0	0.0138165	0.00837757	0	0.0322966	0.0568114	0.0122883	0	0.00670488	0.0277167	0	0.0333467	0.00160792	0.0516395	0.0756414	0	0	0.183411	0.00567133	0.00233667	0	0	0	0	0.00969295	0.00211792	0.0100806	0	0.0128416
Na(+)-translocating NADH-quinone oxidoreductase and rnf-like group of electron transport complexes	0.0831783	0.142913	0.15801	0.110263	0.211886	0.131942	0.130815	0	0.0936592	0.147117	0.0886309	0.110689	0.190636	0.117111	0.0447115	0	0.0322882	0	0.099024	0.0678667	0.0404829	0.00540177	0.0531954	0	0	0	0.02929	0.00539046	0	0.00273112	0.0879867	0.0401677	0.226705	0.137611	0.122591	0.0608911
Na(+) H(+) antiporter	0.0157635	0	0.00251086	0	0	0.00127048	0.000562029	0	0	0	0	0	0	0.0168619	0	0	0	0	0	0.0287096	0	0	0	0	0.0117013	0	0	0	0	0.00451958	0	0	0.00177569	0	0.0108561	0
Na+ translocating decarboxylases and related biotin-dependent enzymes	0.504712	0.0968167	0.0149712	0.587224	0.0971709	0.337117	0.558992	1.20211	0.157856	0.269872	0.0326601	0.255516	0.103336	0.0935393	0.0658667	0.004995	0.0223632	0	1.04225	1.39446	0.0167381	0.0691364	0.00213913	0.00259525	0.00358448	0.0237061	0.0892542	0.120981	0.0475933	0.125099	0	0.014496	0.174893	0.483417	0.403772	0.0113714
NAD and NADP cofactor biosynthesis global	0.205368	0.0699244	0.274019	0.264474	0.307204	0.158644	0.163845	0.717816	0.161812	0.157668	0.0385528	0.152651	0.115675	0.13662	0.00545273	0.0694391	0.189888	0.81838	0.384537	0.316019	0.0276499	0.240333	0.012431	0.034111	0.606268	0.141108	0.025703	0.366337	0.057155	0.0185932	0.0629123	0.0208261	0.0464366	0.177392	0.0342477	0.00802288
NAD regulation	0.00309675	0.00408571	0.00178735	0.00413748	0.00408732	0.00564659	0.0244774	0	0.00151958	0.00262569	0.00235238	0.0182185	0.0014613	0.00771828	0	0	0.00915297	0	0	0.00893773	0	0	0	0	0.000985183	0	0	0.00148845	0	0	0	0	0	0	0	0
Neotrehalosadiamine (NTD) Biosynthesis Operon	0	0	0	0	0	0	0	0	0	0	0	0	0	0	0	0	0	0	0	0	0.00213202	0	0	0	0	0	0	0	0	0	0	0	0	0	0	0
Nicotinate catabolism, anaerobic	0	0.00769587	0	0.0101421	0.00185947	0.00589698	0.0200152	0	0.00486477	0.0056026	0	0.00545076	0	0.00456963	0	0	0.0338769	0	0	0	0	0	0.00574517	0	0	0	0	0	0	0	0	0	0	0	0	0
NiFe hydrogenase maturation	0	0.0778755	0.00052116	0.114335	0	0.0227642	0.0544085	0	0.173858	0	0	0.0421063	0.11205	0.0674961	0	0	0.00406519	0	0.263952	0.00753501	0	0.0613693	0	0	0.00947388	0	0	0.0470904	0	0.0196768	0.265773	0	0.0590906	0.00467333	0	0.00419307
Nitrate and nitrite ammonification	0	0.00161271	0.0279064	0.0616381	0.00249403	0.000771682	0.0617439	0	0	0.105417	0	0.00212942	0.00634826	0.00052116	0	0	0.0089254	0.00599088	0	0	0.00363531	0	0.00268398	0	0	0	0	0.0196183	0	0	0	0	0.0133801	0	0.00908183	0
Nitric oxide synthase	0	0.000192179	0.000327221	0	0	0	0	0	0.00543242	0	0.00229718	0	0	0	0.00325394	0	0	0	0.0140371	0	0	0	0	0	0	0	0	0	0	0	0	0	0	0	0	0
Nitrilase	0	0	0	0	0	0	0	0	0	0.00324865	0	0	0	0	0	0	0	0	0	0	0	0	0	0	0	0	0	0	0	0	0	0	0	0	0	0
Nitrogen fixation	0	0.0216476	0.000364081	0.00854163	0.0106434	0.0209738	0.0160172	0	0	0.0191834	0.259421	0.00110044	0.0244674	0.000190102	0	0	0.137146	0	0	0	0	0.0286735	0	0.0158859	0.0030166	0.0125145	0	0.122195	0.0724603	0.00197238	0.0309497	0	0.00179057	0.0204889	0	0
Nitrogen Metabolism in Aspergillus nidulans	0.00667735	0.00348113	0.00331993	0.0110977	0.00267146	0.0108514	0.0103755	0	0.0176687	0.0149149	0.00521871	0.019465	0.00180472	0.00216778	0.00663095	0	0.16387	0	0	0.00817792	0.00186888	0	0	0	0.0053295	0	0	0.0239521	0	0	0	0.00459848	0.0203299	0.00302743	0.00155087	0.00287027
Nitrosative stress	0	0.132284	0.557248	0.043063	0.231144	0.0528141	0.0551379	0	0.185171	0.0872236	0.219936	0.188397	0.0304086	0.0368263	0	0.076233	0.363587	0.00414047	0	0.0599272	0	0.888331	0.00271621	0	0.0428682	0.00111872	0	0.0372724	0	3.65711	0	0	0.192393	0.327527	0.0179025	0.279238
Nonmevalonate Branch of Isoprenoid Biosynthesis	0.075864	0.185691	0.297798	0.225021	0.275476	0.168559	0.187089	0.0457875	0.304856	0.118328	0.154476	0.272657	0.53706	0.275806	2.20509	0.574297	0.217396	0.623864	1.37988	0.143475	1.04975	0.305735	0.791908	1.13497	0.394193	0.59148	1.18789	0.0756963	0.0797307	0.163214	0.147239	0.273848	0.812071	0.0937292	0.166441	0.0177388
Nucleoside triphosphate pyrophosphohydrolase MazG	0.0171131	0.00272342	0.000304285	0.000767132	0.000951429	0.000146042	0	0	0	0.0045936	0.00131627	0	0	0.000290399	0	0.00796306	0	0	0.0238627	0.00346188	0	0	0.0101348	0.0117278	0.00421727	0	0.00298615	0	0	0.0156274	0	0	0.022707	0	0.00561483	0
Nudix KE	0.0910899	0.0663153	0.027542	0.0169604	0.0197811	0.01498	0.0105439	0	0.0172775	0.00825746	0.0159409	0.215613	0.0458469	0.0382738	0.00162697	0.00927238	0.00232817	0	0.016485	0.0109226	0.0799502	0	0	0.00634679	0	0.00280266	0	0.0460577	0	0.00122723	0.0123011	0.0117366	0.0200692	0.00156475	0.0017155	0.00467875
Nudix proteins (nucleoside triphosphate hydrolases)	0	0.037402	0.0208013	0.0139617	0.0161742	0.0118853	0.0075637	0	0.00997466	0.00662727	0.00873979	0.047154	0.0317478	0.0309021	0	0	0	0	0.0206029	0.0125621	0.0205468	0	0	0.00571494	0	0.00280266	0	0.0429759	0	0.00311076	0	0.00327884	0.0196081	0.0061911	0	0.00259525
NusA-TFII Cluster	0.0776363	0.308276	0.162539	0.17937	0.132774	0.228215	0.187003	0.0362844	0.0562109	0.144636	0.275847	0.243158	0.197631	0.541025	0.39964	0	0.058748	0.153165	0.0178063	0.00750725	0.0219079	0.217721	0.213698	1.57283	0.128245	0.143861	0.0181403	0.00379707	0.0764619	0.117226	0.0960224	0.201172	0.016284	0.340746	0.0572182	0.156629
O-Methyl Phosphoramidate Capsule Modification in Campylobacter	0	0	0	0.000796894	0	0.000125054	0	0	0	0.000573881	0.0175737	0	0	0	0	0	0	0	0	0	0	0	0.00154837	0	0	0	0	0	0	0	0	0	0	0	0	0
Omega-amidase	0.00547885	0.000145105	0	0	0.00240093	0.000125249	0	0	0	0.000885802	0	0.00053109	0.000596673	0	0.0151026	0	0.066008	0	0	0.00960367	0	0	0	0	0	0.00303563	0	0.00703565	0.0149798	0.00171857	0	0.00158018	0	0	0	0
Omega-amidase KE	0.0303449	0.114857	0.0748115	0.0754153	0.0314939	0.0979411	0.0488895	0	0.116107	0.151315	0.0415415	0.0667641	0.0328097	0.0652908	0.327253	0	0.144542	0.0580765	0.0369595	0.663939	0	0.0315118	0.0404661	0.0167939	0.124207	0.00758585	0.114939	0.162903	0.0149798	0.00624454	0.00517652	0.09715	0.189219	0.00272006	0.0235232	0.00302297
Omega-amidase KE2	0.431032	0.796642	1.49667	1.02967	1.00006	0.864065	0.677227	0.672901	1.06296	1.61256	0.944678	0.896213	0.985324	0.594864	0.564937	0.324046	0.47363	0.381804	3.38439	1.92722	0.846878	0.796184	0.223346	0.303897	0.875217	0.37521	1.5278	5.35636	1.13425	0.889883	0.0784714	1.38953	1.83515	1.51685	0.441229	0.491496
One-carbon metabolism by tetrahydropterines	0.0865153	0.0316267	0.127427	0.194576	0.0519294	0.0895793	0.0896376	0	0.0945242	0.214062	0.3145	0.0815379	0.0489091	0.0212819	0.103668	0.0145615	0.748041	0.0385952	0.0456601	0	0.106777	0.0140314	0.521608	0.0376786	0.607679	0.276046	0.142366	0.0307345	0.383404	0.140774	0.41501	0.0809835	0.00600941	0.0815181	0.0892655	0.0107548
Orphan regulatory proteins	0	0.0156512	0.0194244	0.00569435	0.0290307	0.00322731	0.0229953	0	0.0116755	0.0156383	0	0.00316853	0.00639102	0.00358437	0	0	0	0.00272006	0.0100607	0	0.00560663	0	0.00444129	0	0.00363547	0.00188352	0.112212	0	0	0.00610236	0.0016564	0	0.0107647	0.00476985	0.0387907	0.0131041
Osmoprotectant ABC transporter YehZYXW of Enterobacteriales	0	0	0	0	0.000804971	0	0	0	0	0.00276914	0	0	0	0	0	0	0	0	0	0	0	0	0	0	0	0	0	0	0	0	0	0	0.00239188	0	0	0
Osmoregulation	0.00883506	0.00885419	0.00170827	0.00132254	0.000385077	0.00147716	0.00395709	0	0	0	0	0.00172211	0.00154712	0.0239275	0	0	0	0.00357117	0.00896629	0	0	0	0.00733065	0	0	0.00859729	0	0	0	0	0	0	0.00983117	0	0	0
Outer membrane	0	0	0	9.94044e-05	0.00039989	0	0	0	0	0	0	0	0	0	0	0	0	0	0	0	0	0	0	0	0	0	0	0	0	0	0	0	0.00849665	0.00426662	0	0
Oxidative stress	0	0.143096	0.408008	0.18265	0.167761	0.249743	0.395781	0	0.202636	0.594674	0.392225	0.110152	0.541569	0.0691316	0.0201836	0.0911396	0.0148344	0	0.0294952	0.051177	0.0280695	0.00480202	0.0478926	0.0502205	0.0015083	0.0383118	0.0483959	0.396601	0.169621	0.0297364	0.0016564	0.253313	0.0721303	0.420031	0.074371	0.0130591
Oxygen and light sensor PpaA-PpsR	0	0.000350158	0.00156636	0.000170773	0.0022721	0	0.00105821	0	0	0.00051821	0	0	0	0.00015465	0	0	0	0	0	0	0	0	0	0	0	0	0	0	0	0	0	0	0	0.00192308	0	0
Oxygen stress response / Human gut microbiome	0	0.0104054	0.00221028	0.0180118	0.01809	0.00390679	0.00744473	0	0.0121935	0.00709285	0.00989988	0.0101843	0.00738441	0.0263356	0.0134994	0.0435373	0.0335658	0	0.0951981	0.388857	0.0269588	0.0265567	0.0100201	0.0921715	0.0109509	0.00577428	0.0321141	0	0.0177291	0.0232956	0.0033679	0.647561	0.127437	0.0054401	0	0.0233071
p-Aminobenzoyl-Glutamate Utilization	0	0	0	0.00403097	0	0	0	0	0	0.00696527	0	0	0	0	0	0	0.109865	0.0520973	0	0.00359876	0	0	0	0	0	0	0.0199951	0	0	0	0	0	0.0228129	0	0.00709713	0.0596251
P38 MAP kinase pathways	0.0307574	0	0	0	0.000396102	0	0	0	0	0	0	0	0	0	0	0	0	0	0	0	0	0	0	0	0	0	0	0	0	0	0	0	0	0	0	0
Pentose phosphate pathway	0.102915	0.147471	0.0917348	0.154859	0.269156	0.168685	0.0939239	0.4602	0.125714	0.2065	0.0716337	0.165536	0.134941	0.241675	0.188193	0.053259	0.295358	0.0324849	0.0925778	0.136618	0.0517916	0.0333481	0.0430971	1.06129	0.14225	0.0762847	0.246883	0.10471	0.0136653	0.0466562	0.143481	0.1234	0.134639	0.00877069	0.139464	0.00865148
Peptide ABC transport system Sap	0	0.00041981	0	0	0	0	0	0	0	0	0	0	0	0	0	0	0	0	0	0	0	0.00440063	0	0	0	0	0	0	0	0	0	0	0	0	0	0
Peptide methionine sulfoxide reductase	0	0.0135007	0.024744	0.0102145	0.27661	0.00458457	0.00410856	0	0.320211	0.0244355	0.0215721	0.0123672	0.00558431	0.0081602	0.00453033	0	0	0.00457418	0.00882146	0.0212697	0	0	0	0	0	0.0570918	0.00455706	0	0	0.00225979	0	0	0.00862529	0	0	0
Peptidoglycan Biosynthesis	1.06125	0.512004	0.66854	0.607152	0.889551	0.403207	0.33285	0	0.220212	0.390247	0.258413	0.282017	0.386368	0.53736	0.359375	1.03089	1.56449	0.502984	0.789678	0.437961	0.818953	0.175736	0.933193	0.104916	0.121956	0.357515	0.363188	0.0661981	0.697868	5.07268	0.439152	0.289577	0.263315	0.286027	0.211064	0.575293
Peptidoglycan biosynthesis--gjo	0.202643	0.0702352	0.185832	0.146723	0.0611175	0.0811634	0.0508499	0	0.127243	0.0779704	0.11978	0.0459911	0.0635422	0.123977	0.38727	0.658966	0.327113	0.00535311	0.102652	0.0916409	0.033658	0.0864773	0.108394	0.0795813	0.278509	0.0607736	0.0519924	0.0341593	0.0283314	0	0.274763	0.0632381	0.16299	0.0823261	0.00247819	0.0191603
Peptidyl-prolyl cis-trans isomerase	0	8.84417e-05	0	0.000705307	0.000607223	0.000141538	0	0	0	0.00596719	0	0.0062092	0.000411354	0.000237858	0	0	0	0.00582163	0	0.00616312	0	0	0	0	0.0108815	0	0	0	0	0	0	0.0413946	0.0111394	0	0.00193858	0.061425
Peripheral Glucose Catabolism Pathways	0	0	0	5.40554e-05	0	0	0	0	0	0	0	0	0	0	0	0	0	0	0	0	0	0	0.00948658	0	0.00790893	0	0	0	0	0	0	0	0	0	0	0
Periplasmic-Binding-Protein-Dependent Transport System for &#945;-Glucosides	0	6.60306e-05	0	0.000631044	0.00081124	0.000140607	0	0	0	0	0.00240815	0.000537427	0	0	0	0	0.00218531	0	0.00674763	0	0	0	0.00212729	0	0	0.00295538	0	0	0	0	0	0	0	0.00528331	0.00205238	0
Periplasmic disulfide interchange	0	0.000126942	0	0.000192944	0.0012518	0	0	0	0.00256005	0.00341773	0	0	0	0	0	0	0	0	0	0	0	0	0	0.0152488	0	0	0.00280333	0	0	0	0.0296833	0	0	0	0	0
Periplasmic Stress Response	0.0990815	0.00569472	0.00725653	0.0620206	0.00222215	0.00598281	0.000575796	0	0.00426313	0.118345	0.014507	0.00506572	0.00988203	0.00403737	0	0.00461454	0.0187964	0.368926	0.00804248	0.0407416	0.00703619	0.0188412	0.00311683	0.0257548	0.0151036	0.0279114	0	0	0.0126699	0.0587863	0.0316087	0.0114387	0.0294961	0.00518815	0.360684	1.48632
Perosamine Synthesis Vibrio	0	0.000213421	0	0	0	0	0	0	0	0	0	0	0	0	0	0	0	0	0	0	0	0	0	0	0	0	0	0	0	0	0	0	0	0	0	0
Persister Cells	0	0.00133274	0	0.000518769	0.00234875	0.00014818	0.000172381	0	0	0	0	0	0	0.00205231	0	0	0	0	0	0	0	0	0	0	0	0	0	0	0	0	0	0	0	0	0.00163111	0
Phage capsid proteins	0	0.0143504	0.0736857	0.0122941	0	0.000160994	0	0	0	0	0.012418	0.000188722	0	0	0	0	0	0	0	0.00193956	0	0	0	0	0	0	0	0	0	0	0	0	0	0	0	0
Phage DNA methyltransferases	0.00199696	6.48002e-05	0.0073081	0.00247299	0.000306271	0.00486145	0.00307824	0	0	0.00272905	0.00128462	0.00259617	0.00674792	0	0	0.0635733	0	0	0	0	0.0132148	0	0	0	0	0	0	0.00482424	0	0	0	0	0	0	0	0
Phage entry and exit	0	5.88979e-05	0	0	0	0	0	0	0	0	0	0	0	0	0	0	0	0	0	0	0	0	0	0	0	0	0	0	0	0	0	0	0	0	0	0
Phage head and packaging	0	0	0.00342395	0.00454542	0.00595696	0	0	0	0	0.0219077	0	0	0	0	0	0.00387717	0.00903775	0	0	0	0.0258876	0	0	0	0	0	0	0	0	0	0.0225538	0	0.00223354	0	0	0
Phage integration and excision	0.0595403	0.170066	0.0176554	0.0333182	0.00261127	0.0428071	0.00124071	0	0.0175323	0.0503618	0.0373405	0.27904	0.0190424	0	0	0	0.0281758	0	0	0	0	0	0.00852922	0	0	0	0	0	0.0165439	0	0	0	0	0	0	0
Phage packaging machinery	0	0.000235354	0.254429	0.185361	0.00399282	0.04202	0.00290301	0	0.197464	0.0200254	0.0409599	0.00465571	0	0	0	0.00830823	0.00903775	0	0	0	0.138353	0	0	0	0.00299779	0	0	0	0.0644729	0	0.0225538	0.0244792	0.00223354	0	0	0
Phage shock protein (psp) operon	0	0	0	0	0	0.00146046	0.00347186	0	0	0	0	0	0	0	0	0	0	0	0	0	0	0	0	0	0	0	0	0	0	0	0	0	0	0	0	0
Phage tail fiber proteins	0.00471342	0	0	0	0.000838125	0	0	0	0.00144159	0.000946737	0	0	0	0	0.0243868	0	0	0.014061	0	0.00275119	0	0	0	0	0	0	0	0	0	0	0	0	0	0	0	0
Phage tail proteins 2	0.00273942	0.0143876	0.0798308	0.182283	0.00667269	0.00329794	0.000210933	0	0	0.00384741	0.0118594	0.00117086	0	0	0.00166212	0	0	0	0	0	0.00311177	0	0	0	0	0.00125773	0	0	0	0	0	0	0	0	0	0.00208804
Phd-Doc, YdcE-YdcD toxin-antitoxin (programmed cell death) systems	0	0.000149876	0	0.00173256	0.000770617	0.00194195	0	0	0	0	0.00681572	0.00132656	0	0	0	0.0121162	0.0894229	0	0	0	0	0	0	0	0	0.00454819	0	0	0	0	0	0.00568863	0	0.00184734	0.00689906	0.00290058
Phenazine biosynthesis	0	0	0.00191703	7.47348e-05	0	0	0	0	0	0	0	0	0	0	0	0	0	0	0	0	0	0	0	0	0	0	0	0	0	0	0	0	0	0	0	0
Phenol hydroxylase	0	0	0	0	0	0	0	0	0	0	0	0	0	0	0	0	0	0	0	0	0	0	0	0	0	0	0	0	0	0	0	0	0.00100317	0.0349513	0	0
Phenylacetyl-CoA catabolic pathway (core)	0	0	0	0	0	0	0	0	0	0	0	0	0	0	0	0	0	0	0.0528017	0	0	0	0	0	0.0154975	0	0	0.00448269	0	0	0	0	0.00358115	0	0	0
Phenylalanine and Tyrosine Branches from Chorismate	0.0559886	0.0342827	0.0169241	0.0209999	0.022895	0.0229792	0.00993755	0	0.0133375	0.0203449	0.00841428	0.0146205	0.00584224	0.0164149	0.00444005	0	0	0.0116035	0.0378536	0.00981254	0	0.00670081	0.0156646	0.0112962	0	0.00154962	0	0	0	0	0	0.0886636	0	0.00844725	0	0.00639045
Phosphate metabolism	1.12125	0.368885	0.719851	0.577123	0.678765	0.340506	0.43674	0.400953	0.800811	0.764857	0.243971	0.286162	0.370547	0.179007	0.0902884	2.60308	1.03819	1.77306	0.650493	0.124887	1.13788	1.36535	1.17122	1.036	0.394834	0.999264	1.52603	0.911731	0.901414	0.323413	1.82016	1.95542	0.452882	0.445825	1.61345	0.544211
Phosphoenolpyruvate phosphomutase	0	0.00101577	0.00128034	0.000180654	0	0.00034605	0.000484931	0	0	0	0	0.00339914	0	0	0	0	0	0	0.133872	0	0.00209258	0	0	0	0	0	0	0	0	0	0	0.00308185	0	0	0	0
Phospholipid and Fatty acid biosynthesis related cluster	0	6.60306e-05	0	0.00394039	0	0.000876099	0.000187343	0	0.00106778	0	0	0	0	0	0	0	0	0	0	0	0	0	0	0	0	0	0	0	0	0	0	0	0	0	0	0
Phosphonate metabolism	0	0	0.00740566	0.0017515	0.00235333	0.000899735	0.000484931	0	0	0.0301849	0	0.000152142	0.0134667	0.000354631	0.00168691	0	0	0	0	0.00111354	0	0.162309	0	0	0	0.130795	0.00369823	0	0	0	0	0	0	0	0	0
Phosphorylcholine incorporation in LPS	0.00570646	0.00909995	0	0.0166927	0.00527356	0.00322506	0.00628636	0	0.00612582	0.0118566	0	0.013532	0	0.000262106	0.00282598	0	0	0.0294343	0.0168686	0	0	0	0	0	0	0	0	0	0	0	0	0	0	0	0	0
Photorespiration (oxidative C2 cycle)	0.0296008	0.00846424	0.0226116	0.00519482	0.0376366	0.00659459	0.0153834	0	0.00193719	0.0695698	0.00112461	0.00709758	0.00291281	0.0030904	0.0127586	0.0111807	0.0626325	0.0869868	0.0406793	0.298402	0	0	0.0564187	0.0359549	1.65205	0.100065	0.768989	0	0.0922363	0.154829	0.0586518	0.0554113	0.0227203	0.00176916	0.0264324	0.00429898
Photorespiration (oxidative C2 cycle) in plants	0	0	0	0	0	0	0	0	0	0	0	0	0	0	0	0	0	0	0	0	0	0	0	0	0	0	0	0	0	0	0	0	0	0	0	0.00971838
Photosystem II	0.0154516	0	0	0	0	0	0	0	0	0	0	0	0	0	0	0	0	0	0	0	0	0	0	0	0	0	0	0	0	0	0	0	0	0	0	0
Plasmid replication	0.0966062	0.105539	0.0873125	0.0702338	0.17137	0.10288	0.0109024	0.235675	0.0501047	1.04284	0.200576	0.0818338	0.053914	0.0711416	0.22042	0.0361259	0.00491208	0.0173671	0.0474003	0.00862742	0.00355467	0	0.0987004	0.0157698	0.0239345	0.0223073	0.0811381	0.00345256	0.101349	0	0.206387	0.0187126	0.00356456	0.0136596	0	0.058225
Plastidial (p)ppGpp-mediated response in plants	0.013724	0.104907	0.155772	0.265611	0.14614	0.158609	0.302045	0	0.497423	0.154344	0.151609	0.225651	0.189782	0.0616186	0	0	0.888494	0.0377227	0.07388	0.00190215	0.0131605	2.3029	0.0939714	0.03306	0.402454	0.258115	0.0149656	0.00230862	0.0607434	0.812253	0.157821	0.0232748	0.0349181	0	0.00561483	0.0292995
Poly-gamma-glutamate biosynthesis	0	0.000618489	0	0.000259385	0	0	0.000159525	0	0	0	0	0	0.00167982	0	0.00478477	0	0	0.00504323	0.00871277	0	0	0	0	0	0	0.00666683	0.003663	0	0	0	0	0	0.00199077	0	0	0
Poly-gamma-glutamate biosynthesis COPY	0	0.0012075	0	0.00190109	0.00384034	0	0.000159525	0	0	0	0	0.00027575	0.00167982	0	0.00764744	0	0	0.00504323	0.00871277	0.00680478	0	0	0	0	0	0.00666683	0.003663	0	0	0	0	0	0.00199077	0	0	0.00147702
Polyadenylation bacterial	0.105516	0.371123	0.217399	0.30886	0.194639	0.402049	0.307121	0.030525	0.711844	0.229576	0.177526	0.285249	0.145238	0.332887	0.177288	0.822553	0.00737493	0.228501	0.0817334	0.0184856	0.0300992	0.013742	0.128376	0.0727408	0.0125865	0.137568	0.0169367	0.00474175	0.00823	0.826046	0.0152934	0.0166157	0.00436815	0	0.092177	0.0631846
Polyamine Metabolism	0.126397	0.452534	0.0494315	0.456205	0.105896	0.378127	0.227745	0.0534188	0.619263	0.446651	0.383967	0.443252	0.112383	0.357514	0.0307625	0.0602898	0.186725	0.352286	1.51923	0.6306	0.2786	0.0108804	0.194424	0.311009	0.493241	0.0511016	4.39047	0.710329	0.034086	0.0537273	0.286625	0.0444678	1.49156	0.862765	0.446368	0.19308
Polyglycerolphosphate lipoteichoic acid biosynthesis	0	0	0	0.000277955	0	0	0	0	0	0	0	0	0	0	0	0	0	0	0	0	0	0.047133	0	0	0	0	0	0	0	0.00338967	0	0	0	0	0	0
Polyhydroxybutyrate metabolism	0.0109115	0.166767	0.286951	0.00242886	0.0256524	0.0763848	0.440711	0	0.00296771	0.00118892	0	0.284556	0.322139	0.280075	0	0	0.158797	0	0.0267695	0	0.0614121	0	0.00861079	0.00223613	0.0107689	0.0444731	0.0713776	0.0135745	0	0	0	0.0502226	0	0.0192562	0.0155753	0.00269715
Polyprenyl Diphosphate Biosynthesis	0.00717565	0.00816881	0.0307723	0.018418	0.024668	0.00666322	0.033936	0	0.0568737	0.00125801	0.0117367	0.00765569	0.0230011	0.00342549	0.628027	0.0281258	0.01705	0.0224382	0	0.00752364	0.0165866	0.266869	0.0015024	0.00406569	0.0336423	0.012827	0.663789	0	0.0852049	0.0207316	0.00981035	0.086599	0	0.0633094	0.00186707	0.0055548
Polysaccharide deacetylases	0	0.00728353	0.0029429	0.000879856	0.00142956	0.00171148	0.000617183	0	0.00178217	0	0	0.00202196	0.00185604	0.00247422	0.00775815	0	0.00405712	0	0	0.0109377	0.00250075	0.0455304	0.00244356	0	0	0.00539052	0	0	0	0	0	0	0.0124408	0	0	0
Polyunsaturated Fatty Acids synthesis	0	0	0	0	0	0	0	0	0	0	0	0	0	0	0	0	0	0	0.0668755	0	0	0	0	0	0	0	0	0	0	0	0	0.0575163	0	0	0	0
Potassium homeostasis	0.0462481	0.111571	0.0554733	0.0919845	0.147528	0.0662144	0.112367	0	0.0484639	0.0742302	0.0313435	0.217258	0.104163	0.11815	0.0109762	0.0290653	0.0144316	0.0502693	0.082244	0.0265446	0.135227	0.0572079	0.00659314	0.0994931	0.0154962	0.026104	0.0443991	0.0124913	0.0576774	0.0145296	0.0201095	0.024696	0.0179186	0.176047	0.0223947	0.142688
Programmed frameshift	0.0817151	0.122132	0.0447661	0.122644	0.0494024	0.111979	0.0521276	0	0.227787	0.0767386	0.251337	0.128328	0.047126	0.0322991	1.2604	0.0091575	0.0204889	0.866171	0.0147013	0.00630819	0.156937	0.030904	0.0258064	0.0424326	0.166987	0.0251772	0.0324097	0	0.75221	0.0382987	0.0147761	0.20388	0.0354911	0.00644739	0.16041	0.0391241
Proline, 4-hydroxyproline uptake and utilization	0.235713	0.0736731	0.143657	0.173829	0.0456439	0.165388	0.148175	0.0263435	0.107236	0.156487	0.082802	0.0967211	0.114389	0.0890775	0.127717	0.0377453	0.0318248	0	0.0832493	0.261554	0.0160222	0.0159284	0.0157943	0.00442087	0.116163	0.0131341	0.0361029	0.156978	0.0254294	0.00485002	0.00444129	0.116415	0.0702824	0.0579607	0.0279077	0.0118082
Proline Synthesis	0.332061	0.395206	0.339672	0.195641	0.126575	0.614719	0.497082	0	0.0417597	0.105434	0.126734	0.376179	0.433994	0.481676	0.00192308	0.206975	0.0375359	0.0512625	0.934834	0.0228856	0.0224592	0.184639	0.0799233	0	0.0320317	0.0819914	0.0818878	0.162648	0.0998287	0.0286729	0.0198506	0.170169	0.18103	0.0277601	0.00547885	0
Propanediol utilization	0	0.00306368	0.00524441	0.0139243	0.0244857	0.0103685	0.0103912	0.036526	0.0205533	0.011577	0.0110639	0.00507577	2.05972	0.015428	0	0	0	0	0	0.0093389	0.073589	0.00503848	0.00336628	0	0	0.00288102	0	0	0	0	0	0	0	0.0291899	0.00677576	0.00143299
Prophage lysogenic conversion modules	0	7.19312e-05	0	0	0	0	0	0	0	0	0	0	0	0	0	0	0	0	0	0	0	0	0	0	0	0	0	0	0	0	0	0	0	0	0	0
Propionate-CoA to Succinate Module	0	0	0	0	0.00041634	0	0	0	0	0.00433203	0	0	0	0	0	0	0	0	0	0	0	0	0	0.0395658	0	0	0	0	0	0	0	0.00616371	0.00264523	0	0	0.00431187
Propionyl-CoA to Succinyl-CoA Module	0.425056	6.74219e-05	0	0.00120864	0.003375	0.000139697	0.000161644	0	0	0.0082339	0	0.0265489	0	0	0.00851281	0.0047019	0.0300896	0	0	0.0992333	0	0	0.0118604	0	0	0	0.002475	0	0	0.0335602	0	0	0	0.0619048	0.005194	0
Proteasome archaeal	0.002849	0.000161346	0	0.000670734	0	0.00274262	0	0	0	0	0	0.00145291	0.00259485	0.00313491	0	0	0	0	0	0.109734	0	0	0	0	0	0	0	1.75378	0	0	0.239725	0	0	0	0	0
Proteasome bacterial	0.0786833	0.0316683	0.037719	0.055209	0.280825	0.0352495	0.0277755	0.320513	0.201392	0.025172	0.0231929	0.0655682	0.0210472	0.015737	0.518913	0.193947	0.0304128	0.0966348	0.0959571	0.022019	0.142109	0.119659	0.500211	0.121154	0.126178	0.11219	0.297682	0.0411782	0.0370415	0.00229212	0.115526	0.793034	0.428719	0.267434	3.58093	0.0809767
Proteasome eukaryotic	0.00370535	0.00049091	0.00184867	0	0	0	0	0	0	0	0	0	0	0	0	0	0	0	0	0.00589648	0	0	0	0	0	0	0	0.0159533	0	0	0	0	0	0.00271238	0	0
Proteasome subunit alpha archaeal cluster	0	0	0	0	0	0	0	0	0	0	0	0	0	0	0	0	0	0	0	0.0485745	0	0	0	0	0	0	0	0.226083	0	0	0.0251853	0	0	0	0	0
Protection from Reactive Oxygen Species	0.00977796	0.000276024	0.00265933	0.000914794	0	0.000395823	0	0	0.00543242	0	0.00652372	0	0	0.00143735	0.0140129	0.0208931	0	0	0	0	0	0	0.00450721	0	0	0.00124552	0.0394161	0	0	0	0	0.253313	0.0486512	0.00344329	0	0.00177733
Protein chaperones	1.09703	0.649232	1.42805	0.980524	0.703091	1.06944	1.19702	0.309712	1.17566	1.3946	1.0354	0.93768	0.655959	0.46154	1.75471	2.43287	1.19223	0.582542	0.183865	0.0265036	0.250752	0.413492	0.692008	1.33907	0.492978	0.584288	0.454299	0.0148539	0.836744	1.17457	0.825746	2.7355	0.612935	1.76598	0.444608	0.388747
Protein degradation	0.00420804	0.0252344	0.000534931	0.00641729	0.00393856	0.00186115	0.0096235	0	0.00206783	0.0100334	0.00355467	0.0224882	0	0.00665039	0.0129459	0.00290058	0	0.143627	0.00574052	0.0512163	0	0.14723	0.157329	0	0.00334738	0.00194446	0	0.0856551	0.0381458	0.00606795	0.0319374	0	0.0453782	0.00505629	0.0883787	0
Protein secretion by ABC-type exporters	0	0	0	0	0	0	0	0	0	0	0	0	0	0	0	0	0	0	0	0	0	0	0	0	0	0	0.00538677	0	0	0	0	0	0	0	0	0
Proteolysis in bacteria, ATP-dependent	1.15132	0.495879	0.796033	0.914209	1.15926	0.625621	0.891509	0.623966	1.63107	1.03158	0.58212	0.820777	0.579301	0.328822	2.74145	2.4443	1.34895	1.55719	0.476697	0.0896894	1.28204	1.1964	3.47851	2.94904	1.64403	1.4614	0.681866	0.0198057	0.924032	0.752337	1.30593	4.69074	0.823469	2.1429	4.83377	2.1104
Proteorhodopsin	0	0	0	0	0	0	0	0	0	0	0	0	0	0	0	0	0	0	0	0	0	0	0	0	0	0.00198665	0	0	0.0114817	0	0	0.00337601	0	0.00567279	0	0
Protocatechuate branch of beta-ketoadipate pathway	0	0.0569333	0.0072266	0.0404082	0.143824	0.0759532	0.138497	0	0	0	0	0.0144089	0	0.0325422	0	0	0	0	0	0.0180105	0	0	0	0	0	0	0	0.0544892	0	0	0	0	0	0	0.00272006	0.00147815
Proton-dependent Peptide Transporters	0.00910333	0	0	0	0	0	0	0	0	0	0	0	0	0	0	0	0	0	0	0	0	0	0	0	0	0	0	0	0	0	0	0	0	0	0	0
Pseudaminic Acid Biosynthesis	0	0.000555403	0	0	0.00121087	0	0	0	0	0	0	0.00236649	0	0	0	0	0	0	0	0	0	0	0	0	0	0	0	0	0	0	0	0	0	0	0	0
Pseudouridine Metabolism	0.00701854	0	0.00118568	0.00243748	0.00248246	0.000406705	0.000755188	0	0	0	0	0	0.000436665	0.00312912	0	0	0	0.00364219	0.816702	0	0	0	0	0	0	0.00489087	0.00508079	0	0	0	0	0	0	0	0	1.80757
Pterin biosynthesis	0	0	0	0	0	0	0.00100901	0	0	0	0	0	0	0	0	0	0	0	0	0	0	0	0	0	0	0	0	0	0	0	0	0	0	0	0	0
Pterin metabolism	0	0.000161346	0	0	0	0	0.000209531	0	0	0	0	0	0	0	0	0	0	0	0	0	0	0	0	0	0	0	0	0	0	0	0	0	0	0	0	0
Pterin metabolism 3	0	7.59538e-05	0.00171532	0.00066542	0.000775558	0	0.00341914	0	0	0.00035189	0	0	0	0	0	0	0	0	0.0290357	0	0	0	0	0	0	0.0194333	0	0.0132398	0	0.00131448	0.00148615	0.130507	0	0	0	0
Purine conversions	1.48928	0.725821	1.49571	1.00589	1.53361	0.945021	1.02083	0.487595	1.16276	1.06081	1.11498	0.861728	0.657194	0.924218	0.926963	0.0676037	0.344282	1.72816	2.37958	1.36661	0.651069	0.830747	1.01661	0.562188	0.686786	0.810504	0.744334	1.38022	0.303593	0.388198	0.947455	1.54887	0.288773	0.507711	0.438142	0.20543
Purine Utilization	0.118717	0.0213702	0.122009	0.163139	0.151136	0.0784041	0.0303506	0	0.44257	0.643307	0.0525359	0.00578325	0.0729622	0.116785	0.0324339	0.00701854	3.50654	0.0958506	0.227318	0.396269	0.971427	0.00149772	0.0189162	0.817241	0.0210744	0.18501	0.0550124	0.846587	0.00275512	0.00638423	0	0.0419603	0.0397053	0	0.0159961	0.116049
Putative diaminopropionate ammonia-lyase cluster	0	0	0.000304285	0.00293777	0.00484558	0.000843658	0.000209531	0	0	0.000363806	0.0154385	0	0.00651093	0	0	0	0	0	0.03135	0	0	0	0	0	0	0	0	0	0	0	0	0	0.00555	0	0	0
Putative hemin transporter	0.0102932	0.0182749	0.0078874	0.0259406	0.0109065	0.0137715	0.0464829	0	0.022099	0.0125655	0.00382221	0.0137939	0.00361015	0.0177795	0.00796718	0	0	0.0153067	0.0333543	0.00286289	0.00670432	0.00663375	0.0275075	0.0037125	0.00558273	0.0277513	0.0123328	0.0456579	0.0252841	0	0.00736598	0.0280668	0.019914	0.0489725	0.0143231	0.0138599
Putative oxidase COG2907	0	0	0	0	0	0	0	0	0	0	0	0	0	0	0	0	0	0	0.065456	0	0	0	0	0	0	0	0	0	0	0	0	0.0368738	0	0	0	0
Putative sugar ABC transporter (ytf cluster)	0	0.0329677	0.00754518	0.00463021	0.0414909	0.0204064	0.0264546	0	0.112394	0.0524844	0.114015	0.018584	0.00237701	0.0351724	0	0	0	0	0.0374837	0.00667113	0	0	0	0	0.00155715	0.0491506	0.00332712	0	0	0	0.00206783	0	0.0166849	0.00258131	0	0
Putative TldE-TldD proteolytic complex	0	0.00591242	0	9.35894e-05	0	0.000142566	0	0	0	0	0.000864692	0.000838308	0	0.00100725	0.101576	0.366207	0	0	0.00574052	0.0666143	0	0	0	0	0	0	0	1.47687	0	0	0	0.00235383	0.00483792	0	0.0274218	0.492739
Putrescine utilization pathways	0	0.00194946	0.0118846	0.00110068	0.0129315	0.00118168	0	0	0	0	0	0	0.00126017	0.000116458	0	0	0	0	0	0	0	0	0	0	0	0	0	0.0107577	0	0	0	0	0.0146773	0	0	0
pVir Plasmid of Campylobacter	0.108547	0.0938082	0.141319	0.0788567	0.0804797	0.113988	0.172102	0	0.391362	0.0504246	0.0490285	0.118873	0.11762	0.0533513	0.541912	0.00996413	0.033188	0.0317365	0.0213034	0.0218026	0.242197	0.396427	0.0557064	0.0309342	0.159842	0.0411036	0.135674	0.0135978	0.00620348	0.0414369	0.173784	0.537009	0.00831594	0.00258131	0.155461	0.0114237
Pyridoxin (Vitamin B6) Biosynthesis	0.118035	0.38914	0.351344	0.724886	0.35239	0.689532	0.616597	0.0124875	0.641252	0.328715	0.385679	0.601231	0.868783	0.566067	0.0256018	0.114539	0.193517	0.397939	0.0144292	0.192068	2.80305	0.218143	0.391003	0.0224702	0.181207	0.879915	0.171269	0.139978	0.0645899	0.449303	0.178503	0.679718	0.0892533	0.133295	0.232	0.0268147
pyrimidine conversions	0.652062	0.315402	0.244358	0.134186	0.117556	0.15941	0.179897	0.453286	0.112565	0.0736418	0.104569	0.170546	0.100164	0.276155	0.565578	0.198583	0.0953014	0.245277	0.162943	0.203537	0.216206	0.118941	0.561777	0.329633	0.326738	0.300529	0.141864	0.276567	0.503618	0.0591545	0.485641	0.925799	0.0300145	0.0475049	0.144754	1.14259
Pyrimidine de novo biosynthesis in plants	0	0	0	0	0	0	0	0	0	0	0	0	0	0	0	0	0	0	0	0	0.00358448	0	0	0	0	0	0	0	0	0	0	0	0	0	0	0
Pyrimidine utilization	0	0.000530634	0.00673832	0.000150711	0.00202072	0.000614953	0	0	0.00389564	0	0.212624	0	0.0174836	0.00638067	0	0	0	0	0	0	0	0	0	0	0.00209258	0	0	0	0	0	0	0	0	0	0	0
Pyrroloquinoline Quinone biosynthesis	0	0	0	0	0	0	0	0	0	0	0	0	0	0	0	0	0	0	0.00555802	0	0	0	0	0	0	0	0	0	0	0	0	0	0	0	0	0
Pyrrolysine	0	0	0	0	0.000558315	0	0	0	0	0	0	0	0	0	0	0	0	0	0	0	0	0	0	0	0	0	0	0	0	0	0	0	0	0	0	0
Pyruvate:ferredoxin oxidoreductase	0.020701	0.948476	1.37063	0.920652	0.959117	0.956293	0.380408	0.0356125	0.740937	0.816162	1.27933	0.822521	0.656943	1.03865	0.0374704	0.309671	0.72431	0.00342794	0.0960767	0.3906	0.729528	0	0	0.0196125	0.00165071	0	0.0243881	1.67756	0	0.0259231	0.275244	0	1.99943	4.48632	0.0941016	0.000943146
Pyruvate Alanine Serine Interconversions	0.0621405	0.121198	0.0472576	0.0807238	0.150286	0.0987595	0.234219	0	0.00991628	0.028576	0.0162337	0.00600094	0.148786	0.0992347	0.00321315	0.0137363	0.0813237	0.0405079	0.0299407	0.0381924	0.0213645	0.102614	0.153815	0.0377392	0.0257623	0.0888055	0.968431	0.0425668	0.00455706	0.002331	0	0	0.128988	0.124314	0.00547885	0.00355467
Pyruvate metabolism I: anaplerotic reactions, PEP	0.202736	2.48153	1.3731	2.10134	1.29011	2.39015	2.05362	2.64826	1.75065	1.65941	1.53703	2.26646	1.24364	1.89687	0.569725	0.297565	0.171853	0.88487	1.12432	2.116	0.419312	0.752771	0.331058	0.0616579	0.313474	0.0897214	0.394706	1.73283	0.665127	0.165296	0.415186	0.208332	0.375077	0.589042	2.82769	0.0987144
Pyruvate metabolism II: acetyl-CoA, acetogenesis from pyruvate	0.110988	0.481088	0.167755	0.287922	0.335101	0.426405	0.31112	1.75061	0.266421	0.146777	0.412155	0.318097	0.177318	0.228935	0.0309093	3.21663	0.0729504	0.0573536	0.0985425	0.0937291	0.450632	0.300819	0.130902	0.180691	0.0478661	0.083231	0.0452059	0.153596	0.0255507	0.196829	0.540415	0.031186	0.704119	0.374002	1.03029	0.55668
Q RZ	0.22128	0.048003	0.0600488	0.120006	0.0260177	0.118927	0.0802665	0	0.105634	0.0675171	0.0424791	0.135392	0.0595837	0.098375	0.00321315	0	0.0362182	0.00702685	0.175822	0	0.0364055	0.0115344	0.084909	0.0131718	0.0490048	0.00295666	0	0	0.102053	0.0274085	0.0882678	0.0224241	0.0516688	0.00677399	0.0294781	3.19047
Queuosine-Archaeosine Biosynthesis	0.151705	0.133937	0.126335	0.169625	0.0787291	0.11991	0.121825	0.0228938	0.0822687	0.0565854	0.296448	0.1904	0.116956	0.0950481	0.0030332	0	0.0896042	0.406614	0.269281	0.057963	0.0718585	0.013254	0.165259	0.140084	0.0277642	0.109352	0.00344021	0.0297658	0.104136	0.137123	0.0529146	0.116009	0.00948056	0.0129526	0.0161763	2.36789
Queuosine exploration RZ	0.842222	0.205597	0.251113	0.332905	0.179496	0.276141	0.239763	0.27446	0.188227	0.167065	0.434472	0.373257	0.197317	0.195083	0.00950031	0.0235102	0.145183	0.787092	0.502985	0.066106	0.278052	0.0349723	0.174318	0.258004	0.358177	0.458112	0.0192158	0.0430056	0.272403	0.189742	0.353146	0.157276	0.164661	0.0681641	0.0883989	4.67133
Quinate degradation	0.0458262	0.000941566	0.0211238	0.00891893	0.000732163	0.00730988	0.0251505	0	0.000943146	0.00119056	0	0.00200756	0.00114248	0.0243894	0	0	0	0.0164037	0.00882146	0	0	0	0	0.00574052	0.0218628	0	0	0.0684046	0	0	0	0.00527352	0	0	0.00247819	0.459029
Quinone disambuiguation	0	0	0	0.000466104	0	0	0	0	0	0	0	0	0	0	0	0	0	0.00148271	0	0	0	0	0	0	0	0	0	0	0	0	0	0	0	0	0	0
Quinone oxidoreductase family	0	0	0	0	0	0	0	0	0	0	0	0	0	0	0	0	0	0	0.00512138	0	0.00214869	0	0	0	0	0	0	0	0	0	0	0	0	0	0	0
Quorum-sensing in Vibrio	0	0	0	0	0.00279094	0	0	0	0	0	0	0	0	0	0	0	0	0	0.00383083	0	0	0	0	0	0	0	0.00539433	0	0	0	0	0	0	0	0	0
Quorum sensing in Yersinia	0	0	0	0	0	0	0	0	0	0	0	0	0	0.000471921	0	0	0	0	0	0	0	0	0	0	0	0	0	0	0	0	0	0	0	0	0	0
Raj MurE	0.0827897	0.0451417	0.11325	0.0507469	0.0136877	0.0257448	0.00315702	0	0.026094	0.0213739	0.0968011	0.013934	0.0383636	0.118528	0.0253151	0.270619	0.058974	0.013921	0.170325	0.0358099	0.035876	0.0290926	0.15159	0.119125	0.0156647	0.0595829	0.00885502	0.00797546	0.0121624	0	0.118589	0.119775	0.0607321	0.01048	0.00247819	0.00147815
RCJ pfr	0.0527944	0.207222	0.495773	0.377628	0.574128	0.283962	0.40045	0	0.465426	0.22296	0.716918	0.300253	0.350334	0.511989	0.00263435	0.600702	0.0571981	0.00425931	0.148016	1.33682	1.34575	0	0.0160021	0.236747	0	0	0.0117225	0.0161523	0	0	0.864675	0	0.141733	0	0	0.00551998
Rcs negative regulator IgaA	0	0.000320574	0	0.00103115	0	0	0.00250898	0	0	0	0	0	0.000587737	0.000343008	0	0	0	0	0	0	0	0	0	0	0	0	0	0	0	0	0	0	0.0187589	0	0	0
Rcs phosphorelay signal transduction pathway	0	0	0	0	0.00131103	0.000556977	0	0	0	0	0	0	0	0	0	0	0	0	0	0	0	0	0	0	0	0	0	0	0	0	0	0	0	0	0	0
RecA and RecX	0.0285928	0.0154012	0.0362152	0.0154073	0.00626639	0.0243025	0.0100216	0	0.0198729	0.0143558	0.0126957	0.0284446	0.00610211	0.00300705	0.073696	0.045221	0.00231696	0.035888	0.024399	0	0	0.0266399	0.0297551	0.00597229	0.085106	0.0206983	0.00746862	0	0.0921955	0.056753	0.0287196	0.134386	0.0912893	0.0875866	0.0198282	0.00534757
Recycling of Peptidoglycan Amino Acids	0.003072	0.032195	0.0959268	0.0104105	0.0130994	0.0090959	0.00237186	0	0.0179393	0.00307431	0.00343406	0.00891715	0.00609267	0.0584085	0.00692933	0.0313943	0	0.00123989	0.167688	0.00923736	0.0232265	0	0.0632061	0.122125	0.00809617	0.0672306	0.0186933	0	0.023208	0.00717565	0	0.0129852	0.0781864	0.00421793	0.00858058	0.107724
Recycling of Peptidoglycan Amino Sugars	0.0369643	0	0	0	0	0.0182245	0	0	0	0.000985302	0	0	0.000437362	0	0	0	0	0	0	0.00760862	0	0	0	0	0	0.0485109	0	0	0	0	0	0	0.108507	0	0	0
Redox-dependent regulation of nucleus processes	0.216572	0.346232	0.247704	0.450124	0.19518	0.461886	0.364018	0.136184	0.270338	0.221061	0.0717949	0.486116	0.418779	0.341358	0.00949277	0.080663	0.0674786	0.602776	0	0.106232	1.11841	0.0236496	0	0.0113568	0.00360522	0.330325	0.0181233	0.0376466	0.0909132	0.157455	0.00281152	0.121114	0.0474979	0.0669171	0.00749008	0
Regulation of Oxidative Stress Response	0	0.000827017	0	0.00014158	0.00824517	0	0.000212096	0	0	0	0	0	0.000529337	0	0.00949362	0	0	0	0	0	0	0	0	0	0	0	0	0	0	0	0	0.00395694	0.0100705	0	0	0
Regulatory Intramembrane Proteolysis Pathways	0.0134943	0	0	0.0125515	0.000318865	0	0.00112613	0	0	0	0	0	0	0	0	0	0	0	0	0.00361821	0	0	0	0	0	0	0	0	0	0	0	0.00215592	0	0	0	0
Resistance to fluoroquinolones	1.69048	0.616257	0.891802	1.11033	0.83147	0.98601	0.798113	0.109113	0.796668	0.686741	1.00884	1.18232	0.898311	0.703057	3.90596	1.13792	0.687199	1.19162	0.496645	0.105913	0.794565	0.297557	2.82388	0.455147	0.733303	1.94355	0.353498	0.0198313	1.18234	0.729559	0.960041	0.412709	0.242001	0.678493	0.369828	0.659681
Resistance to Vancomycin	0	0.0129704	0.00520049	0.00895921	0.0234081	0.00498464	0.00209949	0	0.0179194	0.00792365	0.00724862	0.00381772	0.00131228	0.00712197	0	0	0	0.0162395	0.0663612	0	0	0	0.0151058	0	0	0.00135333	0	0	0	0	0.0308969	0	0	0	0	0
Respiration / HGM	0.0842149	0.0541997	0.00837953	0.0519404	0.0566967	0.0136937	0.0103364	0	0	0.0773218	0.141289	0.00134671	0.0104537	0.19072	0	2.19401	0	0.00995373	0.0182133	0.0240138	0.00276304	0.00268587	0.00134199	0.00788146	0.020785	0	0	0.318295	0.0895338	0.00166644	0	0.0053721	0.0413225	0.0240225	0	0.0103032
Respiration / Human gut microbiome	0.0787125	0.000378305	0.00925343	0.0518881	0.0561416	0.0131044	0.0103364	0	0	0.0773218	0.141289	0.00160058	0.0104537	0.000669098	0	2.19401	0	0	0.0182133	0.0144337	0.00276304	0.00268587	0.00134199	0.00788146	0.020785	0	0	0.314326	0.0895338	0.00166644	0	0.0053721	0.0413225	0.0240225	0	0.0129741
Respiratory Complex I	0	0	0	0.00237032	0.0396864	0.00507982	0.00801046	0	0.0162172	0.0140531	0	0	0.00105867	0	0.0116921	0.0184812	0.00809086	0	0	0.0730856	0.0103936	0.0888872	0	0.100167	0.141749	0	0.00269715	0.00448792	0	0.0486045	0	0.00240535	0.0184669	0.0383542	0.0953111	0.00198665
Respiratory dehydrogenases 1	0.0419113	0.0355443	0.0306743	0.0397902	0.144983	0.0321503	0.0209533	0	0.0235251	0.0376784	0.00264073	0.130149	0.0474678	0.087635	0	0	0.0116338	0.0359541	0.0278513	0.181596	0	0	0	0.0143646	0	0.0592213	0.00314229	0.0254106	0.00623363	0.00454813	0.00435085	0	0.235376	0	0.0082095	0
Restriction-Modification System	0.906798	0.171006	0.514684	0.309767	0.421856	0.355507	0.0854473	0	0.000864692	0.853207	1.14634	0.226629	0.283554	0.173159	0.150467	2.23384	0.00207229	0.00613496	0.0405473	0.167659	0.0766926	1.43653	0.427799	0.769465	0.0240617	0.0108364	0.0442305	5.49087	3.18974	0.923948	0.0498812	2.0267	0.00959388	0.013256	0.136089	0
Rhamnose containing glycans	1.86021	0.502976	0.577181	0.551338	0.892689	0.537754	0.413746	0.104063	0.818692	0.487752	0.49841	0.354064	0.597416	0.589117	0.03525	0.199226	0.211031	0.563623	0.312007	0.370725	0.671918	0.1149	0.725516	0.675495	0.0550959	0.0835589	0.17258	0.657843	0.0314683	0.080477	0.133599	0.842245	0.515865	0.771365	0.550573	0.0870057
Riboflavin, FMN and FAD metabolism Extended	0.151258	0.472223	0.181089	0.148246	0.174283	0.34838	0.31461	0	0.291832	0.159501	0.0387453	0.16731	0.318014	0.17602	0.00819802	0.0217621	0.0279522	0.284672	0.321898	0.142927	0.153247	0.0525445	0.169644	0.172814	0.00918249	0.00266877	0.0947058	0.0266885	0.00370535	0.00386368	0.0461165	1.39093	0.0609648	0.044675	0.141705	3.74092
riboflavin to FAD	0.0709361	0.00398157	0.0181249	0.00268614	0.00536166	0.012021	0.0498061	0	0.0448129	0.0287052	0.00215592	0.0136109	0.0151806	0.00207257	0.00511037	0.0030525	0	0.0267444	0	0.0094175	0.0384131	0.0245248	0	0	0.00113255	0	0	0.00323479	0	0.00113255	0	0.241056	0	0	0	0
Ribonuclease H	0.221258	0.0162966	0.0238355	0.0326887	0.0129051	0.0239752	0.00806115	0.476933	0.00688838	0.017206	0.0130007	0.0319959	0.0112407	0.006343	2.51463	0	0.0139715	0.245042	0.309871	0.0160048	0.0547557	0	0.0205267	0.137469	0.0116987	0.0136958	0.01374	0.0647609	0.158011	0.00949215	0.00365604	0.00328735	0.00423585	0	0	0.0202455
Ribonucleotide reduction	0.010462	0.368493	0.568701	0.546624	0.562461	0.516809	0.415582	0.0663131	0.484362	1.07665	0.27291	0.240258	0.318914	0.632846	0.0453427	0.0556262	0.0301518	0.0206735	0.0679138	0.225691	0.0558376	0.0259387	0.262328	0.0798022	0.0245532	0.0805991	0.274672	0.466082	0.00542496	0.0323828	0.469016	0.0270617	0.0351329	0.0413891	0.0157194	0.0185271
Ribosomal protein S12p Asp methylthiotransferase	0.10051	0.114131	0.262284	0.168685	0.22939	0.245909	0.291949	0.420806	0.160536	0.128488	0.138042	0.183915	0.215897	0.0785532	0.142188	0.0943445	0.149138	0.468637	0.00712731	0.0377376	0.080425	0.0667404	0.0158712	0.157691	0.0303183	0.0394067	0.0341916	0.00583374	0.0874884	0.12789	0.192505	0.330366	0.0204389	0.109864	0.76164	0
Ribosomal protein S5p acylation	0	0.0471429	0.046297	0.0615616	0.0140659	0.11534	0.0298053	0	0.0108797	0.00168214	0.00440826	0.0414467	0.0735569	0.0994919	0.00267094	0	0	0.330518	0	0	0	0.00222579	0	0	0.143151	0.208995	0	0	0	0.00458421	0.00275512	0	0	0.0435064	0	0.0237024
Ribosomal proteins, zinc requirement	0.309694	0.168804	0.172152	0.158015	0.0336601	0.279109	0.109671	0	0.114648	0.0226895	0.191338	0.256861	0.192298	0.314975	0	0.00361481	0.0748402	0.00400171	0.00338569	0.00288691	0.00940896	1.14934	0.386915	0.0461686	0.0415914	0.0669609	0.0118171	0	0.015138	0.0192022	0.0216455	0.00873219	0	0.00172319	0.00975006	0.0727942
Ribosome activity modulation	0	0.0650796	0.0327139	0.0588168	0.0137116	0.0379642	0.0164891	0	0	0.0115584	0.13761	0.069034	0.0174387	0.0309214	0	0	0.00610723	0	0	0	0	0	0	0	0	0	0	0.00728438	0.00587365	0	0.0071225	0	0	0.00192308	0	0
Ribosome biogenesis archaeal	0	0	0	0.00135191	0	0	0	0	0	0	0	0	0	0	0	0	0	0	0	0.0202456	0	0	0	0	0	0	0	0	0	0	0	0	0	0	0	0
Ribosome biogenesis bacterial	0.217822	0.117236	0.0883748	0.1792	0.291332	0.115717	0.11785	0.0474835	0.284429	0.161175	0.0366435	0.141385	0.147649	0.0569896	0.0759211	0.610394	0.0952818	0.149073	0.213694	0.415708	0.116511	0.0312373	0.186511	0.516698	0.0376168	0.624448	0.40435	0.0963347	0.0930958	0.0473136	0.851217	0.0547666	0.0994396	0.561919	0.0304317	0.0428521
Ribosome LSU bacterial	1.49884	1.92541	1.82317	1.46819	1.04539	2.38584	1.8986	12.2068	1.57982	0.993942	1.64731	1.90928	2.27033	2.61414	0.260801	0.193636	1.13833	0.59639	0.0209472	0.0718391	0.171991	3.01961	0.700107	0.935664	0.802439	5.79216	0.183148	0.00964754	1.37457	0.15064	0.134348	0.229506	0.00942555	0.164569	0.724509	1.18927
Ribosome LSU eukaryotic and archaeal	0.00342185	7.59538e-05	0	0	0.00279261	0	0	0	0	0.00154093	0	0.000747115	0	0	0.0066485	0	0	0	0	0.0254153	0	0	0	0	0	0.00409795	0	0.0183535	0	0	0	0	0	0	0	0
Ribosome SSU bacterial	0.56555	1.41662	0.985772	1.04523	0.784045	1.85184	1.34132	2.74146	1.23029	0.343078	1.36555	1.12187	1.78513	1.55503	0.557977	0.244289	0.838299	0.988713	0.18694	0.019781	0.234672	1.91811	0.731458	0.0587112	0.436496	1.11362	0.565937	0.0375499	1.21626	0.153641	0.252925	0.0923791	0.00359008	0.354559	0.284545	0.795059
Ribosome SSU chloroplast	0	0.000187947	0	0	0	0	0	0	0	0	0	0	0	0	0	0	0	0	0	0	0	0	0	0	0	0	0	0	0	0	0	0	0	0	0	0
Ribosome SSU eukaryotic and archaeal	0	0	0	0.003383	0.000395369	0	0	0	0	0	0	0	0	0	0.00302962	0	0	0	0	0.020371	0	0	0	0	0	0	0	0	0	0	0	0	0	0	0	0
RNA 3'-terminal phosphate cyclase	0.104921	0.0093803	0	0.000316303	0.00479618	0.00179281	0.000441073	0	0	0	0	0.0020769	0	0.00145214	0	0	0	0	0.00557413	0	0.0120477	0	0	0	0	0	0	0	0	0	0	0	0	0.0199484	0.0635365	0
RNA polymerase archaeal	0.00358115	5.88979e-05	0.000912708	0	0	0	0	0	0	0	0	0	0	0.00091154	0.00900937	0	0	0	0	0.0628645	0	0	0	0	0	0	0	0.223643	0	0	0	0	0	0	0	0
RNA polymerase archaeal initiation factors	0	0	0	0	0	0	0	0	0	0	0	0	0	0	0	0	0	0	0	0.00201792	0	0	0	0	0	0	0	0.0158657	0	0	0	0	0	0	0	0
RNA polymerase bacterial	2.01318	1.84955	2.04229	2.01563	2.13257	2.50196	2.30399	3.12597	2.38376	1.38298	1.43306	1.90388	1.671	1.97944	1.7128	1.59697	1.06556	1.30785	0.355363	0.242192	0.562525	1.82863	2.24271	1.26354	1.24466	1.92494	0.0773187	0.0150206	3.81543	0.51015	1.3884	1.58607	0.17122	0.124601	0.630976	0.517999
RNA polymerase chloroplast	0	0	0	0.00136498	0.00193565	0.000249041	0	0	0	0	0	0.000304285	0	4.91471e-05	0	0	0	0	0	0	0	0	0	0	0	0	0	0	0	0	0	0	0	0	0	0
RNA polymerase III	0	0	0	0	0	0	0	0	0	0	0	0	0	0	0	0	0	0	0	0.00702042	0	0	0	0	0	0	0	0	0	0	0	0	0	0	0	0
RNA processing and degradation, bacterial	0.0260111	0.0546658	0.0350461	0.0247932	0.0212762	0.0339861	0.021304	0	0.0149828	0.0386244	0.0197845	0.0386994	0.0294209	0.0826741	0.0236794	0.0214648	0	0.0889265	0.0432885	0.00532242	0.00858048	0.132407	0.0444401	0.0202274	0.0772594	0.0861432	0	0.0541299	0.00592671	0.00166356	0.0169588	0.0346058	0.0213684	0.00934107	0.0232956	0.00848722
RNA pseudouridine syntheses	0.0250165	0.0055366	0.00985052	0.0113878	0.019039	0.00432114	0.00641328	0	0.0804262	0.00492126	0.00195059	0.00573864	0.0136534	0.0153995	0.0670514	0.00581128	0.00484402	0.0609981	1.01581	0.00502495	0.0140436	0.00252373	0.0108845	0.348824	0.00418515	0.130113	0.0545424	0.00526566	0.00502765	0.00403813	0.0615032	0.00644099	0.017151	0.059783	0.00824279	0.0168798
RP Bacterial Cell Division	1.96041	0.720197	0.734964	0.863499	0.522005	0.574494	0.814541	0.0878442	0.66525	0.6622	0.642732	0.56819	0.713673	0.554395	1.6741	1.8589	0.94558	1.45706	2.55665	1.51996	1.06485	0.548616	1.58012	0.740702	1.09795	0.91182	1.61346	0.682087	1.1681	0.255758	2.16524	1.67003	0.509216	0.734187	0.460373	0.353509
RpoS Regulators SG1	0	0.00163049	0.00156081	0.00664308	0.00291221	0.0138738	0.000741906	0	0.00161535	0	0.0280164	0.000488538	0.00156986	0.0017243	0	0	0	0	0	0	0	0	0	0	0	0.0111669	0	0	0	0	0	0.00326498	0	0.00369467	0	0
Rrf2 family transcriptional regulators	0	0.0476579	0.00173172	0.00449862	0.00271298	0.00191363	0.000949648	0	0.00123116	0.00196196	0.00123195	0.00160143	0.0029336	0.0280943	0	0	0	0	0	0.00262715	0	0	0	0.00598158	0.00152022	0	0.00371969	0	0	0	0	0	0.0025505	0.00138152	0	0.00318274
rRNA modification Archaea	0	0.00016234	0	0.000166236	0	0	0	0	0	0	0	0	0.00130202	0	0	0	0	0	0	0.021741	0	0	0	0	0	0	0	0	0	0	0	0.0545168	0	0	0	0
rRNA modification bacteria	0	0.00980184	0.0412798	0.0449598	0.0110073	0.0242768	0.0258511	0	0.0599188	0.0136964	0.127879	0.043193	0.0103973	0.00807443	0.00453512	0.0451493	0.00218531	0.00698212	0	0.0055826	0	0.0376193	0.0264369	0.0100473	0.365175	0.830869	0.171132	0.00230585	0.0245253	0	0.0746732	0.00207229	0.0131376	0.0182129	0.083023	0
RtcB RtcA	0.327367	0.165943	0.367915	0.231875	0.254284	0.323442	0.296183	0.362815	0.162068	0.118173	0.22659	0.181925	0.131068	0.0754377	0.541338	0.504875	0.718484	0.169662	0.0773127	0.365243	0.263034	0.171171	0.216708	0.046799	0.262003	0.352241	0.224565	0.325923	0.429304	0.221383	0.362996	0.600977	0.125563	0.284431	0.329333	0.213633
Rubrerythrin	0	0.168	0.525309	0.192237	0.176364	0.350869	0.515181	0	0.264241	0.730624	0.602781	0.154541	0.671412	0.0506556	0.00985038	0.0961468	0.0148951	0	0.0207875	0.98971	0.0280695	0.00480202	0.0266571	0.0502205	0.0043368	0.0398856	0.00467333	0.508195	0.208468	0.00462132	0.0016564	0	0.00198665	0.579653	0.0883939	0.00891344
RuvABC plus a hypothetical	0.118751	0.114336	0.183928	0.248542	0.127668	0.155832	0.202487	0	0.113467	0.181574	0.153052	0.109528	0.127035	0.157615	0.455272	0	0.174794	0.101758	0.0669549	0.0311638	0.772239	1.91576	0.388896	0.0962797	0.145015	0.130698	0.109497	0	0.0239507	0.102235	0.0219067	0.74634	0.103122	0.176734	0.313463	3.80039
Salicylate and gentisate catabolism	0.0412585	0.00140805	0	0.00194467	0	0.000427162	0	0	0.0129008	0.00202649	0	0	0.000423585	0	0	0	0	0	0.0531186	0	0.0293646	0	0.00153478	0	0.00197037	0	0	0	0	0.0239345	0	0	0	0	0	0
Salicylate ester degradation	0	0	0	0	0.000396102	0	0	0	0	0	0	0	0	0	0	0	0	0	0	0	0	0	0	0	0	0	0	0	0	0	0	0	0	0	0	0
Salmochelin-mediated Iron Acquisition	0	0	0	0.000559527	0.00457988	0	0	0	0	0	0	0	0	0	0	0	0	0	0	0	0	0	0	0.0103114	0	0	0	0	0	0	0	0	0	0	0	0
Sarcosine oxidases, monomeric and heterotetrameric	0	5.09208e-05	0	0.000619842	0.00217015	0.000157655	0.003176	0	0	0.00315741	0	0	0.00106601	0	0	0	0	0	0	0	0	0	0.00470603	0.00740294	0.358686	0.00135333	0.0158604	0	0.0187147	0.00607534	0	0.00787947	0.00401477	0	0.00244356	0.00177733
Sarcosine temp	0	5.09208e-05	0	0.000619842	0.00389145	0.000157655	0.003176	0	0	0.00315741	0	0	0.00106601	0	0	0	0	0	0	0	0	0	0.00470603	0.00740294	0.354718	0.00135333	0.0158604	0	0.0187147	0.00607534	0	0.00787947	0.00401477	0	0.00244356	0.00177733
SCIFF peptide maturase system	0	0.098009	0.11806	0.112229	0.0695996	0.260234	0.146226	0.0474835	0.134893	0.0877256	0.0670954	0.177944	0.212712	0.0920385	0	0	0.00203823	0	0	0	0	0.150796	0.00698454	0	0	0	0.0371502	0	0	0	0	0	0	0	0	0
SecY2-SecA2 Specialized Transport System	0	0	0	0	0	0	0	0	0	0	0.00108465	0	0	0.00590968	0	0	0	0	0	0	0	0	0	0	0	0	0	0	0	0	0	0	0	0	0	0
Selenocysteine metabolism	0.0210066	0.0510378	0.071717	0.104771	0.223923	0.162539	0.130169	1.25901	0.0896743	0.202963	0.0877366	0.134904	0.075696	0.0551446	0.00579465	0	0.00301187	0.00212965	0.197191	0.0230271	0	0.0175138	0	0	0.0125727	0.0831889	0.0206524	0.125208	0.117733	0.0118722	0	0.0629512	0.019882	0.0135974	0.00738277	0
Selenoprotein O	0	0	0	0	0	0	0	0	0	0	0	0	0	0	0.00906067	0	0	0.00342488	0	0	0	0	0	0	0	0	0	0	0	0	0	0	0	0	0	0
Serine-glyoxylate cycle	0.536101	0.821328	0.411663	0.64416	0.234061	0.718853	0.899494	0.22645	0.43341	0.401339	0.448742	0.718024	0.318736	0.498405	0.871828	0.487395	0.725446	0.120383	0.303072	0.290335	0.181168	0.285456	0.572988	0.169256	2.18393	1.04947	0.303904	0.143661	1.96117	0.355352	0.323383	0.334598	1.15698	0.251472	0.269586	0.280642
Serine Biosynthesis	0.0727366	0.0985139	0.122911	0.203709	0.149452	0.164204	0.282116	0	0.211944	0.159421	0.17604	0.140559	0.168443	0.172841	0.537862	0.0442628	0.096498	0.0967403	0.30263	0.0740293	0.00952144	0.00944732	0.369382	0.0596718	2.65765	1.29346	0.139539	0.00923446	0.29572	0.539317	0.107665	0.124314	0.136332	0.067457	0.126053	0.00606706
Serotype determining Capsular polysaccharide biosynthesis in Staphylococcus	0	0.0382388	0	0.00151725	0.070716	0.0015742	0.0013543	0	0	0.0328584	0	0	0	0.0187769	0	0	0	0	0	0.00296087	0	0	0.0140795	0	0	0	0.00233667	0	0	0	0	0	0	0.00337087	0.00247819	0.00269715
Sex pheromones in Enterococcus faecalis and other Firmicutes	0.0102993	0.0361952	0.0106089	0.00902348	0.00444557	0.00648775	0.0204083	0	0.00658183	0.016048	0.0240331	0.0138571	0.0174013	0.00527383	0	0	0	0	0.0207185	0.00231696	0	0	0	0.00971252	0.00206338	0.00176916	0.00775198	0	0	0.00120117	0.0030525	0	0.0029769	0	0	0.000943146
Sialic Acid Metabolism	0.569983	0.360686	0.257684	0.386225	0.359309	0.226097	0.454215	0	0.183461	0.813394	0.672315	0.210845	0.343614	0.453155	0.0873151	0.0394849	0.148424	0.144829	0.497391	0.634093	0.556593	0.258139	0.271006	0.147342	0.048819	0.123809	0.370412	0.113445	0.0341426	0.0541151	0.0496582	0.540837	0.596928	0.132906	0.523166	0.238275
Siderophore Achromobactin	0	0.000339981	0	0	0	0	0	0	0	0	0	0	0	0	0	0	0	0	0	0	0	0	0	0	0	0	0	0	0	0	0	0	0	0	0	0
Siderophore Aerobactin	0	0	0	0	0.000306271	0.000259315	0	0	0	0.000393187	0	0	0	0	0	0	0	0	0	0	0	0	0	0	0	0	0	0	0	0	0	0	0	0	0	0
Siderophore assembly kit	0	0.00117983	0	0.000143974	0	0.000259315	0	0	0	0.000478377	0	0	0	0.00129986	0	0.00436071	0.00643169	0	1.6727	0	0	0	0	0	0	0.00278589	0	0	0	0	0	0	0.0063654	0	0	0
Siderophore Enterobactin	0	0	0	0	0	0	0	0	0	0	0	0	0	0	0	0	0.00643169	0	0.0201336	0	0	0	0	0	0	0	0	0	0	0	0	0	0	0	0	0
Siderophore pyochelin	0	0.000149521	0	0	0	0	0	0	0	0	0	0	0	0	0	0	0	0	0	0	0	0	0	0	0	0	0	0	0	0.00939601	0	0	0	0	0	0
Siderophore Pyoverdine	0	0	0	0	0	0	0.000806829	0	0	0	0	0	0	0	0	0.00498206	0	0	0	0	0	0	0	0	0	0	0	0	0	0.00188352	0	0	0	0	0	0
SigmaB stress responce regulation	0.184358	0.028065	0.0126714	0.0154553	0.0736731	0.00757384	0.0049272	0	0	0.0583221	0.00281186	0.00363187	0.00639805	0.0071726	0.00200321	0.0133771	0.416926	0.098881	0.0304132	0.00122255	0.64125	0.202714	0.128141	0	0.0390355	0.19095	0.0058099	0	0.103953	0.00676638	0	0	0.00507515	0.00287887	0.0112156	0.00521107
Signal peptidase	0.0178168	0.0147884	0.019046	0.0124081	0.00229732	0.0102175	0.0022383	0	0	0.00208056	0.020317	0.0150268	0.0016718	0.0151287	0.0262106	0.00651592	0.077217	0.00180063	0.0149093	0.00193956	0.00179392	0	0	0	0	0.007876	0	0	0.00674763	0.0071225	0.00542475	0.0836589	0.00249104	0	0	0
Single-copy ribosomal proteins	1.33641	2.31177	2.22898	2.10027	1.29964	3.34751	2.60513	13.9842	2.19557	1.04734	2.62012	2.45202	3.27326	3.51319	0.406616	0.413682	1.42365	1.32715	0.143685	0.0522431	0.307481	3.73676	1.30422	0.610562	0.738953	3.58824	2.23696	0.030169	2.68095	0.352633	0.404781	0.234075	0.0070189	0.605266	2.65398	1.33975
Single-Rhodanese-domain proteins	0	0	0	0	0	0.000109006	0	0	0	0	0	0	0	0	0	0	0	0.00367428	0	0	0	0	0	0	0	0	0	0	0	0	0	0	0	0	0	0
Small acid-soluble spore proteins	0	0	0	0	0.000816231	0.000184893	0.000212096	0	0.000720794	0	0.00209227	0.00226724	0	0	0	0	0	0	0.00600962	0	0	0	0	0	0	0.0339535	0	0.0219664	0	0	0.0241775	0	0	0	0	0
Small multidrug resistance strays	0	0	0	0	0	0	0	0	0	0	0	0	0	0.000427969	0	0	0	0	0	0	0	0	0	0	0	0.00263256	0	0	0	0	0	0	0	0	0	0
Soluble cytochromes and functionally related electron carriers	0	0.0316849	0.00372425	0.104281	0.0329594	0.0544753	0.00557123	0	0.0328607	0.0770425	0.017408	0.0353456	0.0213971	0.0349665	0	0.00694252	1.24326	0	0.00876117	0.0148718	0	0	0.00229485	0	0	0.00649669	0.027085	0.0127747	0.0381868	0	0.0676701	0.00544781	0	0.0710479	0	0
Sortase	0.00221552	0.00955598	0.00645463	0.00588503	0.0505411	0.00295156	0.00389943	0	0	0.159769	0.000935348	0.00902021	0.0383919	0.00474241	0	0	0	0	0.0689962	0.0179914	0	0	0.00339167	0	0	0	0.0052116	0	0	0	0	0	0	0	0	0
Spliceosome	0.0115065	0	0	0	0	0	0	0	0	0	0	0	0	0	0	0	0	0	0	0	0	0	0	0	0	0	0	0	0	0	0	0	0	0	0	0
Spore Core Dehydration	0	0	0	0.000252865	0	0	0	0	0	0	0	0.00126841	0	0.000141399	0.012805	0	0.00414456	0	0	0.00335323	0.00854359	0.00269715	0.00339167	0.00406569	0	0.00537251	0	0	0	0	0	0.0138683	0	0.0140324	0	0
Spore germination	0	0.00275462	0.00231347	0.00203625	0	0	0	0	0	0	0	0	0	0	0.00552397	0	0	0.00471921	0.06204	0.00895715	0	0.00808015	0	0	0.00359147	0.0167719	0.0519798	0	0	0	0	0	0.00241896	0	0	0
Sporulation-associated proteins with broader functions	0.0562423	0.0141605	0.0553495	0.029224	0.0196457	0.0155869	0.0493856	0	0.0228589	0.00153757	0.00180828	0.0324306	0.00877857	0.0310338	0.00405427	0	0.00716938	0.00810387	0.0123274	0.0756305	0.0666971	0	0.00678392	0.0252523	0.00815565	0.168724	0	0.00533448	0.152107	0	0	0.00704562	0.00532712	0.00171397	0.018893	0
Sporulation-related Hypotheticals	0.00980613	0.146656	0.125327	0.119193	0.0491097	0.131124	0.145231	0.238877	0.0673875	0.0162352	0.0635414	0.078066	0.134035	0.198576	0.137811	0.0218582	0.0527551	0.0732467	0.0395281	0	0.0202045	0.0454101	0.2237	0.0312366	0.0412984	0.209336	0.00699021	0.00907575	0.135814	0.00145357	0.0187568	0.00379499	0.104126	0	0.124869	0
Sporulation Cluster	0.00201369	0.00253653	0.00414693	0.0141942	0.00525507	0.0089078	0.00354972	0	0.0195169	0.00180514	0	0.00403109	0.0112252	0.00208716	0	0.00580307	0.0260366	0.0266083	0.0174736	0	0	0.0235537	0.152172	0	0.054028	0.0317167	0.00298615	0.00246548	0.0187825	0.0061093	0.0284561	0.0109684	0.0058766	0.00812408	0.0345931	0.0146928
Sporulation Cluster III A	0	0	0	0	0	0	0	0	0	0.00124153	0	0.000946596	0	0	0	0	0	0	0	0.00409639	0	0	0.00222063	0	0	0	0	0	0	0	0.0066256	0	0	0	0	0
Sporulation draft	0	0.000863593	0	0.000384084	0	0	0	0	0	0.000568788	0	0.000454319	0.000968596	0.000276434	0	0	0.00259175	0.00357117	0	0	0	0	0	0	0.0333247	0.00312904	0	0	0.0374003	0	0	0	0	0.00233667	0	0
Sporulation gene orphans	0.00261642	0.00342593	0.0182653	0.0118609	0.00385576	0.00894672	0.0069729	0	0.0227856	0.0243119	0.00292262	0.0148006	0.0042333	0.000719083	0.00412091	0.066037	0.562539	0.430284	0.0397248	0.025564	0.00271238	0.516639	0.728673	0	0.229984	0.380024	0.0452198	0.00709723	0.642135	0.00766113	0.00696883	0.106256	0.0274657	0.00287887	0.0386575	0.00308681
SpoVS protein family	0	0.000125298	0	0	0	0	0	0	0	0	0	0	0	0	0	0	0	0.00213438	0	0	0	0.00736377	0	0	0	0	0	0	0.0286263	0	0	0	0	0	0.00184556	0
Staphylococcal pathogenicity islands SaPI	0.301754	0.0841232	0.264028	0.140294	0.214869	0.15146	0.155282	0	0.0641723	0.268606	0.120887	0.156305	0.134579	0.0686166	0.200282	0.0505283	0.0604769	0.269365	0.0423625	0.0412001	0.0187356	2.0741	0.0849556	0.132091	0.209978	0.193009	0.135212	0.137687	0.218954	0.133452	0.0123842	0.0350173	0.0907907	0.115656	0.400447	0.068347
Staphylococcal phi-Mu50B-like prophages	0.0870635	0.0182393	0	0.00559065	0.040524	0.0124039	0.0100931	0	0	0.0223585	0.0446129	0.00533228	0.00215493	0.0051771	0	0.0231173	0	0.0153553	0.0137608	0.00137559	0.0219216	0.0167551	0.028557	0.00406569	0	0.00346292	0	0	0	0	0	0.984345	0.415076	0.0275662	0.0054401	0
Starch degradation in plants	0	0	0	0	0.00120478	0	0	0	0	0	0	0	0	0	0	0	0	0	0	0	0	0	0	0	0	0	0	0	0	0	0	0	0	0	0	0
Steroid sulfates	0	0	0	0	0	0	0	0	0	0	0	0	0	0	0	0	0	0	0	0	0	0	0	0	0	0	0	0	0	0	0	0	0	0	0	0.0143389
Streptococcal Hyaluronic Acid Capsule	0.175033	0.165285	0.00201893	0.0770657	0.382598	0.0201847	0.116991	0.0240385	0	0.2224	0.341778	0.0390017	0.186664	0.037536	0	0	0.0243316	0.0297881	0.00431183	0.0584172	0.170399	0.00428779	0.0731969	3.50109	0	0.0377814	0.0281278	0.0855739	0.0253313	0.0184724	0.0131944	0.0651888	0.0233349	0.0354808	0	0.0988383
Streptococcus agalactiae virulome	0	0.00106968	0	0.000216429	0.00266832	0	0	0	0	0.00128614	0	0	0	0.000934254	0	0	0	0.00263075	0	0.00145577	0	0	0.00758042	0	0	0	0	0	0	0	0	0	0	0	0	0
Streptococcus pneumoniae Vancomycin Tolerance Locus	0	0	0.000881229	0.00194738	0.0039562	0.0002491	0.000212425	0	0	0	0	0	0	0.000550237	0.00343713	0	0	0	0.0079139	0	0.00541593	0	0	0	0	0	0	0	0	0	0	0	0	0	0	0
Streptococcus pyogenes recombinatorial zone	0	0.00639305	0.0011574	0.00982546	0.000861979	0.00234856	0.00218406	0	0.00110331	0.00746612	0	0.0163288	0.00300188	0.00358924	0	0	0.00157629	0	0	0.00433125	0	0.0549127	0	0	0	0.00464887	0	0	0	0	0	0.00501965	0	0	0	0
Streptococcus pyogenes virulence regulators	0	0	0.00138916	0	0	0	0	0	0	0	0	0	0	0	0	0	0	0	0	0	0	0	0	0	0	0	0	0	0	0	0	0	0	0	0	0
Streptococcus pyogenes Virulome	0	0.000739147	0.00961479	0.0225769	0	0.00786831	0.00528395	0	0.00094361	0.00490926	0	0.003341	0.0156743	0.00177162	0	0	0	0	0	0	0	0	0	0	0	0	0	0	0	0	0	0	0	0.00174984	0	0
Streptolysin S Biosynthesis and Transport	0	0.00133196	0.00167675	0.00420056	0.0108846	0.000189223	0	0	0	0	0	0.000377444	0	9.22515e-05	0	0	0	0.00209942	0	0.0136783	0	0	0.00807015	0.104895	0	0.00153846	0	0	0	0	0	0	0	0.0991484	0	0
Streptothricin resistance	0	0	0	0.000913745	0	0	0	0	0	0	0	0	0	0	0	0	0	0	0	0	0	0	0	0	0	0	0	0	0	0	0	0	0	0	0	0
Stringent Response, (p)ppGpp metabolism	0.126029	0.0696972	0.0942474	0.18437	0.142899	0.148496	0.174391	0.600527	0.294479	0.115359	0.128037	0.185994	0.137098	0.077944	0.00601646	0.013885	1.09428	0.0531722	0.0944256	0.0103243	0.0128365	1.14019	0.0844062	0.301389	0.366287	0.239141	0.0232223	0	0.0405419	0.906016	0.25892	0.0810802	0.0297285	0.0032789	0.774794	0.0305442
Succinate dehydrogenase	0.227829	0.00408937	0.000784208	0.0110288	0	0.00411693	0.00272051	0	0	0.0714264	0	0.000229512	0	0.0263017	0.00778287	0.016771	0	0	0.0128174	0.0282566	0	0	0	0	0.00722925	0	0.0494595	0.0315198	0	0	0	0	0.154339	0.0320296	0.0133333	0.281392
Sucrose-specific PTS	0	0.00358256	0	0	0	0	0	0	0	0	0	0	0	0	0	0	0	0	0	0	0	0	0	0	0	0	0	0	0	0	0	0	0	0	0	0
Sucrose metabolism in plants	0	6.48002e-05	0	0	0	0	0	0	0	0	0	0	0	0	0	0	0	0	0	0	0	0	0	0	0	0	0	0	0	0	0	0	0	0	0	0
Sucrose utilization	0.014792	0.151213	0.00743852	0.197354	0.0907857	0.0330297	0.117543	0	0.0318223	0.075294	0	0.0147192	0.00171295	0.0989342	0	0	0	0.0121932	0.0441863	0.102278	0.0255268	0	0.00436567	0	0.0977563	0.00430152	0	0	0	0.0697412	0.103061	0	0.0915725	0	0	0
Sugar utilization in Thermotogales	0.00370535	0.0522245	0.00529987	0.0225994	0.0110276	0.0209441	0.108482	0	0.0171059	0.00557636	0.00426176	0.0624913	0.00450603	0.0572395	0.0127845	0.00541712	0	0.00672913	0.0783323	0.0262018	0.0261954	0	0.00678335	0	0.028693	0.00927153	0	0.00211792	0.00778	0	0.0538834	0	0.014053	0.0070089	0.141139	0.00271248
Sulfatases and sulfatase modifying factor 1	0.00395694	0	0	0	0	0	0	0	0	0	0	0	0	0	0	0.00952019	0	0	0	0	0	0	0	0	0	0	0	0	0	0	0	0	0	0.002475	0	0.00571353
Sulfate reduction-associated complexes	0	0	0	0	0	0	0	0	0	0	0	0	0	0	0	0	0	0	0	0	0	0	0	0.00788146	0	0	0	0	0	0	0	0	0	0	0	0
Sulfur oxidation	0	4.39721e-05	0	0	0	0	0	0	0.000920573	0.00159049	0	0	0	0	0	0	0	0	0	0	0	0	0	0.00597229	0	0	0	0	0	0	0	0	0	0	0	0
Symbiotic colonization and sigma-dependent biofilm formation gene cluster	0	0.000104164	0	0.000111321	0	0	0.000209531	0	0	0	0	0	0	0	0	0	0	0	0	0	0	0	0	0	0	0	0	0	0	0	0	0	0	0.0032789	0	0
Synechocystis experimental	0.0688756	0	0	0.000100192	0	0	0	0	0	0	0	0	0	0	0	0.00503423	0	0	0	0	0	0	0	0	0	0	0	0.0121125	0	0.00955496	0	0	0	0	0	0
Synthesis of osmoregulated periplasmic glucans	0.00649385	0.170521	0.00325952	0.0108874	0.012065	0.0096458	0.00433683	0	0.00250461	0.012408	0.00587406	0.0106681	0.00407944	0.0461984	0.00754085	0.0159089	0.093412	0.0146356	0.0127974	0	0	0	0	0	0.00712912	0.0192871	0	0.00321585	0.0156103	0	0.00542475	0.0192761	0.00159592	0.0311242	0.0123143	0
t(6)A synthesis in Archaea and Eukaryotes	0	0	0	0	0.00038554	0	0	0	0	0	0	0	0.000437462	0	0	0	0	0.00443287	0	0.0373462	0	0	0	0	0	0	0	0	0	0	0	0	0	0	0	0
t(6)A synthesis in bacteria	0.0476027	0.0585276	0.0489361	0.0398105	0.0301399	0.0344206	0.0157394	0	0.070854	0.0159505	0.028961	0.0265146	0.0669756	0.0329932	0.0574158	0.207813	0.68437	0.246772	0	0.103752	0	0.0108384	0.0243189	0	0.00955723	0.0172072	0.0381226	0	0.073465	0.0668686	0.00331279	0.167524	0.012485	0.00300715	0.0645318	0.00456788
t6A synthesis in Archaea and Eukaryotes	0	0	0	0	0.00038554	0	0	0	0	0	0	0	0.000437462	0	0	0	0	0.00443287	0	0	0	0	0	0	0	0	0	0	0	0	0	0	0	0	0	0
t6A synthesis in bacteria	0.213669	0.0627405	0.090758	0.0655851	0.0412323	0.0519843	0.0340261	0	0.110837	0.0262624	0.0414729	0.0397467	0.0959895	0.0443027	0.0851981	0.229155	1.0988	0.565818	0.0175947	0.200183	0	0.030239	0.0465794	0.00911412	0.0242151	0.0200187	0.0739713	0	0.0989927	0.0952084	0.0066256	0.435455	0.012485	0.00300715	0.144431	0.00601272
T6SS BR	0	0	0	0	0	0	0	0	0	0.0311325	0	0	0	0	0	0	0	0	0	0	0	0	0	0	0.00155715	0	0	0	0	0	0	0	0	0	0	0
Tagatose utilization	0	5.88979e-05	0.00135376	0.00070626	0.000624579	0.000638746	0	0	0	0	0	0	0	0.000213985	0	0	0	0	0	0	0	0	0	0	0	0	0	0	0	0	0	0	0	0	0	0
Tannin biosynthesis	0	0.0662869	0	0	0	0.000218012	0	0	0	0	0	0	0	0	0	0	0	0	0	0	0	0	0	0	0	0	0	0	0	0	0	0	0	0	0	0
Taurine Utilization	0	0	0	0.000738584	0	0.000142566	0.000297519	0	0.00354868	0.00118892	0	0	0	0	0	0	0	0	0	0	0.00889158	0.0156431	0.0303891	0	0	0	0.0108099	0	0	0	0	0	0.0112052	0	0	0
TCA Cycle	0.200013	0.0595583	0.20375	0.161856	0.0377865	0.135788	0.167458	0.0237417	0.213603	0.183911	0.1382	0.116303	0.201976	0.0959519	0.158384	0.285262	0.489987	0.060188	0.0675774	1.91756	0.010023	2.23805	0.297627	0.1749	1.43042	0.0871916	0.154161	0.477175	0.157638	0.0348202	0.00302371	0.0254695	1.59387	0.0767828	0.879004	0.312816
Teichoic and lipoteichoic acids biosynthesis	0.164321	0.0757851	0.0989929	0.0820972	0.0837575	0.0422477	0.0229037	0	0.166635	0.102328	0.00889612	0.0583695	0.0105504	0.0881545	0.0837996	0.0301529	0.024404	2.06914	0.933082	0.0621869	0.0515559	0	0.786309	0.0334002	0.00986992	0.034636	0.280635	0.0248634	0.00746827	0.0905086	0.0788349	0.134626	0.021327	0.0940714	0.0124693	0.00374572
Teichuronic acid biosynthesis	0.191769	0.0862941	0.00106973	0.0632608	0.265164	0.0252632	0.0882675	0	0	0.173001	0.434246	0.0410955	0.170277	0.0337192	0.00285323	0	0.00228394	0.00198665	0.00431183	0.0104509	0.097371	0	0	0.281222	0	0.00794815	0.02176	0.0209788	0	0.00423217	0.00215592	0.10184	0.0230956	0.0300462	0	0.063829
Tellurite resistance: Chromosomal determinants	0	0.000169442	0	0	0	0.000440355	0	0	0	0	0	0	0	0	0	0	0	0	0	0	0	0	0	0	0	0	0	0	0	0	0	0	0	0	0	0
TenI-like tautomerase	0.19753	0.122055	0.236064	0.185258	0.190695	0.165886	0.0870196	0	0.0791412	0.0690161	0.0871304	0.160836	0.102491	0.0839444	0.590436	0.73676	0.0382809	0.116231	0.0532494	0.00523287	0.12921	0.0513816	0.240453	0.128409	0.0139408	0.499078	0.354655	0.196111	0.138702	0.055543	0.113422	0.289893	0.128428	0.046674	0.00731724	2.4955
Terminal cytochrome C oxidases	0	0.000281226	0.00202354	0.000324092	0.00501346	0.000599191	0.0047667	0	0.0135651	0	0	0.00132904	0	0	0.00450017	0	0.00898938	0.00126685	0.0179448	0.0140869	0	0	0.00318712	0.0984279	0	0	0.00803513	0.00549073	0	0	0	0.00754587	0	0	0	0
Terminal cytochrome d ubiquinol oxidases	0.0299347	0.0281361	0.0332105	0.0558502	0.199813	0.0157006	0.0230354	0	0.0122579	0.0331971	0.0707871	0.0134182	0.0124636	0.0182919	0.0276131	0.0179214	0.179764	0.0308797	0.183748	0.0384778	0.0225582	0	0.0138957	0.0190835	0	0.0180924	0.00998137	0	0.0158492	0.00495421	0.328471	0.0498933	0.0296874	0.110592	0.0377987	0.147113
Terminal cytochrome O ubiquinol oxidase	0	0	0	0	0	0	0	0	0	0	0	0	0	0	0	0	0	0	0	0	0	0	0	0	0	0	0	0	0	0	0	0	0.00358115	0	0	0
Terminal cytochrome oxidases	0.026708	0.0277828	0.0339276	0.0544452	0.20453	0.0155396	0.0230354	0	0.0131416	0.0321674	0.0707871	0.0136754	0.0124636	0.0189687	0.0276131	0.0179214	0.18909	0.0308797	0.183748	0.0384778	0.0225582	0	0.0138957	0.0190835	0	0.0180924	0.00998137	0	0.0158492	0.00495421	0.328471	0.0498933	0.0332685	0.110592	0.0377987	0.147113
Test - DHFR	0.186886	0.109438	0.335176	0.0935231	0.238504	0.12577	0.237129	0	0.0805812	0.155128	0.0423466	0.142486	0.093219	0.0840249	0.105663	0.0703898	0.0980087	0.163859	0.109797	0.0650773	0.628512	0.183418	0.0278084	0.11889	0	0.0883765	3.34449	0.0318229	0.00308681	0.0683277	0.0663922	1.13607	0.0541619	0.0370937	0.0709526	0.0276718
Test - Riboflavin	0.109697	0.337827	0.186341	0.171663	0.19263	0.313271	0.342354	0.0861577	0.171771	0.129041	0.0653106	0.151117	0.468469	0.171838	0.90713	0.427253	0.219916	0.217948	0.261636	0.241099	0.269253	0.38998	0.702973	0.239271	0.732601	0.0665794	0.140767	0.125517	0.436981	0.0469597	0.214733	1.36277	0.0416367	0.190674	0.285399	3.38
Test - Thiamin	0.766409	0.382133	0.499319	0.434333	0.492342	0.426223	0.643476	0.20317	0.263915	0.474631	0.506313	0.41498	0.971863	0.410527	1.31135	0.719213	0.284919	0.418663	0.278948	0.527246	0.911036	0.480897	0.878786	0.239466	1.06611	0.270756	0.170036	0.48651	0.688732	0.115866	0.513564	0.538896	0.0962109	0.305212	0.492371	0.614483
Test Pyridoxin B6	0.121261	0.391321	0.328767	0.651718	0.352751	0.663007	0.603895	0.0124875	0.630791	0.327315	0.385679	0.570059	0.802475	0.533294	0.0256018	0.114539	0.483719	0.397939	0.0549277	0.192068	2.79237	0.218143	0.391003	0.0224702	0.181207	0.899879	0.171269	0.139978	0.0645899	0.449303	0.178503	0.679718	0.0892533	0.133295	0.232	0.0268147
Test Q	0.842222	0.205705	0.251113	0.332803	0.178786	0.276141	0.238874	0.27446	0.188227	0.167065	0.435371	0.373343	0.197995	0.194822	0.00950031	0.0235102	0.145183	0.787092	0.502985	0.066106	0.278052	0.0349723	0.174318	0.258004	0.358177	0.458112	0.0192158	0.0430056	0.272403	0.189742	0.353146	0.157276	0.164661	0.0681641	0.0883989	4.67133
The Chv regulatory system of Alphaproteobacteria	0	0.000482268	0	0	0	9.5315e-05	0.00468765	0	0	0	0	0	0	0.000168587	0	0	0	0	0	0	0	0	0	0.00285323	0.00333942	0.00249923	0.0686834	0	0	0	0	0	0	0	0	0
The mdtABCD multidrug resistance cluster	0	0	0	9.17848e-05	0	0	0	0	0	0	0	0.00025451	0	0	0	0	0	0	0	0	0	0	0	0	0	0	0	0	0	0	0	0	0	0	0	0
Thermosome, archaeal	0	0	0	0	0	0	0	0	0	0	0	0	0	0	0	0	0	0	0	0.0230212	0	0	0	0	0	0	0	0.137498	0	0	0	0	0	0	0	0
Thiamin biosynthesis	0.657646	0.114613	0.358134	0.30819	0.540558	0.260422	0.345128	0	0.233512	0.389893	0.266702	0.317146	0.486804	0.105783	0.158507	0.0766203	0.144177	0.0824275	0.182321	0.331486	0.599708	0.618702	0.0906413	0.0804551	0.0344077	0.0693321	0.0202532	0.346904	0.0445696	0.00903616	0.0909654	0.284985	0.111416	0.109863	0.307084	0.0202318
Thiamin biosynthesis LDP	0.60761	0.153046	0.272919	0.230926	0.329413	0.193921	0.255819	0	0.173194	0.278755	0.157456	0.227336	0.397173	0.222808	0.149446	0.110831	0.19102	0.266886	0.17182	0.345055	0.533353	0.107798	0.0944634	0.0663511	0.172475	0.217532	0.0206598	0.307758	0.0581089	0.0532669	0.155536	0.203948	0.0689393	0.0536303	0.283751	0.0203337
Thiamin Copy RZ	0.642208	0.383536	0.198866	0.418986	0.440892	0.535727	0.512276	0.0124875	0.34213	0.236655	0.210388	0.497777	0.62627	0.518526	0.154668	0.150955	0.208575	0.291217	0.0656345	0.0776973	1.23577	0.114111	0.0978824	0.0641149	0.173317	0.524031	0.0115228	0.125575	0.120655	0.0630192	0.162003	0.507131	0.0413287	0.0988944	0.302936	0.012543
ThiD ThiE fusions	0.0337002	0.0764569	0.0093834	0.0462313	0.148607	0.0324115	0.0563192	0	0.0295364	0.0142161	0.0216133	0.0494999	0.108715	0.036054	0.0105435	0.00506073	0.132006	0.138417	0.0171251	0.0133971	0.0557356	0.0113558	0.0494652	0	0.16706	0.0934547	0.0115228	0.0962374	0.0424353	0.0468869	0.110419	0.0760341	0.0113456	0.0119927	0.241614	0.00144484
Thioredoxin-disulfide reductase	0.0246599	0.0208327	0.00638196	0.0136234	0.0226582	0.00428737	0.0121376	0	0.0481687	0.00713024	0.0139917	0.00883098	0.000547417	0.0038401	0.0345643	0.0199319	0.0696197	0	0.0154327	0.390264	0.0248583	0.0416113	0.00309675	0.104002	0.0169093	0.00846313	0.0237027	0	0.0175626	0.0660894	0.0275804	0.778132	0.0703128	0.0785733	0.00766967	0.0321308
Threonine anaerobic catabolism gene cluster	0.00231138	0.0242963	0.0238375	0.0303361	0.0254274	0.034899	0.0613646	0.231972	0.0125183	0.0150909	0.0453901	0.0391294	0.0389853	0.0478954	0.00600962	0	0.0350169	0.0192497	0.0858219	0.00851011	0.0683406	0.0482652	0	0.0574253	0.0112889	0.0344551	0	0	0	0	0.0338413	0.0015867	0.103294	0.0394844	0.063318	0.00550155
Threonine and Homoserine Biosynthesis	0.293637	0.330029	0.567755	0.38698	0.206061	0.446643	0.552449	0.234746	0.331085	0.436089	0.13496	0.389046	0.206734	0.315938	0.541489	0.00914598	0.932321	0.0430004	0.056224	1.3167	1.4775	0.242898	0.0704613	0.898877	0.981592	0.19902	0.133623	0.535774	0.0299704	0.0239723	0.134465	0.20566	0.0497865	0.10882	0.180422	0.00534188
Threonine degradation	0.0160054	0.0835185	0.17738	0.111401	0.0894453	0.13554	0.180089	0.273499	0.149475	0.169708	0.535583	0.108995	0.188495	0.0657716	0.00688658	0.0162743	0.438805	0.0332912	0.137499	0.0424275	0	0.0102908	0.0145078	0.605824	0.0275933	0.00951366	1.67915	0.0232079	0.0201104	0.243944	0.00421727	0.147305	0.764472	0.262713	0.00616325	0.0420261
Threonylcarbamoyladenosine	0.0476027	0.0759003	0.0476222	0.0458503	0.0261077	0.0341032	0.0158005	0	0.0677522	0.0159505	0.028961	0.0265146	0.0680321	0.0363843	0.0574158	0.207813	0.624706	0.253107	0	0.132848	0	0.0201055	0.0250396	0	0.0364212	0.0172072	0.0381226	0	0.073465	0.0668686	0.00331279	0.167524	0.012485	0.00300715	0.0660826	0.114485
Tn552	0	0	0	0	0.0004103	0	0	0	0	0	0	0	0	0	0	0	0	0	0	0	0	0	0	0	0	0	0	0	0	0	0	0	0	0	0	0
Tolerance to colicin E2	0	0.000130829	0.00110522	8.32356e-05	0	0	0	0	0	0	0	0.00117263	0	0.000685134	0	0	0	0	0	0	0	0	0	0	0	0	0	0	0	0	0	0.0433128	0	0	0.00389139	0
Ton and Tol transport systems	0.349374	0.0076547	0.000371035	0.0069386	0.0189995	0.00301356	0.00320895	0	0.00507133	0.0054248	0	0.00191377	0.00109786	0.000637996	0.0352488	0.0345489	0	0.00185268	0.00907112	0.00765046	0	0	0.00543242	0.0570954	0	0.0148932	0	0.002475	0	0.00669173	0	0.179713	0	0.0238643	0	0.0696131
Toxin-antitoxin replicon stabilization systems	0	0.000139353	0	0	0.000277942	0.0016161	0	0	0	0	0	0	0	0.000563292	0	0	0	0	0	0	0	0	0	0	0	0	0	0	0	0	0	0	0	0	0	0
Toxin-antitoxin systems (other than RelBE and MazEF)	0	0.0154011	0.012359	0.00825205	0.00413685	0.00146474	0.00284159	0	0.00557079	0.00059446	0	0.00182752	0	0.000575409	0	0	0.00560663	0	0	0	0	0	0	0	0	0.0957079	0	0	0	0	0	0	0.00398152	0	0	0
Trans-translation by stalled ribosomes	0.223229	0.0306809	0.0218173	0.0111044	0.00801227	0.0170791	0.0294781	0	0.00925546	0.00871177	0.0558638	0.0292972	0.0499519	0.0189434	0.00180401	0	0.00754771	0.00778583	0.00503423	0.00139152	0	0.0142796	0.00933112	0.0124875	0.00140268	0	0	0	0	0.0224249	0.0658149	0.0105558	0	0.00713642	0	0
Transcription factors bacterial	0.64588	0.524654	0.510644	0.476463	0.172654	0.424372	0.30863	0.040064	0.221186	0.212541	0.257024	0.365182	0.37788	0.500309	0.751925	0.136548	0.831239	0.482189	0.192208	0.0114238	0.0501589	0.221981	0.274995	0.336289	0.905756	0.679147	0.0227698	0.0271155	0.240349	0.416826	0.532363	0.681758	0.197498	0.166747	0.396181	0.171154
Transcription factors cyanobacterial RpoD-like sigma factors	0	0.0010132	0.00458628	0.00127088	0.000938087	0.000536023	0.000667735	0	0	0	0	0.000671264	0	0.000440813	0.00158801	0.0162513	0.00541712	0.00614428	0	0	0	0	0.00307938	0	0	0.00275079	0	0	0	0	0	0	0	0	0	0
Transcription initiation, bacterial sigma factors	0.363852	0.232003	0.265214	0.298339	0.461533	0.213636	0.32499	0	0.214568	0.202455	0.147431	0.142014	0.0972241	0.203224	0.159377	0.161203	0.850672	1.47801	0.622879	0.636833	0.0806673	0.981013	0.989241	0.031578	0.654896	1.23141	0.0529173	0.0055361	3.86915	0.365643	0.538169	0.180159	0.0140261	0.00588602	0.216323	0.0464729
Translation elongation factor G family	0.0756562	0.382267	0.600178	0.856174	0.606145	0.823569	0.449994	0.891722	1.15908	0.593384	0.508961	0.694097	1.19768	0.435948	0.687968	0.156526	0.711314	0.233443	0.13539	0.00993635	0.255405	0.384625	0.500182	0.298127	0.393837	0.178385	0.0265979	0.0200249	1.08967	0.0559207	0.196757	0.0800763	0.188156	2.01989	0.581873	0.341807
Translation elongation factors bacterial	0.155349	0.629226	0.764758	0.781763	0.758716	1.14284	0.772318	0.982565	1.29367	0.45148	0.691055	1.01538	1.28013	0.678562	1.19815	0.32522	0.793419	1.45755	0.160099	0.160954	0.35779	0.602654	0.555926	0.344316	0.551836	0.539898	0.221509	0.0200249	1.36712	0.308207	0.525013	1.41554	0.154713	2.29694	0.877057	0.673442
Translation elongation factors eukaryotic and archaeal	0.00524869	0	0	0	0	0	0	0	0	0	0	0	0	0	0	0	0	0	0	0.0392645	0	0	0	0	0	0	0	0.0339181	0	0	0	0	0	0	0	0
Translation initiation factors bacterial	0.215232	0.279956	0.204591	0.197983	0.187252	0.213339	0.211641	0.196663	0.108555	0.169772	0.371862	0.318252	0.175729	0.553772	0.379991	0.0318253	0.903843	0.165771	0.0116061	0.0956124	0.0962876	0.533492	0.451612	2.16384	0.467999	0.125913	0.031713	0	0.0839301	0.183652	0.222307	0.260743	0.0338157	0.40905	0.0802143	0.206976
Translation initiation factors eukaryotic and archaeal	0	0.000191328	0	0	0	0	0	0	0	0	0.0240652	0	0	0	0.0140765	0	0.00502765	0.00290058	0	0	0	0	0	0	0	0	0	0.0222897	0	0	0	0	0	0	0	0
Translation termination factors bacterial	0.292032	0.455628	0.512016	0.514129	0.299315	0.485107	0.479163	0.105575	0.574051	0.587625	0.842967	0.588562	0.355507	0.486654	1.61149	0.0774321	0.582788	1.65172	0.271591	0.0971401	0.268382	0.303713	0.280643	0.59288	0.205042	0.414432	0.168403	0.0224553	0.875354	0.169377	0.354114	0.78849	0.617445	0.557096	0.285811	0.710071
Transport of Iron	0	0	0	0.00040623	0	0	0.000509462	0	0	0	0	0	0.000596673	0	0	0	0	0	0	0.00205677	0	0	0	0	0	0	0	0	0	0	0	0	0.0102586	0.00547918	0	0
Transport of Manganese	0	0	0	0	0.000374942	0.000139697	0	0	0	0	0	0	0	0	0	0	0	0	0	0	0	0	0.00402738	0	0	0	0	0	0	0	0.01557	0	0	0	0	0
Transport of Molybdenum	0	0	0.00304934	0.00166918	0.00106685	0.0010106	0	0	0.0029225	0.0014108	0.0012985	0	0	0	0	0	0	0.00171245	0	0	0.00539162	0	0.0737841	0.0194399	0.00316982	0	0.0097371	0.00258827	0	0	0	0	0	0	0	0
Transport of Nickel and Cobalt	0	0.0452233	0.0563017	0.00743905	0.0237225	0.0188529	0.00264634	0	0.00544458	0.0126175	0.00686626	0.00625116	0.011537	0.00258835	0.0173222	0	0.00169583	0.0121438	0.00905221	0.0351739	0.00265987	0.0101534	0.0174475	0	0.506962	0.0117663	0	0.0329427	0.0025641	0	0.0033679	0.00310213	0.00928949	0.0105188	0.00552358	0.0307615
Transport of Zinc	0	0.000824013	0.00549993	0.00404511	0.0154473	0.00354197	0.00113401	0	0	0.0104763	0	0	0	0.000318918	0	0	0.0106184	0.00978512	0.0381254	0.00290494	0	0	0	0	0	0	0.0200936	0	0	0	0.00415352	0	0.00249104	0	0	0
Trehalose Biosynthesis	0.0564445	0.268627	0.145294	0.156046	0.200842	0.118454	0.0792203	0	0.182551	0.270096	0.0691389	0.111103	0.0732928	0.0213776	0	0.101128	0.0113375	0	0.602984	0.0995036	0.0502983	0	0.00574052	0.121583	0.0396483	0.0272278	0.498294	0.00148845	0	0.452316	0.0174478	0.316072	0.0229034	0.263584	0.0283563	0.0217959
Trehalose Uptake and Utilization	0.00285323	0.0667172	0.0322317	0.0106508	0.0200364	0.00930373	0.00149514	0	0.136508	0.0452534	0	0.00100499	0	0.125519	0.00187617	0	0	0.0362833	0.0194195	0.0158438	0.528891	0	0	0.0451601	0.0155485	0.0918672	0	0	0	0.00192692	0.0118298	0.0144195	0.0812441	0	0	0
Triacylglycerol metabolism	0	0.0203112	0.013852	0.00270499	0	0.00139586	0	0	0	0	0	0.000685452	0	0.0183122	0	0	0	0	0.0283589	0	0	0	0	0	0	0	0	0	0	0	0	0	0	0	0	0
Tricarboxylate transport system	0	0	0	9.64867e-05	0	0.00572034	0	0	0	0.0024251	0	0	0	0	0	0	0	0	0.0233852	0	0	0	0	0	0	0	0.00805392	0	0	0	0	0	0	0.0163253	0	0
trimethylamine N-oxide (TMAO) reductase	0	0	0	0	0	0	0	0	0	0.000440063	0	0	0	0	0	0	0	0	0	0	0	0	0	0	0	0	0	0	0	0	0	0	0	0	0	0
tRNA-dependent amino acid transfers	0	0	0	0	0	0	0	0	0	0	0	0	0	0	0	0	0	0	0	0	0	0	0	0	0	0	0	0	0.00666577	0	0	0	0	0	0	0
tRNA-methylthiotransferase containing cluster	0	0	0.00082025	0.000275535	0.000318865	0	0	0	0	0	0	0.00123222	0	0.000756354	0.0584908	0	0	0	0.00552608	0	0	0	0	0	0	0.00150358	0	0	0	0	0.00331279	0.0225722	0.00639281	0	0.00205238	0
tRNA aminoacylation, Ala	0.177125	0.136055	0.218141	0.326581	0.145851	0.182805	0.165063	0.0392465	0.265083	0.123212	0.0581511	0.149443	0.146011	0.271171	0.0323459	0.102484	0.660991	0.142353	0.0321088	0.327113	0.06734	0.102342	0.407072	0.724017	0.00349015	0.332783	0.0884902	0.0754986	0.0180781	0.459937	0.117274	0.0552047	0.0249072	0.00660919	0.0277697	0.162299
tRNA aminoacylation, Arg	0.0173812	0.0841538	0.0347378	0.103694	0.0469351	0.0905042	0.0461127	0	0.0789459	0.0864145	0.0478753	0.17356	0.0615399	0.142785	0.0139868	0.00580113	0.00268773	0.0794947	0.0131417	0.00605375	0.164842	0	0.0131754	0.0356449	0.977454	0.0510883	0.0201019	0.0281766	0.271003	0.0243268	0.0912077	0.0372591	0	0.00179224	0.0967603	0.0541949
tRNA aminoacylation, Asp and Asn	0.383271	0.557984	0.525895	0.565267	0.358016	0.526936	0.791163	0	0.359133	0.571169	0.672134	0.623724	0.757419	0.877769	1.43033	0.651086	1.75805	0.0995259	0.0306807	0.886058	0.153778	0.142366	0.274955	0.682683	0.399758	0.342487	0.428032	0.467118	0.389845	0.109572	0.835448	1.21385	3.0824	1.34947	0.0658729	0.333367
tRNA aminoacylation, Cys	0.220113	0.170102	0.0693879	0.13029	0.0359226	0.105193	0.174833	0	0.0484411	0.0588663	0.0253409	0.13323	0.0870587	0.153312	0.120131	0.172503	0.0635653	0.0719208	0	0.309256	0.095275	0.0149054	0.0144386	0.0265554	0.00149889	0.130526	0	0.073072	0.00333288	0.0578297	0.0729972	0.0379032	0.457509	0.0382071	0.0164995	0.089593
tRNA aminoacylation, Glu and Gln	0.410132	0.256279	0.525971	0.568956	0.349463	0.394505	0.386787	0	0.448128	0.584747	0.350848	0.515664	0.47763	0.396814	0.269833	0.95971	2.31435	0.0644218	0.0525151	0.62725	0.21557	0.0910098	0.0606776	1.43929	0.230573	0.156768	0.124571	0.213653	0.399222	0.151617	0.460156	0.845532	0.503791	0.857467	0.0711358	0.391676
tRNA aminoacylation, Gly	0.138675	0.235009	0.544871	0.545234	0.176278	0.568941	0.34141	0.274344	0.226909	0.32911	0.478177	0.41692	0.756001	0.177622	0.08595	0	0	0.0560977	0.31219	0.0699484	0.0162057	0	0.00793062	0.0157629	0	0.826019	0.002475	0.235895	0.0148122	0.0342661	0.0282794	0	0.518708	0.0112386	0	0.00377444
tRNA aminoacylation, His	0.0292993	0.000535616	0.00167044	0.00316254	0	0.0010533	0.000600212	0	0.000720794	0.00103268	0	0.00137618	0	0	0	0	0.00146464	0	0.0237852	0	0	0	0.00302371	0.147417	0	0	0	0.00267465	0	0.00232817	0	0	0.0489936	0	0.00268212	0.0172057
tRNA aminoacylation, Ile	0.193426	0.442696	0.448095	0.462265	0.433805	0.728089	0.585553	0.223875	0.638388	0.441755	0.382579	0.798007	0.637297	0.623427	0.214435	0	0.005457	0.0246092	0.0430769	0.0580061	0.0213648	0.0106623	0.00562773	0.080365	0.0431088	0.0641447	0.0108614	0.150571	0	0.076924	0.889081	0.0319166	0.0639417	0.07865	0.092247	0.0257784
tRNA aminoacylation, Leu	0.365228	0.221914	0.507934	0.29984	0.831145	0.284683	0.578747	4.62374	0.195723	0.280842	0.16518	0.25538	0.291843	0.346474	0.0979161	0.0651099	0.0011359	0.19588	0.0178063	0.151014	0.0217148	0.350419	0.128864	0.0938527	0.0751206	0.23327	0	0.0272972	0.11971	0.0592745	0.142169	0.0332634	0.0283078	0.0233082	0.155207	0.315811
tRNA aminoacylation, Lys	0.64634	0.406294	0.423677	0.470137	0.256522	0.380899	0.514992	0.159434	0.197373	0.450045	0.647105	0.38097	0.0252178	0.398642	0.00286598	0.0305621	0.485181	0.491565	0	0.0343239	0	0.00663131	0.00217788	0.547049	0	0.0123641	0	0.00641881	0.00878642	0.65023	0	0.181893	0.371162	1.10899	0.0386122	0.0205761
tRNA aminoacylation, Met	0.162578	0.243365	0.354578	0.215111	0.572631	0.412989	0.343329	0.25152	0.129345	0.139249	0.435062	0.431809	0.445948	0.321738	0.140878	0.0415669	0.120511	1.50257	0.0909395	0.198399	0.00205458	0.146751	0.0244008	0	0.102716	0.121313	0	0.0132609	0.171851	0.0129678	0.104807	0.123616	0	0.0587977	0.0538688	0.00286598
tRNA aminoacylation, Phe	0.191974	0.234965	0.209843	0.198273	0.0702628	0.154469	0.167432	0.118284	0.139785	0.216633	0.118974	0.187482	0.189692	0.0889921	0.28521	0.024608	0	0.28105	0.0409789	0.082677	0.0448182	0.0252815	0.255468	0.173332	0.10821	0.247942	0.136757	0.284088	0.0187974	0.507194	0.105995	0.673284	0.0518408	1.45623	0.197165	0.118503
tRNA aminoacylation, Pyr	0	0	0	0	0.00218165	0	0	0	0	0	0	0	0	0	0	0	0	0	0	0	0	0	0	0	0	0	0	0	0	0	0	0	0	0	0	0
tRNA aminoacylation, Ser	0.188336	0.241741	0.273399	0.376204	0.842113	0.491888	0.283511	2.69548	0.195551	0.663559	0.333288	0.535525	0.220021	0.222209	0.0128473	0	0	0.0262144	0.0110522	0.151325	0.00270094	0.0613433	0.00116268	0.0241842	0.00777746	0.0201993	0.0169588	0.423732	0.19346	0.0467212	0.00235671	0.0763559	0.00973871	0.00339765	0.0926521	0.00461169
tRNA aminoacylation, Thr	0.0944478	0.009328	0.0412449	0.0433417	0.0210628	0.0232781	0.0303365	0	0.0192452	0.0185138	0.0349245	0.0228946	0.0621771	0.00365991	0.0393046	0.00666577	0.0343661	0.118563	0.00411794	0.135066	0.00552608	0.0739798	0	0.0247569	0.0368668	1.3585	0	0.0546047	0.0811378	0.00510378	0.00616821	0.0160806	0.0425544	0.0759811	0.118825	0.0427657
tRNA aminoacylation, Trp	0.00739644	0.0686444	0.0450069	0.0605786	0.108622	0.0929484	0.0726212	0	0.0710486	0.00935044	0.0949126	0.0813482	0.0637787	0.0205735	0.0457968	0.00387717	0.00134387	0.00946163	0.017697	0.0126719	0.2754	0	0.0291594	0	0	0.00417693	0	0.00461723	0.0237474	0.00196835	0	0.0454363	0.249395	0.0113603	0	0.15175
tRNA aminoacylation, Tyr	0.43284	0.247119	0.105369	0.247442	0.358161	0.406162	0.508223	0	0.241457	0.287529	0.0940058	0.262317	0.252802	0.179655	0.0426367	0	0.181721	0.00224921	1.13721	0.0480505	0	0.0712229	0.0142329	0.0172997	0.00226512	0.0723557	0.0040064	0.0175948	0	0.0572741	0.150212	0.00734935	0	0.0322544	0.0635448	0.0158719
tRNA aminoacylation, Val	0.492218	0.413952	0.609756	0.593642	0.319044	0.593104	0.394915	0.0362292	0.233181	0.402014	0.447717	0.53673	0.502791	0.485521	0.123681	0.0944578	0.0588577	0.993101	0.0748731	0.0267292	0.123802	0.1489	0.256071	0.270343	1.932	0.678832	0.0398289	0.542595	0.877537	1.8648	0.121492	0.374284	0.413068	0.103958	0.319502	0.0602263
tRNA modification Archaea	0.641139	0.121946	0.114635	0.219875	0.247446	0.189674	0.154117	0	0.158186	0.180472	0.118713	0.238636	0.15109	0.047296	0.186555	0.254012	0.382075	0.0613312	0.0796292	0.495883	0.319179	0.186261	0.0673651	0.43814	0.215584	0.160036	0.0425748	0.088285	0.0866466	0.0376408	0.324669	0.0234983	2.24608	0.584301	0.101915	0.400364
tRNA modification yeast mitochondrial	0.0475615	0.0201629	0.0309443	0.0331973	0.0159435	0.0179093	0.0421138	0	0.0164385	0.0305136	0.00667097	0.00880594	0.0115551	0.0157953	0.0512469	0.223637	0.25777	0.0119137	0	0	0.0097371	0.0117794	0.0153793	0.00528317	0.10583	0.0398897	0.0654996	0	0.041394	0.00370535	0.19836	0.0273601	0.108164	0.020031	0.0213827	0
tRNA mods Archaea	0.91054	0.607826	0.613322	0.651899	0.750493	0.61863	0.595217	0.0681488	0.501684	0.719541	0.48207	0.630617	0.858191	0.821863	0.504149	0.404957	1.15179	0.511637	0.285717	1.21653	0.424836	0.654761	0.450856	2.06912	0.256652	0.21963	0.126387	0.678466	0.228778	0.139352	1.3025	0.66418	2.53365	0.974606	0.270788	0.353041
tRNA nucleotidyltransferase	0.113317	0.0149317	0.0292453	0.0156099	0.0190918	0.0104166	0.0106686	0	0.0227735	0.0141088	0.0236508	0.0149593	0.00165566	0.0210693	0	0	0	0	0	0	0	0.0095236	0	0	0	0	0.00267838	0.00266723	0	0.00712912	0	0.0224479	0.00179224	0	0.102616	0.00177733
tRNA processing	0.139301	0.102032	0.223846	0.111205	0.120805	0.114479	0.104764	0.0223613	0.11188	0.112476	0.103717	0.154208	0.0620405	0.107476	0.0942124	0.0708151	0.172775	0.0879155	0.0896072	0.0143173	0.0298897	0.0899168	0.00682978	0.392008	0.00582332	0.0366756	0.499724	0.0942462	0.00551025	0.0204022	0.202375	0.145663	0.0295284	0.0123967	0.143348	0.0465856
tRNA splicing	0	0.00244836	0	0	0.000401562	0.00188365	0.0067433	0	0	0	0	0	0	0.000456788	0	0	0	0	0	0	0	0	0	0	0	0	0	0	0	0	0.0155106	0	0	0	0	0
Tryptophan synthesis	1.21059	0.512344	0.107507	0.466483	0.811574	0.210725	0.29141	0.0677108	0.850191	0.145409	0.599679	0.111604	0.486254	0.258178	0.00211094	0.0210482	0.118036	0.0109428	0.277804	1.01306	1.9893	0.0386677	0.044377	2.97823	0.0513947	0.0905158	0.0824206	0.374059	0	0.0758023	0.382705	0.158267	0.0546053	0.343745	0.053491	0.0106838
Twin-arginine translocation system	0	0	0	0	0	0	0	0	0	0	0	0	0	0	0	0	0	0	0	0	0	0	0	0	0	0	0.00798552	0	0	0	0	0	0	0	0	0
Two-component regulatory systems in Campylobacter	0.00261642	0.0272573	0.0433302	0.0156621	0.00609391	0.0174389	0.0170108	0	0.0187854	0.00604422	0.0108316	0.0162851	0.0156222	0.0987211	0.0112536	0	0.00447748	0.00366802	0	0.0178027	0	0.0261573	0.0747017	0.006475	0.0196295	0.00401403	0	0.0753791	0.00218531	0	0	0	0.0907592	0.0467638	0.0323584	0.0197679
Two-component Response Regulator of Virulence ResDE	0.0512051	0.00120849	0.00512703	0.00171697	0.00267987	0.000524679	0.0027758	0	0	0	0	0.0015898	0.000492592	8.37723e-05	0.00791225	0	0	0	0.0295747	0.00194054	0.00289185	0.0204375	0.0279782	0.0121971	0	0.00302227	0	0	0	0.00371336	0	0.00167515	0	0.00168543	0.0129139	0.00520642
Two cell division clusters relating to chromosome partitioning	0.769502	0.380032	0.484493	0.409675	0.261239	0.405854	0.296434	0.661279	0.43778	0.788714	0.55412	0.403675	0.328376	0.519405	0.809904	0.0440089	0.507786	0.46643	0.227526	0.135765	0.137784	1.04684	0.599415	1.35349	0.0884072	0.372912	1.26619	0.094422	0.249111	0.00552307	0.963148	0.178083	0.0607429	0.230662	0.133374	0.325336
Two partner secretion pathway (TPS)	0	0	0.00174183	0	0	0	0	0	0	0	0	0	0	0	0	0	0	0	0	0	0	0	0	0	0	0	0	0	0	0	0	0	0	0	0	0
Type 4 secretion and conjugative transfer	0	0	0	9.33442e-05	0	0	0	0	0	0.00466768	0	0	0	0	0.0250232	0	0	0	0	0	0	0	0	0	0	0	0	0	0	0	0	0.878861	0.0120645	0	0	0
Type I Restriction-Modification	0.790088	0.163453	0.405633	0.25457	0.335749	0.249749	0.0523764	0	0.000864692	0.392625	1.1211	0.19653	0.135883	0.170378	0.0393835	0.59339	0	0.00613496	0.0301803	0.14407	0.0766926	1.18573	0.397006	0.759186	0.0240617	0.0108364	0.0418939	5.22365	0.256545	0.615581	0.0498812	1.64446	0.00755456	0.013256	0.116798	0
Type III secretion systems, extended	0	0	0	0	0	0.000146042	0	0	0	0	0	0	0	0	0	0	0	0	0	0	0	0	0	0	0	0	0	0	0	0	0	0	0.00614223	0	0	0
Type IV pilus	0	0.00116861	0	8.07981e-05	0.00165642	0.00152112	0.000484037	0	0	0.00176781	0	0	0	0	0	0	0	0	0	0	0	0	0.00155841	0.0880689	0	0	0	0	0	0	0	0	0	0.0115336	0.00533504	0.00519025
Type VI secretion systems	0.222681	0.0681494	0.0987837	0.131316	0.087169	0.0628659	0.141771	0.0663131	0.135955	0.210683	0.0412874	0.0871318	0.0490222	0.0325266	0.477216	0.294842	0.368495	0.109157	0.0359454	0	0.135498	0.0295542	0.0601343	0.373699	0.251088	0.106656	0.0244298	0.00861925	0.10896	0.186166	0.0710872	1.08598	0.131499	0.294793	0.160731	0.0840968
Ubiquinone Biosynthesis	0	0.000497486	0.0382996	0.0215639	0.00972302	0.0010167	0	0	0	0.00373777	0	0	0	0	0	0.0467005	0.300766	0	0	0	0.00960862	0	0	0.00285746	0	0	0	0.0218349	0	0	0	0	0	0	0	0
Ubiquinone biosynthesis -- gjo	0	0.00990216	0.0302673	0.0123709	0.00104557	0.00165345	0	0	0	0.0016673	0	0	0	0.00274867	0	0.00996413	0.066863	0	0	0	0.0116155	0	0	0.00285746	0	0	0	0	0	0	0	0	0	0	0	0
UDP-D-glucuronate, UDP-D-xylose and UDP-D-apiose biosynthesis in plants	0.0024975	0	0	0	0	0	0	0	0	0	0	0	0	0	0	0	0	0	0	0	0	0	0	0	0	0	0	0	0	0	0	0	0	0	0	0
UDP-glucose and UDP-galactose biosynthesis in plants	0	0.000246859	0	0.000499266	0	0	0	0	0	0.0075238	0	0	0	0	0	0	0	0	0	0	0	0	0	0	0	0	0	0	0	0	0	0	0	0	0	0
UDP-N-acetylmuramate from Fructose-6-phosphate Biosynthesis	1.03129	0.37174	0.25689	0.643578	0.293992	0.374077	0.721859	0.238877	0.239327	0.674029	1.29425	0.274826	0.542893	0.416898	0.233276	0.108329	0.192466	0.217938	0.548077	0.744988	0.58056	0.274895	0.854508	0.259748	0.101107	0.365235	0.392521	0.069258	0.71766	0.843566	0.0622441	0.618009	0.345097	0.203164	0.646675	0.0168979
Universal GTPases	2.58422	0.917161	1.21835	1.11105	1.11311	1.38031	1.17012	0.607016	1.69068	0.921776	1.19325	1.24028	1.29013	1.4525	2.91609	0.904884	1.49564	1.17036	0.626427	2.09047	0.977792	1.46438	1.48716	1.85479	0.976047	1.08059	2.92299	0.236885	3.62205	0.585346	0.795137	1.61152	0.358007	2.89955	1.488	1.88442
Unknown carbohydrate utilization ( cluster Ydj )	0	0.000126161	0.0305972	0.000515475	0.0142193	0.00014818	0	0	0.0151111	0.000946737	0	0	0	0	0	0	0	0.0121932	0	0.00375677	0.0198182	0	0	0	0	0.00916851	0	0	0	0	0	0	0.00609492	0	0.00247819	0
Unknown carbohydrate utilization ( cluster Yeg )	0	0	0	0.000276152	0.000413298	0.00153243	0	0	0	0	0	0	0	0	0	0	0	0	0	0	0	0	0.00979548	0	0	0	0	0	0	0	0	0	0	0	0	0
Unknown sugar utilization (cluster yphABCDEFG)	0.0124193	0.0383787	0	0.0319483	0.0425765	0.0147536	0	0	0.29725	0	0	0	0	0	0	0	0	0	0	0	0	0	0	0	0	0	0	0	0	0	0	0	0.508855	0	0	0
Unsaturated Fatty Acid Metabolism	0.0105955	0	0	0	0	0	0.00134099	0	0	0	0	0	0	0.00029235	0	0	0	0.00261642	0	0	0	0	0	0.00567279	0	0	0	0	0	0	0	0.00154588	0	0	0	0
Unspecified monosaccharide transport cluster	0.274882	0.0360703	0.0210251	0.0305248	0.0245746	0.0318727	0.0193445	0	0.0203154	0.0165668	0.0230359	0.017912	0.0245882	0.0146675	0.0456248	0	0.0156068	0.289323	0.0746318	0.00961505	0.0173299	0.0187985	0.391861	0	0.0274978	0.159421	0	0.00607608	0.05906	0.00750094	0.106271	0	0.0900547	0.0165025	0.0886939	0
Uptake of selenate and selenite	0	0.00344119	0.0571447	0.020057	0.00113149	0.00237101	0.00395485	0	0	0.0140837	0.00309066	0.00174577	0.00139001	0.000166212	0	0.00977777	0.00524046	0.00224921	0.0255544	0.0174578	0.101966	0	0.055373	0	0.0059683	0.0040755	0.0211904	0.00472414	0	0	0	0.00278285	0.0120861	0.00930026	0.00834582	0
Uracil-DNA glycosylase	0.107101	0.0229878	0.0197192	0.0411096	0.0245547	0.0147202	0.0215294	0	0.00724031	0.00534375	0.0186127	0.0426726	0.0130373	0.0125726	0.0255143	0	0.00541712	0.480127	0.0973148	0.00512457	0.00829375	0	0.00833921	0.0265995	0.0161305	0.00366182	0	0	0.0460867	0	0.005698	0.00167079	0.0109785	0.037149	0.00583635	0.0051905
Urea decomposition	0.0340413	0	0.000949198	0.00234115	0	0.000498965	0.000596304	0	0	0.000440063	0	0.00750234	0	0	0.0332433	0.110048	0.157326	0	0.00259175	0	0	0.0488071	0.00762865	0.0104172	0	0.00345031	0.0177225	0.00133733	0	0	0	0.328202	0.00325953	0.598403	0	0
Urease subunits	0	0	0	0	0	0	0	0	0	0	0	0	0	0	0	0.110048	0.155254	0	0.00259175	0	0	0.0467955	0.00762865	0	0	0	0.0146057	0	0	0	0	0.316207	0	0.0712945	0	0
Utilization of glutathione as a sulphur source	0	0.000166326	0	0.000220282	0	0.00123284	0.000590758	0	0	0.00264527	0	0	0	0	0	0	0	0.00394148	0	0	0.00276304	0	0	0	0	0	0	0	0	0	0	0	0.0029769	0.00259525	0	0
V-Type ATP synthase	0.0136946	0	0.0488788	0.789803	0.841996	0.390481	0.190461	0.0695292	0.0619065	0.882041	0.345014	0.0312739	0.00454468	0	0	0.0357252	0	0	0.0551483	2.92556	0.00417395	0.399449	0	0	0	0	0	0.271608	0	0	0.0631927	0	0	0.0659982	0	0
V-Type ATP synthase in plants (vacuolar)	0.001925	0	0.000430508	0.00208347	0.00364123	0.000340211	0	0	0	0	0	0	0	0	0	0	0	0	0	0.00362141	0	0	0	0	0	0	0	0	0	0	0	0	0	0	0	0
Valine degradation	0.00476094	0.00953153	0.0322079	0.00936659	0.00583641	0.0109334	0.0270769	0	0.000985688	0.0198197	0.0137786	0.0013335	0.0278741	0.00845893	0	0.00457875	0.0219644	0.0207711	0.0416549	0	0.0516395	0.006612	0	0.00757117	0.00208804	0	0	0	0	0	0	0.00637837	0	0.0386193	0	0
Vibrio Core Oligosaccharide Biosynthesis	0	0	0	0	0	0	0	0	0	0	0	0	0	0	0	0	0	0	0	0	0	0	0	0	0	0	0	0	0	0	0	0	0	0.00138152	0	0
Vibrio Polysaccharide (VPS) Biosynthesis	0	0.000420589	0	0	0	0	0	0	0	0	0	0	0	0	0	0	0	0	0	0	0	0	0	0	0	0	0	0	0	0	0	0	0	0	0	0
Vibrioferrin synthesis	0	0	0	0	0	0	0.000217863	0	0	0	0	0	0	0	0	0	0.00232817	0	0.0778255	0	0	0	0	0	0	0	0	0	0	0	0	0	0	0	0	0
VieSAB signal transduction system of Vibrio	0	0.000262285	0	0	0.0007405	0	0	0	0	0	0	0	0	0	0	0	0	0	0	0	0	0	0	0	0	0	0	0	0	0	0	0	0	0	0	0
WhiB and WhiB-type regulatory proteins	0.0383611	0.0289756	0.0080755	0.0238826	0.0723384	0.0106206	0.0160703	0	0.0153483	0.0108935	0.0386428	0.0300749	0.036132	0.0118794	0.047676	0	0.028954	0.0925434	0.009476	0.0317997	0.00793977	0.0121366	0.103657	0.0717224	0.00299779	0.0168803	0	0.0662326	0	0	0.012265	0.155299	0.0698975	0.00396009	0.0235506	0.00188722
Widespread colonization island	0	0.0156898	0.00188393	0.00879836	0.00381386	0.00137068	0.00750133	0	0.0248626	0.000517652	0.0101743	0.0025084	0.00428998	0.00310922	0.0278824	0	0	0	0	0.106567	0	0.170371	0.047653	0	0	0.00277783	0	0	0.0117588	0	0.0405249	0	0.0338662	0.0184442	0	0
Wyeosine-MimG Biosynthesis	0	0	0	0	0	0	0	0	0	0	0	0	0	0	0	0	0	0	0	0	0	0	0	0	0	0	0	0	0	0	0.0016564	0	0	0	0	0
Xanthine Metabolism in Bacteria	0.00322663	0.00625547	0.0115449	0.00590488	0.0902142	0.00483988	0.00464251	0	0.00152989	0.0130669	0.00591742	0.000564946	0.00200722	0.00063846	0	0	0.0088621	0.0594977	0.00445156	0	0.00179392	0	0	0	0.0290615	0	0	0	0	0	0	0	0	0	0	0
Xanthosine utilization (xap region)	0	0.000124496	0	0	0	0	0	0	0	0	0	0	0	0	0	0	0	0	0	0	0	0	0.00434181	0.476051	0	0	0	0	0	0	0	0	0	0	0	0
Xylose utilization	0.270906	0.768792	0.169285	0.617248	0.0256603	0.373634	0.172214	0.400558	0.276222	0.467955	0.343919	0.446861	0.00468659	1.06492	0.00510268	0	0.00246233	0.00618312	0.617771	0.0623652	0.0909837	0	0.00155841	0.00940179	0.00330142	0.014377	0.0192284	0.0121606	0.00484131	0.00225979	0.136558	0	0.0394816	0.111887	0.0127956	0.00389815
YcfH	0	0.00702815	0.0200263	0.00371815	0.00643199	0.00269514	0.00721237	0	0.00607988	0.00472609	0.000952019	0.00845756	0.00199956	0.00931931	0	0.0324298	0	0.00209942	0.0184061	0.0170191	0.0808935	0	0	0	0.00856594	0	0	0	0	0	0.00376337	0	0	0	0.00373413	0
YebC	0.792662	0.52548	0.142674	0.183478	0.131483	0.105254	0.208847	0	0.183228	0.104523	0.093069	0.219537	0.214409	0.326	0.442003	0.026941	0.15745	0.192783	0.073704	0.919389	0.606519	0.983741	0.138911	0.0567537	0.0958235	0.121748	0.137542	0.556952	0.295276	0.187426	0.165277	0.266821	0.0788275	0.0691631	0.585876	1.78561
YgfZ	0.179875	0.0405417	0.0683871	0.133473	0.379521	0.116144	0.0889832	0	0.0487677	0.254655	0.0763039	0.0578139	0.0425064	0.0875834	0.210722	0.0623692	0.131243	0.0181616	0.0914188	0.33377	0.0819661	0.370879	0.00741235	0.746909	0.159726	0.0955829	0.0731036	0.125036	0.0560433	0.0824729	0.159018	0.34286	0.142082	0.0742926	0.247088	0.267794
YgfZ-Fe-S	0.0103812	0.00313553	0.0201031	0.0152451	0.026531	0.0150778	0.00859501	0	0.00780577	0.0025634	0.00235238	0.00790084	0.00622812	0.0114413	0.055652	0.0204237	0.0936088	0.0168822	0.027585	0.00889878	0.0321751	0.10782	0.00425742	0.0114923	0.02178	0.00965795	0.0242514	0.0126649	0.0157015	0.0028074	0.106962	0.276352	0.178874	0.0286187	0.0263583	0.00351649
YgjD and YeaZ	0.075741	0.00215991	0.0163752	0.0177114	0.0167194	0.0157112	0.00897935	0	0.0494595	0.00497207	0.012182	0.00984369	0.0397369	0.0059439	0.0387569	0.205541	0.0271093	0.0373436	0	0.0373462	0	0.0108384	0.0113302	0	0.0058231	0.00281152	0.0349228	0	0.0401908	0.0571333	0	0.129408	0	0.00300715	0.0236508	0.00456788
YjeE	0.0710196	0.00253286	0.00041806	0.0010171	0.00282717	0.00226371	0.000185876	0	0	0.00185958	0	0.00139984	0	0	0	0	0	0	0.0462006	0.00854273	0.0110522	0.366895	0.0377636	0.0189563	0	0.00499999	0	0	0	0.00197238	0.00275512	0	0.0119198	0.00150358	0.00462279	0
YrdC-YciO	0.213669	0.0633638	0.070882	0.0616702	0.0477197	0.0458161	0.0322792	0	0.101583	0.0244265	0.0382211	0.0384661	0.0644658	0.0414667	0.107115	0.229155	1.1236	0.562422	0.0175947	0.20508	0.0369555	0.0759175	0.0587202	0.00911412	0.0242151	0.00562304	0.0739713	0	0.0989927	0.0830364	0.0066256	0.435455	0.0152362	0.00300715	0.144431	0.00601272
YrdC-YciO-Sua5 and associated protein families	0.051074	0.0847593	0.0884994	0.0672221	0.0596555	0.0623085	0.074807	0	0.162113	0.0143951	0.0612421	0.0384658	0.0927354	0.0439102	0.0632871	0.207813	0.475119	0.198627	0.0329916	0.0874669	0.00355467	0.019856	0.0368037	0.0325799	0.101629	0.0266125	0.126654	0.00526898	0.073465	0.490809	0.0247643	0.299988	0.0235862	0.00300715	0.453751	0.00985459
Zinc regulated enzymes	0.0132537	0.0341648	0.0930461	0.0730517	0.00782674	0.0859828	0.0860845	0	0.0239669	0.0932941	0.289193	0.110797	0.0820465	0.0236409	0.0291479	0.431768	0.0253924	0.0128505	0.00728852	0.0145953	0.261985	0.0339327	0.0150266	0.0409113	0.00892015	0.0511642	0.0350593	0.0676669	0	0.00639115	0	0.0183927	0.0112175	0.00480946	0	0.0242507
Zinc resistance	0.0266374	0.000342797	0	9.27052e-05	0.00233174	0	0.00120345	0	0.0131802	0.00138351	0	0	0	0	0	0	0	0	0	0	0	0.0155119	0.0015024	0	0.00554735	0.00140576	0	0	0	0	0	0	0.00371271	0.0774247	0	0.0262202
